# Supplementary material for: Transcriptome analysis identifies genes regulating self-compatibility, flowering time, and oil biosynthesis in Noug (Guizotia abyssinica)
Source: Sci Rep. 2025 Sep 12;15:32475. doi: 10.1038/s41598-025-18728-x (PMC12432173; doi:10.1038/s41598-025-18728-x)
Supplement: Supplementary file 2 — Supplementary Material 2 [file 41598_2025_18728_MOESM2_ESM.zip]

Archive with 8 entries (7 files):
- Supplementary Tables/
- Supplementary Tables/Supplementary Table S1.xlsx
- Supplementary Tables/Supplementary Table S2.xlsx
- Supplementary Tables/Supplementary Table S3.xlsx
- Supplementary Tables/Supplementary Table S4.xlsx
- Supplementary Tables/Supplementary Table S5.xlsx
- Supplementary Tables/Supplementary Table S6.xlsx
- Supplementary Tables/Supplementary Table S7.docx
