# Supplementary material for: Transcriptome analysis identifies genes regulating self-compatibility, flowering time, and oil biosynthesis in Noug (Guizotia abyssinica)
Source: Sci Rep. 2025 Sep 12;15:32475. doi: 10.1038/s41598-025-18728-x (PMC12432173; doi:10.1038/s41598-025-18728-x)
Supplement: Supplementary file 2 — Supplementary Material 2 [file 41598_2025_18728_MOESM2_ESM.zip › Supplementary Tables/Supplementary Table S1.xlsx]

## Sheet: Sheet1
Supplementary Table S1: Summary statistics of raw reads of the 30 noug genotypes
Sample	Raw reads	Bases (GB)	G+C content (%)	Q20 (%)	Q30 (%)	Average quality
Ga101B.5	62234978	6.286	47.135	98.29	95.455	36.215
Ga01.22	56854600	5.742	46.6	98.315	95.365	36.205
Ga101B.3	41219170	4.163	46.15	98.57	95.66	36.28
Ga08.05	56844906	5.741	47.25	98.33	95.29	36.2
Ga07.01	55489504	5.604	46.43	98.31	95.195	36.19
Ga01.16	46537622	4.7	47.44	98.245	95.205	36.18
Ga08.01	51740906	5.226	46.46	98.195	95.095	36.155
Ga09.04	60972774	6.158	46.92	98.51	95.635	36.27
Ga08.03	55649150	5.621	46.25	98.645	95.875	36.315
Ga10.08	48474808	4.896	47.245	98.45	95.525	36.245
Ga01.12	57361958	5.794	46.275	98.575	95.76	36.295
Ga04.11	40874586	4.128	47.215	98.555	95.82	36.3
Ga06.02	50638774	5.115	47.235	98.375	95.445	36.225
Ga06.01	63122038	6.375	46.475	98.545	95.61	36.27
Ga10.06	56402092	5.697	46.25	98.505	95.61	36.265
Ga09.02	59563578	6.016	46.895	98.605	95.82	36.3
Ga09.03	111039890	11.215	46.71	98.23	95.22	36.18
Ga10.02	43109276	4.354	46.645	98.46	95.46	36.24
Ga02.03	283421152	28.626	46.915	98.62	95.855	36.31
Ga02.02	60829222	6.144	47.955	98.5	95.72	36.275
Ga02.01	68836384	6.952	47.345	98.86	96.29	36.395
Ga02.07	43722606	4.416	46.385	98.835	96.195	36.38
Ga02.06	58917904	5.951	45.075	98.725	95.665	36.3
Ga01.20	51928578	5.245	46.84	98.615	95.91	36.315
Ga01.08	55787538	5.635	46.74	98.215	95.215	36.175
Ga01.06	42072580	4.249	46.16	98.295	95.22	36.185
Ga101B.m	58444430	5.903	47.335	97.975	94.555	36.065
Ga01.02	64174096	6.482	45.715	98.745	96.015	36.345
Ga01.01	54959082	5.551	46.59	98.66	95.77	36.305
Ga04.08	74205090	7.495	46.765	98.635	95.9	36.315
Sum	1935429272	195.48	Na	Na	Na	Na
Mean	6.45143e+07	6.516	46.7133	98.4797	95.5785	36.2565
Na = Not applicable
