# Supplementary material for: Transcriptome analysis identifies genes regulating self-compatibility, flowering time, and oil biosynthesis in Noug (Guizotia abyssinica)
Source: Sci Rep. 2025 Sep 12;15:32475. doi: 10.1038/s41598-025-18728-x (PMC12432173; doi:10.1038/s41598-025-18728-x)
Supplement: Supplementary file 2 — Supplementary Material 2 [file 41598_2025_18728_MOESM2_ESM.zip › Supplementary Tables/Supplementary Table S2.xlsx]

## Sheet: Diff_Sig_All
Supplementary Table S2-A: List of significantly differentially expressed genes (sig DEGs) between 30 noug genotypes
Unigene_ID	Unigene_ID + path info	Unigene-sequence	Ga01.01_FPKM	Ga01.02_FPKM	Ga01.06_FPKM	Ga01.08_FPKM	Ga01.12_FPKM	Ga01.16_FPKM	Ga01.20_FPKM	Ga01.22_FPKM	Ga02.01_FPKM	Ga02.02_FPKM	Ga02.03_FPKM	Ga02.06_FPKM	Ga02.07_FPKM	Ga04.08_FPKM	Ga04.11_FPKM	Ga06.01_FPKM	Ga06.02_FPKM	Ga07.01_FPKM	Ga08.01_FPKM	Ga08.03_FPKM	Ga08.05_FPKM	Ga09.02_FPKM	Ga09.03_FPKM	Ga09.04_FPKM	Ga10.02_FPKM	Ga10.06_FPKM	Ga10.08_FPKM	Ga101B.3_FPKM	Ga101B.5_FPKM	Ga101B.m_FPKM
TRINITY_DN100010_c0_g1_i6	TRINITY_DN100010_c0_g1_i6 len=2170 path=[1:0-42 21:43-56 7869:57-80 59:81-81 3885:82-90 4047:91-172 7526:173-211 4164:212-365 7872:366-389 4342:390-398 4351:399-421 91:422-454 7874:455-478 148:479-480 7878:481-504 174:505-526 196:527-541 211:542-544 214:545-550 220:551-565 235:566-568 4701:569-593 260:594-603 7868:604-627 294:628-633 300:634-636 303:637-683 350:684-733 7875:734-757 424:758-761 50…	GTGTTTTTATCTTTCAAGGCCGAGAGTCAGAAAGGAAGAACACCACGTGAAGTTTTGGTTGGATCATTCAAAACAGTGAGGCCACTAAGTGGTAAGAAATCGGTTTTGGATTATTCATAAAGTGATTTGTTTCGGTTATAACTGAATGTGTTCATATACTTACATAGATCTAATTAACAACAAAAGTGATTATTTCTTGTTGATGTGTTCTTGACATTTGTAGGTTGTAGTGACAAGCATCACTTGGAGCTTATATACTACTTGGTGTGGATATACTTCGGAATTTGGAGTAGACATTTGGATCTTTATTCATCCATCTTCACCGACGAGCCGCCACCCGCTACAAACTTTGTTGTTCTAAACACCATATTGTTGTGTTTAATTTATGTGGCTTTAGCA…	3.17	9.18	0.38	0.23	0.65	0.38	0	1.93	0	0.57	0.09	1.44	13.79	0.11	3.98	0.45	2.18	4.75	0.46	1.25	0.26	1.77	0.24	4.49	1.55	0.35	0	0.37	0.36	0
TRINITY_DN100010_c0_g1_i7	TRINITY_DN100010_c0_g1_i7 len=1169 path=[1:0-42 21:43-56 7869:57-80 59:81-81 60:82-105 84:106-112 91:113-145 7874:146-169 148:170-171 7878:172-195 174:196-217 196:218-232 211:233-235 214:236-241 220:242-256 235:257-259 4701:260-284 260:285-294 7868:295-318 294:319-324 300:325-327 303:328-374 350:375-424 7875:425-448 424:449-452 5001:453-476 452:477-513 489:514-612 588:613-620 596:621-636 612:637-…	GTGTTTTTATCTTTCAAGGCCGAGAGTCAGAAAGGAAGAACACCACGTGAAGTTTTGGTTGGATCATTCAAAACAGTGAGGCAACTAAGTGAGTTGTGTATATCTTGTGTTAATCTTTCATGGAAATGGGAAGCATTATCCAGTATTTTGAAAATAAAACTATTCTAGTCACCGGAGCTACCGGATTTCTGGGAAAAATCTTTGTAGAGAAGATACTAAGGGTACAACCAAATTTAAAAAAGCTCTTTCTACTTATAAGATCAGCTTCAGATCAAAACTCCGCCTTGCATCGGTTTCACTTTGAGGTCATTGAAAAGGATCTATTTAGGGTCATAAAACAGAAACATGGTACAAATATCCATACATTCATATCTGAAAAGGTAACACCAGTGGCTGGCG…	3.41	9.77	0.01	0	0.29	1.14	0.16	0	0.12	1.61	0.13	1.05	19.41	0	6.34	1.55	5.95	5.35	0.3	2.26	0.73	2.38	0	9.27	1.82	1.31	0.54	0.01	0	0.3
TRINITY_DN100025_c0_g1_i5	TRINITY_DN100025_c0_g1_i5 len=614 path=[1:0-173 3791:174-207 194:208-225 212:226-237 224:238-240 227:241-241 228:242-243 2922:244-267 254:268-270 257:271-272 259:273-273 260:274-277 264:278-283 270:284-292 279:293-294 281:295-296 283:297-297 284:298-304 1535:305-305 1536:306-329 1560:330-340 327:341-341 328:342-342 2233:343-366 353:367-369 1427:370-397 1455:398-398 1456:399-400 1458:401-401 1459:…	CGCGAAAAAGGGTATCTAATTAAAGAAAAATAGCAAAATTTTGGATTTATACGGCTTGCTGGCCTGTTTTTGAGCCCGCAGAAATGGTAACGGGTCGACTCTTATATGTTCATAGCACTATAAATAATCCAAAGCATTCATAAACTATTCATCTCATCTCATCTGTTATTCCATATACAACATCCTTCCAAACCATCATCATGGCAACAAGGTGTCTTTTTGCTTCAGTACCCAAAGCCCAGCCAAGGACCAAAACATCACAACACCTCACACCGTTTTCTGCTGTCGCAGGATCGCGCTTTCTGGCTATCTCTAGACTAGAAGCTTCTAGAATTCTGGAAACGATATATGAAGAGGAAACCGCGTTAATGAGTGCTGGTGAGAACATGAAAGGAGTTG…	38.7	58	0	0	0	0.42	0	39.67	0	7.63	34.08	34.79	0	127.02	10.39	30.23	67.61	21.09	64.71	0.33	93.56	39.74	120.88	67.16	0.84	0.64	175.71	33.69	0	107.81
TRINITY_DN100025_c0_g1_i6	TRINITY_DN100025_c0_g1_i6 len=581 path=[1:0-173 152:174-203 182:204-209 188:210-215 194:216-233 212:234-245 3488:246-273 1714:274-278 257:279-280 259:281-281 2591:282-283 2593:284-305 284:306-312 291:313-315 294:316-324 303:325-326 305:327-328 307:329-341 320:342-346 325:347-348 327:349-349 328:350-350 329:351-359 338:360-368 3291:369-370 3315:371-395 3340:396-408 1458:409-409 1459:410-413 392:41…	CGCGAAAAAGGGTATCTAATTAAAGAAAAATAGCAAAATTTTGGATTTATACGGCTTGCTGGCCTGTTTTTGAGCCCGCAGAAATGGTAACGGGTCGACTCTTATATGTTCATAGCACTATAAATAATCCAAAGCATTCATAAACTATTCATCTCATCTCATCTGTTATTCCATTATTCCATATACAACATAATTCCAAACCATCATCATGGCAACAAGGTGTCTTTTTGCTTCAGTACCCAAAGCTCAGCCCAGTACCAAAACATCACAACACCTCACACCATTTTCTGCTGTCGCAGGATCGCGCTTTCTGCTTATCTCTAGATTAGAAGCTTCTAGAATTCTGGAAACAATATATGAAGAGGAAACTGTCTTAATCAGTACTAGTGAGAACATGAA…	0	0.28	82.08	70.61	3.44	27.38	129.33	0	220.18	0.36	0	38.77	12.39	0.54	0	0	0	1.03	0	3.55	0.37	0	1.32	0.67	0	7.59	0.43	0	82.19	20.49
TRINITY_DN100025_c0_g1_i7	TRINITY_DN100025_c0_g1_i7 len=289 path=[4087:0-93 188:94-99 194:100-117 212:118-129 224:130-132 227:133-133 228:134-135 2922:136-159 254:160-162 257:163-164 259:165-165 2591:166-167 3087:168-225 320:226-230 325:231-232 327:233-233 328:234-234 329:235-243 338:244-252 347:253-257 352:258-258 353:259-261 356:262-266 361:267-267 362:268-268 363:269-269 3145:270-276 3152:277-288] [-1, 4087, 188, 194, …	TGTGCTCTTCCGATCTCGTTGCCTGATTCATCTCATCTTATCTCATCTGTTATTTCATTATTCCATATATTACATAATTCCAAACCATCATCATGGCAACAAGGTGTCTTTTTGCTTCAGTACCCAAAGCCCAGCCAAGGACCAAAACATCACAACACCTCACACCATATTCTGCTGTCGCAGGATCGCGCGTTCTGCTTATGTCTAGATTAGAAGCTTCTAGAATTCTGGAAACAATATATGAAGAGGAAACCGCGTTAATCAGTACTGTTGAGAACATGAAAGGAGT	7.76	83.05	0	0	0	0	0	34.03	0	86.49	73.37	2.02	4.07	41.22	64.33	14.37	3.73	12.25	2.22	17.12	40.97	2.25	111.06	48.57	62.63	22.59	45.83	5.89	0	16.94
TRINITY_DN100029_c1_g3_i1	TRINITY_DN100029_c1_g3_i1 len=2067 path=[4859:0-65 4902:66-87 4924:88-96 7348:97-100 7352:101-125 4961:126-126 12327:127-150 4986:151-155 12328:156-179 5015:180-198 5034:199-206 5042:207-246 330:247-248 332:249-253 337:254-255 12326:256-279 363:280-280 364:281-316 400:317-347 326:348-350 217:351-406 273:407-407 274:408-412 279:413-428 295:429-429 3921:430-436 3928:437-443 3935:444-446 3938:447-47…	GGTTTGCTCCAACTGCCCTAATGACATTCATTCCTCCTGACCTTTTATCACGTTTTCTCGATTCCTGTCTTTAAATCTTTTCGATCCCTTTAAACTGTTCAATTTTCCCCCAAATTGCCTCTGATTTCTTCTCATTCGATTGCAGGTAAAGACCAAACCTACATCTTCGTCAAATTAGGTTAAAATCCGTTGTTATTCCCTCTTTTAATACCGCTTTCAACTACTCAACTGAAATTAGGAGATGAAATTGATTTCACTGAAATTGAATTAGGGCTCAATGTGTTCAATTTCGTCATCTGTCAATTGAGAACGAAGAGCGATTTCCACTAGTCAACTGAAATTAGGAGATGAGAATATGAAATTGATTTAGCTTCAGAATTAGGGCTCAATGTGTTCGAT…	0.95	0.69	0.94	2.55	2.03	0.69	1.84	0.84	1.09	0	0.77	0	0	0.36	0.68	0	1.21	0	0	0.96	0	0.49	0	0	1.05	0	0.75	0	0	0.91
TRINITY_DN100034_c2_g9_i1	TRINITY_DN100034_c2_g9_i1 len=208 path=[9843:0-46 642:47-62 658:63-64 660:65-91 6895:92-121 708:122-137 724:138-138 725:139-142 729:143-162 749:163-174 3686:175-207] [-1, 9843, 642, 658, 660, 6895, 708, 724, 725, 729, 749, 3686, -2]	AATCAAAAAGAAAAAGAAAAGACGCAAATATTTCAAATAGAGATTTTAGCAGGCAATGCGAGAAAGGTCGGTTCAGTGAGGTTTGAACGGGTTACACACGTGGAAGAGTCGAGTAACGAGACGAAGAAGGTGGTTCCAATAATCATGGAAAGGCAATGGGGTGGTGGTGATGATATTGAAACAAGTAGGAGTGAGAATCATGATGTAA	2.58	0	0	0	0	0	0	0	0	7.16	0.97	0	0	18.03	0	0	5.58	43.1	0	41.03	0	0	0	48.95	65.43	75.08	65.81	0	0	0
TRINITY_DN100047_c0_g2_i2	TRINITY_DN100047_c0_g2_i2 len=308 path=[5965:0-104 1949:105-128 3857:129-158 2003:159-200 2045:201-209 2054:210-228 2073:229-233 2078:234-251 6560:252-275 2120:276-283 6564:284-307] [-1, 5965, 1949, 3857, 2003, 2045, 2054, 2073, 2078, 6560, 2120, 6564, -2]	TTATTCTAGACGTACGAATTCTTATTCTTTTAACACTCTTCAACACAAAAGTTTCTATTCTTATTCATCTAAACTTGAACAGGATGAAGTTGTAAAGGTTTCACCACACGCTCGCGCGATTAGGGATGTCGAAGATGAGGAATTACGAAGCTTTTTCTATGGAATGTCTCCATGGCAGTTTATACTTATAGTTGCTGCAAGCTCTATTGGTGAGGAGCTATTCTACCGAGCTGCTGTTCAGGGAGCGTTATCGGATGTTTTTCTAAGGAGCAACGAGTTAGTAGCGAATGCTCGTGGAATGGCTTCAC	1.18	1.01	67.92	55.65	64.06	62.8	76.28	48.87	0	0	108.83	0	0	0	2.92	0	0	0	0	0	2.66	0	0	0	0	1.48	1.37	1.59	1.19	0
TRINITY_DN100051_c1_g1_i5	TRINITY_DN100051_c1_g1_i5 len=1169 path=[1240:0-60 1278:61-90 1308:91-102 1320:103-166 1384:167-174 1392:175-190 1408:191-198 1416:199-201 1419:202-214 1432:215-218 1436:219-224 1442:225-240 3601:241-254 5803:255-278 3639:279-285 1503:286-300 1518:301-301 1519:302-302 1520:303-313 1531:314-332 1550:333-356 1574:357-361 5804:362-385 1603:386-400 1618:401-414 5806:415-438 1656:439-550 5808:551-574 …	CATTAGACAAAATAGGTGTTTACCTACCACACCCAGTTTTTGGACATGGTCAACTATACGTCGCGTTGTCAAGAGCAACTTCACCACATTCGTTAAAAATTTTGATCGTTCCTGAAAAAAATGCTGAGCCTGAAACCACAAAAAATATTGTCTACTCGGATTTTCTTAATGAGATCAACATCACGGCCAATCAACATTAGGTTGGCAAGATGGACGGGTTGGCTAACGGGTCAAACAGGTTGAGGATGAGACGACCCATTCAAGATAAAACAAGTCTTACAAATAAATGCTTCAGCGACAGGTCAACTTCACCCAAACTGTATATTTAATGTATGCGTCCTTCATTCCATTATTTCAAAACTCAGTTTAGCAACGGGTCAAGATGGACAGGTTGGCTAA…	0	0	0	0	0	0	0	0	6.37	4.37	0	0	0	0	0	0	0	0	0	0	0	5.62	0	0	0	0	0	25.5	10	3.37
TRINITY_DN100051_c1_g5_i1	TRINITY_DN100051_c1_g5_i1 len=280 path=[2354:0-39 2371:40-46 2378:47-54 2386:55-58 2390:59-112 2444:113-147 2386:148-151 2479:152-170 2498:171-172 2500:173-279] [-1, 2354, 2371, 2378, 2386, 2390, 2444, 2386, 2479, 2498, 2500, -2]	TCCAATATGTTTCTTACTTGGTGGAAGGTCTAATGCGTTTGATGGAAGGAGAACACATCAGACCTTTCAATCTTGGAAACCCCGGTGAATTCACGATGCTCGAACTCGCTCAGGTGGAAGGTCTTATGCGTTTGATGGAAGGAGAACACATCGGACCTTTCAATCTTGGAAACCCTGGTGAATTCACGATGCTGGAACTCGCTCAGGTGGTCCAAGAAACAATAGATCCAAATGCAAAAATAGAGTTCAAGCCAAACACTGAAGATGACCCACACAAAAG	0	0	0	0	0	0	0	0	25.64	18.6	0	0	0	0	0	0	0	0	0	0	0	16.8	0	0	0	0	0	66.16	23.67	14.63
TRINITY_DN100051_c1_g5_i2	TRINITY_DN100051_c1_g5_i2 len=273 path=[2354:0-39 2371:40-46 2378:47-54 2386:55-58 2390:59-112 2444:113-147 2386:148-151 2390:152-205 4125:206-272] [-1, 2354, 2371, 2378, 2386, 2390, 2444, 2386, 2390, 4125, -2]	TCCAATATGTTTCTTACTTGGTGGAAGGTCTAATGCGTTTGATGGAAGGAGAACACATCAGACCTTTCAATCTTGGAAACCCCGGTGAATTCACGATGCTCGAACTCGCTCAGGTGGAAGGTCTTATGCGTTTGATGGAAGGAGAACACATCAGACCTTTCAATCTTGGAAACCCCGGTGAATTCACGATGCTCGAACTCGCTCAGTAATCTTGGGTACGGGACGTAATGCACCTTATGTGGAACGGGCTCAAGCTATACCAAAATGGCATGA	0	0	0	0	0	0	0	0	32.35	16.84	0	0	0	0	0	0	0	0	0	0	0	79.28	0	0	0	0	0	102.59	39.4	9.48
TRINITY_DN100052_c0_g1_i1	TRINITY_DN100052_c0_g1_i1 len=1234 path=[1527:0-136 1641:137-151 1656:152-172 1677:173-175 1680:176-182 3579:183-186 3583:187-219 1724:220-225 3471:226-279 1787:280-285 5149:286-322 1833:323-328 7716:329-352 1863:353-360 1871:361-380 1891:381-420 1931:421-463 1974:464-481 1992:482-482 1993:483-484 1995:485-552 2063:553-558 4257:559-641 4340:642-669 2162:670-691 2184:692-717 2210:718-731 5609:732-…	ATAATCCCCTGCAACAACCTTCTCCATCATGGCCCCAACACCAGCAACAGCAGTTGTATCAACAACAACAACAACAGCAACAAAACTATGTATACAATCAACTACAACAACAACAACAACAGAAACCACAATCACTAGAAATTTCAGGAAGCACACAACCTCAGCACCAAATTAGTGGTTTAGCCAATAGGACCTCCATGCAGCCTTTGTCCATCTCACAACATCAGATGGAACAGCAACAACAAACACAGTTGCAACAGGCTCCATCGCACTTACTACAACAACAGCAAACACTGCAGTTCCTACAAAAGTTGCAACAACAGCAGAACCATATGTTCTCACCACTAGAGCCTCTACAACAGCAGGTAATGCAGCAACTTAAACAACAACTTAGTGGTA…	0	0	0	0	0	0	0	0	17.47	0	0	0	0	0	0	0	0	0	0	0	0	0	0	0	12.34	0	0	0	0	0
TRINITY_DN100096_c2_g1_i7	TRINITY_DN100096_c2_g1_i7 len=2282 path=[2072:0-397 2447:398-405 2455:406-430 2480:431-448 2498:449-474 2524:475-483 2533:484-514 2564:515-538 2588:539-548 2598:549-549 2599:550-586 8544:587-610 2660:611-656 4847:657-680 2730:681-682 2732:683-715 2765:716-726 4252:727-767 4293:768-791 2841:792-793 2843:794-821 2871:822-836 2886:837-840 2890:841-860 2910:861-884 2934:885-943 2993:944-948 2998:949-…	CCAGGCTTCATCAACAACACAAGAACTTCCTCAGTTTGTATTTTTGATTTTGTTACACTCAAGCAAACGCATCCGTTTGATTCCTCAATCATCTTCTTCTCCATTTCTGTTTCTACGATTGCAATTTCCCCCTCTTTCCTTTCAATCAATTTTCTCCGGATGTCTATTTGATACAAATATTTCATATTCGATTCAATAATTAGGGTTTTAACTAAAACCTAGGGTTTCTTGAACTTCATTTTCTTTCTTACTTCAAAATTACTCATATGCCTAGAAGTTCAAGGAGTAAATCGCACAAGCATAGTTCCAGGGAGTACTCAGATATAGACGACGGTAAGAAAAATGGGGGTTCTATTAAGGTTTCTGGAGAAAAAAAGAAAACTCACGCGAATACGAATG…	4.4	4.62	0	0	0.37	0	0.27	0	1.59	1.26	1.04	2.02	3.1	1.09	3.45	2.83	2.2	3.86	5.91	3.47	3.26	3.89	0.18	4.21	3.01	5.87	2.43	3.73	2.49	2.62
TRINITY_DN100106_c4_g4_i1	TRINITY_DN100106_c4_g4_i1 len=209 path=[16561:0-46 1935:47-63 1952:64-68 1957:69-92 1981:93-100 3471:101-109 3480:110-133 2022:134-137 2026:138-148 4128:149-159 3529:160-172 2061:173-181 2070:182-183 2072:184-187 2076:188-193 2082:194-196 2085:197-208] [-1, 16561, 1935, 1952, 1957, 1981, 3471, 3480, 2022, 2026, 4128, 3529, 2061, 2070, 2072, 2076, 2082, 2085, -2]	CAGATCCACGTCTGCAACTTCCTCAACATCTTAATCGAAAGCAAACGAATAGATCTGATCAAGGAGATCATAAAGGAGTTCGAACTGGTTTACAACAAACTTACGGAAACTGAATTGGCCGTCGTATCGTCGGTGGTGAAGCTGGAGGATCAGCACTTGGAACAGATCGCGAAACAAGTGCAGAAACTCACCGGAGCGAAGAAAGTGAG	251.67	458.64	3833.79	4127.99	3486.98	5221.38	5214.39	3540.33	7620.72	2.35	2900.32	2722.36	1633.32	2641.37	757.22	1227.08	685.9	670.29	424.6	0	860.88	4800.37	2867.8	3925.9	3.58	1151.13	3433.59	0	6973.96	3499.28
TRINITY_DN100109_c2_g4_i3	TRINITY_DN100109_c2_g4_i3 len=826 path=[6561:0-46 878:47-47 879:48-50 882:51-74 906:75-79 911:80-83 915:84-87 919:88-90 922:91-99 931:100-105 937:106-106 6530:107-137 969:138-145 977:146-151 983:152-152 984:153-158 990:159-169 1001:170-176 1008:177-179 1011:180-197 1029:198-206 1038:207-210 5539:211-234 1871:235-243 5749:244-275 1107:276-279 8417:280-301 1135:302-303 1137:304-314 1148:315-325 115…	TCAAGTCACGGAGCTTCTGCACATACTGCCACGAGTCATACTTCTGATGATTAAAACAAACGATTGCTTACGTTCAGTCAACAATGCGTTGTTGCAAAGACCTTCTCAGGAGTCGTTCTTGATTATTGGCAGAGTTTCATCTGAGGCAGTTATTGAGGAGAAACTATTACATGCCAAAACATTATATAGCTTGATAAGCGTATGGTTCGAATAGATATCACTAGAAGTGCGGTTTATCTTAATGTGAATAGCGTTGTGGGCCCTACAATTCAAGAAATCTGAGCTTGTGAAGGGAATATCATATAATACTAAAACGCCTAGGTCAATATGGGATTCTTGCATATTCTTTCCCCAAGGGTCATTTTGCATGAGACTACTGATGCAAGAAACTGAGGTTCT…	10.45	0	0	0	0.6	0	1.23	0	0	0	4.26	7.71	0	0	0	0	0	0	0	0	0	0	1.44	0	0	0	2.19	10.19	4.17	4.92
TRINITY_DN100150_c0_g1_i1	TRINITY_DN100150_c0_g1_i1 len=835 path=[464:0-58 6555:59-82 524:83-100 2548:101-102 2550:103-127 2575:128-148 2596:149-189 631:190-193 3037:194-235 677:236-247 689:248-268 2812:269-271 2815:272-274 2818:275-301 4125:302-325 767:326-334 776:335-341 783:342-367 809:368-377 819:378-391 833:392-421 863:422-424 3617:425-464 906:465-469 911:470-475 917:476-493 935:494-499 941:500-535 977:536-562 1004:5…	CTCTTGCAACGAAACATAACATTTACCAACGAATACAAGAAAAAGTGCATTTACATTGTAAATATGGGAAGCAACGATTACATCAACAACTACTTCATGCCCACAAATTACGCCACAAGCCGTATATTCACCCCCGATCAATACGCAGCAGACCTCATTCGACGATTCTCTCTACAACTAAGGACTCTATACAACTTGGGAGCTAGGAAAATTGCTGTTTTCGGTTTGGGTTATATAGGTTGCACCCCGGCTGAGATAGCAATGTTTGGTACTAATGGAGAACCTTGCGTTGAGTCGATTAACAATGCGGTCACACTATTTAACGATAGGCTTAAGCCTCTTGTTGATGATCTTAACAATGATTTCTCTGATGCAAGATTCACTTACATCAATATTTCG…	42.91	598.3	0	0.93	0	68.81	0	121.27	0	0	0	0	0	5.44	0	58.79	246.67	0	0	0	16.9	0	0	0	0	1.5	0	90	137.15	0
TRINITY_DN100174_c8_g1_i4	TRINITY_DN100174_c8_g1_i4 len=434 path=[319:0-66 363:67-177 474:178-178 475:179-233 530:234-269 566:270-278 575:279-339 636:340-340 637:341-343 640:344-353 650:354-373 670:374-386 33:387-389 1375:390-404 1390:405-418 65:419-421 68:422-433] [-1, 319, 363, 474, 475, 530, 566, 575, 636, 637, 640, 650, 670, 33, 1375, 1390, 65, 68, -2]	ACACTTAGTCCCATCTTCCGTGGTCACAGCGACTGTAAGTGTCGCTTGACACTTGGTTTATTTCATCCTTGCATTAAAGCGAAACTCAGTGTCCCTTTTGTCCCTGTAGCGAAACTAAGTGTCGCTAGACACTTAGTCTCCTATTCTCATTTTAAGCGAAACTTAAAGTTGCCTGGCCCCCCTTAAAGTCGCTTGGAACTTGGGTCGGGTGGTTGTGACAAAAGCGAAACTAAGTGTCACTTGACACTTAGTCCTTTCGTCCTGCAACCTAGCGAAACTCAGCCCCAGCGACCCTCGCTCCGACTAGCGAAACTTAGGCCAGCGAAACTCAAGTTTCGCTATTTTCGTCCTTGTTCTCAACTGATGGTTTCTAGGGTTTTGCCGGGTCTGGAAACCCGT…	0	0	9.78	15.94	11	0	11.33	7.07	0	0	0	0	0	0	0	0	0	0	0	0	0	0	0	0	0	0	0	0	0	0
TRINITY_DN100225_c0_g4_i4	TRINITY_DN100225_c0_g4_i4 len=309 path=[4022:0-57 104:58-58 105:59-61 108:62-73 120:74-79 126:80-81 2159:82-87 2165:88-100 3113:101-123 3136:124-136 2214:137-171 2249:172-179 2257:180-183 3267:184-211 258:212-215 3329:216-249 2327:250-265 2343:266-271 2349:272-274 2352:275-283 330:284-295 342:296-304 351:305-308] [-1, 4022, 104, 105, 108, 120, 126, 2159, 2165, 3113, 3136, 2214, 2249, 2257, 3267, …	GATCAATTTCATTTCGAATCGACCCGACAAGATGATATACGTACAGATACCGGATTCGATTTTGACCCGACCCGACAAGATACGCGCAGGGATGAAAAATTGGATTTTGACTCAACCCGGCAAGAGATACGTAGAGAAAAACAATTCGATTTTGACCCGACCCGGAACGAGATCTATACTGATACCGGGTTCGGGTATGACCCGACCCGAAAAGATGTGCAAACCGTTACCGGATTCGATTTCGACACTGCCGATGAAGAACGAGAACACGCCGATGAGTTTCAGAGTTTGGATGAGGTGTACAGCAAA	19.35	37.91	0	0	0	0	0	2.77	0	0	0.92	27.24	17.74	0	96.47	0	1.09	0	2.91	0	0	0	0	0	1.29	0	0	56.18	31.01	23.6
TRINITY_DN100225_c0_g7_i1	TRINITY_DN100225_c0_g7_i1 len=254 path=[330:0-34 342:35-43 351:44-47 355:48-61 369:62-67 375:68-71 379:72-73 381:74-94 402:95-95 403:96-100 408:101-108 2689:109-163 2744:164-169 477:170-178 486:179-182 490:183-226 534:227-228 536:229-229 537:230-253] [-1, 330, 342, 351, 355, 369, 375, 379, 381, 402, 403, 408, 2689, 2744, 477, 486, 490, 534, 536, 537, -2]	CGAGAACACGCCGATGAGTTTCAGAGTTTGGATGAGGTGTACAGCAAACTGAAAACCGGCGGGCACGACAGATCGAAATCTGAAAGTGGGATTCCGGCGAAGGCGCCGGTGAAGATGAAGAAATCAATGAGTTTGAAAGTTGGGTTTGCGCATCTTGAGGAGGAGGAGATCGTGGAGGCTCGGCGGCCGGCGACGGTTAGGGAGAGAAAGTCGGCGGTTAAGGTTGTTGACGATGATGACGTGGAGGTGGACTC	0	1.28	88.12	36.77	58.56	77.95	38.37	44.58	35.68	7.12	13.52	7.05	49.13	62.11	3.22	62.67	1.97	84.36	14.75	75.34	96.21	0	48.79	32.86	0	76.6	50.69	1.98	46.53	0
TRINITY_DN100228_c0_g3_i1	TRINITY_DN100228_c0_g3_i1 len=843 path=[5000:0-56 5034:57-57 5035:58-71 5049:72-82 5060:83-85 5063:86-434 8826:435-453 5488:454-759 5794:760-770 5805:771-794 5829:795-842] [-1, 5000, 5034, 5035, 5049, 5060, 5063, 8826, 5488, 5794, 5805, 5829, -2]	TCTCACTATTTGAACTTTAAATCTTTACTACACACAAGATTCATCCCAAGGCCCTACAGGCTACAACTACAAGCGATCTAGTGATTCACATAAACACAAATACTTGGAATCAACAACCACCCCAAATCCCCCCCATCCTCTGTTTCATCTCAACCATGCCATCAGGTGCTAAGAAGCGCAAAGCTGCTAAAAAGAAGAAGGTTCAAGGAGAGAGTGATAGTGGGGAACTTAGTTCTCCAACTTCACCGTATCCACCGGTAGAGGTGGAGAAGAAAGAAGATGATTCATCTGAAAACAAATCTAAGGATACTAATGAGGAACAGGGTCATATTGAGATTGAAAAAGAGTCAAAGTCGAAGAATTCTAACGGCAGTGGTTCAAGTTCTAGTGGTACCTCAG…	0	0	0	0	0	0	0	0	38.94	61.62	0	0	38.34	122.47	0	48.61	0	0	0	34.94	33.1	47.67	0	97.01	0	46.09	0	51.11	82	58.18
TRINITY_DN100247_c1_g1_i3	TRINITY_DN100247_c1_g1_i3 len=425 path=[1:0-24 3:25-58 37:59-70 49:71-82 61:83-102 81:103-105 2439:106-150 129:151-155 134:156-179 158:180-183 5780:184-207 186:208-213 192:214-214 193:215-218 197:219-266 245:267-271 250:272-288 2841:289-302 2855:303-348 2901:349-424] [-1, 1, 3, 37, 49, 61, 81, 2439, 129, 134, 158, 5780, 186, 192, 193, 197, 245, 250, 2841, 2855, 2901, -2]	TCCTTCCGCCACCACCACATCTAGAGATATGATTTTAGGGATGGAGTCAGCGAGTCTCAGTTTAACCAGGTGCTGAATATCGAGCTTGAGCAGATCATGCAGGCATACAAGTTTTTGGATGATACATTGAATCCAAAGTTTGTGGTGATTGTGGCCTAGAAAACTCATCACACCAAGTTTTTTCTGCCTAGAAATGATGCTAATGTTCCTCCAGGAACACTCATCGACACTAAAGTGTGTCATGCTAACAACTATGATTTTTACCTTTGTGCACAGAACGGACCGATTGTAAGTTTAAAAATTCCCAACTTTTTTATACTCATACATGTTTATGACTAAAATATGCTATTTAAGGGGACTTCTCGGCCGACACATTCAGTGGCGGATCCAGGAATTTTT…	0	0	0	0	0	0	0	0	0	2.22	0	0	0	0	0	0	0	0	0	0	0	0	0	0.53	0	0	0	30.05	7.69	6.15
TRINITY_DN100253_c2_g3_i1	TRINITY_DN100253_c2_g3_i1 len=768 path=[7947:0-92 2390:93-101 2399:102-177 2475:178-207 2505:208-213 2511:214-225 2523:226-232 3745:233-234 3747:235-269 3782:270-343 3856:344-345 3858:346-370 11506:371-394 3907:395-395 3908:396-430 3943:431-563 8875:564-583 1668:584-584 1669:585-595 1680:596-625 1710:626-643 1728:644-645 1730:646-666 1751:667-715 1800:716-716 1801:717-718 8252:719-767] [-1, 7947,…	GTCTCTTCTGCCTATTTCCCTACCTTAAAGGTGACAATTTTTACACATTTATGGGTAAACGGGTCGATTTCTTTCTAATGTGTTAAATGAGTAAATATAACAAGGGATTGAAAAGAAAACAGCCAAGTTGCAAGGTAACGAGAAAGCAGTGGCGGCTCGCCATGAAGCTGGTCATGCAATAGTAAGCACTGCTGTTTCCAAACTTCTTGCAGGACAGCCAAGGGTCAACAACGTCGGGTCCGAAATCCAAAAGAATAATACAGCAAGCATGTATACAACTTCATATTCGTATTACCAAAAAAGTTTTCCTTCAGTTCAATAAAACATTTATACAAAAAATATGTGGTGTTAAAATATTTTCTTCTGCTTCCGAACAGTATCACCAGATTATTATCATAT…	0	0	0	0	0	0	0	0	0	0	0	0	0	0.78	3.62	0	1.93	5.88	0.25	0	0	0	1.25	0	0	0	3.19	7.47	11.35	2.81
TRINITY_DN100253_c2_g3_i2	TRINITY_DN100253_c2_g3_i2 len=902 path=[7947:0-92 2390:93-101 2399:102-177 2475:178-207 2505:208-213 2511:214-225 2523:226-232 3745:233-234 3747:235-269 3782:270-343 3856:344-345 3858:346-370 11506:371-394 3907:395-395 3908:396-430 3943:431-563 4076:564-572 4085:573-578 1529:579-581 1532:582-653 1604:654-654 1605:655-677 1628:678-715 1666:716-717 1668:718-718 1669:719-729 1680:730-759 1710:760-77…	GTCTCTTCTGCCTATTTCCCTACCTTAAAGGTGACAATTTTTACACATTTATGGGTAAACGGGTCGATTTCTTTCTAATGTGTTAAATGAGTAAATATAACAAGGGATTGAAAAGAAAACAGCCAAGTTGCAAGGTAACGAGAAAGCAGTGGCGGCTCGCCATGAAGCTGGTCATGCAATAGTAAGCACTGCTGTTTCCAAACTTCTTGCAGGACAGCCAAGGGTCAACAACGTCGGGTCCGAAATCCAAAAGAATAATACAGCAAGCATGTATACAACTTCATATTCGTATTACCAAAAAAGTTTTCCTTCAGTTCAATAAAACATTTATACAAAAAATATGTGGTGTTAAAATATTTTCTTCTGCTTCCGAACAGTATCACCAGATTATTATCATAT…	0	0	0	0	0	0	0	0	0	0	0	0	0	4.31	7.34	0	4.18	4.8	0	0	0	0	3.89	0	0	0	4.99	8.33	10.96	4.16
TRINITY_DN100253_c2_g3_i7	TRINITY_DN100253_c2_g3_i7 len=364 path=[8145:0-36 11511:37-60 8183:61-80 4580:81-101 2511:102-113 2523:114-120 2530:121-128 2538:129-177 1666:178-179 1668:180-180 1669:181-191 1680:192-221 1710:222-239 1728:240-241 1730:242-262 1751:263-311 1800:312-312 1801:313-314 8252:315-363] [-1, 8145, 11511, 8183, 4580, 2511, 2523, 2530, 2538, 1666, 1668, 1669, 1680, 1710, 1728, 1730, 1751, 1800, 1801, 8252…	GAACAAAGTCGTAATGGAGAAAATCGACTTTATCCACACGGTGGAACGCTCAATTGCTGTCATGCAGTAGTAGGCACTACTGTTTCCAAACTTCTTGCAGGACAGCCAAGGGTCAACAACGCCGGACCCGAAATCTAAAAGAACAATACAGCAAGCAGGTGAGGCCGAAAAGAAACAAAAGACACATTGAAAAGAATGGCAACATACTCGCTTTTGGTGGTAGCAAAATTACTTTTTTTTCCAGCAAATACATCATCTTTATGTAAAGGTAACTAATATCCATGTATGTAGGCAACTCCACAAAATATGTGAAAGCCGTATTTGGTACTAACAGAAACCGTAACACCATCTTTTGTATTTATGC	0	0	0	0	0	0	0	0	0	0	0	0	0	0	41	0	0	47.72	0	0	0	0	1.22	0	0	0	26.56	32.4	31.16	25.55
TRINITY_DN100253_c2_g3_i8	TRINITY_DN100253_c2_g3_i8 len=456 path=[2292:0-120 2390:121-129 4537:130-172 4580:173-193 2511:194-205 2523:206-212 2530:213-220 2538:221-269 1666:270-271 1668:272-272 1669:273-283 1680:284-313 1710:314-331 1728:332-333 1730:334-354 1751:355-403 1800:404-404 1801:405-406 8252:407-455] [-1, 2292, 2390, 4537, 4580, 2511, 2523, 2530, 2538, 1666, 1668, 1669, 1680, 1710, 1728, 1730, 1751, 1800, 1801, …	GTGGAACGCTCAATTGTGTAAGTCTCTTCTGTCTATCTCCCTACCTTAAAGGTGACAAATTTTACACATTTTTTGGTAAACGAGTTGATTTAGGTTTGCTTTCTAATGTGTTAAATGAGTAAATATAACATGGGATTGAAAATAAGACAGGTCATGCAGTAGTAGGCACTACTGTTTCCAAACTTCTTGCAGGACAGCCAAGGGTCAACAACGCCGGACCCGAAATCTAAAAGAACAATACAGCAAGCAGGTGAGGCCGAAAAGAAACAAAAGACACATTGAAAAGAATGGCAACATACTCGCTTTTGGTGGTAGCAAAATTACTTTTTTTTCCAGCAAATACATCATCTTTATGTAAAGGTAACTAATATCCATGTATGTAGGCAACTCCACAAAATA…	0	0	0	0	0	0	0	0	0	0	0	0	0	13.05	27.21	0	10.49	12.67	0	0	0	0	19.17	0	0	0	22.66	29.01	23.68	10.78
TRINITY_DN100254_c1_g1_i15	TRINITY_DN100254_c1_g1_i15 len=3125 path=[3090:0-186 11820:187-210 3278:211-253 3321:254-266 3334:267-269 3337:270-290 3358:291-293 3361:294-305 3373:306-498 3566:499-520 3588:521-523 3591:524-544 3612:545-545 11821:546-569 3637:570-606 3674:607-651 3719:652-794 11824:795-818 3886:819-853 3921:854-854 3922:855-879 3947:880-969 4037:970-990 4058:991-1290 4358:1291-1291 4359:1292-1310 4378:1311-135…	GGACAAAACGTTCAATCAAATTCCCTAACTGAATTATTCTAATTTTATAATCGTCAAATATTTCCGCCACCGCACTCCGCCATTCTCCTCCGTTCAATCTCACCATATTATTCAATCGAGGTGGTAGAAGGTTGCGTTGATGTCATGGATAAGATCGGCGATCAACAAAGCGGCCGAAGTGCCCGGCGGCGCCATATTCAGAGCCGCTGTCCGTACTTACACCGACAGCGTCGTCCAGCATGCCGGATATTCTGTTTCCGGTGCCGCAAGTATTTTTCAGGATCGCAATGCGTCTCAGAACATACAAAGCTTTAGTGATGCAGCTAAAAGGCTTGAAGAAGTTTCTGTTTCTTGTAAAGGGGAAGAAAGAGTTCAGTTGCTAAAAGGTTGGTTATTTGC…	0	0.5	0	0	0.96	0	0	0	0.3	1.25	0	1.38	0	0	0.88	0	0	1.43	4.78	0	0	0	0.64	0	0	2.46	0	0	0	0
TRINITY_DN100269_c2_g2_i1	TRINITY_DN100269_c2_g2_i1 len=236 path=[1075:0-49 7001:50-73 1126:74-85 1138:86-104 1157:105-109 1162:110-112 3857:113-142 3887:143-156 2833:157-164 2841:165-166 1219:167-176 4052:177-185 6851:186-221 4097:222-235] [-1, 1075, 7001, 1126, 1138, 1157, 1162, 3857, 3887, 2833, 2841, 1219, 4052, 6851, 4097, -2]	CAGGCTGTGAGGGAGATCTATGAGATAGTCCCAGCACGTAAATGGAGAGATGGAGAAAATCAAACTAATAAAATCGTGTTCATAGGCCGGTCACTAAAGGAGGATATTCTCATTGACTCTCTTAGAGCTTGTGTCTCAACGTGCTAATTGTTGTAATCCGTACATTTTCACAACTTTGTTGTTAAAATTTCGATTTCTATATGCGATGGAAAACAAACATTTGTAATGGGATGAGG	3.58	17.18	2.37	28.98	3.21	64.51	46.32	5.24	0	22.04	25.03	0	20.71	41.55	4.53	0	17.7	20.14	0	3.72	34.98	20.33	5.79	24.58	0	0	27.36	104.72	34.53	60.61
TRINITY_DN100310_c0_g11_i1	TRINITY_DN100310_c0_g11_i1 len=353 path=[7806:0-43 8255:44-48 8260:49-49 8261:50-52 8264:53-76 1296:77-97 1317:98-121 1341:122-127 1347:128-142 1362:143-145 2524:146-187 1407:188-193 2571:194-205 2583:206-208 2586:209-217 1437:218-229 1449:230-232 1452:233-235 1455:236-250 1470:251-253 1473:254-256 4339:257-274 4357:275-280 1500:281-289 1509:290-292 3947:293-313 3968:314-328 3983:329-337 1557:338…	TTCATCTGGCTCTGCGGCCCGATCTCCGGCATGATCGTTCAGCCCGTAGTCGGGTACTACAGCGACCGATGCACTTCCCGCTTCGGTCGCCGCCGTCCCTTCATCGCCGGTGGAGCTTTCCTAGTCGCCATCGCCGTATTCCTTATTGGATATGCCGCTGACATTGGAGTCTCCACCGGCGATAAGATAGGCGCGCGGGCTAAACCGCGCGCCATATCTATATTCGTCGTAGGATTTTGGATCCTAGACGTGGCAAACAATACCTTACAAGGCCCTTGTAGGGCCATGCTGGCTGATTTAGCCGGTTCGAATTCAAGTAAAATTCGAACCGGTAACGCGATGTACGCGTTTTT	0	0	393.63	364.56	163.9	12.44	211.32	123.84	12.96	3	2.75	112.39	3.68	16.33	166.37	5.22	44.52	8.24	201.38	23.11	194.3	0.75	193.48	175.51	13.97	212.59	235.87	0	265.46	29.04
TRINITY_DN100319_c1_g2_i2	TRINITY_DN100319_c1_g2_i2 len=1715 path=[1648:0-157 13867:158-181 1807:182-214 13872:215-238 1864:239-259 1885:260-268 1894:269-283 1909:284-292 1918:293-325 1951:326-367 1993:368-398 2024:399-400 2026:401-422 2048:423-424 2050:425-430 8057:431-454 2080:455-456 2082:457-481 2107:482-493 2119:494-496 2122:497-517 2143:518-526 2152:527-538 2164:539-541 2167:542-542 2168:543-547 2173:548-554 2180:55…	TGTGAAGTTTGATTTATGAATGTGAAAATGGAATTTGGTTATTATGTGGGAATTTTGTTGGGATTGATATTGGTTTTGAAATGGGGATTGAAGAGTGTGAATGTATTGATTTACGAGACGAATTTAGGGAAGAAAAGGAGAGCGAGGCTACCGCCCGGCGATTATGGTTGGCCGGTTGTCGGAAACATGTGGTCGTTCCTTCGAGCTTTCAAGTCTGGCAATCCTGATTCATTCATCTCGGCTATGGTTCAAAGATATGGCTCAACCGGTATTTACAAGTCAATGATGTTTGGGAGCCCTAGCATCATCCTGACCGTACCCGAAGTCGTTCGAAAAGTGTTGTTAGATGACGAGAATTTCAAGCACGGGTGGCCCGAGTCCACCATAAGACTCATGGGA…	18.93	385.69	5.7	0.2	334.9	14.67	1.48	208.1	0	42.25	5.14	124.77	102.46	1.04	90.87	91.66	53.74	30.63	5.7	15.7	16.05	18.32	1.03	53.61	210.22	119.02	0.59	310.57	3.2	47.84
TRINITY_DN100333_c2_g3_i1	TRINITY_DN100333_c2_g3_i1 len=238 path=[1761:0-28 4065:29-52 1791:53-57 418:58-58 1796:59-69 2829:70-93 454:94-96 457:97-99 460:100-101 462:102-111 472:112-115 476:116-139 500:140-152 513:153-176 537:177-178 539:179-237] [-1, 1761, 4065, 1791, 418, 1796, 2829, 454, 457, 460, 462, 472, 476, 500, 513, 537, 539, -2]	CACCATCAGATGTATTATTTCATTCCTCATTTGAAGGACAGGTGCCAAGTACATTATCAGCTGGAGTTTCCGATCTTAAGTCTGACATGTCAAAAGATTTTAAAGAACATGGGGTTGTGCAAGTGTCACCGAAAGAAGTTCAAAGCAAACAAATGACTTCCACCCGAAGCTGTACCAAGGTTCAAATGCAAGGAGTGGCTGTTGGTCGAGCAGTGGATTTAACTGTGTTAAAAGGTTA	7.26	141.79	0	1.89	7.85	0	0	42.66	29.05	71.4	1.67	70.72	70.88	40.68	31.04	40.62	51.99	55.43	83.16	74.57	63.84	3.56	51.87	74.08	61.33	112.01	6.68	38.06	37.3	33.4
TRINITY_DN100340_c0_g2_i7	TRINITY_DN100340_c0_g2_i7 len=1454 path=[1:0-59 9717:60-83 62:84-85 64:86-86 9722:87-110 89:111-199 178:200-225 204:226-292 271:293-342 9719:343-366 345:367-435 414:436-453 4961:454-477 456:478-481 460:482-487 5815:488-505 5833:506-527 507:528-550 530:551-551 9720:552-575 555:576-589 5740:590-624 593:625-627 6563:628-651 620:652-713 4347:714-740 4374:741-764 4398:765-766 724:767-781 739:782-786 7…	GCCATTTAAGTGCTTTCAAGCTCCGCCGACGATCGGAATGTTGAATCGGAAGCGGTAACTCGCCGGAGTCGATGACCTAATTTAGGTCTTTTTCTTTCCCTTTCTATATAACTACAAACTAGTAGACGCACTCAGTATTCGCACAACAGGTTTGTGCGAATAGTAGGTATTCGCTACCCTAGTATCCGTTCACTTTTAGTGTTGACCAAAGCTGCAGTCTTTGATGTGTCGGCTACTTACAATGTGTAAGTGCAGGCAATTTAAGCTATGGTTGTCAGCAAGATAAGTAGCTGAGTTGAAAAAATGATGAGAAAAAATAGAGGCATAGAAAAAAAATAAGTGCGTGAATCAAAGATCTACAATTTACACCAAGCAGCTGTTCTCATTTTAGTTTTGTAT…	5.72	0	0	0	0	0	0	0	0	0	0	0	0	0	0	0	0	0	20.97	0	9.17	0	0	0	0	0	0	4.34	4.87	3.65
TRINITY_DN100340_c0_g2_i9	TRINITY_DN100340_c0_g2_i9 len=1089 path=[4185:0-57 9723:58-81 4244:82-103 414:104-121 432:122-125 436:126-141 452:142-145 456:146-149 460:150-155 466:156-165 476:166-195 506:196-196 507:197-219 530:220-220 9720:221-244 555:245-258 5740:259-293 593:294-296 6563:297-320 620:321-382 4347:383-409 4374:410-433 4398:434-435 724:436-450 739:451-455 744:456-466 755:467-493 782:494-510 799:511-513 3735:51…	AATTGTTTCTTGATCTGTGCTCCTTGATTTTGTTAATACCTCAAATTAACCGAATTTTTTTAATTTCGGTTTGAGGATGTGTAGAGTCCCTAGCCTAACTAGACTGGATTATAACCACCTTAGCCACTTTTGAATCCCTAATCCGCACCTTAACTTGAGCCTTTTCATTACAACCCTTTTCAAAGACCATTTAATCTATGTGTTTGTCTTAGTAGTTGGTGGAGAGTTGATTTCTGTACAAGCTTATGATATTTTTGTGACATAGCTTGTACATGATAGTCAAGATATGCTAGCACAGCTTTTGCTAGATTCCATAAATTAACTGAGTGAAAAGTATTTTGTGAGGGGTGTAAGTTTTATATGTTTAGGATGATGAGGGAAGTTTAGCTCAACTAATTG…	22.07	0	0	0	0	0	0	0	0	0	0	0	0	0	0	0	0	0	11.87	0	5.2	0	0	0	0	0	0	17.01	14.37	10.65
TRINITY_DN100365_c0_g2_i6	TRINITY_DN100365_c0_g2_i6 len=1362 path=[1:0-88 67:89-111 6359:112-135 114:136-180 5572:181-203 216:204-207 220:208-218 231:219-243 5847:244-267 280:268-287 300:288-299 312:300-312 325:313-323 336:324-335 348:336-347 360:348-380 393:381-384 397:385-423 436:424-444 6362:445-468 481:469-494 6364:495-518 531:519-545 558:546-569 582:570-572 6360:573-596 609:597-602 615:603-603 616:604-617 6361:618-64…	ATAACCATCGAACGCTTTCATGCTTGGGACAATCTCTCTCTATATCCTATTTCCCTAACGCCGGCGGGAGAGGATTATGTGCAGTGCGTGATCTTCAGAAAGGCGAATTGATTCTCAGAGTTCCAAAATCAGCTCTAATGACCTCTCAAACCCTAATGTTGAATGATCACAGGCTATCCATATATTGACTGTCGCATTGCTGAATGAAGTTTCTAAAGGAAAACGTTCTTGGTGGTACCCATATATGACACAATTCCCTTCCAATTATGATATATTAGCAAGTTTTGATCAGTTTGAAATACAAGCTTTGCAACTGGATGATGCTATTTGGGCTGCAGAGAGGGCATTTGAGAAAACGAAAATGGAGTGGAAAAGTGCTACTGCCATTATGGAAGAACT…	4.4	3.13	0	0	0	6.29	0	4.73	0	2.89	0.34	0.96	0.94	1.02	4.3	2.8	4.04	1.61	8.8	6.58	0	5.11	0	4.15	6.74	5.6	0.61	0	6.14	6.1
TRINITY_DN100372_c1_g1_i1	TRINITY_DN100372_c1_g1_i1 len=1707 path=[2213:0-42 7452:43-66 2257:67-99 2290:100-112 2303:113-114 2305:115-153 2344:154-171 2362:172-204 7445:205-228 2419:229-246 7448:247-270 2461:271-309 7451:310-333 2524:334-360 7455:361-384 2575:385-504 2695:505-510 2701:511-521 2712:522-525 2716:526-534 2725:535-546 2737:547-549 2740:550-552 2743:553-570 2761:571-600 2791:601-601 2792:602-625 2816:626-684 2…	AAAAAAAGATCAAGAACAAAGACCACAAGAGAAAGCTTCAAGACCAGGAGGCTGAATTAGTAGAATCACCCAAAAAGGACAAGAAAAAGAAGAAGAAGAAGGAAAAGGGTGAAGAGATTGAACTTGAATCCGTAAACGGAAACGAAACCCTAAATGGGTCAGAAGAGTTGAGCGAAAAGAAGAAGAAAAAGAAACAGAAAAAGGAGGAAGAAATCAAGAAAGATGGTGTGGATGAGGTTAGAGAAAGCGAAGATAATGTTGTGGTTTCTGGGAAAGATATCAATGATTCAAAGTACAAAGCTTTGAAATCTTTTTCAGAATCCAAGCTTTCTGATGAATTATTGGAGTGTTGCAAGAATTTTGCTAAGCCTTCTCCGATTCAATCGAATTCTTGGCCTT…	1.17	96.23	0	0.64	2.87	0	1.13	2.69	1.48	2.06	0.73	3.65	6.11	67.48	53.58	63.17	1.22	82.97	91.62	0	31.94	0	61.19	70.18	0	48.41	0	72.06	1.77	4.67
TRINITY_DN100378_c5_g1_i1	TRINITY_DN100378_c5_g1_i1 len=4980 path=[5453:0-543 24074:544-567 5998:568-620 24075:621-644 6075:645-1319 6750:1320-1370 6801:1371-1415 6846:1416-1694 7125:1695-1795 24081:1796-1819 7250:1820-2522 7953:2523-2579 8010:2580-2591 12422:2592-2647 24070:2648-2671 12502:2672-3128 8559:3129-3133 8564:3134-3370 24076:3371-3394 8825:3395-3432 24068:3433-3456 8887:3457-3476 8907:3477-3866 9297:3867-3869 1…	CACTAAGACTCTTGATCCAACAAACCTTCCCATAACCTAAACAGGGGTTCACCCTTTAGGTTATTCCTTCAAATCTTGAACTCCAAGCATGTCTCTCATTTTTTCAAATATTTCAAGTTTCACCGGTTTGGTTAGTACATCTGCAACTTGGCTTTCAGTTGGACAAAACAGCAGCCTTAATTCTTCTTTAGCCACCAATTCCCTTAAGTAATGAAACCTTACATCAATGTGCTTAGTTCTTTGATGCATAATAGGATTCAGCGATAACTTAATTGTTGAACTATTATCACACATTATGTCCACGGTTCCTATCTGACTTCCCAGTAGCTCCTTTAACAATCCCTTCAGCCATACCACATGACAAGCACAATTAGTCGCTGCCACATATTCTGCTTCAGT…	0	0.02	0.08	0	0	0.04	0	0.06	0	0	0.01	0.03	0	0.12	0	0	0	0	0.48	0	0	0	0	0	0	0	0	0.54	2.58	3.27
TRINITY_DN100394_c1_g2_i1	TRINITY_DN100394_c1_g2_i1 len=338 path=[316:0-217 511:218-222 875:223-237 890:238-252 2240:253-276 570:277-337] [-1, 316, 511, 875, 890, 2240, 570, -2]	GAAATGAAATGAAATGCAGAACATACCAAAAGAGAGTGAAGCTGTGAAGCTGTCTGTATTCACATGTTATTGTTTGTGTCTTTATGACCGGAAAATTTATTAAAAAAAGCCATCTTTTTTACTTTCTTTAATACCCAAAACAAGAAAACACAATTTTCTCCTTTTTGCCGTCACACTCACCTCACCGGAGCACAGTATGCCCGGTGCCACTGCCAAGGAAATGGCGGTGCCCGTTCTTGATGGGAATGAATCAGAAGCTGGCAACATCATATCAACCACAATTGGAGGCAAGAACGGAGAACCAAAACAGACCGTTAGTTACATGGCAGAGCGCGTTG	26.73	35	0.77	1.42	0	6.2	0	0	5.89	0.81	0.62	4.43	5.98	9.82	30.77	0	9.24	13.8	13.94	10.84	10.43	9.81	11.69	9.97	22.62	1.64	20.01	0	5.7	0
TRINITY_DN100397_c0_g2_i3	TRINITY_DN100397_c0_g2_i3 len=1808 path=[233:0-38 249:39-49 260:50-60 271:61-84 295:85-108 319:109-139 350:140-178 389:179-200 411:201-202 413:203-230 441:231-253 464:254-289 14649:290-313 524:314-411 622:412-431 642:432-587 798:588-673 884:674-715 926:716-998 11414:999-1027 1238:1028-1135 6345:1136-1142 6565:1143-1159 1370:1160-1164 1375:1165-1174 14644:1175-1198 1409:1199-1200 14647:1201-1224 1…	CCTCTGGAACTTCCAGGGATGGAGACTACCACAAAAGTCAATGGTGTTGCGAAATCTAAGACCTCTGATAAGATTCCTGTTGCTGCTCACCCCCTAGCAGAAGATCCAACTGATATCGCATCCAATATCAAATATCATGCTCAATACAGTCCACATTTTTCACCTGTCAAGTTTGAGCCTGAGCAAGCATATTATGCAGCAGCAGAGAGCGTCCGTGACCGCCTGATACAACAATGGAATGATACCTATCTGCATTATCACAAAGTTGACCCAAAACAAACATACTACCTGTCTATGGAGTTTCTTCAAGGACGAGCCTTGACTAATGCCATCGGGAACCTGGATATTCAAGATGCATATTCGAGTGCTATGAATAAGCTGGGTCATGAACTTGAAGAA…	3.19	387.17	2.57	1.22	0.33	206.24	1.75	164.37	3	311.63	470.66	2.28	1.13	2.58	299.89	172.16	2.06	2.05	201.67	3.51	2.28	282.76	386.99	231.14	248.96	5.5	371.47	165.28	5.12	1.53
TRINITY_DN100397_c0_g2_i6	TRINITY_DN100397_c0_g2_i6 len=2272 path=[233:0-38 249:39-49 260:50-60 271:61-84 295:85-108 319:109-139 350:140-178 389:179-200 411:201-202 413:203-230 441:231-253 464:254-289 14649:290-313 524:314-411 622:412-431 642:432-587 798:588-673 6217:674-674 12305:675-694 12325:695-696 12327:697-764 12395:765-789 6240:790-808 926:809-1091 1209:1092-1120 1238:1121-1228 1346:1229-1235 1353:1236-1252 1370:12…	CCTCTGGAACTTCCAGGGATGGAGACTACCACAAAAGTCAATGGTGTTGCGAAATCTAAGACCTCTGATAAGATTCCTGTTGCTGCTCACCCCCTAGCAGAAGATCCAACTGATATCGCATCCAATATCAAATATCATGCTCAATACAGTCCACATTTTTCACCTGTCAAGTTTGAGCCTGAGCAAGCATATTATGCAGCAGCAGAGAGCGTCCGTGACCGCCTGATACAACAATGGAATGATACCTATCTGCATTATCACAAAGTTGACCCAAAACAAACATACTACCTGTCTATGGAGTTTCTTCAAGGACGAGCCTTGACTAATGCCATCGGGAACCTGGATATTCAAGATGCATATTCGAGTGCTATGAATAAGCTGGGTCATGAACTTGAAGAA…	107.82	80.62	410.35	382.91	200.52	102.87	434.25	90.01	252.48	71.67	90.37	196.24	227.76	296.96	72.02	89.66	174.29	258.87	116.27	309.14	319.45	157.96	227.48	116.24	118.75	174.53	192.29	90.71	364.72	87.43
TRINITY_DN100406_c0_g5_i1	TRINITY_DN100406_c0_g5_i1 len=233 path=[1945:0-45 1968:46-66 1989:67-76 1999:77-77 2000:78-87 2010:88-93 8181:94-137 2045:138-138 2046:139-140 2048:141-141 2049:142-232] [-1, 1945, 1968, 1989, 1999, 2000, 2010, 8181, 2045, 2046, 2048, 2049, -2]	CCGATCTCCTGTCTTCACGATCTGTCACCCAAATTCTCTCCTCCTTTCTACTCTTTCAATAAACCCACAAGACCTAAAAACCCAATTTTAATCATCCCCCAAAATCAAAACATACAACCCATCGTCTTCAGAGCAAGATCTAGCTGCAACCACCATGAACGATCTTTTATCTGAATCATTTGAGATCCCTCGGGATCAAGACTATGGCCATGGAGATCTCGAAATGGGAACAC	0	0	84.81	44.53	84.02	0	75.05	83.02	0	0	79.13	0	0	59.84	59.5	0	0	0	0	0	44.77	0	0	0	0	68.71	0	0	0	0
TRINITY_DN100411_c1_g6_i2	TRINITY_DN100411_c1_g6_i2 len=515 path=[3091:0-37 9623:38-61 3130:62-76 868:77-82 874:83-83 875:84-97 889:98-100 892:101-107 899:108-111 9631:112-135 927:136-136 928:137-160 952:161-178 9633:179-202 994:203-224 1016:225-226 1018:227-264 1056:265-265 1057:266-282 1074:283-288 1080:289-298 1090:299-322 1114:323-340 1132:341-357 1149:358-378 1170:379-383 1175:384-385 1177:386-391 1183:392-402 1194:4…	GGCTATCATGTCCCAAAAGGCACGTGGCTAATAGTCAACATATGGAAGCTTCACCGCGATCCAAATATATGGTCAGACCCATGCGAGTTTAGACCAGAGAGGTTCATAGACCTAAACCATAAGGACCTAGATGTAAAAGGGGGCGATTATAAGCTAATCCCTTTTGGGGCCGGAAGAAGGGCTTGTCCTGGAATTGGTTTGGCAAGTCAAATGTCACATATTGTGTTAGCCACTTTTCTACAAAACTTTGAGATGTCGACTCCAAACGGTGCCCCTATTGATATGGTTGCGAACGCTGGATTGACAAACGCCAAGGCGAGTCCACTTGAAGTTCTGGTTTCCCCACGCTTGCGTGCAACAAAAGATGCATAAACATGTGCACATCATGTAAATGTTGGG…	0	1.33	0	0	0	3.91	0	38.62	7.81	89.5	0	1.83	4.55	1.28	33.54	1.8	6.2	23.28	107.04	0.84	40.92	59.32	2.68	0	3.78	44.24	150.07	0.65	35.34	5.18
TRINITY_DN100448_c1_g1_i2	TRINITY_DN100448_c1_g1_i2 len=1069 path=[1766:0-38 1782:39-41 1785:42-59 1803:60-82 1826:83-91 1835:92-94 1838:95-99 1843:100-105 4861:106-115 4871:116-129 1873:130-138 9098:139-162 1906:163-166 1910:167-182 1926:183-226 1970:227-237 1981:238-244 1988:245-295 2039:296-297 5609:298-321 2065:322-328 2917:329-345 2934:346-355 2944:356-374 2963:375-379 2123:380-386 3106:387-410 3130:411-463 2192:464-…	AAAGAACACCACTCCACGGTCGTTCTTACCGGAACTGTCTACTGTGACACTTGCTTCGGTCAACAAGTACCCAAATTCACCCACTTCATCTCAGGGGCGACCGTGGTGGTGGAATGCGGCACCGATGGTATGAAACCGAAGTTCCGGGAAGAAGTGAAGACGAATGAGAAGGGCGAGTTCGAATCTAAACTACCGGTTTCTGTCGGTAAAAATGAAGAGACAATTAAGGCATGTTCGGTTAAACTGGTTAGAAGCAGCGAGCCGAATTGTGCAGTAGCAGCCACCACTACCTCTTCGGCGATTCGTTTCAAGTCAAAGAAAGCCGGAACGCATGTTTATTCAGCTGGCTTCTTCACGTATAAACCGCAATTATGTAACGAGAAGGATTTGGTGGAAAAA…	1.96	0.13	77.38	0	0.3	0	113.19	57.71	24	0	49.75	0	0	0	0	0	0	26.98	0	65.86	32.15	41.95	28.09	0	0.39	77.53	10.05	41.49	0	30.76
TRINITY_DN100456_c1_g7_i1	TRINITY_DN100456_c1_g7_i1 len=460 path=[3775:0-32 3785:33-33 3786:34-34 3787:35-36 3789:37-37 7073:38-52 3775:53-62 3785:63-63 5464:64-82 5483:83-100 1005:101-108 1013:109-120 1025:121-132 8285:133-156 1061:157-166 4675:167-175 4684:176-190 1095:191-203 4393:204-223 4413:224-235 4425:236-247 4437:248-248 4438:249-259 4449:260-272 1177:273-292 1197:293-305 1210:306-307 1212:308-309 1214:310-328 12…	GGTGGTGGTGGTCAAAGTCAAAGTAAGAACGGTGGTGGTGGTCAAAGTCAAAGTAAGAACGGTGATGGTGGCGGTGGCGGCAATATTGGTAATATAAATTTTAGTGGTGCACATGGCATGCAAAACATGATGGGCGTGAGTGGTGGTGGGGGCGGTATGGGTCCCATGGGTCATATGCCCACGGTTAAAGGACTTCCGGCTGGTGTGTCAATGAATGGTGGCGGTGGTGCTGGCGACAATGGATATTTCTATGGTGGAGGAAACGAAGCCATGGGAGGAAACTCCTATTACCAACAGCAATTGGCGGCGGCGATGATGAATCAACAACGTGCAAATGGTAATGAAAGGTTTCAGCCCATGATGTACGCACGGCCACCACCGGCGGTCAACTATATGCCA…	40.63	91.3	0	0	0.44	156.27	0	0	97.94	114.73	0	9.66	0	0	0.65	72.21	190.99	95.78	10.44	0.99	0	0	94.01	70.77	125.41	0	7.25	161.58	199.84	164.38
TRINITY_DN100456_c1_g7_i2	TRINITY_DN100456_c1_g7_i2 len=573 path=[5197:0-77 4684:78-92 1095:93-105 4393:106-125 6862:126-149 4437:150-150 6886:151-167 1170:168-174 1177:175-194 1197:195-207 1210:208-209 6231:210-233 1236:234-235 1238:236-253 1256:254-255 1258:256-266 5613:267-307 1928:308-338 5855:339-348 5865:349-372 1993:373-381 2002:382-389 2010:390-400 2021:401-406 2027:407-409 5743:410-424 3851:425-488 3915:489-503 3…	TTTTAGTGGTGCACATGGCATGCCAAACATGATGGGCGTGAGTGGTGCTGGGGGAGGTATGGGTCCCATGGGTCATATGCCCACGGTTAAAGGACTTCCGGCTGGTGTGTCAATGAATGGTGGCGGGGGTGCTGGCGACAATGGATATTTCCATGGTGGAGGAAACGAAGCCATGGGAGGAAACTCCTATTACCAACAGCAATTGGCGGCAGCGATGATGAATCAACAACGTGCAAATGGTAATGAAAGGTTTCAGCCCATGATGTATGCGCGGCCACCACCGGAGGTCAACTATATGCCGCCACCATACCCACACTACCCGTATCCTCAACCACCACAGGGTGACCCTATCACACACTACTACTTCAGTGATGAGAACACTTCAAGTTGCAATGTTAT…	0	0	13.01	7.58	6.7	24.7	7.54	11.07	2.67	0	9.24	5.42	7.84	4.42	9.02	14.27	0	7.38	1.09	41.25	8.32	8.1	2.69	7.86	0.46	108.36	5.28	0	0	0
TRINITY_DN100463_c3_g3_i1	TRINITY_DN100463_c3_g3_i1 len=224 path=[756:0-34 2581:35-108 833:109-134 859:135-137 862:138-138 863:139-139 3538:140-162 3561:163-163 888:164-164 889:165-165 4405:166-177 2753:178-178 4417:179-187 3586:188-188 3587:189-223] [-1, 756, 2581, 833, 859, 862, 863, 3538, 3561, 888, 889, 4405, 2753, 4417, 3586, 3587, -2]	CCCACCGTCAATATGTCCGCCACACCTCTCCTCCGCCTCTCCTTGTCCCCTCCCCCATCAAAACCCTATCGTTCAACCCCTTTCCCCCACCCTCTCAGATCAAACACCTTATTACCATCACTCCGCTCAAATCCCGCCGCCCAATCACGAAAACCAACAACAATCTCCGCCTCTTACAACACAACCCCCATCCCCGACCGCCTAATCTCCGCCGCCGCCTACTT	233.36	73.05	0	0	131.61	166.16	0	0	225.61	170.65	0	157.91	119.39	139.32	494.21	179.02	178.24	129.82	95.83	213.43	331.21	244.95	120.32	176.84	321.41	125.58	225.34	0	92.65	0
TRINITY_DN100477_c0_g2_i8	TRINITY_DN100477_c0_g2_i8 len=1580 path=[1:0-27 6:28-28 7:29-52 31:53-53 32:54-76 55:77-77 56:78-90 69:91-99 5267:100-122 100:123-130 108:131-144 3995:145-156 4007:157-168 146:169-169 147:170-180 158:181-202 180:203-216 194:217-246 224:247-258 236:259-270 248:271-273 251:274-277 255:278-305 283:306-308 286:309-316 294:317-340 318:341-346 324:347-353 331:354-355 333:356-370 348:371-373 351:374-394…	CCATAAGTTGCTAAAAATAATTTTTTACACCAAAGGCGGAGATGGTGCCATGATGGATCTCATCCACCTACTTGTTTTGGAGACTCCGAAGCAACACTTCCGATACTTGATTTTTCCATTTCATATTTCCAATTTATTTGGATCCTTTTTTGTTCTTGTTAGATTCATATTGGTATCATAAAACCCTACTATTGGATTTGATTCCAAGAACCCTAACCGCGAGAATCTTGTTTGTAATTCGGAGGGAATGTTAACTGTTAGGGTTTATTAGGATTTGATTGAGTCATGGAGACTACTCGTTCGGATGCAGGATCTTTTGCTCAAACAGAAGTCAATTGGGATAAGCTTGATAAAACCAAGTTTTATGTGGTAGGAGCTGGGATATTCAGTGGGCTTACA…	0	0.07	24.91	31.84	54.84	0	44.95	20.37	0.85	0.64	17.36	0	0.33	0	3	0.63	0.3	0	0	11.79	0	1.88	0.32	0	0	0	0	2.16	3.12	11.22
TRINITY_DN100491_c0_g1_i2	TRINITY_DN100491_c0_g1_i2 len=664 path=[4403:0-82 4463:83-118 4499:119-144 4525:145-168 4549:169-185 4566:186-191 4572:192-197 4578:198-204 4585:205-206 4587:207-228 4609:229-287 4668:288-311 4692:312-338 4719:339-353 221:354-391 259:392-405 3343:406-408 6537:409-432 3370:433-440 3378:441-456 3989:457-468 4001:469-474 4007:475-504 4037:505-512 3450:513-525 3463:526-546 3484:547-558 423:559-567 43…	GCTTAGGGTGTTAAAAATTATCCGAAACCGAATCCGAAAATTCGGATATCCGAAATTTCGGATTTTTAAAATTTTCGAATAGTTCGGATATCGATCAGTATTGTCTAGGTTAAAAGAATCTTTCCCCTTCCGGGACAGACACAAAGTCACAACAAAGAACATTTGTACCTTTCCCCATCCTCCCACAAAATTGAAAAGTCAAACAGGGAGACCAGATTCTTGAGATCTGATAGGACTACCTAATTTTAGTAATTATTTAAATGTTTCTGTTAATGAATTTGACTGAATTTGGGTCTAATTTCCAAATGGGTTTTGCAGGATTGGTGTCAATTGTTAACTGTTAATTTAAATTTCCCACTTAGATATTGGCCATGGATTCCATCAAGATTTTCATATGTT…	12.61	0.93	64.54	39.15	64.58	0	52.77	3.56	5.62	18.87	6.74	26.64	5.01	6.24	43.01	35.02	25.1	0	3.29	6.79	36.55	0.58	21.01	22.52	23.54	0	13.35	0	0	2.23
TRINITY_DN100499_c0_g3_i4	TRINITY_DN100499_c0_g3_i4 len=457 path=[10241:0-46 5621:47-59 5634:60-101 5676:102-107 5682:108-167 5742:168-183 5758:184-210 5785:211-211 5786:212-258 5833:259-292 2637:293-300 2645:301-309 6743:310-324 6758:325-332 9813:333-345 9826:346-420 6788:421-438 6806:439-456] [-1, 10241, 5621, 5634, 5676, 5682, 5742, 5758, 5785, 5786, 5833, 2637, 2645, 6743, 6758, 9813, 9826, 6788, 6806, -2]	GAAGTGAGAGGAGGATTCGTCATCTTAATAGATGTGAAGCTTTTGATCATTCACCTCCAGGACGACTTGTAAGGTCAAGTTTACTCCATCAAGCATGTAGGAAATGGGTAGTTGGTTGTTCTTCATCTTTTACTTCAGGTTATGATGAGGTTTCTCCTGAACTTTTGTGGGAGGATCTTAAACCAGCTATTGCATACCTTACTTCTGATGAGCTAAAGTTGGTGCATGATGCTCTAATTCTTGCCTTTGATGCACACAATGGGCAAAGACGACGAAGTGGAGAACCCTTTATCATTCACCCTGTTGAAGTTGCAAAAATTCTCGGAGAACTAGTGAGTTGCACAATAATATGAATGGTTCTTATGGAAGTAACTGGTTATATATCCCATCAGCAATTGG…	0.49	0	20.63	48.89	0.88	0.63	29.89	0.47	0.41	0	42.87	31.03	1.21	0.38	0	0.43	0.57	0	0	19.09	0	0	0.8	0	0	0	0	0	0	0
TRINITY_DN100511_c0_g1_i3	TRINITY_DN100511_c0_g1_i3 len=218 path=[1195:0-28 1201:29-40 1213:41-46 1219:47-52 1225:53-64 1237:65-67 1240:68-87 1260:88-88 1261:89-91 2886:92-100 2895:101-124 1297:125-139 1312:140-145 1318:146-151 5615:152-175 1348:176-193 1366:194-217] [-1, 1195, 1201, 1213, 1219, 1225, 1237, 1240, 1260, 1261, 2886, 2895, 1297, 1312, 1318, 5615, 1348, 1366, -2]	GATTCCAATCTCACCTTAACACTATACGACGCTGCCGGCTATGGCATCAGAATCAATAACTTAGAGGCATGGGGAGGTCTCATGGGCCCTGGCTACAACTACTTTGAAAGAAGCAATCTCGATATTTTCAGTGGAAGAGGTCCTTGTTTGACCGGAACACCGTGTGAATTGAATATCACATCCGACGGCACCGGAGCACACCACGGCTGGTATTGTAA	301.68	97.55	231.06	121.11	284.91	435.91	115.97	591.36	3.53	267.21	101.79	199.93	159.58	161.2	325.57	126.46	321.1	164.21	370.17	130.9	157.36	154.06	174.87	351.12	196.55	232.85	106.6	18.48	18.27	29.96
TRINITY_DN100513_c0_g6_i15	TRINITY_DN100513_c0_g6_i15 len=640 path=[1898:0-53 1929:54-56 1932:57-77 1953:78-81 1957:82-89 5038:90-96 11468:97-120 5069:121-121 5070:122-122 5071:123-123 5072:124-141 5090:142-154 2030:155-155 2031:156-161 2037:162-171 3754:172-183 3766:184-195 2071:196-240 4259:241-265 9019:266-283 4378:284-284 4379:285-328 2188:329-349 2209:350-365 3938:366-449 4022:450-464 2588:465-505 5267:506-529 2653:53…	TAACCAGTTGGGTGCTGGACTCTCAAATCTTGAATATGGATACCTTTGTGAAATCATGGGTCGTTCTGTGTGGGCTCCACAGGTGTTCAATTGTGGGCCACCTGATACTGGAAACATGGAGGTATTATTGCTGTATGGCAACAAAGAACAACTTCAAGAATGGCTTATTCCATTGTTAAGTGGAACAATCCGCTCTGGATTTGCAATGACTGAGCCTCAAGTTGCATCTTCTGATGCAACTGATATAGAGTGTTCTATAAAAAGGTGAATAACATGAATAGAGAAGGTGATACATATGTGATAAAAGAAAGAAATGGTGGACAAGTGGAGCAATGGATCCTAGATGCAAACTCCTTATACTTATGGTTAGTCCCATGTAAAGTGACAAGATTTTAATCA…	0	0	0	0	17.7	0.39	0	8.51	7.9	0	10.34	0	10.42	0.48	0	0	0	0	0	5.79	0	0	0	0	0	5.32	0	0	5.59	5.84
TRINITY_DN100518_c2_g2_i6	TRINITY_DN100518_c2_g2_i6 len=537 path=[648:0-114 740:115-129 755:130-133 759:134-147 773:148-148 774:149-156 782:157-157 783:158-173 799:174-181 807:182-226 852:227-233 859:234-234 860:235-236 862:237-245 871:246-259 885:260-276 902:277-292 918:293-344 970:345-346 3171:347-385 9850:386-409 3234:410-412 1041:413-417 1046:418-428 1057:429-433 1062:434-446 3983:447-511 3829:512-512 9853:513-536] [-…	GTAGGGTAGAGAGGTTACGTCAAAGGAGACCCCCAACTCAGAAACAATATATAGATAGGAAGAAAAATACGGATAAAAATTTATAAACCTAATTCACAATTCGGATAAAGTTAGGAACCGAACCGAAAATCAAATTCACAATTCAGTTCGGTTTTTTTCCATTACGGGTACGGTTTGGTTTTTGGTTTTTTACACACAATGCTAGAAGCGCGGGAAAAAGGCTCTTGTACTTTGTGTAAGGACATATAGCTTTTTAGGTTTTAAATTGAGGTTATTTATATGTTAAATAATATGTAGTTTATTTATAGCTAAATTTTAGGTCCGGGTGTAAGAAACCTCTAACAAAAAAAAATTATATATAACTCCCTTCACCTCGCATTTCACCTCGCATTTACACCT…	0	2.82	6.11	17.01	8.03	0	10.43	2.2	5.19	2.78	0	9.08	6.67	0	0	1.36	0	0	0	0	2.9	0	0	0	0	0	0	0	0	0
TRINITY_DN100521_c0_g2_i3	TRINITY_DN100521_c0_g2_i3 len=2042 path=[1:0-97 11690:98-121 100:122-339 7667:340-387 366:388-593 572:594-594 7901:595-632 7939:633-644 623:645-650 4933:651-656 4939:657-726 5009:727-788 5071:789-812 5095:813-819 5102:820-836 5119:837-842 5125:843-851 5617:852-857 842:858-858 843:859-866 851:867-875 860:876-882 867:883-890 875:891-917 902:918-944 929:945-976 961:977-993 978:994-1000 985:1001-1017…	CCCAATCAATTTTTTTATTTCATGAAATGTTTAAAAGAAATGGAGAAGAGGTGTTTGCCTCTTGGCAGTCACAAAAGATGAAACTCTCAAGTGGGACACTAGTGGGACCAATTCTCCTTTATTTGGGTGGTTTTTAACCAATTCACCGATTTTCATGAATCCCACAAAACACACACACTCGATCGTCACCCCGCCATTTCATACTCTTTTACTCTTTCTTTCACACTCCTATTCTATTTTTAACAACCCCTTCTGCACCATCCAATCTTTGATTCCTTTTCAAACTCTGTTTTTAAAACCCCAATCTCACTTCTTGCACAAATTCGCCTGCTTTTTGTTGTTCAATTCTTTGGTTTTCGTCCACAAGATTAAAATGATGCATGAAAAATCAATTCTTGA…	6.25	3.99	7.01	0	0	0	0	3.47	3.03	1.88	0	7.92	5.69	8.7	7.88	3.38	1.55	4.22	3.09	0	2.4	3.51	2.08	5.36	0	0	2.71	2.94	2.63	1.29
TRINITY_DN100523_c2_g6_i2	TRINITY_DN100523_c2_g6_i2 len=592 path=[510:0-40 528:41-52 11057:53-76 564:77-85 573:86-86 574:87-105 5551:106-127 8800:128-138 617:139-150 629:151-151 630:152-157 636:158-271 750:272-327 806:328-392 7810:393-482 7900:483-490 890:491-512 912:513-591] [-1, 510, 528, 11057, 564, 573, 574, 5551, 8800, 617, 629, 630, 636, 750, 806, 7810, 7900, 890, 912]	GAGTGTGAATGGAAGAGAAAGAAGAAGAAGAAGAGAGGGAAGAAGAAACGGTCAGATTGCGACGATTTGGTGAAAAATCAAGCGGTGGAGAAGGAAGGATTGGTTGAGGGGATTGAAAGAGAGAAAGAGAATGAGGATTTAGTGTGTTTGTATCCTTTTACTTCGTCTTCTAGTGCGACACAGAGGAAAATTAAGCAGCAGTATGATCAGCTTGTGAAGTCTCATGAGTCCAATGGATTGACTCTCCTTCAGGTTGGTCAGTTTGTGAACTGCTTGATTGAAGCAAGAAATGAGCTAAAACAAAAGTCTGAGGTCATCCATAGGAAGTTTACGATTACAAAGGCTTTATTATTCAAGGCAGACAGATCTTCATTTGATCGACTGCGCCAGCAGGTTAGT…	0.98	1.45	8.23	0.9	7.92	1.11	13.3	1.54	1.06	3.66	4.46	7.11	6.43	9.66	0.65	0.39	0	0.85	0.45	0.01	0	0	0.49	7.97	4.26	0	0	8.18	7.96	17.12
TRINITY_DN100523_c2_g6_i3	TRINITY_DN100523_c2_g6_i3 len=1150 path=[8051:0-57 283:58-77 5720:78-152 2675:153-168 2691:169-169 3137:170-249 3217:250-277 3245:278-310 528:311-322 11057:323-346 564:347-355 573:356-356 574:357-375 593:376-394 8523:395-412 8541:413-418 636:419-532 750:533-588 806:589-653 871:654-668 886:669-672 890:673-694 912:695-773 991:774-812 11066:813-836 1054:837-848 11059:849-872 1090:873-881 3419:882-88…	CACCATGATCGATCAGTTCAGCACTTAACCATTCCTCTCTTTCACACTCCTCTTTTATTCTCTCTACGCCAGACGCCGGTGACGGTTCAGTCACCGTCACTCGCCACCGCTGGTCACCACCGGTCACCGCCATTGTCCGTACAATCAATAGTGACGATCACAAATCCGACTATTCGAGACTAATAGTTCTTTACTCCTCGAGATCTGGCCGATCTGTTACAGGACAACCGGACGATGGAGAAGAGTGAACCTACAGCGGCCGGAGATGAAGAGTGTGAATGGAAGAGGAAGAAGAAGAAGAAGAGAGGGAAGAAGAAACGGTCAGATTGCGACGATTTGGTGAAAAATCAAGCGGTGGAGAAGGAAGGATTGGTTGGAAGAGAGAAAGAGAATGATGAT…	4.21	1.44	0	0	0.21	0	0.3	0.21	6.68	0.65	0.04	1.25	0	0.47	1.08	0.79	0	5.81	5.68	3.98	4.79	0	6.76	0.23	1.62	0.06	0.3	2.22	3.2	4.58
TRINITY_DN100535_c0_g1_i1	TRINITY_DN100535_c0_g1_i1 len=1016 path=[1835:0-97 1910:98-106 5007:107-118 5019:119-130 1943:131-142 1955:143-157 6362:158-181 1994:182-265 6364:266-289 2102:290-303 6359:304-327 2140:328-346 2159:347-364 2177:365-370 2183:371-388 2201:389-397 2210:398-406 2219:407-421 2234:422-430 2243:431-433 2246:434-463 2276:464-553 6365:554-577 2390:578-604 2417:605-652 2465:653-763 2576:764-805 6357:806-82…	TGCCAACTCATTTACTACACAGTATCCACCCCTTCAAAACCCTAATCTCATTACCCTTTTTATACGCATGATCAACCATCTCCATCCTCGTACCTTCACCCTCAAAAAATGGAACTCTTAGATATTGTTTTAGCCATTGCAACATGTCTCTTATGTTACTTGTGGTGGAGAAGACATTTCATGGCTTCTTCCGGCAAGCGAAAACTCCCACCGGGGCCACCAGGTTGGCCGATTGTGGGCAACCTGGTTCAGGTCATCCTCCAGAAGCGTCCATTCATGTACGTGGTTCGCGACTTGCGAACCAAGTACGGTCCCATCTTCACCATGAAGATGGGACAACGGACGCTGATTATTGTCACCAGCTCCGACCTCATCCATGAAGCACTAGTCCAAAAGGGT…	2.25	68.27	1.8	0.18	24.28	2.68	0.19	63.31	0	7.49	1.85	38.43	42.47	0	47.41	11.61	23.77	31.54	0	4.55	2.55	2.55	0.93	7.52	32.79	7.62	0.43	19.79	0.17	6.1
TRINITY_DN100535_c0_g2_i2	TRINITY_DN100535_c0_g2_i2 len=944 path=[6363:0-46 2772:47-102 2828:103-104 2830:105-134 2860:135-135 2861:136-156 6358:157-180 2906:181-207 2933:208-216 6361:217-240 2966:241-243 2969:244-315 3041:316-357 3083:358-379 3105:380-382 3108:383-384 3110:385-390 3116:391-403 3129:404-408 3134:409-423 3149:424-438 3164:439-447 3173:448-462 3188:463-471 3197:472-486 3212:487-516 3242:517-522 3248:523-543…	ACCCTAGTTTGAACCAACTCAAACCGGATGGTTTAGAAATGGTTAGCCCGGTTGGTGCTGCTTACATTGACTCCCTTTTCAACCTTGAACCGGCCGGTAGAGGCCAGTTAGGGGAGGAGGAGCTTGTGACGCTTGTGTCAGAGGTGATCAACGCTGGTACTGACACAAGCGCCACTACCGTGGAGTGGGCTTTGCTCCACTTGGTAATGAATCAAGAGATCCAAGAAAAACTATACAAAGAAATAGTTGAAAAAGTTGGTGTAAATGGTGTTGTTCAAGAAAGTGATGTGGAAAACATGGTCTACCTATCCGCGGTGGTGAAGGAGACATTCCGAAGACACCCACCGAGCCACTTCGTGTTATCACACGCGGCCACACAGCCGACAGAGCTCGGTGGAT…	2.27	83.69	0.74	0.4	23.46	1.46	0	61.52	0	10.7	1.79	49.84	36.43	0	49.92	8.23	20.87	29.44	0	3.82	1.99	2.41	0.51	6.74	38.98	13.68	0	28.1	0.19	15.6
TRINITY_DN100551_c0_g8_i1	TRINITY_DN100551_c0_g8_i1 len=507 path=[1409:0-38 1425:39-41 1428:42-47 1434:48-49 1436:50-62 1449:63-65 1452:66-75 1462:76-76 1463:77-83 1470:84-89 1476:90-91 1478:92-94 3120:95-99 3084:100-123 3108:124-124 3371:125-154 3401:155-182 1527:183-195 1540:196-199 1544:200-202 1547:203-203 4829:204-227 1572:228-234 1579:235-237 1582:238-243 1588:244-244 1589:245-246 1591:247-255 1600:256-258 1603:259-…	GGAATCCATCCAATGTGACACCTGATCCATCCAATGTGACACCTGAGGGGACAATGGAACCTACTCCACAGGTTGAATCAATGTCTGAACCAGAAATGGAGCCTACTCCACATGTTGAATCAATGGCTGAACCGGAATTAGAAGAGGTTGAAACAAGAAATAGTCATGAGGAACCAATGGCTGATGATACAACCGAAAGATATTTCCTTCCTCCCAGGGCCAATAGAGGGGTTCCTCCCAAACGATACTCCCCAGAGAAGGAAACTAGAAGTTCAAGGTATCCAGTGGCGAATCTGGTAAATGGAAATTTATCTAATGGTGCTAAAGCTTTTGTTGGCGCACTATACTCTCAACGGATACCTAACTCCGTAAAGGAAGCTCAAGGTAACAAGAACTGGG…	7.78	0	10.5	22.8	7.14	0	13.29	1.2	0.87	2.58	1.02	3.04	0.52	1.19	1.69	2.94	0	0	8.87	0	1.76	0.42	0.8	2.76	4.97	3.85	2.61	0	0.65	0
TRINITY_DN100554_c2_g1_i1	TRINITY_DN100554_c2_g1_i1 len=2165 path=[11691:0-59 4719:60-77 4737:78-101 4761:102-113 4773:114-131 4791:132-293 203:294-294 204:295-299 9354:300-360 270:361-377 9167:378-416 326:417-428 6017:429-452 6041:453-455 18705:456-479 6068:480-503 18707:504-527 6116:528-539 18712:540-563 6152:564-578 13250:579-623 6212:624-681 6270:682-704 6293:705-705 6294:706-794 704:795-796 8291:797-810 8305:811-820 …	GGTTGTTCTTACCTATGCGTGTGATGAGCCTTCTACACTTGATCGATTGAGTACTTTTTGGCTTCCTGAACTTAGACGCTTAGAGGTAAAGGTTCCTGTTATAGTGGCAGGTTGTAAGTTGGATTTAAGGGACGAGCAACAAGCAATTAGTCTGGAGCTGGTGATGTCACCCATAATGCAACAGTTTCGGGAGATTGAAACTTGTATTGAATGTTCAGCATATAAACATATTCAGATCCCGGAGGTATTTTACTATGCCCAGAAAGCCGTGCTTCATCCAACAGCCCCACTATTTGACCAGGAGGCACAAACATTGAAACCTAGATGTGTTAGAGCTTTAAAGAGGATATTTATTCTCTGTGATCATGATAGAGATGGGGCCCTAAGTGACGCCGAGTT…	11.07	0	0	0	0	30.93	0	18.72	33.25	19.28	0	0	0	0	20.91	21.04	10.79	16.33	13.82	12.26	0	16.21	13.49	0	16.5	0	18.12	0	13.45	0
TRINITY_DN100554_c2_g1_i7	TRINITY_DN100554_c2_g1_i7 len=1591 path=[1:0-116 95:117-186 165:187-220 199:221-224 203:225-225 4953:226-278 257:279-291 270:292-308 287:309-339 318:340-347 326:348-359 338:360-579 18700:580-603 582:604-688 18688:689-712 691:713-719 11352:720-981 18689:982-1005 11638:1006-1058 719:1059-1289 950:1290-1295 7634:1296-1313 7652:1314-1332 7671:1333-1337 7676:1338-1352 7691:1353-1383 13534:1384-1407 77…	TTCAACAATGGTTCTTCATATTCAAACTACAGATACAAATTCCAACCTTCATGATCGACTCCTTCAGTTGTAACCTAAAAGACAACAACATTGTACAACTTAAACTACCACTTCTTCGATTTCGGTGTTCGTTTTGAGAATTCGTTCAAATCCGATGAGTAAAAAGATCGCAGAGGTTTTTTACTACGCCCAGAAGGTCGTACTTCATCCAACAGCCCCACTATTTAACCAAGAAGCACAAACATTAAAACCCCGATGTGTGAGGGCTCTAAAGAGGATATTTATTCTCTGTGATCATGATAGAGATGGTGCCCTAAGTGATGCAGAGTTGAATGATTTCCAGGTCAAATGTTTTAATGCGCCGTTGCAACCCTCGGAAATAGTGGGTGTAAAAAGAGT…	0	0	0	0	0	0	0	5.41	0	3.51	8.9	0	4.42	5.09	0	4.46	0	0	0	0	2.28	4.03	0	4.37	0	7.25	0	9.78	6.38	2.84
TRINITY_DN100624_c0_g7_i8	TRINITY_DN100624_c0_g7_i8 len=385 path=[137:0-53 168:54-54 169:55-57 172:58-58 7063:59-82 197:83-84 199:85-91 206:92-101 216:102-115 5217:116-153 268:154-154 269:155-174 4361:175-178 4365:179-198 313:199-207 8799:208-231 346:232-237 352:238-244 359:245-247 6873:248-307 423:308-309 425:310-312 428:313-317 5697:318-341 2475:342-357 2491:358-368 2502:369-372 8595:373-384] [-1, 137, 168, 169, 172, 70…	GATCAATCCCATAGAACTAAAATCTTAGCTGGTTTGTGACGATGGCCCAACCTATATTCGCTCCATTTCCTGTGATCGGTTCTCAGTTCATTGCGCCAAAAGGACTTGAAATTATAATCGAGAAGTACCCCTGTAAAAGCTTTGTCATCACTGATACTTACAATACAGTCTTGCTAAAAGTGAAACCATACGACACGACATTCCATCGACAGCGCGTGCTACTTGACGCTGACGACAAACCCATCGCTCTGCTCCGGGAAAAGGGAATGAGTATGCATAGAAGATGTGTGCATTTAAGGGTGAAAGTAAGGCCGATTCAGACATGATATTTAGCGCAAAATCCGAACACATGTCAATGTGGTTCAAGCTCAATGTTAGTTTGATG	0	1.06	0	6.23	0	7.43	5.07	4.3	21.34	0	17.7	2.92	0	1.51	0	3.94	0.74	5.79	10.5	0.66	1.39	0	68.8	0	18.81	7.13	12.87	0	0	0
TRINITY_DN100624_c0_g7_i9	TRINITY_DN100624_c0_g7_i9 len=562 path=[2984:0-42 3004:43-56 3018:57-58 418:59-63 423:64-65 425:66-68 428:69-73 433:74-87 447:88-89 449:90-90 450:91-92 452:93-97 457:98-107 467:108-180 540:181-241 601:242-244 604:245-257 617:258-258 618:259-265 625:266-271 631:272-289 4337:290-295 4343:296-313 673:314-315 675:316-317 677:318-321 681:322-322 682:323-329 689:330-331 691:332-335 695:336-345 1899:346…	GCTATGCTCCGGGAAAAGAGTATGACTATGCATGGAAGATGGTGTGCATTTAAGGGTGAAAGTAAGGCCGATTCGGACATGATATTTAGCATAAAATCCGAACACGTGGTGCAGTGGAAGCTCAATGTTAGGTTAATGTTAGCAAGCAATGAAGACTGTGGTTTTAGGCTCAAAGGGAGTTGGAGGAAGAAAAACTGCACTGTTTATATGGGAAATACTTCAACAGCAATAGCCCAGATGCATAAAGTACCGGAAACTTTGAAGTACGTTACGGAGAAATTCAAGGTGACGATTCAACCTAACATGGACTATGCAGGTGTGGTTGCACTTATAGCGATTGCTGATTTTATGGAAAACCCTGATCAGGTTAAACAAGGTTCCGGGGCTGGAACTGCGTTT…	27.14	0	11.46	0	0	5.64	0	34.45	0	177.06	0	1.64	23.85	23.83	53.98	9.56	0	5.05	2.62	5.95	21.37	0	0	247.54	290.68	23.14	131.92	55.68	272.11	111.79
TRINITY_DN100638_c7_g1_i4	TRINITY_DN100638_c7_g1_i4 len=573 path=[1405:0-137 71:138-138 72:139-142 2625:143-166 1548:167-169 1551:170-188 1570:189-213 1595:214-224 5985:225-248 1630:249-290 1672:291-311 1693:312-319 1701:320-330 2445:331-355 5988:356-379 2494:380-408 348:409-409 349:410-412 352:413-419 359:420-425 365:426-445 5987:446-469 409:470-488 428:489-498 438:499-499 439:500-509 449:510-572] [-1, 1405, 71, 72, 2625…	AACATTGCCATAACTATCATTAGAGGATCTGTGATCTTGTATATGGTAAGATGGCCGGTTTCAACTGAAAAAGTAGTAAATAGAAACATATGTAAAAGTTATCACTAATCTGTTTATACTTTGATTCAGATGAACATAGGCGATGATCCAATTCAAACTGTTATTTGGGTCTTGAACATTCCCCGTCATGTTGTTGCATGTCTCATTTCTTAATTGTATGGACGCAAAGTTCTTGTACATGTTCTCATCCTTAGGTTGCAAAGTAGAAAAACCAAGGCCATGGAGGCGGAAAATGATGCTAAACCACACATCAATAAGGTTAAGCAACTTCCAATAGAAATCATTAATGTTGAATTCCATTATCATTCTGTCGTCTTTCCTCATATCGACAACCAAGTG…	14.64	9.72	0	0	0	0	0	0	0	12.61	0	0	0.87	0	11.68	11.9	0	10.54	25.1	12.34	4.92	14.31	0	0	0	10.55	11	0	0	0.97
TRINITY_DN100644_c1_g10_i6	TRINITY_DN100644_c1_g10_i6 len=290 path=[12417:0-46 9990:47-54 9998:55-85 4585:86-138 4638:139-141 11849:142-165 4665:166-265 16581:266-289] [-1, 12417, 9990, 9998, 4585, 4638, 11849, 4665, 16581]	ATGTTGAGGTTTTTGATAAGAACGATTGGTGGGGAAAGATGGAGGAAATGAAGAGTGGAAGAGAGGCTGTTTTGTGGAACATGGATACTTTGCAAACTGAGAGCACCCCTGAAGAACATCAATATGTAATAACTGATGTTCGTTTTAGACCAAATTCAACTCAATTAGCAACTGCTTCCTTTGATAAATCTGTACGGATATGGGATGCAGCTAATCCAAGCTATTGTTTGCATGCATATACGGGCCATACAACACATGTTATGTCCTTAGATTTTCATCCAAAGAAGAAT	0	0	78.19	39.17	57.21	0	18.76	0	30.1	0	82.79	0	0	0	0	0	0	1.14	0	0	0	1.98	0	0	0	1.19	0	0	0	0
TRINITY_DN100678_c0_g4_i15	TRINITY_DN100678_c0_g4_i15 len=306 path=[5459:0-68 5505:69-69 5506:70-89 5526:90-111 10404:112-135 5572:136-166 243:167-174 251:175-202 279:203-205 3813:206-227 3835:228-229 310:230-235 4103:236-259 340:260-264 345:265-265 346:266-277 1432:278-281 1436:282-287 1442:288-305] [-1, 5459, 5505, 5506, 5526, 10404, 5572, 243, 251, 279, 3813, 3835, 310, 4103, 340, 345, 346, 1432, 1436, 1442, -2]	GCAGCTCCAGGGGAAGTCTTTGGTTGAAGACTGAGTCTTGGAAGTTGCTCAAGGAACTTGAAAAATCAGAAACATACTGAAGTGCAAACTTCAAAAATGTTTATGAAGACAAGAAGGGTTAAAGAACTATTTAGAGGGCACCAAGAACTAATATTAGGTTTCAATACCTTTCTACTAAAACGATATGAAATCGTTCTCTCACCGGAGCACACGCCAAGAAACCGTTGGAGTTTGAATAAGCCATGCAATTTGTAAACAAAATGAGGATGAGATTTCAAGGTGCCGAGCATGTGTACAAATCTTTTC	0	0	0	0	0	0	0	18.44	34.45	0	23.98	0	16.88	0	0	2.34	0	0	0	0	0	0	0	2.77	0	9.26	20.84	0	0	0
TRINITY_DN100696_c1_g1_i6	TRINITY_DN100696_c1_g1_i6 len=612 path=[2495:0-46 8413:47-59 9729:60-61 12411:62-85 9755:86-104 417:105-110 423:111-125 438:126-128 441:129-129 442:130-149 462:150-189 502:190-213 526:214-217 10595:218-241 554:242-260 8641:261-283 9165:284-307 620:308-330 643:331-338 651:339-347 8347:348-360 8360:361-371 5298:372-375 5302:376-391 5318:392-432 745:433-446 759:447-468 781:469-470 6796:471-492 6818:…	GTGGAATCTGAGGAGTGTTAGTGGGAGTTCGGATGAGTCGATTCAGGTAGAATTGATCAGCAGCAATTCAGAAGACAAAATAGAATTCAAACACATTGTAACTCTACAACAAGATACCATAATCTCAGAGATTGTGATTACCAACTTAAGATCATCATCCCTCCGATTAACGGGCTCGGTCATCGGTCACTTAGCCATAAGCACCCCGGAAGCAACTTTCGCAGTCGGGCTTGAGAGCTCTAATTACTATGTTAAGCCACCAATTTTCTCAAACTTCAGCATCAATCCTCCTGATTCCAACAGAAATGATTCGGGTTGGGTTCAGTCGGGGCTCAAACAACTTTTATCTGGATGGGGGCTTGGAAGCCCGGAAGATAGTTTCAATGATGACGCGGATGA…	36.45	122.94	1.3	8.82	244.43	3.01	489.54	321.03	250.93	57.66	64.6	8.44	10.36	62.89	37.87	48.07	201.58	15.08	13.23	22.91	106.1	189.27	7.76	39.27	30.16	55.16	88.49	277.78	121.71	111.89
TRINITY_DN100702_c2_g1_i2	TRINITY_DN100702_c2_g1_i2 len=1170 path=[1:0-98 77:99-523 3962:524-547 526:548-668 647:669-700 3961:701-724 703:725-769 3964:770-793 772:794-846 3077:847-889 871:890-899 2988:900-940 905:941-1034 999:1035-1056 1021:1057-1068 1033:1069-1073 1038:1074-1091 1056:1092-1113 1078:1114-1114 1079:1115-1169] [-1, 1, 77, 3962, 526, 647, 3961, 703, 3964, 772, 3077, 871, 2988, 905, 999, 1021, 1033, 1038, 105…	TTAAAACGGTTGCCAACAACTTCTCTCTTTGAAGAACGGGCACTTTTATTAGGGAAAATGAACCAACACGAACTTGCATTGTCCATTTATGTTCATAAGCTTCATCTTCCGGAGCTGGCACTGTCTTATTGTGATCGCGTGTACGAGTCAATGCTTAATCAACAGCCTGCAAAAGCTTCTGGAAACATATACCTAACTTTACTGCAAATCTATTTGAATCCTCGGAGAACAACAAAAGATTTTGAAAAGAGAATAAGTAACTTAGTATCGTCTCCAACTCCCAAGGTTGGTTGGGGATCAGTTAAGGGTAATAAAGGAAGAGGCTTTGGTAAGAAAATTGCAGATATTGAAGGTGCAGTAGAAGATACCAGAATCAGCCCAAGTGGCACAGATAGTGGC…	0	0	0	0	0	0	0	0	0	0	0	2.61	40.06	0	0	0	52.05	2.22	51.38	0	0	0	53.75	0	0	0	0	0	0.9	0
TRINITY_DN100705_c1_g12_i8	TRINITY_DN100705_c1_g12_i8 len=828 path=[2027:0-360 13334:361-384 2389:385-415 13328:416-439 2444:440-573 13330:574-597 2602:598-618 13323:619-642 2647:643-645 13324:646-669 2674:670-703 10651:704-827] [-1, 2027, 13334, 2389, 13328, 2444, 13330, 2602, 13323, 2647, 13324, 2674, 10651, -2]	GGATATTAGGAGTTGAAGTAAGAAAATTAGTTATAAGTTACTAACTACTTGCAAAATGGAACATTGGATACTTCAACTGTATGCAAGTGACAACCAACATGACAGGTAGAACCATTGCATTATATTCTAACCTCCATAATGTAGTATAGTATATTCTACTCTACATACACTCATCCTCACCAAATGACATTTATGCCCCTGGCCTTTAGTTTCTATAAAGTCAACATATCAACACAATTTGATTCATCCTTCATAGTTCATTAGTTCCTTCTCCTTTCCCTTTGAATTCATAATTTATATTCAACAAAATGAGAGAAATTCTTCATGTTCAAGCCGGACAATGCGGTAACCAGATTGGTGGCAAGTTTTGGGAGGTAGTTTGCGACGAGCATGGTATCG…	13.96	2.38	0	0	0	0	0	0.97	1.51	0	0	3.59	4.65	54.66	40.65	0	32.87	53.34	0	0.97	0	28.48	0	37.92	62.25	0	8.38	22.33	6.71	22.78
TRINITY_DN100705_c1_g5_i1	TRINITY_DN100705_c1_g5_i1 len=264 path=[3721:0-51 3750:52-57 3756:58-60 5831:61-96 5867:97-129 6641:130-153 6665:154-177 3454:178-180 3457:181-183 3460:184-192 8121:193-198 8127:199-219 3917:220-263] [-1, 3721, 3750, 3756, 5831, 5867, 6641, 6665, 3454, 3457, 3460, 8121, 8127, 3917, -2]	GCACAAAAGAAGTCGATGAACAAATGATAAACGTCCAAAACAAGAACTCGTCTTACTTTGTCGAGTGGATCCCTAACAACGTGAAGTCAACCGTTTGTGACATCCCGCCAACTGGGTTGAAAATGTCGTCCACGTTTATCGGGAACTCGACTTCTATTCAGGAAATGTTTAGGCGTGTGAGCGAGCAGTTTACTGCCATGTTTAGGAGGAAGGCTTTCTTGCATTGGTATACTGGGGAAGGAATGGATGAGATGGAATTCACAG	18.97	230.11	3.57	0	236.76	0	0	0	1.09	0	0	0	76.33	9.44	91.83	5.84	4.52	97.25	2.7	32.28	43	24.89	48.89	5.01	1.84	20.88	3.41	41.79	0	36
TRINITY_DN100712_c0_g1_i4	TRINITY_DN100712_c0_g1_i4 len=1180 path=[1203:0-48 1229:49-68 1249:69-92 1273:93-102 1283:103-120 1301:121-149 1330:150-170 1351:171-177 2493:178-179 2495:180-190 2506:191-203 1384:204-211 1392:212-227 6978:228-251 1432:252-284 6980:285-308 1489:309-341 6983:342-365 1546:366-371 1552:372-390 1571:391-395 1576:396-432 3655:433-468 1649:469-488 6979:489-512 1693:513-524 1705:525-561 1742:562-578 17…	GGAAAAGTTACACCGACCAAGCTCCTCCGCGATAATGTTTCCGACTGTAATGATGCTCACCGCCGGTGCTACGGTTATTCACCGGAGTTCGAGGGCGACGACACTGTGCTTCGCTTCACGATTCGACGCCAACAAATTACGCGATCAACTCGAACAGATTCAGTTCGAGGCATTAAACACCAGAGCTAAAGCTAATAAAGCAAGGCAGAGGTTATTGCGGTTATCTGAAGTGGCGGAGAAGCTTAAAAGACAGGCAGCTATTAGTGTTCAAGCTGGGAAAGATAATGTTGCTAGAGATCTGTTATTTCAAAAGAAGAAGATTATGCAAGCTCTAGATAATACTAAGAGTCGAATCGAATTGCTTGATGAGTTGTCTGCAAAGCTTATTGAGGCAATATC…	0	0	0	0.35	15.67	0	0	9.62	8.5	0	8.62	0.5	6.66	0.21	0	0.32	0	0	0	0	0	0	0	0	0	5.28	0	0.69	0	0
TRINITY_DN100734_c1_g1_i3	TRINITY_DN100734_c1_g1_i3 len=589 path=[2501:0-76 2555:77-88 2567:89-94 2573:95-95 2574:96-112 2591:113-119 2598:120-134 2613:135-158 2637:159-169 10637:170-193 2672:194-199 2678:200-223 2702:224-238 2717:239-313 2792:314-337 2816:338-361 2840:362-391 2870:392-392 2871:393-415 2894:416-427 2906:428-450 10081:451-468 10554:469-551 7523:552-579 5230:580-588] [-1, 2501, 2555, 2567, 2573, 2574, 2591,…	GAAATAACAGCAGGAAGTCCTGATTTCTTCCCTATAAAGCCAATGGAATATGGTCGGTTTCTAGTTTTGTCATTAGGCACGGGGTCTCCAAAATTCCAAGAGAGGTATGATGCTACAAAGTCTTCTAGTTGGGGCATTATGGGGTGGTTGACGGGTGGTGGCTCGACTCCGTTGGTAGATGTTTTTACTCAGGGTAGTGGCGACATGATAGACTACCATATCTCCACTGTCTTCCAAGCCCTTCATTCGGCCGAAAATTATCTTCGAATTCAGGATGACACTTTAAGTGGTGACTTAGCTAACTTGGATTTAGCTACCCAAGAAAACTTAGAGAATCTGGTGAAAGTTGGTGAGGAATTATTGAAAAAACCAGTGATGAGGGCGAATCTTGCCACAGGC…	23.15	89.65	0	0	0	0	0	44.19	102.1	13.44	0	89.12	63.66	135.89	16.37	0	0.49	67.69	23.65	96.69	34.95	0	54.31	101.75	84.17	47.88	61.14	1.7	5.79	0.84
TRINITY_DN100743_c0_g1_i4	TRINITY_DN100743_c0_g1_i4 len=913 path=[13013:0-90 13081:91-104 57:105-105 17923:106-129 82:130-133 11325:134-174 160:175-198 17928:199-222 208:223-224 210:225-252 238:253-270 17931:271-294 280:295-366 12855:367-390 376:391-400 386:401-409 395:410-413 7801:414-486 7874:487-519 7907:520-534 7922:535-557 7945:558-579 17933:580-603 7991:604-606 7994:607-630 8018:631-652 8040:653-654 8042:655-678 806…	AAAGCCCCAGCTAGAAAAGCACTTTTACCCAAAGCGCTTTTGACCTTAAATAAGCTCACCCAAACACACCCTAAATCTGGATTATTCTTCCGTAGTGGTGCCTGTTGAGGGAATCTACATCATCTGCTCTTACACCCTCGGACGATTCAAATTTCAAAAAGTTTCCAAATCTCACCGTAGATCCATCATCTCCTCCATCCAAAACCTAGGGTTTACTGTGATTTTCTACCTTTGGATTGTGTTTCATTGCTCGATCTGTGATTTTATCGGCCCCGATCTGTCGTTGATTGTAGCGTTTTCGACTAATGGATGCGATTGAGGAACTGTCTCAGCTTGGGGACTCGATGCGGCAGGCTGCGGCTCTGCTAAACGATGAAGATGTCGACGAAAAATCATCGT…	0	0	0	0	0	0	0	7.58	11.33	0	13.46	0	8.91	0	0	7.64	0.71	0	0	0.97	0.43	0	0	0	0	0	0	0	0	0
TRINITY_DN100756_c2_g4_i7	TRINITY_DN100756_c2_g4_i7 len=1301 path=[3953:0-41 3972:42-98 815:99-101 818:102-132 849:133-144 861:145-145 4624:146-192 931:193-202 941:203-242 981:243-245 3864:246-334 3672:335-353 3691:354-357 1079:358-364 1086:365-373 1095:374-374 1096:375-377 1099:378-390 1112:391-411 1133:412-415 1137:416-419 1141:420-427 1149:428-441 1163:442-446 1168:447-451 1173:452-478 1200:479-482 1204:483-554 1276:55…	AGTTCTTTCAAAACCAAACAGGTAAATTTACACCCACCTGCTAGTTGGTATGCTAGTAGGTAAATAACCCACCTACCTCTGTTCATAATTCCAATCGTCAATTTATCCAAAATCAAAATCAGAATCAAGGTTTGTTCGGTAGTAGGAAAATTCGGACGGAACCACCGGCCGCAAATTTGGGGCTTCTTCTCATTCGTGTAAGCCGGAATCTGTGGAACTTCTTAACTTTGGTGAGAGCAAGAAGAATACCATCACCAACAACAACGGGATTGTTGTTTCCGGTCAGTCTTTGTTCATCGGAGGATAGGATAACGGTGGAAAGAAGAAGAGAACAGAAGGGGGAATGCTATCATTCAGCTCCGGCATGGTTCTTCCACAGTCCGAGAAGGAACAATCCGG…	9.68	9.88	0	0.59	0	0	0.56	0	0.3	20.95	8.54	8.22	8.52	5	5.07	14.21	4.25	20.5	11.22	6.91	15.11	15.21	12.74	14.35	30.63	17.27	9.34	5.22	24.79	4.55
TRINITY_DN100765_c1_g6_i2	TRINITY_DN100765_c1_g6_i2 len=3023 path=[14721:0-361 22770:362-385 15084:386-426 15125:427-427 15126:428-450 15149:451-535 22763:536-559 15258:560-670 15369:671-683 15382:684-694 15393:695-707 15406:708-708 22754:709-732 15431:733-792 15491:793-881 15580:882-891 15590:892-905 15604:906-915 15614:916-971 22762:972-995 15694:996-1214 1179:1215-1217 1182:1218-1374 22758:1375-1398 1363:1399-1650 1615…	GAAACAAAATCAACGGACCGCCGAGGAATACTCCCGTGAATTCGAGTATTTGATTATGAAATGTGATCTACCCGAAGATGATCCACAAACCTTGGTTCGGTATTTGGGTGGTCTCGATGCTCGTGTTGCTAACGTAGTCGAGCTCTATCCTTACTCAAGTTTGGATGAGCTAACTTTGTTGGCTCACAAAGTCGATACTCAACAGAGAAGCAAAGGCAAATTTGAAGCCAATCGTTCTTTTCCAAAAAACCCTACCCCAACCTCAGTATCCTCAAAACCACCGTACCAACCTAAACCAAACCCCATCGCCAAAACTTCCACCACTTCAGACCTGCCCTCTATTCCTAATCGAGCCCCAAGGAGGTGTTTTCGGTGCCAAGGGCTAGGTCACATCGCCTC…	0	0.18	4.65	1.69	1.67	0	0.23	0.1	0	0	0	0	0	0	0.1	0	0.36	0	5.21	1.67	1.84	0.69	0	0.22	0.63	2.83	4.07	0.79	1.28	0.1
TRINITY_DN100802_c2_g4_i1	TRINITY_DN100802_c2_g4_i1 len=3196 path=[16659:0-42 16679:43-46 1441:47-47 1442:48-61 24209:62-85 1480:86-88 1483:89-92 1487:93-98 1493:99-126 1521:127-134 16811:135-146 16823:147-149 24210:150-173 16850:174-175 928:176-242 4865:243-254 4877:255-268 4891:269-278 22065:279-296 4920:297-340 24206:341-364 4988:365-411 24207:412-435 5059:436-454 5078:455-466 5090:467-478 5102:479-482 5106:483-652 242…	TCATGTGGCAGTTCACAACCGATGATTCATCGTAATCATCTTCCAGCTGTTGGAGTTGTTAGCAGTCACCGGTGCTATTGCAGTGTGTCTGCCCCTGAATCTACTGTTTCAGAGAGTTCCTCCACCTCTATAAAGTAATTGTTTTGTAATTTCAGAAGAGAATTGTGTCTGGTGTCCAACCAACAGGATCTATACACCTTGGGAATTATCTTGGAGCAATAAAAAATTGGGTATCACTGCAGGGTTTTTTTTTTTTTGAAAAGCACACTTCATTAAAAACACGGAACTGCCCAAAGGAAGGGCAGCACACAAAGCCAAAACCCGATCTAATTTACATCAAATTTACACCAATCTCTCCAAGAGACAGAAAAGTTCTTGGATCTATTGGAATACCAAAGG…	5.1	3.26	0	5.28	0	2.34	0	0	4.62	2.44	0.07	2.49	0	1.52	1.99	0	0.06	0	0	0	3.34	19.39	0	0.05	0	3.24	3.78	5.94	0	0
TRINITY_DN100824_c1_g20_i1	TRINITY_DN100824_c1_g20_i1 len=203 path=[191:0-40 209:41-46 215:47-52 221:53-61 230:62-76 245:77-79 248:80-82 251:83-100 5569:101-124 293:125-130 299:131-145 314:146-154 323:155-166 335:167-178 347:179-190 359:191-202] [-1, 191, 209, 215, 221, 230, 245, 248, 251, 5569, 293, 299, 314, 323, 335, 347, 359, -2]	AGGAAAGACTACGTCGATCCACCGCCGGCACCCATCTTCGACACGGCGGAGCTGAAACTATGGTCATTTTACCGAGCCCTCATCGCTGAGTTCATCGCCACTCTCCTCTTCCTCTACATCACCGTCGCCACCGTCATTGGCTACAAAAACCAAACCGACCCGTGTGGTGGCGTTGGCCTCCTCGGTATCGCATGGGCCTTCGG	36.31	134.79	0	0	0	0	0	186.98	0	158.05	34.92	105.93	0	54.2	85.09	23.82	23.5	0	0	44.07	22.08	46.86	15.09	51.08	3.95	144.58	18.25	151.61	0	43.14
TRINITY_DN100839_c0_g2_i5	TRINITY_DN100839_c0_g2_i5 len=1891 path=[1869:0-172 2019:173-173 2020:174-198 2045:199-202 2049:203-213 2060:214-237 2084:238-246 2093:247-252 2099:253-312 2159:313-345 2192:346-369 2216:370-372 2219:373-381 2228:382-411 2258:412-417 7514:418-441 2288:442-444 2291:445-453 2300:454-468 2315:469-507 7507:508-531 2378:532-609 3737:610-627 3755:628-633 2480:634-654 3941:655-696 2543:697-697 2544:698-…	GTGAACACTTGGAAAACAGTACTTCAATTTCAGGGCCTCAATTAGTATTTAAAGTGCCAACACCACCTAATACAAGAACACAGAAAACCTCAACAAATATACCCAAAAACTCAAAACTCATGACCCTTTCCACTTCCATCATAAGTCATCATCTCATCTTCTTCCTCCTCCTCCTACTCCTCCATGCTCCACCATGTCCTGCCACCAGCGGATCATGGTCAATCCTCCTCCCGAGCATCGGCATCTCAGCCATGCACATGCAACTACTCCCCAATGACCGTGTTGTAATGTTTGATCGCACTGACTTCGGCCCCTCCCAAATCTCCCTTCCAAAGGGCAAATGCCGTCACAACTCAACCGATTGCACTGCCCATTCTGTTGAGTATGATGTTGTATCCA…	1.2	9.01	0.11	0	2.84	0.22	0	12.58	0	0.71	0.1	8.59	1.47	0	5.09	3.82	0.8	1.85	0.53	0.35	0.54	0.34	0.09	1.58	1.54	3.09	0	1.41	0.08	0.6
TRINITY_DN100850_c0_g1_i1	TRINITY_DN100850_c0_g1_i1 len=844 path=[4176:0-215 4369:216-308 12990:309-332 4486:333-345 8155:346-369 4523:370-372 9328:373-403 4557:404-420 7006:421-713 12992:714-737 7323:738-762 7348:763-813 7399:814-843] [-1, 4176, 4369, 12990, 4486, 8155, 4523, 9328, 4557, 7006, 12992, 7323, 7348, 7399, -2]	GATCTCGTAAAAGGACGAAGCTTGTGTTTGTAGCAGAAAGAAAAGAGGGTAGTTGTTTCCGTCCAGGTGTGTCGGCCTGGTGATCTCCGGCGACGATACACTCGGTGGCGACAGGAGTACGGGTTGCTAAAGATTGGTAGCCAATGGGGTGATTGCAGGTTTACGGTGGTGGTTTATAGGGTTACTTCCTAGTGATGGTGTGAGGATGACAGTGGTTCGTGATGGCCGGCGACGACAGCCGGAGGACAGTGATGCGAGAGGAGGTGACGGTCATGGCTATGGGGGGTTTTGCGACCTTGAAGAAACCTTTAAATCTGAAGCCAAATCCTTCAAAACAACACGAATTTTGTCATCAAACATACTTAGAAGATCACACCGAGAATCATGTTCCATTTTATC…	0	5.81	0	0	0	0	0	313.72	0	258.01	0	0	0	0	0	0	108.91	0	0	0	1.14	0	0	0.21	117.59	261.47	0	0	0	0
TRINITY_DN100874_c0_g2_i1	TRINITY_DN100874_c0_g2_i1 len=742 path=[1:0-69 48:70-73 4667:74-127 3451:128-131 4927:132-147 126:148-152 131:153-180 2445:181-194 2459:195-219 2484:220-221 200:222-228 207:229-254 233:255-259 238:260-270 249:271-275 254:276-281 260:282-287 266:288-303 282:304-304 755:305-335 786:336-362 813:363-386 837:387-408 859:409-410 861:411-542 993:543-557 5059:558-581 1032:582-741] [-1, 1, 48, 4667, 3451,…	CTCGGAAAGGATCATTACTGCATCTAAGGATGGCTCAATAAGAGTATGGAACATCAACGGTAATTAATTGTTATGAAGCTTGTAGATTCAGTTATTAATCTTCCTCATATAAGACCAAATTACCGTAGGTTTTATCTCTAGCTGTTTATAGAAGACATATGTAGGCTGCCTAAAGCTGAACGATTTTGTTCATATGCAGTGGTTTTGAATTTTGATTTTTGCTGATCTATTTTTTTTTTGGTGACTACCATTATCATACGCTTGGTTTTAAAAAGCACGCCCGAGGTGCGCCTAGGCGCAAGGCATTGACTCAAAGACAGTAAAGAAGGTTGTGTACACATCTAGTGTGACAACAGCTATGTCAAGTGGGAAAAAACACAATGAAGTCGTAGACGAGGA…	0	0	0	0	0	0	0	0	0	0	0	0	0	0	25.81	0	0	0	0	0	0	0	0.41	0	0	0	0	0	0	0
TRINITY_DN100890_c0_g8_i3	TRINITY_DN100890_c0_g8_i3 len=438 path=[3724:0-50 3752:51-132 3834:133-135 3837:136-156 3858:157-194 8097:195-221 3923:222-245 12391:246-269 3971:270-290 3992:291-300 4002:301-302 4004:303-314 4016:315-337 13572:338-437] [-1, 3724, 3752, 3834, 3837, 3858, 8097, 3923, 12391, 3971, 3992, 4002, 4004, 4016, 13572, -2]	CCTCTCTATTTATCAATTCGAGGTCACACCTTCATTCGCCACCATAAAATCCAATCTCTCAGATCTTGTTTTCCGGTCACCGGAATCAATAATCATGGGATCTTCAACAATTCTCACAGATCTCGGCACTGAAATCGTTATCCCTATCTGCGCAGTCGTCGGAATCATCTTCTCTCTCTTCCAATGGTACCTCGTTTCGCAAGTCAAACTCTCGCCGGAGAAACCGGCCGCCGACGGTAAGAACGGATTCACCGAAGCGTTGATTGAAGAAGAAGAAGGAATTAACGACCACACCGTTGTTCAAAAATGCGCTGAAATTCAGAACGCTATTTCTGAAGTCGGTGGGATCTTGCTGGTTGTCGGTGGTGGCATATATCATTATATGCTAACTGGATCTTG…	0	1.3	344.68	335.35	782.67	794.56	1.89	553.03	863.29	1.51	608.69	336.35	283.42	0	0	399.22	402.14	1.05	1.55	0.05	215.93	0	59.69	395.2	920.67	1.47	521.58	914.79	0.97	2.76
TRINITY_DN100929_c2_g1_i4	TRINITY_DN100929_c2_g1_i4 len=292 path=[8631:0-57 8666:58-58 930:59-62 934:63-73 945:74-170 1042:171-172 1044:173-174 1046:175-177 1049:178-178 1050:179-182 1054:183-185 1057:186-186 1058:187-188 1060:189-189 1061:190-190 1062:191-191 1063:192-192 1964:193-198 1970:199-207 2017:208-216 2026:217-221 1093:222-226 1098:227-227 1099:228-231 1103:232-232 1498:233-235 1278:236-245 1288:246-256 1128:257…	GATGGTTCCGGTGCGGAGATCACCGCCGGTGATGATGGTTGTTGCATTTGCAACTTTTGTAAATCATCCATCAGATATGGCTGCTCTTCATGCTCTAAATGCCATGTGTATGTGTACATATGCACATTTAAAGAAAGAAACGAAAGATAAAAGACCTGAAGACCATGTGAAAGTAACAGAAGAGTGCAGTGAAAAGGATAAGAAGGTAAGTTACAGAGAGCCATTGCCGGATCAACCGTCCACCTCGCCGGAGCCACCGTCCACCATCGCCGGTCGCCGAGCACCGCCATTT	0	0	42.85	61.13	38.43	0	25.54	0	0	0	0	0	17.26	0	5.6	0	0	8.71	0	18.98	0	26.39	0	0	0	16.38	0	0	4.67	0.98
TRINITY_DN100938_c5_g1_i1	TRINITY_DN100938_c5_g1_i1 len=267 path=[1303:0-107 399:108-108 400:109-109 401:110-137 429:138-140 735:141-157 752:158-161 756:162-164 857:165-188 480:189-192 484:193-209 5893:210-233 525:234-246 538:247-251 543:252-266] [-1, 1303, 399, 400, 401, 429, 735, 752, 756, 857, 480, 484, 5893, 525, 538, 543, -2]	GAGGCTATTAGACGCTTCACACAGAGACTTGAGGTGGGCTAGTGCGGCTGCATTAAACATAGTCCCATCAAGCACGGGTGCAGCAAAGGCTGTGTCGTTGGTCCTGCCCCAACTTAAGGGCAAGCTCAACGGCATAGCACTTCGTGTTCCCACCCCTAATGTCTCTGTTGTTGACCTTGTGGTTAATGTTGGGAAGAAGGGATTAACAGCCGATGATGTAAACGCGGCATTCAGGAAAGCCGCTGACGGACCGTTGAATGGAATCTT	14.52	1.12	6.95	7042.62	2378.69	2472.98	8.89	962.28	21.24	34.4	3672.63	12.06	4.85	12.27	10.14	9.11	24.99	903.92	2176.68	1177.85	8.66	20.19	5878.59	2732.35	1683.99	20.32	13.29	878.65	9.31	2384.39
TRINITY_DN100977_c0_g2_i8	TRINITY_DN100977_c0_g2_i8 len=613 path=[4276:0-50 6715:51-110 1699:111-118 1707:119-125 1714:126-128 1717:129-142 4976:143-157 6915:158-178 2127:179-179 2128:180-187 2136:188-210 2159:211-211 2160:212-220 2169:221-239 2188:240-263 2212:264-275 2224:276-301 10276:302-325 2274:326-612] [-1, 4276, 6715, 1699, 1707, 1714, 1717, 4976, 6915, 2127, 2128, 2136, 2159, 2160, 2169, 2188, 2212, 2224, 10276, …	TTCTTGATGGAGGACGAAAATATAGATTGCATTGTTGAAGGATTCTATAACCATAAGTTTGATGCAATGAAGGGTTTTGCATCAGCATATGGAGTTTTTCTCGAGTAATCCCAGTGCAGATACACTCAATTAACCGTGTTAGGGGTGAAGTTGGCGAGACTATCAGTGAAATACATGGACATGCCTTGGGAAGACCAAGTAAGAACATAATCAAACGTCCGCTAGGAAGACCAAGAAAAACCAGAATTAAACCAAATGACGAGACTAAAAAGAGACAACAATTCAAGCGTTGTGGTGAGTTTGAACACCTACAAAAGACATGCAATAATACAGCGTCTCAAGATCAAGCCTCACAAAGTGAACGAGGAAAAAGTGCAAATTTTATTTTTATTTTTTTTG…	10.04	0	0	0	0	0	0	0	0	0	0	0	0	2.52	3.47	0	0	0	0	0	9.45	0.96	0	5.56	0	17.77	0	13.93	15.47	4.15
TRINITY_DN100999_c0_g4_i2	TRINITY_DN100999_c0_g4_i2 len=1529 path=[5554:0-117 12487:118-141 5673:142-178 12474:179-202 5734:203-229 12477:230-253 5785:254-265 1491:266-268 1494:269-304 12489:305-328 1554:329-349 1575:350-406 1632:407-409 1635:410-425 1651:426-429 9078:430-504 11113:505-549 9198:550-638 9287:639-675 9324:676-906 1676:907-910 12478:911-934 1704:935-955 7057:956-958 7060:959-979 1749:980-982 1752:983-1021 17…	GAATTTGATCCCATCTCAAACACCTTCAAAGCTCTATAAATACCCAACCCAACAAACGATTCAGATCATAACCTTTTCCCAATTCATTACATTTAGGGTTTCTTTTCTCCACCAAATTACTTCCAAATTCCGATCATGTCGTCGTCGAAGACCATCGTGCTAAGGAGTTCCGACGGTGAGACGTTCGAGGTTGATGAGGTGGTGGCGGTGGAGTCTCAGACCATCAAACATATGATCGAAGATGGATGTGCTGACACCAGCATCCCTCTTCCTAACGTCACCAGTAAGATCCTTTCAAAAGTTATCGAATACTGTAAGAAACATGTGGAGACGCCTAATACCGATGAGAAGGTCGCTGAAGATGATATTAAATCGTTTGATGCTGACTTTGTGAAAGTG…	26.07	0.24	0.43	0.34	0.73	0	0.18	0.47	0.28	53.19	0.52	0.98	12.12	15.03	0.49	16.64	0.21	0.32	59.13	10.06	11.96	20.05	17.37	0.16	21.83	22.15	21.23	15.13	19.77	52.23
TRINITY_DN101037_c1_g4_i4	TRINITY_DN101037_c1_g4_i4 len=525 path=[10127:0-87 10192:88-110 10215:111-166 4623:167-170 4627:171-177 4634:178-194 4651:195-201 4658:202-212 8639:213-248 4705:249-275 4732:276-299 4756:300-302 2573:303-308 2579:309-329 3466:330-341 6152:342-380 3517:381-383 12285:384-416 3553:417-428 3565:429-435 3572:436-465 3602:466-479 3616:480-524] [-1, 10127, 10192, 10215, 4623, 4627, 4634, 4651, 4658, 863…	GACCCGTTACGCACACCCATTCGACCCATTGATTTGCCACCTTTGAAATCTCATTCCCTATTTCAGTGTCTGTTATTTCTGATGTTGAGGGTTTGCTGAATGCTGATCTATGGTTGTTAAATATTAACGACTTAAAATTTCTTTCAGGATGTTTTACGGCCCAGGTGGGCCATATGCACTGTTTGCAGGAAAAGATGCTAGCAGGGCTCTTGCAAAAATGTCATTCGAGGAAAAAGATTTGAACGGTGATCTCACTGGTCTTGGTGCATTCGAGCTTGATGCATTGCAAGATTGGGAATACAAGTTCATGAGCAAGTATGTCAAGGTTGGAACCATTAAGAAGCCCGAAGGTGAACCTGAGGCATCAACTGCAGCTGAACCCACCGAGACACCTGCAGT…	2.31	28.72	10.81	19.26	24.85	26.7	0	8.74	51.93	0	29.89	19.79	69.98	48.7	69.22	63.44	17.55	26.52	14.5	9.22	9.6	35.63	15.44	27.59	7.88	32.08	0.91	285.86	205.52	142.55
TRINITY_DN101040_c0_g5_i15	TRINITY_DN101040_c0_g5_i15 len=878 path=[12360:0-291 4989:292-300 4998:301-313 5011:314-324 5297:325-334 5307:335-348 5321:349-411 10289:412-443 5416:444-456 4495:457-480 4519:481-498 14421:499-522 4561:523-534 4573:535-543 6273:544-573 4612:574-591 5747:592-636 14415:637-660 5816:661-696 14418:697-720 5876:721-723 4762:724-731 5922:732-774 4813:775-783 4822:784-795 4834:796-807 4846:808-831 1262…	CTAGATTTGAGCTCGTAATGTCACAATATGGTGACTATAACGAACTGATTGCAAGTTGTAGTCCGATTTATGTAATTGGGTGAAAAAGTTGCAATGTTATTGAAATTGGAGCTTGTTTGGGATAAGATTTGAACGGAATCGTGCTCTGTCTCTGTTCAAATCTGGCAAAAATGTTCAATTTTAAATCTGTATGTTCATGCAAGTTAGTTTGTATACTCTAACCAACTGATTTATGATATGCATCGCTAAGGTATTTGAAACATTTGGGTTATGAAGTTAAATATGTGCGGAACTTCACTGACGTCGATGACAAGATTATTAAAAGGGCCAATGAGCTAGGGGAGGACCCGTTAGCTTTAAGCAGTAGGTTTTGCAAGGAATTTCTGACTGATATGACTG…	0	0	17.98	17.7	21	18.97	12.78	22.35	7.28	18.81	6.77	0	0	0	6.9	0	0	0	0	0	10.61	0	0	16.7	17.67	0	5.73	23.3	17.06	14.64
TRINITY_DN101046_c0_g1_i1	TRINITY_DN101046_c0_g1_i1 len=1260 path=[1:0-84 63:85-114 93:115-178 157:179-198 177:199-202 181:203-215 194:216-232 3997:233-256 235:257-266 245:267-307 286:308-312 6792:313-336 315:337-343 322:344-351 330:352-367 346:368-375 354:376-430 409:431-456 5215:457-473 454:474-496 6798:497-520 501:521-544 3369:545-568 549:569-579 560:580-582 3495:583-628 609:629-629 610:630-635 616:636-647 628:648-650 …	ATTTGTTATCAATTTTGTGTTATACAAGAAAACTTTGATTATTTTGACATGGTATCAGAGCCATTTTGTGGCTCTTGATCGAGTTCTTTTTGATTTTCTGGGCTTCCGCGAGTTTGTTGATAGCTAGGGTTGTGTTCTATCAAGTTTCATACAGTTCTTGGTGGTAGGTCTTGTAACCATTTTGGTTCATCTATCTGGTCTGCTTTTGAAGATCGGAAGAAAACGAAAACCATTAGATCTGGTGTCTCTGTCACAACCTTCGTATATTTTGTTTGTGGAATTACGGCTACCAGCTCTTGGTGATGTGTTTTGTAACTTTCTTTGGTTCATATGCCTGATCTGTTTCTTGAACCAAAAGGTTTATTTCCGAAACAGTCTCCGAAATAATAATTCTTTATG…	0	0	0	0.14	0	0	0	3.56	7.13	3.27	3.9	4.38	5.43	0	0	0	0	0	0	0	2.98	0	0	0.59	5.75	16.19	0	0	0	0
TRINITY_DN101049_c3_g1_i4	TRINITY_DN101049_c3_g1_i4 len=1248 path=[2613:0-25 8723:26-49 2640:50-67 8725:68-91 2682:92-125 2716:126-246 2837:247-260 2851:261-263 6695:264-307 2898:308-309 2900:310-355 2946:356-378 2969:379-409 3000:410-426 3017:427-448 350:449-449 3039:450-470 3060:471-490 392:491-494 396:495-538 440:539-562 464:563-563 6559:564-583 482:584-594 493:595-610 509:611-650 549:651-675 574:676-690 589:691-692 59…	CGTAAAACACCTGGAGAACTGGAATTCCCTAACTTGGGAAGCTACACGGGTGAGATCTTTTCATTTTAGGTTATGTTCATTTTAATTCAAAGTCTTTGAAAGGGTAGTGTCTGAATAGCAATATTATGATTAAATACGTGCTCATATGTGTTTTTGTTGAATTATTTGGCTGCTAGTGCTAATAGTGCAAAAATAGTGGTTCGATAATTTTGTCAATGCATGATTTAAAAATACTTGTCTCCAAGATGCTTGCGGAAAAGTGATATATAGTTAGAAATTTGAAATCGCATTCCTGTGTGAAATAAAATAAGTAATTGTACAAAACCTATGACGAGAGAGACCAGATTTAAAGACAAAACCTATGACGAGAGAGTTCCAGTAGTTGTTCAGATCTAGATG…	3.41	0	2.69	0	0	0	0	1.89	0	2.25	0	0	0	0.16	0	1.05	0	0	0	0	2.72	1.36	0	0	0	0	1.33	2.25	2.69	1.65
TRINITY_DN101054_c0_g4_i1	TRINITY_DN101054_c0_g4_i1 len=368 path=[5707:0-116 657:117-133 674:134-140 5801:141-157 5818:158-160 14490:161-184 5845:185-206 5867:207-220 761:221-227 768:228-228 769:229-229 770:230-230 771:231-237 778:238-244 785:245-246 787:247-253 2831:254-285 2863:286-293 2871:294-367] [-1, 5707, 657, 674, 5801, 5818, 14490, 5845, 5867, 761, 768, 769, 770, 771, 778, 785, 787, 2831, 2863, 2871, -2]	AAAAAACCTAAATCGTCTCTTCCTGATGCAGATATGAAGGATATTCATTTCCGGTGATTGTTTTAGTCATTCTATCGAAGCCGCTGGCTGATCACGCTGATCCTGCTCCTCTGGTTGCACCTTCGCTCATGATTGAACCTATTAAGATCGACTTAGAAACTAGTCCTGGAGAAGAAATTCAATGTCGAATTTGTCTCAAAACTGATGGCAGAGATTTTATTGCACCCTGCAAGTGCAGAGGGACATCAAAGTATATTCACCGAGAGTGCCTTGATCACTGGCGCTCTGTGAAGGCCATGTGTATGTGTACATCTGTACATATAAAGAAAGAATGAAAGAAAGAAGACCTGAAGACCATGTGTATGTGT	21.03	22.96	0	0	0	7.13	0	0	8.62	9.08	0	9.38	0	10.31	0	0	0	0	0	0	6.76	17.61	0	14.56	0	0	11.3	24.54	12.57	15.62
TRINITY_DN101058_c0_g1_i1	TRINITY_DN101058_c0_g1_i1 len=268 path=[1:0-112 571:113-136 115:137-166 145:167-267] [-1, 1, 571, 115, 145, -2]	ATTATAAAACAAACATGATTTTAGAAATGCAAATTATGACTGATTTTGTCAACCAAACACTGGGCTGAATTCATAATCGTGTATTCATGTCAAATGCAAATCTTTTCAAATGTTAATCATTCCCGACCGTATTCAAATCCCATGAAAAAATCAGCCAACCAAACTACCTATAAGATTATGTGTAGTGCCCGAATTGGGGCAATAAAGGGGCGAAAATTGTGGTGCTACACCACTACGGTGGGGCGATTTAGGGGCGAAGATCGGAAGA	0	0	44.81	19.69	36.36	0	32.31	10.09	0	0	31.35	0	0	0	0	0	0	0	0	0	0	0	0	0	10.64	0	0	0	0	8.02
TRINITY_DN101081_c0_g1_i4	TRINITY_DN101081_c0_g1_i4 len=1961 path=[1921:0-78 1977:79-147 2046:148-172 2071:173-233 2132:234-265 2164:266-363 2262:364-366 2265:367-368 4456:369-392 4480:393-393 4481:394-409 4497:410-420 4508:421-447 4535:448-469 2366:470-484 11805:485-548 2448:549-566 9117:567-584 9135:585-590 2490:591-608 2508:609-623 12866:624-647 2547:648-664 4724:665-697 4757:698-812 3865:813-833 3886:834-879 3932:880-…	GCTTCTGCAGTATGTTGGAGGGTTTGCCTGAAGATAATGTGCTTTCCTAGTGCAAGTTACCAGTATAGTGTACAAACGGTTCTAAATAGTTAATGTATTAAATATGATTACATAAACTATACTTAGTTTTTAAGCATTTGAATACACTGTCACTATAGGCTACTATTGACTCATTTGATCATCTCGTTTAGCTAAGTTTCGAAAATTTTACTCATTTGACCCATAGTTATCAAAGGCATAAGGCGCACATAAGGCGCTTAGGTAGGGCCTAGGCACTAGGCGCAAATAAAGTGTGTGCCCGAGAAAAAAAAAAGCGCAAGCCAATAAAAAAACTTAAAAAAATATTATGTAATGGAACATAACAATTCTGTAAATACCAAAGTAATCCAATACCATAAT…	1	7.86	24.93	42.79	37.23	6.89	46.71	45.1	105.85	35.48	36.22	164.98	137.54	2.01	1.42	136.95	93.29	112.2	49.77	2.14	153.6	4.78	109.49	139.38	74.6	93.6	5.27	2.09	1.99	7.25
TRINITY_DN101088_c1_g3_i6	TRINITY_DN101088_c1_g3_i6 len=452 path=[5373:0-70 232:71-73 235:74-82 244:83-85 247:86-89 251:90-91 253:92-97 259:98-104 266:105-105 267:106-106 6751:107-136 3642:137-141 3647:142-145 6781:146-169 3675:170-226 6458:227-265 3771:266-324 3830:325-451] [-1, 5373, 232, 235, 244, 247, 251, 253, 259, 266, 267, 6751, 3642, 3647, 6781, 3675, 6458, 3771, 3830, -2]	ATACGACATGGGTGACAGTCAGTGCTCTTTCTCTCTTACTACTTTCAGATTGAACATGCCCTTACAGCTGTTGGCTCTGGTCAAACTTCATTGGGGATAAAAGCTTCGAACGGAGTTGTAATTGCAACCGAAAAGAAGCTCCCGTCTATTTTGGTTGATGAGACATCTGTGCAAAAGATTCAGATTTTGACTCCTAATATTGGAGTTGTTTATAGTGGGATGGGGCCCGATTCTCGAGTTCTTGTCAGAAAGAGTAGGAAGCAGGCAGAGCAGTACCAGCTACTATACAAAGAACCGATCCCCGTTACACAACTTGTAAGGGAAACTGCTGCTGTTATGCAGGAATTTACTCAATCAGGTGGTGTGAGGCCTTTTGGTGTTTCACTCCTTGTTGCTGGT…	0	0	166.55	0	0	0	0	1.89	0	0	0	101.51	0	0	0	0	0	0	0	0	4.02	0	88.85	0	0	0	107	187.26	158.44	322.05
TRINITY_DN101088_c1_g3_i8	TRINITY_DN101088_c1_g3_i8 len=217 path=[4629:0-94 4701:95-115 4722:116-137 4744:138-139 4746:140-156 142:157-166 152:167-167 153:168-170 156:171-174 160:175-176 162:177-177 163:178-187 173:188-201 187:202-216] [-1, 4629, 4701, 4722, 4744, 4746, 142, 152, 153, 156, 160, 162, 163, 173, 187, -2]	CAATATCGACGCGATTACTTCTTTCCTTTTGGGTTTTCTTTCCCTCCAAGCCAGGCTACTCCCTTCCTATATCATCGTCTCCACTGAAACATCCATAGCGATTTCTTCACATCTACGATCTTAATTTCCTCCAAAGATCATTCGCAGATACTCTATACGACATGGGTGACAGTCAGTACTCTTTCTCTTTGACTACTTTCAGTCCTTCTGGAAAGCT	0	0	12.01	0	0	0	0	6.72	0	4.23	0	0	0	0	0	0	0	0	0	0	15.2	2.37	0	0	0	0	0	118.75	55.58	77.12
TRINITY_DN101093_c2_g7_i1	TRINITY_DN101093_c2_g7_i1 len=475 path=[184:0-28 190:29-29 191:30-30 192:31-37 199:38-41 203:42-46 208:47-47 209:48-49 211:50-70 232:71-77 239:78-78 240:79-81 243:82-83 11031:84-107 269:108-113 275:114-116 278:117-120 282:121-122 284:123-123 285:124-125 287:126-143 305:144-147 309:148-149 311:150-167 329:168-179 5857:180-211 373:212-248 15059:249-272 434:273-324 486:325-348 510:349-349 511:350-35…	GCTCACTCAACTCTCTTCTAGCTTCAAGTGCTCAAGTTGTTCTAAGAGAAGGCGGAGAGGGTTCGTCTAGCTCAAAAGGAAAAGATCCGAAGATCCAAGATTAGTCCAAGCAAGGCGTTTAGTCCCGTACATTAACAATGGGTGGAACAAACGGGTCGGGTGGTAAAAACTCGTTGTTATTATGACAATTGGAAACTTATGGAATGTACTATTGGTGAAATTTATGTTTTGAAAACATGTTATTTTGGTGTTTAGGTTGTAGGAAGTTTGGGGTTTACTTCCATAAGTTTTGAGGTGAAAAAGATGGAAAATTTTAGCACAAAAATGAGGTTTTGGGGCTACAGGGACCGTACCCTACGGTCCAGCCGTAGGGGTACGGTTGGGGGTGAGAAAAAATGT…	14.93	15.78	0	0	0	7.75	0	0	0	0.94	0	0	0	0	11.72	0	0	0	0	0	0	8.78	0	0	0	0	0	4.21	0	0
TRINITY_DN101102_c0_g4_i1	TRINITY_DN101102_c0_g4_i1 len=620 path=[2656:0-172 6448:173-196 2830:197-225 2859:226-226 3687:227-250 2884:251-253 2887:254-301 2935:302-364 2998:365-373 4907:374-397 3031:398-406 4507:407-430 3064:431-454 6452:455-478 3112:479-496 6446:497-520 3154:521-541 6447:542-565 3199:566-619] [-1, 2656, 6448, 2830, 2859, 3687, 2884, 2887, 2935, 2998, 4907, 3031, 4507, 3064, 6452, 3112, 6446, 3154, 6447, …	AACCGGAGGTTGCGTGATATTGTTGTGGCGGTACAAAAGAGTGGCTTTGCATGGGCTCTAGATCGTGACAATGGTGACATTGTTTGGTTCAAACTTGCGGGACCGGGAAGCAACGAGGGAGGAGGGATATGGGGTGCAGCCACAGATGGAAAGAGGGTATACACTAACATAGCCAATGGTGCTCATTTGCCATTCACACTTGCACCATCTAACCAGACCACAACCGCAGGTGGTTGGGTGGCTTTAGATGCAAACACTGGTCAGATTCTATGGACCACAGCTAACCCAAGCAACGACTCGGCCGAAGGACCAGTGTCGGCTACTAGGGGTCTGGTGTTTGCAGGATCAGTGGCTGCTAATGGTCCGCTGTACGCAATGGATGCGAGAAACGGGAGTGTT…	9.47	20.49	0.94	1.02	8.88	7	1.66	29.29	5.22	43.5	10.7	18.15	75.9	5.86	62.06	3.17	65.68	19.71	10.03	10.07	19.62	7.91	6.3	12.8	22.2	24.99	7.51	68.7	4.27	8.61
TRINITY_DN101109_c3_g4_i5	TRINITY_DN101109_c3_g4_i5 len=755 path=[2004:0-49 2031:50-50 2032:51-108 2090:109-119 2101:120-121 2103:122-135 2117:136-139 2121:140-159 2141:160-179 14873:180-203 2185:204-204 2186:205-207 2189:208-228 2210:229-230 2212:231-231 4900:232-254 4923:255-282 2264:283-284 2266:285-289 2271:290-296 2278:297-298 2280:299-308 2290:309-317 2299:318-323 2305:324-341 2323:342-347 2329:348-389 10081:390-413…	GGCCGAACAATATATCCTATTTGCTTTGAACTAAAACCCTAAATTACAAAATCCTTTGGTCGTGGTCCTCGTGGAGGACCCGTTCGCATGATAAAGGGTTTAGGGTTTATAAACGTCAACTTACTTTGTAGCCATCACTAACAGGCGTCCGATACCTGGAACCCTAAACATTGATTGAAAGCTTCAAATTTCAATTGAAGCTCAAGCTTTCTCCGTCTACATCAAGGGGTTTAGGTGATAACTTTTCTCTCCAAACAAGGTTTCGTCTGCTGCTTCTCTGATGGCCACAAGACTTCAGTTTGAGAATTCATGTGAAATTGGGGTGTTCTCAAAGCTGACTAATGCTTACTGTCTGGTAGCAATTGGTGGTTCTGAAAATTTCTACAGTACCTTTGAGTC…	0	0.59	6.39	0.55	0	0.32	0	0	0	3.63	5.1	8.45	0	0.32	2.45	17.2	0	22.12	0	0	4.56	0	2.59	12.17	0	0	2.79	21.13	8.31	22.44
TRINITY_DN101110_c1_g2_i3	TRINITY_DN101110_c1_g2_i3 len=1634 path=[845:0-31 854:32-36 4699:37-40 12379:41-64 4727:65-309 4972:310-329 4992:330-333 4996:334-353 5016:354-396 12385:397-420 5083:421-507 12389:508-531 5194:532-545 5208:546-553 5216:554-735 880:736-748 893:749-767 6293:768-783 6309:784-835 6361:836-838 6364:839-852 6378:853-930 6456:931-959 6485:960-1010 935:1011-1031 956:1032-1050 975:1051-1051 12388:1052-107…	CGTATTATGATACATCAACCACAAAGTGGATGTGGGGTATGGCGAAAGTTTTATATTTCATTGATTATTTTATAATAGAAGTCAATAGTTTAGCCGTTTAGCCACAATATTAGTATGTGTCACCTAGATTTTGCGAGTGAATTTCACCATGATAGTATATGAACCATGCCAACCTAGTTTTGACATACCAGAACAAAAATGCTACAACTAACACAATGAAGATTCGTGCTCTGAACAAAATATATATGAAAAGTTTGCATAATTTGATAGCACTTCTAAGAAAAATAACTCATGGGAATGTCATAGTTATCTTTAGCAAAAAGGGAAAAACAACCATTAGAAATCCAACAGGAATATTTTGAAAGCCCTCAAAATATGCAGTTTGGACGTTGGAACCAC…	2.03	1.51	33.97	63.71	63.51	2.6	77.82	1.9	1.29	36.64	1.02	39.8	2.95	44.51	0.89	90.44	2.83	3.35	38.45	59.76	40.59	4.02	37.83	39.39	33.5	2.84	2.23	2.53	2.88	0.97
TRINITY_DN101126_c0_g1_i2	TRINITY_DN101126_c0_g1_i2 len=256 path=[2949:0-30 2957:31-43 2970:44-50 2977:51-56 2983:57-62 2989:63-83 3010:84-86 3013:87-89 3016:90-95 3657:96-122 3049:123-124 3051:125-140 3067:141-141 3068:142-148 3075:149-164 1553:165-180 9519:181-204 1593:205-209 1598:210-210 1599:211-211 3135:212-238 1627:239-243 1632:244-245 1634:246-247 1636:248-255] [-1, 2949, 2957, 2970, 2977, 2983, 2989, 3010, 3013, …	GGAGGGATTACAGATGATTAAGATTTTTAAAGAACATTCTAGCAAGCAATGCGTATTAGACGACTTTGAGTTTTACGAGGAACGACAGAAGAAAATCCAACAAAAAAAGGCAAAGCAACACGAGTTTCAGAAACGGTCACGGGAAGGTATTGAAGCGGAGGTTTTGAAATCGGATGATGGCGTGCCAGATTTGGTCAACGAGGTCAAACTTGAGGGTAATGTGCAAGATGATGTCTCTAAACCAGCAGAGATGAAT	18.94	2.5	0	0	124.07	0	0	39.48	35.04	29.36	46.17	69.1	112.48	3.72	44.61	3.77	4.91	4.43	1.45	1.51	0	0	0	4.03	37.72	1.5	25.77	149.06	0	0
TRINITY_DN101132_c3_g1_i7	TRINITY_DN101132_c3_g1_i7 len=393 path=[383:0-113 4539:114-114 9701:115-136 4641:137-193 4698:194-195 7589:196-218 497:219-224 503:225-243 522:244-256 7484:257-304 7532:305-313 592:314-322 601:323-340 619:341-344 623:345-346 625:347-359 638:360-374 653:375-387 666:388-392] [383, 4539, 9701, 4641, 4698, 7589, 497, 503, 522, 7484, 7532, 592, 601, 619, 623, 625, 638, 653, 666, -2]	AGCGGATCCTGGGAGCGGTGAGTAGTGGGATATTTGTGGTTACGCTTGCTGTTGTGAGGATGTATTTGGGTTGGGCTTATGTGGGTAACAGATTGCTCAGTGCCACTGTTGAATGGGTTGTCGACGTTGACCTGGTTCGCGGTAATCCCACTATAGGTGCCACAACATTGAGCATCTCCTTTGTTCTTGTAGAGCGATGAAGAGACCGGCTGGTACGATGGACAGATTTGGGTGAAGACTGCTGAAGTGCTGGCACGAGATCGACTTTTAGGATCGTTTACTGTGAAGCCGGTGCTTAACAGATTAAAGAACACATTGGTGGCTCTTGCAATATCCTTGTTTATGTTCATTGTTCTTCTTATCAACACTGAAACCACCCAAAAAGAGGCCTAC	15.68	15.33	0	0	0	0	0	0	6.93	11.47	21.16	3.47	0	9.71	15.56	7.08	0.72	5.66	6.98	15.38	6.59	7.49	24.64	0	5.31	0	8.55	8.15	5.56	4.44
TRINITY_DN101147_c2_g1_i3	TRINITY_DN101147_c2_g1_i3 len=703 path=[1397:0-80 13012:81-104 1479:105-110 1485:111-116 9921:117-140 1515:141-181 13014:182-205 1580:206-211 1586:212-250 1625:251-280 13001:281-304 1679:305-316 8243:317-348 1723:349-356 1731:357-373 10110:374-394 6606:395-397 1772:398-424 5911:425-436 9909:437-448 6411:449-460 1835:461-466 1841:467-487 11775:488-511 6139:512-532 1907:533-541 7004:542-565 7028:56…	CTTTAGTATAGAAACTCTTGCTATATATAAACTACTATTACTCATGTACCAAAAACACAAAAACAAATGGATCTCTTACTTCCCCTTATCTCTTCCATCATCTGTTTTCTCTTCCTCATCCACTGCTTCCACCTTCACCGGAATAGAAAACTCCCACCCGGCCCCATCGGCCTCCCCATCATAGGAAACCTCCTTCAACTCGGACCAAAACCACATGAATCCCTAGCCAAATTCTCACACAAATACGGCCCACTTATCTCTATCCAATTAGGCAGCGTCACCACTGTGGTAGCATCCACACGCGACGCTGCCAGAGAAATCCTCACGCGCCATGACGAGGCGTGCTCTAGCCGTCCCGTCCCACACGCAGTCACGGCTTTAAAACACCATGAAATGGCC…	16.02	0.48	0.74	0	0.54	0.75	1.04	0.27	2.89	9.64	0.41	1.79	5.09	0	15.29	1.91	15.79	0.3	0.33	0.9	11.47	30.18	0.31	7.14	0.37	0.28	7.91	0	4.18	1.51
TRINITY_DN101149_c3_g3_i7	TRINITY_DN101149_c3_g3_i7 len=710 path=[2831:0-46 10022:47-70 2879:71-88 2897:89-97 4927:98-120 3001:121-166 10025:167-190 3071:191-199 3080:200-218 1902:219-238 4069:239-267 4098:268-287 1971:288-291 1975:292-306 4423:307-334 2018:335-335 2019:336-396 2080:397-417 2101:418-419 2103:420-458 2142:459-484 2168:485-485 2169:486-544 10019:545-568 2252:569-611 6621:612-709] [-1, 2831, 10022, 2879, 289…	GGTTTATTTCCCTTACACTGAAACGGAAAACAATGCACAAAATTTCAACCCGCCATACAGGAATTACTCTTTAGTAAAGTTGAAGATGGCGAGCACATATCGAGTAACAGGTCAAAGGTTCCTGGTTGAAAGATATCATTTTTTATTTGGGGAAGAACGAGCTTTCCTGGCCGATTCTATCTGAAATTGGGAATTTGGTTGTTGCTCTTTGCCAGGCTCCATTTCTTCTTGATGATCCATATGTCGAACTCATTTTCCATGCTGGTGCAATTGCAAAAGCAAAACAATATCTTTCTTATACATCAGGTGGTATAGGTGCTTATAGTGATTCCCGTGGTCTTCTTGGAATAAGGAAAGAAGTTGCTAAATTCTTTGGGAGGTGTCATGGATATCTAAGTG…	0.27	0	12.56	8.66	6.29	4.14	15.21	11.36	0	0	6.86	0	0	0	0	0	1.87	0	0	0	0	0	0.43	0	0	0	0	0	0	0
TRINITY_DN101185_c0_g1_i6	TRINITY_DN101185_c0_g1_i6 len=315 path=[4429:0-68 4969:69-86 1808:87-92 1814:93-93 1815:94-104 4861:105-128 1850:129-144 3669:145-184 3709:185-215 3740:216-234 1956:235-236 1958:237-241 3759:242-246 3764:247-254 3772:255-278 2000:279-314] [-1, 4429, 4969, 1808, 1814, 1815, 4861, 1850, 3669, 3709, 3740, 1956, 1958, 3759, 3764, 3772, 2000, -2]	TCTCGCCGCAGCTGCCGGCCTGATGCTCGCGATGAGCCACGATTACGTTCTCATGCGCCGAGACCGGGGGATTTTGTACATGAGTGAGGTGGATATCGGAATGACTTTGCCGGACTACTTCACGGCGTTGGTGAGGTCGAAGGTGTCGAGGCCGGAAGTCCGGCGAGACGTGTTGTTGCGTGGTGTGCGGGTGAAGGCGGAGGAGGCGGTGGCCAAGGGTTTAATTGATTCGGCGCATGATAACGGGGAGAAGGCGGTGGAGGCTGCTGTGCGCATGGGGGAAGAGTTGACCAAACGGAAGTGGGACGGTGAAGT	81.97	51.15	0	0	0	47.91	0	27.39	16.1	42.37	0	21.98	0	0.72	24.16	119.5	41.81	78.91	57.94	52.54	114.73	0	17.55	100.6	75.7	103.94	48.21	24.46	52.56	51.11
TRINITY_DN101317_c2_g2_i1	TRINITY_DN101317_c2_g2_i1 len=3104 path=[1:0-174 153:175-189 168:190-198 177:199-230 209:231-310 289:311-415 394:416-420 399:421-426 8409:427-456 435:457-531 17295:532-555 534:556-568 547:569-571 550:572-640 619:641-657 11283:658-664 11290:665-681 660:682-696 675:697-705 684:706-738 717:739-786 765:787-797 776:798-799 778:800-820 799:821-834 17286:835-858 837:859-866 845:867-881 10501:882-948 172…	CTTTTATAAAACATGCCTAATACAAATCGTCATGGTTTATTCCATCTAGCCCCTAACAGAGACCAACGAAGTAGTACTACCACGAAACCTTGAATCATTCCATCCATCTCGATCGATGAAACATTGAATCTGCGAATTAGACCAACGATCGCGATCATCAAAGGCCAAATCGAAATTCGATTGAACCTGTTACAGGCTAATTTATTCCGCCAGACCAACAACACGCCTCGATCAATTTCCCCCAAATTACACTACTTTCGATCACCGCTTCTTCTCGAAACCCTATCTGTCAAAGTTGTGTAATCAGTTTATTTGTATTTGTAATCACACCGACTAAACCCTAGGTTTGCACAATTGCACACCGATTTGTATAGATTCGTAGGGTTTTTGTCGCGATGG…	23.14	24.26	22	14.27	16.29	0	11.13	7.39	0	0	0	0	0	18.84	8.88	17.39	6.96	8.81	14.15	20.88	18.96	0	9.23	2.65	10.24	14.1	0	19.83	4.3	5.65
TRINITY_DN101325_c0_g5_i2	TRINITY_DN101325_c0_g5_i2 len=330 path=[1583:0-38 1599:39-44 1605:45-48 2413:49-80 3065:81-131 1692:132-134 1695:135-135 1696:136-136 1697:137-140 7564:141-164 1725:165-173 1734:174-181 1742:182-185 1746:186-194 3177:195-257 1818:258-263 3913:264-287 1848:288-301 1862:302-302 1863:303-304 1865:305-305 1866:306-307 1868:308-329] [-1, 1583, 1599, 1605, 2413, 3065, 1692, 1695, 1696, 1697, 7564, 1725…	GTTGATCGGATGTTTGCACGGGATCTCGGAGATTCATAAAGCAAAAAAGAAGTTACAGAACGGATCTGACGTGAATAATGTTAGATCGGAGAGTACGCCGGCGGTTGATGGCGGAAGAACGTGTCCGGTGCCGGATGGACTACCGAAGAGTCGTGAAGAGATTGAAGAAGAAGAGAAAGCGAAGATGCCGGACTCACCGTTCACCAGATTGCTTCGATCAAAAGGAAGGTTTCCGGCTTGGTACTCCCCTGTTCCTGATCATGAGACACAATAGGTTTAATATGGTTTAATTAGTTTTTAGTAAAAGAAATATAGTTTTGTTTATGATTA	14.49	0	2.23	0	0	6.48	8.58	10.55	340.56	6.74	14.36	1.54	3.12	0	0	0	81.01	1337.07	0	0	322.15	0	5.5	0	0	0	3016.63	3.36	913.26	928.15
TRINITY_DN101332_c0_g2_i1	TRINITY_DN101332_c0_g2_i1 len=338 path=[753:0-45 776:46-51 782:52-54 785:55-57 4051:58-69 4063:70-74 8633:75-98 829:99-108 839:109-109 840:110-114 3798:115-136 865:137-137 866:138-146 4626:147-165 895:166-179 909:180-181 911:182-198 8264:199-225 955:226-238 8411:239-337] [-1, 753, 776, 782, 785, 4051, 4063, 8633, 829, 839, 840, 3798, 865, 866, 4626, 895, 909, 911, 8264, 955, 8411, -2]	GCGGTTATGGTGGTGGAGGTGGTTATGGCGGTGGTCGTGACCGTGGATATGGAGGCGGTGGCGGTGGATACTCGAGTGGAGGAGGAGCGGAAGGTAACTGGAGAAATTAGGGTTTTTGATGTTTGTATGAAAAAGTGGTGTGGTTTTACTGCTGTTAGTCTTGTTTTTGACCGTGGTTAATTGGTAATGTTGAAGTGATTTTTTTGCTTTTGTGAAATTGAAGTGTTGTTCAATGCTTATGGTTATTAGTTTATGGCGTAAATGAACCGAGCCGAATGTTATAGTGTTCGTGTCATTATTTTAGAGGACAAAGAAACGGCTTATTTAATGGATTGATA	0	312.96	0	0	0	0	0	0	0	0	0	391.82	0	618.39	0	0	0	0	0	0	0	5.72	0	0	0	438.14	0	0	0	0
TRINITY_DN101342_c2_g8_i3	TRINITY_DN101342_c2_g8_i3 len=414 path=[5159:0-39 5176:40-64 5201:65-65 938:66-66 939:67-67 940:68-69 942:70-76 949:77-79 952:80-80 953:81-95 968:96-100 973:101-112 985:113-205 1078:206-211 1084:212-248 1121:249-251 1124:252-263 1136:264-413] [-1, 5159, 5176, 5201, 938, 939, 940, 942, 949, 952, 953, 968, 973, 985, 1078, 1084, 1121, 1124, 1136, -2]	CAAGCATCTCGAATTAGAATCCGGCGAGGGGTCGTCAAAGCGTGAAGGAAAAGGACCCGTTTAAAGCTCGGAAGTCTAGTAGAAAGGATGGATCTCGTATGGATAAGTGTTAAGACTTTTGGTAGTAAATGGATATGTTACGGTGCAAATGGTTAAAACAATTTGGAATGTAGTTGTCTAAATATATTTAGTGTAATCCCGTGTGGGGGAAAAACATATGTGGTTAAGTATTTTGGATGTCCAAAACATTTAAATGCAGGTTTTAAACATACCCGGAGTGTCGGATGTTTTTGGATTGAATTGGGTTGAAAATGCAGAATTTTAACAAAGGAAAAATGAAGTTTTGAGTTGTACAGTACCGTAGGGGTACTGTTCAACCGTAGGGGTACTTTTTTGGTT…	35.14	75.71	0	0	0	21.31	0	0	0	4.35	0	0	0	0	28.07	0	0	0	0	0	0	24.08	0	0	0	0	5.7	6.72	0	0
TRINITY_DN101353_c0_g8_i7	TRINITY_DN101353_c0_g8_i7 len=1259 path=[11491:0-90 9049:91-132 12995:133-156 9115:157-192 12996:193-216 9175:217-268 110:269-307 149:308-368 210:369-386 228:387-429 271:430-529 7193:530-553 7217:554-579 7243:580-581 423:582-729 571:730-747 589:748-985 827:986-1007 849:1008-1076 918:1077-1131 973:1132-1148 990:1149-1172 1014:1173-1178 6586:1179-1197 6605:1198-1199 9491:1200-1258] [-1, 11491, 9049…	ATTTAAATATTATTTCTCTAAATATAAAAATACCAATTTATAACATATCCGGTTTTTGGTATGTTACAAGTTTGTTAAAAGTTGAATATGTGAGCCTAGACCCGTTAGTTAAACGTACGGATAGGTACATGATATGATCATTTTGGTGTAATGGTATGTCTACGGATGTAATTATAGTTGTAATAGAATGATCCTGTTTTGGCTGAATAAAAATTGATTCTAATGTAGGTACAATGGTAAAATTGCAGGCCAAATAGCCTGCATAAGTTTTCTGGGAATGTTACTCCTTCGCGTATCCCAAGGGAGAGGTGGGGTGACCCTCGCGTACCGCGAGGGTTGTTTTGACAAAAAATAAATTTTGAAATTTTGAAAAATCCGGGACCGTTTTCCGCTTCTGCA…	0	0	3.8	2.21	3.27	2.26	3.72	0	0	0	1.22	0	0	0	0	0	0	0	0	0	0	0	0	0	0	0	0	0	0	0
TRINITY_DN101378_c0_g6_i1	TRINITY_DN101378_c0_g6_i1 len=486 path=[1075:0-89 1052:90-90 1142:91-118 1170:119-133 1185:134-136 1188:137-142 1194:143-145 1197:146-156 1208:157-243 1295:244-264 1316:265-273 1325:274-299 1351:300-329 1381:330-330 1382:331-331 15323:332-355 1407:356-384 1436:385-385 1437:386-424 7625:425-485] [-1, 1075, 1052, 1142, 1170, 1185, 1188, 1194, 1197, 1208, 1295, 1316, 1325, 1351, 1381, 1382, 15323, 1…	TAAAATTCCTTCCCGTATCCACCTTCATACAGGTGTTTGTAAGTTCTATTTCATAAATTCCTCTTCCACATATATCGCATTTTCTAGGGTTTCAACAACAATCTGACTCTAGTCCAAGCTGCCGCAGACCACATCTCCCCTTCCTCTGGTTCTTCACATTAAGGTCCTGTTGAGATCCTATTAACATAAATTTAGGTTAATAATTCTTGGCTTTGAAATCGTTCGGTGTTGATCGTCCTCAGCTCTCAAAATCGAATTCGAATTATCAGTTCATCATTCACGGCAATCATCGAGTTCAACTGTTCAGAATAATCGAAATCCATTCACGAAACGGAATCATCAGTTCACGAACTCCAAAGTTGAAGGTAAACAAAGGGCATTCGCCTCCAGAAAGGTTTT…	0	0	9.55	0	0	0	0	0	0	0	0	0	0	0	0	0	0	0	0	0	0	0.45	0	0	15.3	8.51	0	15.94	4.13	9.95
TRINITY_DN101380_c3_g2_i2	TRINITY_DN101380_c3_g2_i2 len=1257 path=[10179:0-62 76:63-78 7261:79-102 116:103-107 121:108-133 147:134-138 152:139-150 3937:151-156 3943:157-168 3955:169-180 3967:181-181 3968:182-192 3979:193-193 3980:194-194 3981:195-225 239:226-244 258:245-256 270:257-274 5623:275-298 312:299-352 366:353-353 367:354-364 6177:365-397 411:398-416 11019:417-440 454:441-459 473:460-683 697:684-705 719:706-906 92…	CGAAGATAAATTTATTTTTAAGACTGATTTATTGAATCCGATTTTGGAAGATCGAACAGATAAGAGTTTCCCCCAATCAAATGACATCTCTCACAGACCTTGCTTCCCTGAACCATTGCCGGAGCTGGTCTTCCCTTCCGGCACCGTTTTCCCGACGGTCTTCCACATTAAACAATCCTAACTACCTAACCACAGTAAACCGGAAATGCAACAGGTGGAGATTCCGCTGCTCCGTAGCCAAGGATTCCCCAATCACTCCTCCAATTTCCGCCGAGTCCAACTCTCAGCCGTTGCTGGACTGTGTGATCGTCGGCGCCGGAATTAGCGGCCTTTGCATTGCGCAAGCCCTAGCGACGAAACACGCTACCTCAGACTTGATTGTGACGGAAGCACGAGATA…	0	89.49	109.39	0	246.84	189.8	0.36	0	194.49	0	0.07	0	155.14	0.58	0	175.65	0	106.69	45.55	0	192.82	0.85	109.79	0	0	0	0	0	118.98	139.01
TRINITY_DN101403_c4_g6_i2	TRINITY_DN101403_c4_g6_i2 len=338 path=[2947:0-37 2962:38-38 2963:39-40 2965:41-43 2968:44-47 2972:48-51 2976:52-53 2978:54-59 2984:60-62 2987:63-65 2990:66-66 2991:67-69 6633:70-70 6634:71-81 6645:82-97 6661:98-117 3042:118-122 3047:123-128 3053:129-129 3054:130-131 3056:132-134 3059:135-137 3062:138-139 3064:140-141 3066:142-142 7119:143-186 7163:187-191 3119:192-195 3123:196-196 3124:197-226 3…	GCGAGTGAACTAGCGGCACGAATGACTGCGATGGGGAATGCGACGGATAATGCTTCTGAGTTGAAGAAGAGCTTGTCTAGGGTATACAATCGTCGACGTCAAGCTAAGATTACTGGGGAGATTTTGGAGATTGTCGCGGGTGCAGATGCATTGGCTTAAACTTTATTGTTCATGTTTGGTATGTTTAATGTGTTGTATTTGATCATACATTCATACTCACTCTCCCAAAATGTTGAAATTTGTGTTTTTGAATATATATGAATAAGTTTTTAACATCTTGTAAGAACTTGTTATTTGAAAATATATCTTCATAATAACTTGTTCTTAAAAAAAAAAAA	256.01	142.01	1.07	0.87	0	0	0	209.4	1.33	568.99	373.5	2.21	1077.51	774.25	301.64	1241.3	1663.75	225.74	0	271.11	616	684.44	815.16	735.45	0	1424.36	358.88	162.42	0.81	1130.75
TRINITY_DN101403_c4_g8_i1	TRINITY_DN101403_c4_g8_i1 len=220 path=[2459:0-30 2467:31-31 2468:32-49 2486:50-54 2491:55-55 2492:56-93 5623:94-99 5629:100-123 5653:124-133 5663:134-135 2572:136-141 2578:142-154 2591:155-166 2603:167-168 2605:169-177 2614:178-186 2623:187-219] [-1, 2459, 2467, 2468, 2486, 2491, 2492, 5623, 5629, 5653, 5663, 2572, 2578, 2591, 2603, 2605, 2614, 2623, -2]	CTCTTGGTCTTGATTATGTTGTTATTAGTGTGGGTAAAAAGGGAAATTCGTATTTTTTACGACGGCCGAATATCCCGGTCGATAAGTTTCTCGACGGAAGTAACCTGCCCACCGCGAAAGAAGCCCAGGCGATCGCGGACGATGTGTTTTCGTTGTTTGTAAGCGAAGAAGTGGATAAAGTGGAACTTTTGTACACAAAGTTTGTGTCATTGGTTAAATC	3102.14	2290.82	17.3	7.07	9.77	644.99	0	12.87	819.93	5390.79	3.69	2314.53	2291.92	5.06	5100.42	2392.06	2.37	2632.52	2.15	3072.05	4009.55	3653.5	29.35	5883.94	0	0	5180.73	0	4887	3419.45
TRINITY_DN101404_c0_g1_i3	TRINITY_DN101404_c0_g1_i3 len=832 path=[1:0-146 125:147-169 148:170-178 157:179-193 172:194-210 189:211-214 193:215-238 217:239-290 269:291-314 293:315-317 296:318-347 326:348-353 2803:354-380 2830:381-434 413:435-440 7440:441-464 443:465-488 5115:489-512 491:513-522 501:523-533 512:534-536 5286:537-560 539:561-564 543:565-588 567:589-611 590:612-648 627:649-690 669:691-691 3333:692-695 3337:696-…	CTTACAAATAAATGAACATTTTAATTGTAAATTAAGCAACAAAAAAATAGATTTATTAGGGCCGACGGACGACCAAAGCTAGTAATCAAACCAAAATCCAGGACGTTATCTTCATCTTCATCTTCCGCTACAACTGATTTCAATTCAATTCATCATCATGATTCAGTCTATGACTTCGATCTTACCATCTATCGTCTCCCCCAAACCCCTCTTAAGTTTCAATTTGAAACCTCAGAAAAGCCTAAGCCTGATTCGATGTTCTGTTTCTGTGGCTCCCGATTTACAAGCCACCACCAAATCCAATAATAAACCCTCCCCCGCTGAAGTTTCAAGAACAATCATGGAGTTATCCTCCGTCGGCACTTTCTCCACCGCCGCACAAGACACCTCTCCGATTGG…	1.34	1.01	86.82	0.33	2.5	0.53	0.94	0.65	0.32	0	0.42	0	0.4	0.54	1.44	0.25	0.38	0.28	35.9	0.29	0	1.05	108.35	0.31	0	0	0.74	0.4	0.54	0.31
TRINITY_DN101415_c0_g1_i1	TRINITY_DN101415_c0_g1_i1 len=721 path=[1502:0-37 1517:38-68 1548:69-79 1559:80-100 4565:101-173 4638:174-176 1660:177-177 1661:178-178 5214:179-224 1708:225-225 1709:226-241 1725:242-245 1729:246-249 1733:250-281 1765:282-292 1776:293-316 1800:317-356 1840:357-412 6127:413-450 1934:451-452 5672:453-474 5694:475-499 1983:500-517 2001:518-559 8238:560-583 2067:584-720] [-1, 1502, 1517, 1548, 1559,…	CAGGTTGATCTTACGACAAGTGATTGGGATGAATGCAGCTTCTGGTTAGCAACACTGAAACGAATGATCAAGACTAAACAAACAGCAAGATGAATATAGAGATACCCTTGTTTGTACACAGGTGCATTCCCAGACTCAGTTGGATTTGAAAGAAAAAAAAGAGAGTATAGAAGACAGATTTATAGGAGGATGATGTTTGACGAACTTTTCGTGTTCTCGTGTCTGAAAGTTTTGAGGGTTTACTTTTTAATGATTGCTATTTTTACATGAGGAAATGATTAAACATCTAGATGTATTTACTACAACAATAGGGATGGTGTTATATGGCATTTTTACTTGTCTTTTATACTTCACTATAATTCTTCTAGCTCTTCAACCCGTGTATAGATTTGATGAAGA…	0.26	0.42	5.48	13.68	0	0	7.91	0.25	6.16	1.08	0.1	7.04	7.07	0	0	0	0.92	0	0	0.8	1.95	0	3.12	0	0	0	1.3	0.34	0.52	0.8
TRINITY_DN101420_c1_g1_i3	TRINITY_DN101420_c1_g1_i3 len=741 path=[719:0-122 819:123-301 2660:302-325 1022:326-359 1056:360-420 1117:421-456 1153:457-463 1160:464-497 1194:498-505 1202:506-520 1217:521-542 1239:543-574 2659:575-598 1295:599-599 1296:600-606 1303:607-619 1316:620-673 1370:674-698 1395:699-740] [-1, 719, 819, 2660, 1022, 1056, 1117, 1153, 1160, 1194, 1202, 1217, 1239, 2659, 1295, 1296, 1303, 1316, 1370, 1395…	GCCATATCCAACTGAAGCTGGTGAATCTGATGATCAAGAGTATCCAATCGTGATGTGTGAGTCACCATGGTTGAAGCGAACATTGGAGAAATCAGAAAACCGGAAATGGAGGAAATCGGAAATTGCAAGCGGCGATTGGCAGGTGAAAATTGAAAGTAGAGCAGAGGGAAATCGTAATGAAGAAGATGATGAATCACAGAAGATTTGAAGAAAAGCGACAGCAGGAAAGTGAAAAGGAACGGTGAGCAGCGATCGGACAAATCAGGGTCGAGTAATCCCTGAAGAAATGAAGAAATCACAAACTCGAAATAAAACCCTAGCGATTAGCAAACCCTAGAACGGAAATTCAGAAAATCATCCATGGCGAGTTGAGATCAGCAGGGAAAATCGAAGGTAGGG…	0.76	17.97	174.76	0	0.23	0.33	156.96	0	5.31	50.34	95.5	53.91	56.52	126.28	10.89	0.22	0.3	68.19	173.2	188.46	38.69	36.55	0	34.74	81.62	87.89	0.31	0.65	0.75	0
TRINITY_DN101420_c3_g2_i1	TRINITY_DN101420_c3_g2_i1 len=529 path=[1:0-39 18:40-40 3542:41-64 43:65-77 56:78-82 1942:83-98 1958:99-122 1982:123-145 124:146-146 125:147-149 1529:150-174 153:175-175 154:176-177 156:178-201 180:202-230 209:231-241 220:242-254 233:255-303 282:304-327 306:328-328 307:329-332 311:333-340 319:341-352 331:353-364 343:365-395 374:396-417 396:418-418 397:419-421 400:422-438 417:439-452 431:453-462 4…	GATATGGCTGCACTTAGGGTGTCCTTCGAGGCCGAGCGCGTCGAAGAGGCGGAATTCCGTAGGGTGATGCTTGCTTGGATGACCTCTCAGGAAAACCGACCGGTTGACGATTCTTCAGGATCTACATCATCTGGTATGGTTCTCAATTCCAATGGTTTGAAGTCTGATGCCCACGACTCTTCTGGATCAAGACCTAATGCCAACAATATTAGCCATGGTTGTTTGCTCGGTCATGCAGTTAGGTCATACAAATTACACCGGACGTTAAGCTCCTGCCCAGAGGCGGGCCACGATGATGGGCAGAAAATGCTTGTGGATCCGGACTCTTCCGTTTTCGACCTGTTAACCAGATTGGTATCCATTTTGGCCGGTCTGGATTTACTGACAGGGACGATCGGA…	1.6	0.32	39.51	43.64	23.18	16.34	26.64	45.79	16.89	4.05	1.92	6.78	0	1.24	3.71	25.65	3.22	0.39	65.02	1.62	11.43	37.47	1.29	0.76	1.04	0	49.69	0	0	0
TRINITY_DN101435_c0_g1_i4	TRINITY_DN101435_c0_g1_i4 len=614 path=[1073:0-41 1092:42-65 1116:66-73 1124:74-109 1160:110-111 1162:112-135 1186:136-140 1191:141-146 1197:147-149 1200:150-207 1258:208-218 3187:219-236 3205:237-242 5133:243-266 1317:267-268 1319:269-281 1332:282-292 1343:293-304 1355:305-310 1361:311-318 1369:319-335 1386:336-341 1392:342-348 1399:349-371 1422:372-380 3317:381-386 3323:387-404 1455:405-410 146…	TAAAAAAAACTTTTATTTCTTTAGTGAGGTTGGTCCACCATCAATGGGCAGAGCCACCACCAGAATTCCGATGAGCCACCGTGTTCTGTCGCCAAATCACAAATACGACACCCGAGACAACTCAGGTGACCAACCACCGGTTCAATTGTCCGGTTCGATATTTGGGTTTCTTGAGGAAGAAGCTACCGTGTTATCATCGCCGGAAAATTATGTGTTGTATGATATTCAACAAGAAGTCGAAAATGACGACGTTTGTGAAAAACATGAAGATTCCGATGATAAGATTCTTTTTTGGGAGACCCAACGCCAAAATTTACATACAACATTATTTAGAACTACAAGTTTAGAGTCAAATATCCGAAGTATAACAAAAGAAGCCCTTGGGGAAATTGAGATGGC…	0	0	6.89	17.88	19.49	2.68	4.07	0.85	3.73	0	0.82	18.36	15.13	0	0	0	0	0	0	0	18.05	22.17	0	1.32	1.84	0	2.26	2.29	0	0
TRINITY_DN101436_c1_g1_i3	TRINITY_DN101436_c1_g1_i3 len=558 path=[5751:0-124 5853:125-163 547:164-178 562:179-183 3651:184-191 3659:192-250 3718:251-259 8557:260-283 3751:284-290 3758:291-298 588:299-305 595:306-317 8555:318-341 631:342-350 8556:351-374 664:375-410 8558:411-434 724:435-450 740:451-462 752:463-467 757:468-485 775:486-491 5169:492-500 5178:501-515 805:516-518 808:519-524 814:525-527 817:528-533 4147:534-557…	GGGTACTTAAATGACAAAATTAAGATAAAACCAGGACGAAAATAGCAATTTACTCTTCTTTTAATGATTTCAGTATAGCAAATAAAGAAAGTGTTTTTTTTATAATCTTATAGGCTTAACCATAAATCTTTCTTTCGAATACAGACAACTCGAGTGAGGTTTGTCTTCGATGATGAAGCTCTGGTTTGTGCCATCCACCCTCTTTACATCTTTCTAAGGGTTTTTTCAGTTACTCAATCAATAGATTTTATAAATTTTGTATGTTTACATACTAAAGGAGGTGAAAGTAGGAAAAGAGCTCGAGGAATCGGGTGAAAATGTGTTTGTTGGTGGTAAAAACCGTTGGAAATATTCTTCATTTGTAAATTGGGAGCTCTGGTGGCCAAATTTCCCAATTCT…	0	0.36	13.5	6.13	0	0	0	0	0	44.15	0.26	2.49	1.8	11.09	12.02	4.12	37.99	2.47	17.78	4.46	26.44	55.87	1.46	4.06	1.16	3.63	4.1	22.91	103.38	56.32
TRINITY_DN101440_c0_g1_i3	TRINITY_DN101440_c0_g1_i3 len=274 path=[186:0-27 191:28-30 194:31-36 200:37-51 215:52-54 218:55-61 225:62-77 241:78-86 250:87-101 265:102-102 3663:103-126 290:127-137 301:138-156 2716:157-162 2722:163-164 2724:165-191 2751:192-203 367:204-209 373:210-212 376:213-245 409:246-266 430:267-273] [-1, 186, 191, 194, 200, 215, 218, 225, 241, 250, 265, 3663, 290, 301, 2716, 2722, 2724, 2751, 367, 373, 37…	TACTTACCCTAAACCCCCTAACACTCTCGCTCCCGCCACTCCAAACACCGGACAAACCCTAAAACCTAACTCAACAGAACGCAATTCGATATCCGTATCAGCCATTCTCAGTCGCAAATCCCCAACCCCAAATCAAGTAAGTTTGGAAGAAAAGTATATGGGCTACGATACATGGATGCCAAGTGCGCCGAAAGTAGAAAAGCCTCGATCAACATACAATGCTGCCTCACTAGCATACATTGGAGATTGCGTATACGAGCTATACGCTCGCAGG	6.22	42.65	1.64	4.01	46.85	170.43	1.4	109.03	10.03	162.4	23.69	0	0	100.95	86.95	66.6	143.16	16.31	13.31	30.14	26.47	38	58.99	0	3.37	18.37	23.47	182.89	102.78	42.09
TRINITY_DN101440_c0_g1_i4	TRINITY_DN101440_c0_g1_i4 len=689 path=[290:0-33 301:34-52 320:53-69 337:70-75 343:76-84 352:85-99 367:100-105 2457:106-169 437:170-186 454:187-190 3519:191-214 482:215-225 6545:226-249 517:250-255 523:256-282 550:283-308 576:309-339 6542:340-363 631:364-366 6543:367-390 658:391-400 668:401-402 670:403-403 671:404-407 675:408-424 692:425-448 716:449-450 6544:451-474 742:475-487 755:488-489 757:49…	TTCTCAGTCGCAAATCCCCAACCCCAAATCAAGTAAGTTTGGAAGAAAAGTATCTGGGCTACGAGACATGGATGCCGAGTGCGCCGAAAGTAGAAAAGCCTCGATCTACATACAATGCTGCCTCACTAGCGTACATTGGAGATTGCATATACGAGCTATACGCTCGCAGGCATTTTCTGTTTCCACCATTAGGTATTGAAGAATTTAACGACCGTGTGATGGCTGTCGTACGCTGTGAAGCCCAAGATGCAATGCTCCAGAAACTAATGAATGATAAAGTTCTATCAGAAGAAGAAAGGGACATTCTTCGGTGGGGAAAGAATATTTCTTCCTCCAAAACACGGACCAAAAAACGTGCTGGTGTAGCAGTTTACAACAGAGCATCATCTTTGGAAACAC…	21.97	26.64	0	0	0	0	0	0	0	41.51	0	0	0	22.12	54.39	0	18.78	0	4.26	0	0	0	35.29	0	0	0	0	0	0	0
TRINITY_DN101456_c0_g3_i5	TRINITY_DN101456_c0_g3_i5 len=889 path=[11320:0-96 11394:97-116 11414:117-119 11417:120-120 11418:121-135 11433:136-149 11447:150-181 11479:182-214 11512:215-238 19432:239-262 11560:263-263 11561:264-288 11586:289-343 15807:344-377 11675:378-383 11681:384-389 19436:390-413 11711:414-418 11716:419-435 16123:436-450 17192:451-471 11774:472-472 11775:473-482 11785:483-515 19420:516-539 11842:540-583…	CAATTGATCTCGAGAAGCGTCGAATCTAATGGTTAACAAAGGAGTTGAGGCATGTTTAGTTCAGCTTACTGAAACTGGATTATTGTTGATCCACATCCTGGGAATATGCTATATTTACTATCTGGACAAATAGGGTATTTTCTTATCACTATATTTATCACTTTAGGCAATCTCAGTTTATATTTATTACATTGTTATGAAATGTGAATGAATTCTAGTCATTATTCATGCTCAAATTTGACTGCTTTAGATACATGTTTGCTGTCCAGAAGTGGTTGTAGTATAAAAGACCAGATTTGTGATGTTATTCATGCTCTTCATTGTTTACATTGAATGCATAATGGATGTCGAGAGGCTGCAATGGAATACCATGTCATCATATCTCACTCTTCTTTTACA…	0	0	0	0	0	0	0	1.33	0	0	2.13	0.47	2.19	0	0	0	0	0	0	1.44	1.5	0	0	0	3.79	0	0	3.1	6.62	3.26
TRINITY_DN101466_c2_g4_i4	TRINITY_DN101466_c2_g4_i4 len=662 path=[11691:0-34 3372:35-35 17866:36-59 3397:60-60 3398:61-82 17868:83-106 3444:107-109 15294:110-156 3494:157-177 9346:178-207 9376:208-208 9377:209-232 4590:233-249 4607:250-258 3583:259-273 17870:274-297 3622:298-301 17860:302-325 3650:326-382 17861:383-406 3731:407-413 12219:414-429 3757:430-448 3776:449-475 3803:476-494 3822:495-499 3827:500-563 3891:564-572…	TAAAGAGAGATGAGATGAAACTTGAGATGAGGTGGGGCCTCTGACCGAGCTCCTCCACTGAAGCGAGTAAAACTGGGCTGCCATTGGTGGTGCTGGTTTGGAGGACGGTGGCGGAGCCCTCTCCTTCTTTGGCGCCATTTGATCGGATTGGTAAAACGGTGTGCGGCGGCGGAGTCCAGCGAAGATGGGAGACAAAGAGAGAGAAAAAGGAGATAGTGGGGAGCGTATGTTAGCAGAGGCAAAGAATCAGAGGGCAGGTAGTGGAGGAAAGAGATGGTAGAAATGGGGGACAACTTTGTCTTGTGGGCCTATAACCAACGATTGAAATGATATTTGCAAACCAAATTTGAAATTTTGCAAAACAAATGGAGCAGGTGGTGGGCCATGATGCAAATTTTA…	0	0.23	13.4	10.61	51.53	37.38	29.43	27.3	0	0	15.59	0	17.59	0	0	1.02	20.43	31.49	0	20.67	7.46	13.88	0	0	2.67	0.58	0	0	0	0
TRINITY_DN101474_c0_g1_i3	TRINITY_DN101474_c0_g1_i3 len=1892 path=[1:0-194 7697:195-252 231:253-262 241:263-269 248:270-271 250:272-317 296:318-319 298:320-336 315:337-349 328:350-352 331:353-394 373:395-397 376:398-398 377:399-404 383:405-421 400:422-430 409:431-440 419:441-473 452:474-484 463:485-485 8905:486-509 488:510-524 8907:525-548 527:549-563 8895:564-587 566:588-605 8897:606-629 608:630-707 6387:708-731 710:732-…	TGGCTTACCCTAGAGTGGGCTTCTCCTTCGAGCTTTCATATTAGTTTGAATCTTTGACTGCACTACATTCTGTACATATAGGAATTACTTTCACGATTTTCACTTCACCACAAATAATAACCCAATTTTATCAATGAAACATAAAAGAGGTAAAAGTTGACACGCAATCACTAAATGTATACGTGGGCTCATCTTAGGCCGCCGCATGCTTCCATCTATCACCACAATAGCACTCCCAATTTCCGTCCGTCAATCAACGATCGCCACCATGACCACCACCGGCGCCGGAGCCACTACCTCCTCCCTCCTCAAACCACAATCCCACCACCGCAAACTCTTCAATCCAACCCCAATCCGTCCCTCTAGATCAAGTCTCAAACAGAAACCGATCTCCGCCAC…	24.89	19.39	2.12	18.41	12.18	4.21	0.5	3.74	4.33	20.25	2.1	1.06	0.84	6.49	2.2	0.6	1.8	7.88	99.52	1.64	3.33	10.4	3.94	0.88	3.45	2.12	12.42	11.72	42.32	12.36
TRINITY_DN101478_c1_g3_i1	TRINITY_DN101478_c1_g3_i1 len=1118 path=[1421:0-977 2376:978-980 2978:981-1117] [-1, 1421, 2376, 2978, -2]	TCATTCAGAAAAATGCGTTTTTATCGGTTATTCAATTGAGAAAAAGGGGTACAAATTATGGAGTTTAGATAATAAAAATATTTTATATTCTAGAGATGTAAAGTTTCTTGAACAAATCTTTCCTTTTGAACATGATTTCCATAAAAAAGACTTTGACACAACTTCAGATTTAGTGATAAACAATTTAAATTTCTTTGATGTGTATGATACTGAAACCCAACTCAATCCTAATGGTGGTCAAAATCCCAATGATGACGAGGGGTCAAATAACGATTTGTCATATGGGTCTCAGCCACCAGGCTGTCCGTCTATGATTCCCAACATATCTTTACCTAAAGAGAATGAGGGGGTAAGCAGTTCTCAAACCACTATCATCCCTTCTCATAATGGGAAGTCTGG…	0	0	0	0	0	14.56	0	0	23.23	0	0	0	0	0	0	0	0	0	0	0	0	0	0	0	0	0	27.56	0	0	0
TRINITY_DN101491_c0_g2_i4	TRINITY_DN101491_c0_g2_i4 len=1676 path=[2654:0-46 2678:47-58 16171:59-82 2714:83-85 2717:86-91 6909:92-115 2747:116-136 5205:137-151 5220:152-197 5266:198-217 5286:218-244 2876:245-253 2885:254-262 2894:263-286 2918:287-319 11143:320-343 2975:344-346 2978:347-352 9526:353-369 9543:370-376 9550:377-379 3011:380-382 3014:383-393 3025:394-401 3033:402-406 3038:407-424 3056:425-425 13525:426-449 308…	AAGGGTTTGCGGGCGTGGATCACGGGTCAGAGAAAAGACCAATCTCCTGGGACTAGATCAGAAGTTCCAGTCGTTCAAGTGGATCCGGTTTTTGAAGGGTTGGATGGTGGTTCGGGTAGTTTGGTGAAGTGGAACCCTGTGGCTAATGTAGCCGGTAATGACATATGGAATTTCTTACGGACCATGGAAGTACCGGTTAACTCGTTGCATGCTCAGGGGTACATCTCGATAGGGTGTGAGCCATGCACGAGGTCGGTCTTGCCAGGTCAACACGAGAGGGAAGGGAGATGGTGGTGGGAGGATGCCAAGGCTAAAGAATGCGGGTTGCATAAAGGAAACCTCAAGGAGGAAAACGTGAACGGAAACGGGTCGGTTGATGGTAACGAGAGTTCTGTGGTG…	22.06	12.07	1.95	0.83	1.34	30.26	1.2	19.81	110.88	22.06	28.87	0	11.24	36.12	6.7	119.28	42.62	36.76	1.54	0	38.45	0.8	20.38	89.28	10.15	8.84	61.05	41.9	11.58	2.14
TRINITY_DN101496_c1_g1_i11	TRINITY_DN101496_c1_g1_i11 len=3469 path=[3301:0-54 12306:55-78 3357:79-111 3390:112-129 3408:130-211 3490:212-263 6652:264-306 3585:307-311 6941:312-321 6951:322-335 3614:336-342 3621:343-345 3624:346-371 6789:372-445 3724:446-573 12300:574-597 3876:598-624 12292:625-648 3927:649-786 4065:787-799 4078:800-800 9795:801-812 9807:813-920 9710:921-965 4098:966-1067 12290:1068-1091 4224:1092-1395 122…	GCCATGAACAAACCACCACATCCAAAAGATATTTGTATTTCATTCAGGAGGTTCTGATCCAACCCACCCCCAAATCACGATGAGCACATGCTTACTCTATTTATGATTGATTGATTCCTATTATTATTGGATTGGCCGCATTACTTTATCAACAATATTCCTTCGTCATGCGATTGCACAAAGTCTATCACCGATTCTCTCTCTTCTCTCTCTCTCCTCCCCCTTTTCTTCTTCCTCCATCTTCATCCCTCTATTTTCCTCATCTCCTTTCCAAACGCGCTCGAATTTCTTCATCCAGAACGCCAAATCGTCTAGATAACTCCTTTCTTCGATCCATGTCTACCTCAAGGTTACACAATCTCGTTCCTGTTGGTTCAATCGCTGCGGAGGACGCAGCTG…	5.95	1.9	95.75	91.01	81.61	42.46	60.49	0.84	22.06	26.04	1.15	62.69	58.96	51.87	1.29	26.93	10.82	1	36.79	0.91	45.41	10.07	4.27	0	27.83	33.7	0	5.63	3.54	25.51
TRINITY_DN101496_c1_g1_i6	TRINITY_DN101496_c1_g1_i6 len=908 path=[3357:0-55 12183:56-69 3408:70-151 3490:152-203 3542:204-246 3585:247-251 3590:252-253 3592:254-261 3600:262-275 3614:276-282 3621:283-285 3624:286-311 3650:312-374 3713:375-385 3724:386-513 12300:514-537 3876:538-564 12292:565-588 3927:589-726 4065:727-739 9689:740-760 9710:761-805 4098:806-907] [-1, 3357, 12183, 3408, 3490, 3542, 3585, 3590, 3592, 3600, 36…	ATCCAACCCACCCCCAAATCACGATGAGCACATGCTTACTCTATTTATGATTGATTCCTATTATTATTGGATTGGCCGCATTACTTTATCAACAATATTCCTTCGTCATGCGATTGCACAAAGTCTATCACCGATTCTCTCTCTTCTCTCTCTCTCCTCCCCCTTTTCTTCTTCCTCCATCTTCATCCCTCTATTTTCCTCATCCCCTTTCCAAACGCTCTCCTATTTCTTCATCCAGAACGCCAAATCGTCCAGATAACTCCTTTCTTCGATCCATGTCTACCTCAAGGTTACACAATCTCGTTCCTGTTGCTTCAATCGCTGCGGAAGATGCAGCTGGTCCTAACGGCTCAGCAGCTACAACTGAAGATGATGAGTTAAACAGCGGGTATCGTCTTC…	70.08	51.78	2.38	2.31	0.59	1.05	0.85	0.2	1.16	15.64	1.18	0.42	1.88	1.14	26.56	56.6	0.35	91.8	46.88	13.05	9.22	8.76	18.03	2.05	1.79	66.71	21.7	15.4	2.23	38.08
TRINITY_DN101513_c5_g4_i2	TRINITY_DN101513_c5_g4_i2 len=464 path=[3757:0-47 3782:48-90 3825:91-141 2122:142-146 2127:147-160 13030:161-184 2165:185-223 2204:224-249 2230:250-288 13031:289-312 2293:313-322 2303:323-323 2304:324-375 2356:376-407 2388:408-410 2303:411-411 2304:412-463] [-1, 3757, 3782, 3825, 2122, 2127, 13030, 2165, 2204, 2230, 13031, 2293, 2303, 2304, 2356, 2388, 2303, 2304, -2]	TTTTCATGGAGATTTTACATCATAGTTTCTGATTGCTGATAATGTTGGGGATAATGTTGGAGACATTGCTGGAATGGGATCTGACCTTTTTGGCTCATATGTTGAATCATCAGGCTTTAGGGACTACACTAAGACGATTAGTGATTTTGCGGTGTATCCTTCTGAGAATAAGGAAGGTACATCAATCAGCTTAAGGGGCATTTGTTTCACCAGCATAAATTGATCAGGTTCAGCTTGTGTTTTGAAGGAAGAAAGGTTTCTTTTCAGACTTTATCTTGTTTTAGGGTGTGTCTAGGATTGCTTTGATGCTACACTTCTCTCATCTGTTAAAGCTCTCGGTTGGGCCTAACAGTTCACAAGCCACCACAAAGACCATATTTTAAAACCACTTTGATGCTA…	25.61	0	0	0	32.61	0	0	0	0	0.49	0	22.65	17.69	0	0	0	21.9	19.02	87.01	2.95	6.79	36.1	37.73	0	26.17	0	23.88	0	16.78	0
TRINITY_DN101521_c2_g1_i4	TRINITY_DN101521_c2_g1_i4 len=1751 path=[1729:0-39 1746:40-53 1760:54-54 1761:55-58 1765:59-67 1774:68-76 1783:77-82 1789:83-91 1798:92-96 4157:97-107 5005:108-136 1843:137-147 1854:148-150 1857:151-208 1915:209-269 1976:270-285 4641:286-309 2016:310-310 2017:311-311 2018:312-327 2034:328-350 2057:351-351 2058:352-374 2081:375-383 2090:384-432 2139:433-439 2146:440-458 2165:459-463 2170:464-468 2…	GTACCACAAGCATTCTCACATGACCAAGATATACGTACGTGTCGATTCAAGTAAAACCACTGGGTCCCCCACTCCCAACGCCATTAAACCCACCTTCAAACCCCTTTATTACTTCCTCCACCCAGAGGCATAGCTCCTCCCACCGACGAAACCCTCTCCGTACAAAATGAAGCCCCCTGAGCCCTATCACTCCCAATTTCCAGTTCCGATTTCGCGAAACAACGGTGGCGTACGGCGCTCTTCCTTCACTATTGCCTCCGATGCCTTCATTTTCTTCTCCGGCGCCGTCGCCGCACTTCTACTCGTCTGGATATTCTCAAACCCTCAACCTCCTCCAACACATAACTTCGACACACCGATTCCCGATCCCAAATCCTCCGTCTCTGATGATGTCGGCTG…	92	63.32	24.75	8.96	30.49	0	13.91	21.12	15.7	102.5	15.12	12.58	14.21	23.94	113.95	3.49	52.56	6.11	5.1	33.61	40.2	43.19	5.01	41.16	21.8	48.38	25.4	0	55.47	0
TRINITY_DN101555_c0_g1_i1	TRINITY_DN101555_c0_g1_i1 len=514 path=[7131:0-176 529:177-204 5935:205-228 581:229-231 584:232-237 590:238-245 598:246-261 614:262-327 7602:328-351 704:352-370 723:371-393 746:394-411 764:412-428 781:429-435 788:436-439 792:440-461 814:462-462 815:463-513] [-1, 7131, 529, 5935, 581, 584, 590, 598, 614, 7602, 704, 723, 746, 764, 781, 788, 792, 814, 815]	CGAATTTGTATGTAAGAATTACAATTTAAAAAAAAATATGTACTTTTAATAAATTGTTAAACGGTTTAAGTTTGTTGTTTTCGTTCTTGTAATGATTTAGTATCCTGTAATGAACCTCGCCCTTTATATATACGACACTAATTTTGTAATATAGGCACTTGAGATTGGAATTGCTGGAAGGTATAGTGGCATACCATAGTGGTGAGCTTGAAAAGGCAAGGATATCATTGAATAGTGCTAGTGATAGATGCTTGCAGCTTAAGGTTCGAGATGAAGAACTATCAATACTAATGGGGATGGGATATGGTGAACGTGCTGCAAAAAGGGCATTACGTATGAACCAACAGAGTGTTGAGCGGGCAGTTGATTTTCTTGTTGAGGAAAAAGCTAAGAAGCAAC…	18.48	0	0	0	0	0	0	0	0	4.38	3.53	1.37	4.67	13.76	0	0	0	0	0	7.23	0	0	0	1.84	0	5.23	11.04	6.58	14.47	15.58
TRINITY_DN101593_c2_g5_i3	TRINITY_DN101593_c2_g5_i3 len=2124 path=[2245:0-81 13201:82-111 2334:112-129 16006:130-153 2376:154-158 2381:159-172 7863:173-196 2419:197-207 16009:208-231 2454:232-241 16013:242-265 2488:266-268 2491:269-269 2492:270-289 2512:290-293 2516:294-296 16016:297-320 2543:321-450 2673:451-479 2702:480-547 16002:548-571 2794:572-872 16005:873-896 3119:897-926 3149:927-1232 3455:1233-1252 3475:1253-1318…	CGATCTTGAATACTGAATCCCGTTATCAAAAATTGGTGATTCGGCCGCTGTCGTACCTCCAACTTCCCGTTCATTACGTAACTTCTCTATCACACACGCATACCATACTGGTTTGGTTGATTCAACGCTGCGACCGGGAAATCATCTGGACGGTTGGATAAGAACGTGTCCTTCACAGGTTATGGCGGCGGAATTTGAGGTTTTGATAGAGTGACCGAGATGGGAATTTGGAGAACGGTTATTAAAAGTATCTGCACATGTGGAAAAGGGATACATCACGAGGGACTTGGAACAATGTCATCTGCTGGTGTGCGATTGTCGATTAAAGATGAGCATGTGGTGATTGATAATGGTATACTGCAAGTGACATTATCAAAACCAGGGGGGCTTGTCACTGGG…	3.7	1.87	0	0	0.52	1.66	0	0	2.86	0.3	3.19	0.38	1.89	1.02	0.29	0.54	5.22	0	4.59	2.86	3.48	2.85	1.24	0.61	4.55	1.23	0.04	1.64	3.99	0.61
TRINITY_DN101593_c2_g5_i5	TRINITY_DN101593_c2_g5_i5 len=2139 path=[2405:0-36 2419:37-47 16009:48-71 2454:72-81 16013:82-105 2488:106-108 8074:109-169 8135:170-170 8459:171-242 8531:243-245 8534:246-246 8535:247-270 8559:271-283 8572:284-284 11619:285-304 8771:305-308 2516:309-311 16016:312-335 2543:336-465 2673:466-494 2702:495-562 16002:563-586 2794:587-887 16005:888-911 3119:912-941 3149:942-1247 3455:1248-1267 3475:126…	AGAACGTGTCCTTGACAGGTTATGGCGGCGGAATTTGAGGTTTTGATAGAGTGACCGAGATGGGAATTTGGAGAACGGTTATTAAAAGTATCTGCACATGTGGAAAAGGCTCTAGGGTTTGATCGCTAATGAAGAAAAACAGTTTTCTGTGATACGAATTCCATTACGGGAAAATGGGGCGTGAGTGAAGGGGCGTGAAAACTGATGTGGCGTTGACGTGGCGGGCGTGAAAGCTTGCGGGGGGCAAACATACCTAATGCCCTTAGTTTTACTATCCAAAAGGGGTTACATCACGAGGGACTTGGAACAATGTCATCTGCTGGTGTGCGATTGTCGATTAAAGATGAGCATGTGGTGATTGATAATGGTATACTGCAAGTGACATTATCAAAACCAGGG…	0	0.61	1.55	2.85	0.03	0	5.27	2.39	0	0	0	0	0	0.55	0	0	0	0.64	0	0	0	0.18	0	0	0	1.65	1.38	0	2.01	0
TRINITY_DN101594_c0_g6_i8	TRINITY_DN101594_c0_g6_i8 len=1819 path=[1873:0-190 2041:191-207 2058:208-210 5473:211-261 5524:262-300 2152:301-304 2156:305-309 2161:310-313 2165:314-321 2173:322-337 5359:338-348 5370:349-357 5379:358-361 2213:362-383 8405:384-435 2306:436-437 2308:438-441 2312:442-458 8457:459-481 2437:482-499 2455:500-517 2473:518-534 2490:535-541 2497:542-551 2507:552-575 2531:576-602 2558:603-629 2585:630-…	CTTTCTCTCAATCATCTCTACTATTATGCATATGATCATGCTAATAGGTCGTTGTTTCACAACACGTTATCAGCACAAAATTGCTTTTGAGTTGATTGATATAATCATAAGTATCCGGTAGGGCTTCGGGTCCAAACCTTTCTTCCCGGTCGCTATTCTGTTTTGTTTCAAGATATTCTCAAAGCTGATCGTCTCAAGAAAACCCCACCGTCGGTCGCTGCTAGTTCCCGTTACGGTTACGAATCCAATGAAGCTGGTGGTCAAAGGGTCGTAAAACTCTAGAAAGGAGAAATATAATTCTTCACAACTTTTCTGGTTCTTCCAAGATTCGGATCCCTCAAGTATTGACCCTATAATTGCCGATTGAAGAAAATGACACTTGATTCAAGCAAACTGAAC…	3.73	0	0	0	0	0	0	0	0	0	0	0	3.84	0	2.57	0	1.76	0	0	0	4.52	2.93	0	0	0	0	2.17	3.18	0.14	0
TRINITY_DN101618_c1_g4_i6	TRINITY_DN101618_c1_g4_i6 len=1100 path=[1508:0-81 1567:82-121 1607:122-135 1621:136-215 1701:216-226 12586:227-250 1736:251-289 1775:290-297 12588:298-321 1807:322-329 8003:330-365 1851:366-389 6027:390-416 12590:417-440 6078:441-482 1968:483-483 1969:484-488 12591:489-512 1998:513-542 2028:543-545 9069:546-569 6006:570-575 8545:576-595 8565:596-617 2498:618-618 2499:619-622 2503:623-649 2530:65…	ATCAAACAACCTTTTGGTTGGAGTTGTCCCTATGAATGGCTCATTTTCTCTGTTCACATACGCCAGTTTCAAAAATAATCTCGACTTGACGTTTCCTTTAGCTAATTTGCAACCTCCTTCAGCTGGCAACAGTGCCACCACACTTATTGCCATTGGAGTTGTTGCTGGTGTTTCCATCCTTTTTGTGGGCCCCTTAATTGCATTCGTTTGGTGGTGGTGCAGAAAGGCACAAGATCATTTCTTCAATATACCTGCTGAGGAAGATCTCACAGTTCACCTGGGACAACTAAAGAGGTTCTCTCTACGTGAACTACAAGTTGCAACCGACAGCTTTAGTAATAAGCACGTTCTTGGACGAGGTGGATTTGGTAAAGTTTACAAAGGGCGGTTAGCTGATGG…	0	12.76	0	0	0	0	0	0	0	0	0	0	0	0	0	0	0	0	0	0	0	0	0	6.89	0	0	0	27.91	7.31	2.65
TRINITY_DN101657_c0_g1_i3	TRINITY_DN101657_c0_g1_i3 len=1628 path=[1693:0-80 6123:81-104 1775:105-143 1814:144-155 1826:156-163 3775:164-171 5089:172-192 1950:193-232 1990:233-367 6125:368-391 2149:392-864 6127:865-888 2646:889-1035 6126:1036-1059 2817:1060-1074 6120:1075-1098 2856:1099-1150 2908:1151-1167 2925:1168-1173 2931:1174-1191 2949:1192-1192 6121:1193-1216 2974:1217-1289 6124:1290-1313 3071:1314-1558 6129:1559-15…	ATCATCATGATCATATGGTCTGAATAATATAAATTAAAACTCGTATGCATCATGAGAAATTTCCTGCGAGAAACCTGCTACAAAAGTCAAATCCACACACTCATTCACCCCTCTGCACGCGCATTTGCAGTGGGTGGCTGGAGGGTTCTTCAATTCCAATTCCAATTCAGGGGTTCCTCTCTCTCATCACTTTCTCTCTCTAAAACAACGTATATGTTTATTTGGGGATATTGACATTGCCAAGAAACAGAGGTGGTGAAGAACAATTGCATCACAAGGTCTTGTTTTTAATGGCTGAATTGCTCTGCTCCTTTAATAAGGATGATCTTACAATCAAACCTCCTAAAAAGGCTTCATTTGTGCTGAGACTGATGCTATCAGCATTTGCAATGGCATGTG…	0	6.11	0	0	0	0	0	4.47	1.05	1.57	0	7.05	2.77	2.76	0	0	3.6	0	0	4.05	4.16	1.25	3.44	0.99	0	5.59	4.34	0	3.68	4.37
TRINITY_DN101687_c1_g2_i1	TRINITY_DN101687_c1_g2_i1 len=1753 path=[1:0-166 145:167-206 185:207-212 191:213-245 224:246-298 277:299-325 5531:326-367 346:368-371 350:372-382 361:383-401 380:402-403 382:404-535 11462:536-559 538:560-562 541:563-820 5201:821-916 895:917-925 904:926-931 910:932-1039 11463:1040-1063 1042:1064-1066 1045:1067-1070 1049:1071-1076 5893:1077-1202 1076:1203-1213 1087:1214-1233 1107:1234-1239 1113:124…	GTTGTTCAAAATGCAATTAATAACCAAAACCAAACGCCACTCTATCTCTATCTAGGGGAGAGAGAAAGAGAGTCGCACATGGTCAAATCTTGCAACAAAGAGGATCTCTGCAACATCCTAGGCTGCCTCACCTTCTCCTTCTCTCTCCACACAGCATTTCACATCTTGTTCACCATTCCGCTGTTTGATTCGATCTCCGTTTGCAGATTTCAGATGCTCCATAATCTGAGTGGTGTCTAAGTGAAACAAATATTTTTTCTTGACTTGATTTGACTTAAGATGGCTTCTGGTGGAATAGCTTCCACAGCAGCTGGAGAAGTTATTGGTAAACTGCCAATGGAAATTAGTGACATGAAAATTAGAGATGACAAGGTGGAAAAGGAAATGGAGGCAACAGTG…	30.41	37.21	17.38	21.19	30.8	20.47	47.4	30.46	1.16	0.36	25.32	2.68	0	0.24	37.39	22.26	0	0	15.65	1.66	2.04	38.39	2.48	0	0.51	23.76	1.58	5.03	26.82	0.69
TRINITY_DN101689_c1_g1_i2	TRINITY_DN101689_c1_g1_i2 len=1139 path=[5851:0-193 6022:194-381 6210:382-400 6229:401-422 6251:423-424 6253:425-427 6256:428-434 6263:435-457 6286:458-458 6287:459-475 6304:476-506 6335:507-530 2239:531-541 2250:542-542 2251:543-567 2276:568-600 2309:601-615 2324:616-620 2329:621-642 2351:643-643 2352:644-658 2367:659-757 2466:758-763 2472:764-766 2475:767-850 2559:851-859 9196:860-898 2607:899-…	CGCGTCCGTGAAATGGTCAGTAGGGTGCTGCCAGCTCACCTCCACGTTTGTATATGGCAACAACGTCAACACTTGAATGTGTGTGTTCTGCTGTTGCACCCCCCAAATTAACAAATCTATTTTGACCATCTGAATCTCCCCCTTTCTCCCCTCTTTCCACCTATCTGCTTAAAACTTTCCTCTTTCTTATTTAATTCATACCATTATTTTTCCGTTTCTTCATTTCTCACTAATGTATTCAACACCCTTGTCAAAAACATTTGAATCATACAACCAATGGGTGCCTGTTTTTCAGCCACCAAGAACAATGGCTCCAACACCACCGTCATCCGCCACCGGACAACAACAACAACAGTCGCCAATAAGCATGATGGAGGTGGGTTTGACATCAATTCCCAT…	1.48	16.78	4.62	3.52	5.26	0.65	3.06	0.05	3.3	0.56	8.25	2.75	0	3.03	6.71	4.6	0	0	0	4.29	7.46	1.16	0	1.4	4.05	2.41	0	0.02	0	1
TRINITY_DN101689_c1_g1_i5	TRINITY_DN101689_c1_g1_i5 len=907 path=[1963:0-67 2008:68-90 2031:91-137 2078:138-146 2087:147-164 2105:165-188 2129:189-201 2142:202-291 2232:292-298 2239:299-309 4959:310-391 5041:392-408 5058:409-414 13197:415-426 2367:427-525 2466:526-531 2472:532-534 2475:535-618 2559:619-627 9196:628-666 2607:667-673 2614:674-684 9791:685-704 9811:705-730 2671:731-744 2685:745-750 9679:751-816 2757:817-906]…	GTGGCTCCAACAGCAACACCACCACCACCACTACCCACCAGCTGCCCCATCGCCGGACAACAACAACAACAACAACAACAGCCGCCACCAAGCATGATGGAGGTGGGTCTAACTACAATTCCCATAAAACCAAAGATAGCAATAAGAATCAACAACATCAATCCAGTAATAATAAGAACAAGAACAAGATGAAGAACAAGGCTAGTTCAAGGCGGCAGAATGGAGTGATCCCTTGTGGAAAAAGAACTGATTTTGGGTATCATAAGGATTTTGATCAGAGGTATTCAATTGGGAAGTTATTGGGTCATGGTCAATTTGGGTATACCTATGTTGCTACTGATAAAGTTAATGGAGATAGGGTTGCAGTCAAGAAAATTGATAAAAATAAGATGATCCTTC…	0	10.58	0	0	0	0	0	3.38	0	0	0	2.88	2.88	0	0.03	0	0	3.92	10.85	0	0	0	4.56	0	1.28	3.25	1.08	3.64	7.26	1.46
TRINITY_DN101698_c1_g9_i2	TRINITY_DN101698_c1_g9_i2 len=210 path=[10595:0-77 451:78-110 484:111-116 490:117-125 499:126-128 502:129-152 526:153-155 529:156-164 538:165-173 547:174-197 571:198-203 577:204-209] [-1, 10595, 451, 484, 490, 499, 502, 526, 529, 538, 547, 571, 577]	CACTTCCCAAGTCATCATCATGATCCACCCTGGTCAAATCGGAAACGTATACGCTCCAGTTCTCGATTGCCACACATCTCACATCGCCGTCAAGTTCAGCGAGCTGTTGACCAAGATTGACCGACGATCGGGCAAAGAGCTCGAGAAAGAACCTAAGTTTTTAAAGAATGGTGATGCTGGTATGGTTAAGATGATTCCAACTAAGCCCAT	0	9.02	175.68	0	0	123.38	0	124.57	91.86	0	0	0	173.86	0	168.57	156.58	80.74	178.39	47.99	74.79	56.52	0	679.24	0	118.85	0	544.94	4.17	0	0
TRINITY_DN101699_c4_g3_i1	TRINITY_DN101699_c4_g3_i1 len=785 path=[8121:0-253 494:254-262 503:263-264 505:265-269 5115:270-498 5344:499-503 5349:504-505 8099:506-516 5349:517-518 5351:519-528 5361:529-784] [-1, 8121, 494, 503, 505, 5115, 5344, 5349, 8099, 5349, 5351, 5361, -2]	CACATTCTGAAATCAAAAATTTTCTTCCCAAACACCGATGGGCTAGCCGGCGACTTCCTTCTCCTTCTCCGGCGAAGTAGCACCTCGTCTCAACCATCCTCCACACCAGAAGAACTTGCAGCAGGTGGGGAACAAGGGTGGTATGGCTGATTGCGATGATTGCCGGTGGCGAGTCAAGCTGAGTGGGGTGACATGGTGGCTTACAGCAATTCACGGTGGTTGTGACAGGGGGGTGGTTCACGGTGGATCTGAAGTGGTTTGTAGAGATGATGGTGCGGTGTAGTGACGGTGAGCAGGGAGATGCGGAGGCTGCGAGCAGCAGCTCCGGTGACCGGCATTCTGGTAGTTTGAGGTGGGTTTCGTGTTCAAATGGCTAAGACTCCGGCAGATCGAGCAAGA…	0	1.88	0	0	0	0	0	0	0	1.94	0	0	0	0	0	0	0	0	0	0	1	0	0	0	0	0	0	3.92	3.04	5.24
TRINITY_DN101702_c0_g3_i3	TRINITY_DN101702_c0_g3_i3 len=1230 path=[3429:0-51 3458:52-64 3471:65-104 3511:105-128 3535:129-140 3547:141-164 3571:165-181 3588:182-182 3589:183-188 3595:189-198 3605:199-202 3609:203-205 3612:206-215 3622:216-228 3635:229-239 8725:240-263 3670:264-266 2089:267-269 2092:270-280 2103:281-308 2131:309-320 2143:321-332 2155:333-337 2160:338-356 5847:357-399 5890:400-404 2248:405-422 8749:423-427 …	GCAACCAGTTGTGATCATCGTTTTTGCAGAGAACACTCACTCACCAGCCATGGCTTCCAGAAGCTCTAATCTTCTCCTAAACTCTTTCTCTCGCCGGAGCTCACACGTCATAACCCCTGTCTCCTTCTACAAGTCACAATGCCCCAAATCCACGCCTCCGTCGATCCGATTTGACGGTCAAAGCCGGAGACAGCTGTTATTTCTTTTTACAGCAACGACGGCCGTTACGGCGATGGAGATTCCATCGATGGCGGCAGACATAGGTCTGTTTGGATTGAGGAAGAAGCTGAAGAAGGCAGAGGAGGAAGCGGAGATAATCGTGAAGGAAGGGTTTGAGTCAGCGGAGAAAGGAATTGAGGCGGCGGAGAAAGGGATTGAGACTGCAGAGGAGGAGATTGT…	0	0	86.84	0	0	0	0.32	71.48	0	385.52	92.71	0.21	39.12	0	0	68.28	0.04	0	0	0	0	0	0	210.61	0	0	0	85.46	121.83	292.8
TRINITY_DN101713_c3_g1_i7	TRINITY_DN101713_c3_g1_i7 len=2310 path=[1:0-80 11215:81-104 83:105-105 6781:106-143 130:144-182 6881:183-198 6897:199-206 193:207-217 204:218-223 210:224-244 5749:245-260 5765:261-261 5766:262-269 5774:270-271 5776:272-272 9829:273-285 5791:286-286 5792:287-313 5819:314-314 5820:315-334 5840:335-345 7555:346-369 5875:370-377 251:378-387 261:388-396 270:397-411 285:412-422 296:423-432 306:433-448…	CCCAGTTTCATGACTTTAAAGCCTTATCCGAATCCCCTGATGAGAGTATCCATCCATCAAACTCCAAACCTCCACGTTCTCTTCATCCGCAGGTTCGATCACCTCTCTCACTCATACTTATAAACAACGCTTTTCCTTCACCAATCTTCTTCCTCACCCACCCCCAATTCAATCATCGCCATGGCTTTTCATCACCTCACTTGAAAAATTCAAATTCAATCGTCCACGTTTCATCTTCTCTAGGTCCGATCATCGATTCCCCCTTTTTTTTTTGTTTAATTTCAGTTTTAATGTTTTGATTCGTTGCTTGATGATTGGTTTCGGTGGCTAACGAAGGAAGTAATTGGTCGATTTGGGTTAAGGACATGGGCCTCAAAGGCTGAATAACCGACATCACTT…	12.95	16.75	0	0	10.31	0	5.39	0	3.26	5.82	7.6	0.24	7.82	6.15	5.55	4.15	1.46	0	0	0	0	8.32	0	3.77	1.49	2.77	9.61	0	0	0.47
TRINITY_DN101713_c3_g1_i9	TRINITY_DN101713_c3_g1_i9 len=363 path=[231:0-25 234:26-38 247:39-42 251:43-52 261:53-61 270:62-76 285:77-87 296:88-97 7969:98-121 330:122-127 336:128-134 343:135-176 385:177-178 387:179-248 457:249-249 458:250-286 495:287-297 10826:298-362] [-1, 231, 234, 247, 251, 261, 270, 285, 296, 7969, 330, 336, 343, 385, 387, 457, 458, 495, 10826, -2]	TCCACGTTTCATCTTCTCTAGGTTAAGGACATGGGCCTCAAAGGCTGAATAACCGACATCACTTTTAGCAGCTTTTAAGGTTAAATACTTCAATTTCCTATGGGAGGAGCTTGTTCCAGGAAAAGGGACCCACAATCTGATGAAGAGAATGCAAATAGAGTAGTTTCTAGAAGGTATTCCAAAAGTGGAAGCTCGAAATGGCTGGGGACGTCGTTATCTCGAGCTAGTGTAGATAATAAAGAAGGAAATGCGATATGCCCGTCTCTCATGGAATTATGCATTTATAAAATTTGTGAAGTATGTTATCTTTTTAGTAGATAATTCCCATTGTTGGTCAGAATCTAATAACCAGATGTAATAAAG	77.78	2.86	0	0	57.56	1.86	0	0	57.26	0	33.12	22.96	0	0	0	63.83	2.05	35.33	184.5	4.5	25.37	0	30.39	32.29	0	0	3.74	0	0	0
TRINITY_DN101766_c1_g1_i2	TRINITY_DN101766_c1_g1_i2 len=497 path=[8181:0-43 1620:44-66 6673:67-74 6681:75-124 1701:125-136 6906:137-159 6929:160-171 1748:172-184 1761:185-219 1796:220-320 1897:321-321 1898:322-330 1907:331-341 1918:342-345 1922:346-352 1929:353-354 1931:355-355 1932:356-358 1935:359-382 1959:383-383 1960:384-407 1984:408-408 2642:409-496] [-1, 8181, 1620, 6673, 6681, 1701, 6906, 6929, 1748, 1761, 1796, 18…	CATCATATAGCTTTGGAAATGTTGCCAAAATGTGTTTTATCCTTGAGGTCAGCTGTAAACTCTTTTAATTAGCTTCAAATCATAACTGTTGTTGTTGCATTTAAGATACAAATTATCTAATTACCTGTAGTATAGCTTATCCAAAATGACCATCAGGAGCAACATTATTATTGTCTGGTGAACCAGGAAGATTATTGATCAAAACATCAACTTCTCTAATTTCTTCCTTCTCCTCTAATTTCACTTTTAGATCTTACACACAGACAGGTTTATTTACAAATTTCACTTACTTCCATGCTTCACACACCACCAAAAACTCTTGGTCTGAAGAGATGGCCACCCCATTAGCAAGCCCAAGCACATCAAGCGCCAATGTTGTTTCCACTGTAAATGAGTCAT…	19.21	0	21.05	25.5	17.94	7.81	32.06	3.7	0	0	13.46	0	0	1.35	0	0	11.04	0	0	10.63	0	7.34	0	9.99	9.67	0	0	11.23	0	9.69
TRINITY_DN101773_c0_g1_i6	TRINITY_DN101773_c0_g1_i6 len=722 path=[5539:0-282 13072:283-306 5823:307-314 5831:315-374 13063:375-398 5915:399-483 6000:484-507 226:508-510 229:511-546 8699:547-555 8708:556-591 310:592-595 314:596-597 316:598-610 329:611-613 332:614-619 338:620-621 340:622-627 6933:628-630 6936:631-640 8789:641-654 373:655-664 383:665-675 394:676-676 395:677-700 419:701-702 421:703-712 431:713-721] [-1, 5539,…	CACTCCTTGGATATTCTTTATGTGGTGCTTAGAATTACATGGCGAAGAGATATTACACTAATGTTTGTGTGAATGAGAAAATTGAAACATATATATTTAGTAGTATACATATAACACTAACTTCAATTAATAATTGGCATATATATATAAAAACAAGTGAAGGTTTTTAGATGAAAATGGTTGAAATATCTCTTGATGAAATTGATTAAAGGTTAAGATTATTTTTGAGTTCCTTAACCTTATGCCATTTTTATTCGAATCTATATTTACATATAATGTATACACAAAGAAATAAACCACCTCCACCAATGGCAGTACCCTTCCATGTAAATGTTCTTGAACACTGCTATGTATCTCCGGCGACACAAGATTCCGGCATACCTCCGATATCACTTCCAT…	0	0	13.83	24.73	9.73	2.81	8.49	3.27	4.51	2.28	0	0.9	2.04	12.2	0.2	2.24	0	3.57	5.9	2.38	1.67	5.65	9.6	0	14.75	1.78	10.92	3.16	17.18	6.77
TRINITY_DN101781_c1_g1_i2	TRINITY_DN101781_c1_g1_i2 len=516 path=[672:0-100 3254:101-124 774:125-127 777:128-151 801:152-175 825:176-179 829:180-190 840:191-211 1513:212-241 3256:242-265 1567:266-280 1582:281-292 1905:293-316 1618:317-317 1929:318-341 991:342-361 1011:362-376 1026:377-432 2551:433-515] [-1, 672, 3254, 774, 777, 801, 825, 829, 840, 1513, 3256, 1567, 1582, 1905, 1618, 1929, 991, 1011, 1026, 2551, -2]	GAATTCAGGAACTTTCCTGGTGTCGATATTGCCTATGTTGAGAGGTTATATTTTTTGATATTGGCTCCTGGTGGTCATGTTGGAAGGTTTATTATCTGGACTAAATCTGCTTTTGAAAAATTGGATTCAATCTATGGATCTTTCGACAAAGCAAGTGCGAAGAAGAACGGTTACGTGCTACCTAGGGCTAAGATGGAGAATGCGGATTTGGCGAGGATAATTAATTCGGACGAGGTTCAGTCGGTTGTGAAGCCAATCAAGAAGGAGGTGAAGAGAGCTGCAATGAAGAAGAACCCGTTGAAGAATTTGAATACTATGTTGAGGTTGAACCCATATGCGAAGACTGCGAAGAGAATGGCAGTGCTTGCAGAAGAGCAGAGGAAGAAGGCTAAGAAGGAG…	125.71	0	0	0	0	280.84	0.93	0.41	0	82.48	0	313.32	0.57	398.78	698.56	106.49	1.25	0.43	0	122.53	2.29	131.11	2.76	114.16	106.3	0	0	367.98	0	129.1
TRINITY_DN101800_c5_g1_i6	TRINITY_DN101800_c5_g1_i6 len=1080 path=[5519:0-38 11534:39-62 5559:63-81 2820:82-100 2839:101-113 2852:114-114 2853:115-117 2856:118-138 11529:139-162 2901:163-165 2904:166-167 2906:168-168 2907:169-180 2919:181-192 2931:193-255 2994:256-263 3002:264-274 3013:275-288 3027:289-318 3057:319-335 3074:336-339 3078:340-342 3081:343-344 3083:345-384 3123:385-405 3144:406-448 3187:449-527 3266:528-579 …	GACTAATCTTGTAATCAGATGTGCCAATTTCCATGGAGACCAAGACAGAAACCAGCGTTCGCCGAATAATACTGCTTCCATTGCCATTACAAGGCCACATAAACCCTATGCTTCAGCTAGCAAATCTGCTCTACTCCAAAGGTTTCACAATCACCATCCTTCACACCAACTTCAACGCCCCAAAAATCTCCAACTTCCCACACTTCACTTTCAAATCCATCATCGACAATGGTCCTGAAAACGAACGCCTTTCCAAATCATCGCCGGCCGATTTTGTTCACAACTTGATGTTCAAACAAGACGGTGCTGATGAATTACGTGATGAATTGGAATTGTTATTAGCTTGTGGAGAAGACGATCCGGTGTCGTGTCTGATCACTGATGCAGTTTGGCACTTTC…	4.38	12.89	0	0	0	0	0	0	0.96	0.97	10.41	8.34	0	23.11	9.52	19.26	0	9.68	19.31	7.86	5.26	0	0.61	0	0	0	36.4	17	0.56	0
TRINITY_DN101885_c1_g2_i18	TRINITY_DN101885_c1_g2_i18 len=2580 path=[1:0-127 106:128-195 174:196-222 7951:223-261 240:262-285 264:286-356 335:357-357 336:358-380 359:381-390 369:391-405 384:406-433 412:434-542 521:543-557 536:558-579 558:580-580 559:581-659 638:660-683 662:684-702 681:703-743 722:744-765 744:766-768 747:769-769 6908:770-773 10013:774-812 10052:813-835 794:836-836 795:837-851 810:852-852 811:853-859 818:860…	ACCACTACCAACAACCACCACCGGACGCCACCACCACCACCACCACCACACCGGCCGCCGCCCTTGTCGGAGTTCCCACCGTGCACTTAACTCAACTTAAAAATTACAATTTTCCACCGCCTTATTGCACCCGCTGAAAGAGTCGTGTGTTTTTTGTATAAGCGGTGCCAACTAGACAGCATATTGCCGGAATGGTGACTCCACCGTCGCCGATTCGCTTCTTGCCGGTTGAGCAAACGTCATCTTCTTCTGAAGATATGGATTCATTATGTTCAAGGACCTCTAATTCAACAAATCTTGCGCGGCGGAGAGCCACCTCTAGTGGAACTCCGGTGAAGACTTCTCCTTCTCTCTGCCGCTCACAGTCGTTCAGTCGCGAGATCGGACATGCTGCTAGTG…	0	3.51	0	0	0	0	0	0	0	4.31	0	2.8	0	3.38	0.43	0	0	0	0	0	4.42	0	4.9	0	4.39	0	1.01	0	0	0
TRINITY_DN101891_c5_g2_i1	TRINITY_DN101891_c5_g2_i1 len=437 path=[1123:0-111 2766:112-135 1236:136-149 1477:150-173 267:174-174 268:175-177 271:178-179 273:180-198 292:199-238 332:239-262 2765:263-286 380:287-290 240:291-291 384:292-318 411:319-340 1606:341-373 500:374-398 492:399-399 525:400-436] [-1, 1123, 2766, 1236, 1477, 267, 268, 271, 273, 292, 332, 2765, 380, 240, 384, 411, 1606, 500, 492, 525, -2]	CTCCTTCTTAACCTCCCCTCCCATTTCCAGAAATTTGAACCGATTTCATCACAAATATGAACCCTAATTTTTCAATCAGAGCGCAAAAAACCTCACGCAATCAAAAACTCTTCTTTGGCGTTCTGCAATCAGGTCTCAATTTCTTCAACCTTTGCGTCGGTCAGTATCTCGCCGGCGTTCTCTCCACTAGGATCCAATCTCTTGAAGTCAAAATCAATACCAAAACCAAGGTATCCTTGCGCCGGTCAGAACCCTATTCCTGCGCCGGTCAGCCAGGTCTCAATTTCTTCAATCTCTTGAAGTCTCAGTTGAATGGTTGTCTGGTTGCTAAACTATTGAGATGAGATGATACCATGGATACCAAACGTAGGTTTTTTTCATCACCCATGGATACCAAAC…	0	0	6.42	10.09	20	1.8	15.01	6.5	0	0	2.4	0	0.65	0	0	2.3	0	0	0	2.15	0.56	2.81	0	0.5	4.16	2.63	1.31	2.05	2.1	1.07
TRINITY_DN101929_c0_g2_i6	TRINITY_DN101929_c0_g2_i6 len=824 path=[10369:0-57 14207:58-81 10428:82-126 14211:127-150 10497:151-156 1933:157-186 1963:187-190 1967:191-193 1970:194-214 11803:215-238 2015:239-241 2018:242-244 6173:245-249 6178:250-250 11755:251-274 6203:275-374 2151:375-375 2152:376-385 5589:386-412 5616:413-415 2192:416-420 5619:421-436 5635:437-452 5651:453-456 5655:457-475 5674:476-480 5679:481-485 5684:48…	CATGAACAAAAAATCGTTCGTGTTTGGTTAAAGTTAAATGAATGAACATGACATGTTCATGTTCATTCGGTTCGTTTACAGGCTTAGTTGCGATTACGGTGATATATTGTCTATACATTGGTGGTGGCTCAATAGGTTAACAATCTGGATTCAATGGAACCTAAGGTTACTCCGGAGCAAGCTGTTAAGTTATGTGATCGGAACTTTGGCATTGGGGCAGATGGAGTGATCTTTGCAATGCCTGGATGGAGTGGAACTGATTATACTATGAGGATTTTTAATTCGGACGGCAGCGAGCCTGAGATGTGCGGTAATGGGGTTCGTTGCTTTGCAAAATTTATATCAGATCTCGATAACTTAAATGGAAGGCAAAGTTTTACTGTTCACACCGGTGCTGGA…	0.7	12.18	7.81	0.71	0	8.47	0	0.49	0	14	0.33	0	10.32	0	2.08	0	0	0	0	0	10.68	0.59	0	9.11	7.33	0.68	0.94	16.38	21.67	6.52
TRINITY_DN101929_c0_g2_i7	TRINITY_DN101929_c0_g2_i7 len=600 path=[3562:0-145 3685:146-147 3687:148-153 6817:154-183 3721:184-191 6901:192-215 3753:216-234 3772:235-244 7439:245-258 7453:259-282 7477:283-283 7478:284-290 3828:291-295 3833:296-297 3835:298-320 14213:321-344 3882:345-349 3887:350-350 3888:351-362 3900:363-370 3908:371-379 14215:380-403 3941:404-470 4008:471-490 4028:491-503 8068:504-524 1967:525-527 1970:528…	CAAACTTTCCGACTGATGGTTCACGAACAGTTTACCTAAAATTCAGTTCGCTTACGGGCTCTACCCCCCAACCCTTCAGGAGATAGAAAAGGCGTGTCGCCGCTGCACACAACCCTTCCACTTTAACCTTCCCGCCGCCGCACCAACCACCGTTCCCGTCGCCATCATGTCCATCGCCGCCATCGTTTCAGGCTCTCTTACATCCGCAAGTATCCGATCACTTCCTGTTACTTCTCCGTCATCATTTAACCTCACGTATTCGTTAAAATCTTCGTCTTTCGCCCTCCAATTGAACACCCCCAAATTGGCAATTGGTCCCCTCTCCGGAAACCCTAGCTCTCGATTCTCCGTATCGGCAATGAGCGTAACGGCTCAGGAAACTCTCTCGCAGACATCGTT…	0	0	27.29	0	0	0	86.71	0	0	0	0	91.25	0	250.56	0	46.79	0	0	8.7	0	28.7	31.34	0	0	0	0	118.76	33.76	21.56	128.49
TRINITY_DN101942_c2_g1_i4	TRINITY_DN101942_c2_g1_i4 len=458 path=[2426:0-46 2450:47-63 2467:64-70 2474:71-89 2493:90-101 4549:102-133 2535:134-136 2538:137-148 2550:149-163 2565:164-172 2574:173-187 2589:188-193 2595:194-197 6022:198-221 2623:222-235 2637:236-237 2639:238-245 2647:246-251 2653:252-253 2655:254-292 2694:293-324 2726:325-342 2744:343-354 2756:355-374 2776:375-457] [-1, 2426, 2450, 2467, 2474, 2493, 4549, 25…	GCATGGAAGGTTCCAGAATCATACTCATATGCATCTGGAAGTATAGTTCCAATGTCTGCTGGTGAATCCCTTGAATGGCTCCCATGCTTGCCTTCTTAACTCGAATAACATATGCATTGCAAACAAATAAGCTTTACTTTATTCATGACTTTGAAACAATCTCTTTCCAAGATCCAAGAATAAGCTACCGCCTTCATCAACTCTTGCGAAGCGAAACCGCAATGGGTGGGACCCACCTTTTCATAAAGACCGGTTGCATGTTATGTTGCTCGTTGTATGTTTAACTTATTGTGTTGGTTAGGGTACTCTATTTACATCTTCGAGGGCGGAACTAAGATAGAATTTTTGAAGTTTTGATTACCAGAAGGTGGATTTGATTTTTCATCATATTTAAGACTG…	22.67	4.77	0	0	0	0	0	0	9.37	0	6.55	46.83	21.64	8.77	15.62	9.83	25.44	25.29	0	25.54	3.67	6.84	0	2.34	0	0	6.69	58.47	17.12	13.44
TRINITY_DN101944_c2_g5_i1	TRINITY_DN101944_c2_g5_i1 len=296 path=[4551:0-46 1251:47-71 2035:72-109 2782:110-130 1335:131-133 1338:134-134 1339:135-144 1349:145-151 1987:152-157 1993:158-158 1994:159-175 1380:176-181 1386:182-185 1390:186-194 1399:195-198 1403:199-202 3541:203-226 1431:227-250 3822:251-274 1479:275-295] [-1, 4551, 1251, 2035, 2782, 1335, 1338, 1339, 1349, 1987, 1993, 1994, 1380, 1386, 1390, 1399, 1403, 354…	GATTGACGACGGAAAACCAGAGCAATGGGATCCCTACCAGTGGTTTACACGCATCACTTACCGGGATTCAGTGTCCGAAGAAGTGCAATTGCTAGTGTAGCAGTGTCGCCGGCAGCCGGAATTGAATCAAATTTTGTCAGAAGCGGCAACATCCGACAAATAATATTGAGGAAGCTACCAAGTTCAAGATTACGCACTACTCAACTCTGCAAGTGCCAGGTTCAAGATTTTGCCCCCATAGCTTCTGCAGGATACGCAGTTCTTCTTCTTGGTGGTGGTCTATTTGCCTATAACAA	47.48	32.74	0	1.13	0.94	0	0	93.95	0.93	309.39	0.4	137.31	4.27	2.56	88.55	49.23	43.17	0	23.23	35.24	54.95	73.62	19.43	355.3	14.85	45.04	38.27	87.54	98.46	183.64
TRINITY_DN101947_c1_g1_i12	TRINITY_DN101947_c1_g1_i12 len=322 path=[5817:0-96 14497:97-120 5915:121-140 5935:141-157 5952:158-165 6886:166-181 6902:182-194 6915:195-218 6013:219-225 6020:226-228 6023:229-229 6024:230-249 6044:250-267 6062:268-268 6063:269-269 6064:270-271 6066:272-321] [-1, 5817, 14497, 5915, 5935, 5952, 6886, 6902, 6915, 6013, 6020, 6023, 6024, 6044, 6062, 6063, 6064, 6066, -2]	GGAAAAGAACCCTATTAATAAAACACAGTGAACAATCCATACTTCCAAACCTCTTCATTCTCCATAACTGATGGGAACCATCGATTTGTTCTGGAATGTGATCGGATTTACAAAGGGCTTAAACCCTTTTCCTCTTCACTTTGCTTCAATACATCTCAAACGACTCCCGGTAAACCCTCTCTCAATCTGTTCTTGTGTTCGAGAAGTGGCGGAGCATTGGAAACAAGAAGGGACAACAACGATCGATTCCCTGCTAATTCGTGAATCAAGTACACAGGTTTCACTATAAGGCTTAAGGATAAGGACTTAAGGAGTATAGGGA	0	35.89	0	0	0	0	0	42.84	0	21.12	49.5	26.55	13.06	21.1	0	28.06	0	0	30.3	36.31	9.21	30.14	23.97	18.08	0	2.7	0	23.86	0	0
TRINITY_DN101968_c3_g1_i3	TRINITY_DN101968_c3_g1_i3 len=1679 path=[3167:0-296 3441:297-310 3455:311-357 1499:358-361 1503:362-376 3053:377-404 3081:405-433 1575:434-465 1607:466-505 1647:506-548 1690:549-563 1705:564-573 1715:574-579 1721:580-583 1725:584-587 1729:588-604 1746:605-613 6425:614-640 1782:641-641 1783:642-644 1786:645-658 1800:659-676 8193:677-704 1846:705-706 13575:707-730 1872:731-737 1879:738-741 1883:742…	CTCCTGCGTCGACAATCAATCCCGCTTTCCTGCGTTGATCTCTAGTCCCCTGAATAATCAATCCGAACCTTTGTTTTCCTTCTTCCCTTTTTTTTTCAAAAATCCTTTGTTTCTTTTTTAAACAATATAAATCCCAAACCAAATTATTTAAAACCAAAATAATCCTAACCCAAATTTAAAAGACCCATTTGTTAAAAAACCTCAAAAATCCCTTCTTTCTTTTTTCTTTTTCTGGTTTGCCAACAATACCAAAAGTTAGGGCTCAAACCCCGTCTTCCTCTCTGCTATTATTCACGACTTCACGAGCAACAGGGTTTCAATTTCTAGGTCGTCTTTGTCCACGCAATCGTACTCAACAACAACAAAACACTGATCAACCGATGTCTGCTTCGATGCTTC…	0	0	0	0	0	0	0.21	0.54	0	0.17	0.73	0	0	2.4	0	0	0	0	0	0	0	0	1.75	0	0	0	0.86	3.26	1.64	2.3
TRINITY_DN101972_c0_g3_i5	TRINITY_DN101972_c0_g3_i5 len=1501 path=[5637:0-55 35:56-56 36:57-111 91:112-151 131:152-174 154:175-191 171:192-198 178:199-206 186:207-234 214:235-245 225:246-258 238:259-271 251:272-292 272:293-345 325:346-386 366:387-444 424:445-453 433:454-468 448:469-480 460:481-508 488:509-522 502:523-532 512:533-543 523:544-546 526:547-564 544:565-567 547:568-588 568:589-590 11292:591-614 594:615-672 652:…	TTAATATTATTATATTTTAATACAAATTCTAACGGTGTGGATCTATATATACACATCTCTATCTCACACACCCAAAACCCTCACATCAGTATCGTCTTCTTCATCTCAACCTCTGTACACACAGGGCGGCACAAACCCCAATACTATTCTCTCTATAAACAAATCATCATTATCATCATCTTTGATTCAGGGGAGTGTGCAAGCTGGCAGGCACCATTGCATGCTCTCCTACACAGCTTTACTCTCCAAAAAACCCCCAATTCTATTCAATTTCTTTCATCTTTGCACTGTAATTTCTCAATTGAGTGAACAGGTTTATTAATTAGGGTTTGATCTTACAGATCTGGGGTGAATTCGGATCCAGTATGAAATTGGTTCAAAAGGATTCAGACAAAATCA…	25.1	38.15	1.19	1.83	4.96	2.64	4.93	4.9	0.93	2.5	24.17	29.26	26.83	4.37	28.74	20.1	25.88	13.99	2.01	25.48	4.5	2.3	14.3	7.4	37.44	1.19	1.24	35.01	5.72	28.31
TRINITY_DN101992_c4_g2_i1	TRINITY_DN101992_c4_g2_i1 len=780 path=[703:0-59 1405:60-101 1447:102-126 1472:127-136 1482:137-178 9521:179-202 1548:203-216 1562:217-217 1563:218-245 1591:246-346 1692:347-386 1732:387-403 1749:404-436 9522:437-460 1806:461-532 9515:533-556 1902:557-667 1293:668-673 1299:674-779] [-1, 703, 1405, 1447, 1472, 1482, 9521, 1548, 1562, 1563, 1591, 1692, 1732, 1749, 9522, 1806, 9515, 1902, 1293, 1299…	AGGCTTACCACTAGTTCTCTTTGATGATTTCCGTTCCAGTCTCAACATCCGGGAACCTCCGGTTTCGACTGCGGGGGTGTAATAGCCGATCTAAATATAGGAGTTATCATTTACATTATTGTTGATATATATTGTATATTATAGGAGATATAGTTGCCATTTATATAGGGATTCTATGCTATTGTATTCTATATATATTGAATCAAATCAATGAGAAGGGGGTAAGCAATTCCAATTCAAAATTCAAACACTGTCATGGTATCAGAGCCATTGCTCTACCATCCACGCCTCCCTTCTACTCTCTGATCGAATTTTCTGCAATTTTCTGCCCTTTTCTTTTACATCATTATCTTTTCTTCTGCCATCTGCCATCTGCCATTATCTTTTCTTCTTCAATCC…	0.72	4.86	0	0	0	0	0	0.45	0	0	0	0.21	11.65	0	0.64	0	0	0	0	0	0	0	0.64	0	0	0	1.17	9.39	9.67	6.01
TRINITY_DN101996_c5_g1_i1	TRINITY_DN101996_c5_g1_i1 len=248 path=[2162:0-25 2165:26-28 2168:29-47 2187:48-48 2188:49-49 11309:50-72 11332:73-73 2213:74-75 2215:76-109 7215:110-133 2273:134-139 5088:140-151 5100:152-152 5101:153-164 2304:165-169 2309:170-187 3427:188-193 3433:194-210 3450:211-211 2351:212-217 2357:218-223 4856:224-247] [-1, 2162, 2165, 2168, 2187, 2188, 11309, 11332, 2213, 2215, 7215, 2273, 5088, 5100, 510…	GGTGCTGGAAATGTTGAGATGGTTGAGGTTATATATGATAAAGTTAGTGGGAGAAGTAGAGGTTTTGGCTTTGTTACAATGTCATCAGTTGAAGAAGTTGAGGAAGCTGTGAGGAAGTTCAACGGTTATGAGCTAGATGGTCGAGCACTGAGGGTGAACTCCGGTCCTCCGCCTCCACGGAGGGAGGAATCGTCCTTTGGTGGGCAGAGAGAAGGTGGCCGTGGAGGTGGGAGAAGTTTCGACAACAC	2142.69	8.16	2367.07	6.79	16.94	7.86	5.31	15.29	3.78	9578.22	4.48	2394.4	2968.99	6413.05	7253.49	4.07	1.74	2564.15	2758.07	2935.56	3916.48	3781.17	44.97	5.8	6.46	2921.42	3582.21	3002.48	3.19	6.45
TRINITY_DN102012_c0_g2_i3	TRINITY_DN102012_c0_g2_i3 len=1022 path=[8075:0-72 776:73-77 781:78-79 12117:80-103 807:104-104 12118:105-128 832:129-140 844:141-155 859:156-182 886:183-185 889:186-188 8521:189-233 8566:234-271 8604:272-373 8706:374-378 9993:379-396 10011:397-402 8735:403-416 8749:417-444 8777:445-446 911:447-448 6073:449-472 6097:473-484 6109:485-490 955:491-502 967:503-503 4027:504-508 4032:509-509 4033:510-5…	ATCTAGTCCTAAAGGGGTGGTGTTGCATCATCGCGGTGCTTATCTCGCGTCTACTAGTAATGTTGTGGTGTGGGGTATGGCTGAAGGTGTTGTATACTTGTGGACCTTGCCTATGTTCCATTGTAACGGTTGGTGTTTTACGTGGACTCTTGCCGCCATCTGTGGGACCAACATTTGCCTCCGACAGGTACCTCTTTACTTTACATAGGTATTTTATTTCACATCAGTTAGCGATTTAAAAATAAAAAGTTCAGCTAAAAAGAAAACATGTCAAATAATGTTTAATGTTTTTTAAGCATAACACACGTTGCACACATATATATACAACTTTATATGAAAAGGGGGCATAAAGTGTTTACGGGTCAATCTAACCGGTGGTCTGACCACCTTTAATGACTT…	0.58	0.86	45.75	40.03	22.2	2.41	41.51	8	47.03	7.2	39.36	5.23	2.95	1.93	1.04	2.96	0.9	7.43	12.61	4.77	3.75	1.22	18.82	6.73	10.34	9.24	32.33	1.3	25.9	2.23
TRINITY_DN102027_c2_g7_i2	TRINITY_DN102027_c2_g7_i2 len=241 path=[385:0-58 421:59-62 425:63-83 446:84-87 450:88-92 3563:93-116 479:117-127 490:128-128 491:129-130 3165:131-156 3191:157-173 1311:174-199 562:200-203 566:204-208 571:209-209 572:210-210 4149:211-211 4150:212-240] [-1, 385, 421, 425, 446, 450, 3563, 479, 490, 491, 3165, 3191, 1311, 562, 566, 571, 572, 4149, 4150, -2]	GTTGACGTGGTTGTGCCCCTTGGCAACACTGGTATCGACCCATCCCAGACCTCTTTCTTTCAGATGTCTGGGGAGACTAAAAAATGGCAGAAATGATCAATTGCTGGTACTAAGAATAGGAAAGTGGTTCCCGGAGACGAGGAAGGTACACGCTGCTATGTAAGACACACTGGAGGCTCTGTTAGCTTTGCAACACATCTTCATCGATGGGTATGTTGGCAACACATCTTCATCGATGGGT	0	18.47	25.52	0	0	22.42	32.06	0	56.51	8.02	16.44	0	41.22	23.4	2.15	34.58	58.53	20.14	48.33	0	32.61	0	69.16	0	103.61	20.49	27.45	0	0	0
TRINITY_DN102055_c0_g1_i2	TRINITY_DN102055_c0_g1_i2 len=612 path=[10498:0-79 10555:80-104 10580:105-119 1448:120-140 10329:141-164 1493:165-182 1511:183-186 1515:187-202 1531:203-203 1532:204-204 1533:205-222 1551:223-228 1557:229-246 1575:247-290 7147:291-320 7177:321-325 1654:326-334 1663:335-336 6333:337-360 1689:361-364 1693:365-387 7217:388-411 1740:412-412 11609:413-436 1765:437-468 1797:469-492 1821:493-498 1827:49…	ACTCCTAACCCTGATTATTACAGGTGATTTAATCCCACTTTCTAACTTCTTTTATGGTGATCTGTTTTATTTTTTATAAAGATTTTACAATATCATGCAGTGCACTTCTATGGAGTCGGCTTATGGGCACAGGGGTTCTTTATGTAGAAAGGATAAATGTCGGGCCACATTTGCGCACTTATGCTCATTGTTCAAAAGGAAAAGCGGGCGTAACATTGCTTCTGATTAACCTAAGCAACCAAACAGAATTTAAACTCAACGTTCACAACATCTTGAACACGAATTCACAAAAAACAAAAGACAAAAAACCGTCTTTCATTCATCGGATGAAGTCAGCCTTTTCATGGATCGGGTCAAAGTCAAAGGATGAAGAACTTGCACGCGAAGATTATCATTTGA…	1.5	13.68	21.75	36.92	27.91	9.5	23.4	24.55	0	0	14.43	0	19.65	0	9.91	24.57	0	18.45	45.21	31.87	4.38	3.77	30.59	16.97	25.94	25.59	0	0	40.12	8.21
TRINITY_DN102070_c1_g1_i1	TRINITY_DN102070_c1_g1_i1 len=989 path=[1:0-56 35:57-93 72:94-125 104:126-126 105:127-141 120:142-149 128:150-180 3823:181-204 3847:205-228 207:229-231 210:232-246 5201:247-288 267:289-297 276:298-321 300:322-327 306:328-336 6005:337-354 6023:355-360 4933:361-378 357:379-384 363:385-401 380:402-405 384:406-421 12746:422-445 424:446-451 430:452-497 12747:498-521 500:522-573 552:574-603 582:604-614…	CTTAATTTCAATCTCTTCCTAGGTTTACCTAAAAGGTAGAAATGGGATTTATTGAAGCTTATGTTTTTATCTTATTCACAGCAACACTAATGTCCTTCACCACTTGTGTTCCACAAGTCCCATGCTACTTCATATTCGGTGACTCGTTGTATGATAACGGAAACAATAACGACCTTGTTACGGAGGCGAAAGCCATTTTTCCACCGTACGGGATCGACTTTCCTGATGGCCCAACTGGAAGGTTTTCAAACGGTCGAAATATTGCGGATGTTATCGCTCAACTACTTGGGTTTGAAAACCCCATTCCACCTTATGTGTCAGCAAGACGGGAAGATACAATTGGCGGGGTTAATTACGCATCTGGTGCGGCCGGAATTCGTGACGAAAGTGGCCAACACA…	195.42	460.54	21.78	20.71	135.41	73.62	50.4	279.69	3.32	309.43	9.54	195.05	311.75	7.89	346.41	17.72	281.82	175.5	19.82	113.69	47.77	171.92	37.66	153.6	213.04	90.37	0	133.25	88.44	52.28
TRINITY_DN102070_c1_g1_i3	TRINITY_DN102070_c1_g1_i3 len=412 path=[1:0-56 35:57-93 4951:94-101 4959:102-141 120:142-149 128:150-180 159:181-186 165:187-195 174:196-210 189:211-219 198:220-228 207:229-231 4861:232-273 252:274-275 6495:276-352 6572:353-411] [-1, 1, 35, 4951, 4959, 120, 128, 159, 165, 174, 189, 198, 207, 4861, 252, 6495, 6572, -2]	CTTAATTTCAATCTCTTCCTAGGTTTACCTAAAAGGTAGAAATGGGATTTATTGAAGCTTATGTTTTTATCTTATTCACAGCAACACTAATGTCGTTCACTACTTGTGTTCCACAAGTTCCATGCTACTTCATATTCGGTGACTCGTTGTATGATAACGGAAACAATAACGACCTTGTTACAGAGGCGAAAGCCATTTTTCCACCCTACGGGATCGACTTTCCTGATGGCCCGACTGGAAGGTTTTCCAATGGTCGAAATATTGGCGATGTTATCGGTCTCTATGCCTTCGTCTTCTACATAATATACATGTTGCATAGATAATTATAATCTGGTTATAAATTTATCATACATGTTTTCACAATAACATGTGTTTTTCCATTATTCTCAGCTCAACTAC…	186.5	193.41	4.55	7.42	36.88	12.59	0	0	1.91	0	0	215.22	214.12	3.6	110.84	25.19	174.02	105.78	25.3	56.78	11.16	41.61	31.26	131.72	138.82	117.43	5.03	77.53	2.88	1.18
TRINITY_DN102070_c1_g1_i5	TRINITY_DN102070_c1_g1_i5 len=1839 path=[1:0-56 35:57-93 72:94-125 104:126-126 105:127-141 120:142-149 128:150-180 3823:181-204 3847:205-228 207:229-231 210:232-246 5201:247-288 267:289-297 276:298-321 300:322-327 306:328-336 6005:337-354 6023:355-360 4933:361-378 357:379-384 363:385-401 380:402-405 384:406-421 12746:422-445 424:446-451 430:452-497 12747:498-521 500:522-573 552:574-603 582:604-61…	CTTAATTTCAATCTCTTCCTAGGTTTACCTAAAAGGTAGAAATGGGATTTATTGAAGCTTATGTTTTTATCTTATTCACAGCAACACTAATGTCCTTCACCACTTGTGTTCCACAAGTCCCATGCTACTTCATATTCGGTGACTCGTTGTATGATAACGGAAACAATAACGACCTTGTTACGGAGGCGAAAGCCATTTTTCCACCGTACGGGATCGACTTTCCTGATGGCCCAACTGGAAGGTTTTCAAACGGTCGAAATATTGCGGATGTTATCGCTCAACTACTTGGGTTTGAAAACCCCATTCCACCTTATGTGTCAGCAAGACGGGAAGATACAATTGGCGGGGTTAATTACGCATCTGGTGCGGCCGGAATTCGTGACGAAAGTGGCCAACACA…	83.15	85.27	8.53	3.89	28.38	13.37	13.17	39.32	1.03	110.82	2.07	44.58	68.21	9.8	153.96	25.92	64.4	30.51	14.93	25.02	12.38	35.4	6.27	75.02	54.88	88.5	7.38	22.65	11.15	11.7
TRINITY_DN102092_c0_g2_i7	TRINITY_DN102092_c0_g2_i7 len=1486 path=[1924:0-38 1940:39-77 12499:78-101 2003:102-107 2009:108-110 2012:111-122 2024:123-128 2030:129-143 2045:144-146 2048:147-152 2054:153-167 2069:168-188 2090:189-212 2114:213-215 2117:216-228 12495:229-252 2154:253-260 5223:261-263 6425:264-284 6446:285-293 2195:294-305 2207:306-308 2210:309-359 2261:360-464 2366:465-539 12498:540-563 2465:564-581 2483:582-5…	AAGGATAACCGATTCGAGTATGTCGTGTTGCGTTGGATGCTGTGCGTCTCTGACCTGCGGTCTCTGCACATCGGCCGCATCAACCATCACAAAGAAGTCAGCTAGGCTCGGCTATTGCGGTCTCTTTGGCCTCTCTTTGATCGTCTCTTGGGTCCTTCGTGAAATCGGCACCCCTCTTTTGAAGAAAATCTCGTGGATCAACACCTCTGATACTCTTTCTGATGAGTGGTTCCAAATGGAAGCTGTTCTTCGTGTCAGCCTTGGAAATTGCTTGTTTTTTGCTATACTTGCTTTAATGATGATTGGTGTGAAGGATCAAAACGACAGACGTGATGGCTGGCACCATGGTGGATGGATTTTCAAGATTGTGATATGGGCTTTGCTCATCATCCTCATGTT…	17	6.22	7.73	19.93	0.76	0	15.17	0.2	7.17	20.8	0	32.7	26.08	25.76	16.34	31.46	21.64	1.09	15.81	0.23	11.01	0	11.2	10.21	0	4.51	0	13.5	10.91	15.91
TRINITY_DN102094_c1_g6_i2	TRINITY_DN102094_c1_g6_i2 len=448 path=[477:0-32 487:33-38 493:39-48 503:49-52 2786:53-56 2790:57-62 2796:63-65 2799:66-75 2809:76-78 2812:79-87 2821:88-90 2824:91-100 6499:101-124 2858:125-144 2878:145-146 2880:147-149 2883:150-157 2891:158-161 2895:162-168 2902:169-170 2904:171-171 2905:172-188 2922:189-189 2923:190-197 2931:198-200 2934:201-210 2944:211-213 2947:214-219 6376:220-240 2983:241-2…	ATTGCCGGTCAACCGAACCCAATTCTGCTGTTTCTTTGACTCCGTCAGCGTCTGAACCAAGCTTCCACTCTGCTTTTAGGCAATAAAATCGTCTTCTTGTAACCCAACGGAACAGGCACCAGAGATGCTCTCTGATAGCAAGACAGTGGCGTTCTATATGCAACATTTTTTTTTGATTTTAGATAGGGCAGTAATGGGAGAAATTGGTGGGGGCAAAGTTCCGGTGGCAGTGAATGGTGTTGTGGGGTTTGAAATCGAGAGGCGGGTGAGTGTTTTCTTGGGTTAAAGTTGTGAACTGGTGACGGGGTTTAAACAATTTGTTTATTCTTTGTTGTGGGTTAGGTGGTTGTAATGTTTTGAGGGTGGATCTTCATAACCCTAAGAAATTGAACATTTGAA…	0	0	0.66	1.08	0	0	0	0	0.42	0	0	0	3.73	1.97	1.35	0	27.46	0	0	0	1.65	0	17	0	0	0	12.59	12.5	3.04	19.56
TRINITY_DN102100_c0_g1_i7	TRINITY_DN102100_c0_g1_i7 len=410 path=[3538:0-34 3550:35-36 3552:37-47 3563:48-50 3566:51-71 3587:72-77 2050:78-92 2065:93-104 6715:105-128 5469:129-140 2113:141-145 2118:146-152 2125:153-163 2136:164-167 3646:168-187 3666:188-196 5747:197-224 3029:225-238 3043:239-254 5896:255-277 3080:278-294 2286:295-310 2302:311-333 2325:334-409] [-1, 3538, 3550, 3552, 3563, 3566, 3587, 2050, 2065, 6715, 546…	AGAAACGAAAACGGAAAAAACCAGTGAATCCACTGCAATGGAAGAAGATGAGTCAAATGATTATGACTTTAAGGTTGATTATTTGAAGAAGGGATCTATTCCCACTGATAATGATGGCCCGGCTGAAGAAAATGGTAACAACAAAGTTGAATCTTCTGATCATGATGAAGCTGCGAACCAAACACAAGACGACTAGCAATATTTTTGATGATTTGGAGGAAAATTGCTTGAATTTTGGACATTGCGGTCCGACATATGAGTTCAACGTTGTCTAGACGAGGTTATGGTTATAAATTATATTTGTATTTTTTTATATCATTTCTGATATAATATCTACCATCTAGTATAAGGTTTTAGATTCATGTTAGTTGTGATCTAAACCCTAATTCACTATTTCCT…	0	4.76	0.76	32.42	4.71	46.25	0	0	35.21	3.52	0	0.53	52.88	34.43	47.76	0	23.43	28.97	8.3	4.17	0	27.96	24.89	3.33	0	33.82	2.9	0	0	0
TRINITY_DN102114_c0_g2_i3	TRINITY_DN102114_c0_g2_i3 len=2355 path=[2435:0-42 2455:43-65 2478:66-89 2502:90-188 10035:189-212 2625:213-255 2668:256-329 10031:330-353 2766:354-383 10037:384-407 2820:408-560 10024:561-584 2997:585-608 10034:609-632 3045:633-641 3054:642-650 3063:651-665 3078:666-674 3087:675-686 3099:687-711 10027:712-735 3148:736-752 3165:753-758 3171:759-791 5201:792-815 3228:816-818 3231:819-822 3235:823-…	GAAGATGAGTGGAGCTGTGTTAGTAGCTGTTGCTGCTGCTGTTGGTAACCTGCTTCAAGGATGGGACAACGCCACTATTGCTGGGGCTGTGTTATACATAAAGAAAGAGTTCAATTTGGAAAGTGAACCAACCATGGAGGGTCTGATTGTGGCTATATCATTGTTTGGTGCAACCTTGGTTACAACTTGCTCTGGTGGAATAGCCGATTGGCTTGGCAGACGGCCTATGCTTATAATATCTTCAGTTCTGTACTTTGTTAGTGGTCTAGTTATGTTGTGGGCACCCAATGTTTACGTCCTTCTTTTGGGTAGGTTACTTGACGGGTTTGGGATCGGGTTGGCGGTCACTCTTGTTCCTGTTTATATATCTGAGACTGCGCCTCCTGAAATAAGAGGGTC…	1.66	46.33	0.2	0	2.59	0	0.34	34.26	10.03	21.97	29.25	0.72	6.87	29.55	14.59	0	25.11	0	5.26	20.67	5.38	17.19	11.51	0	0.19	11.75	0	21.44	5.2	0
TRINITY_DN102135_c1_g1_i2	TRINITY_DN102135_c1_g1_i2 len=237 path=[1297:0-39 1314:40-44 1319:45-46 1321:47-54 1329:55-113 1388:114-116 1391:117-122 1397:123-143 2834:144-167 1442:168-170 2331:171-194 1469:195-199 1474:200-212 1487:213-223 1498:224-236] [-1, 1297, 1314, 1319, 1321, 1329, 1388, 1391, 1397, 2834, 1442, 2331, 1469, 1474, 1487, 1498, -2]	TGCAAAAGGATTAGGTGTTGATGCAGGGTTTGGTTCAGGTGGTGGAGGTCGGAGTTTTTCTCATGTGGGTGGAGATGCGGCTGGTGGCGGTGGTGGTGACAACCATGATGTGGAGGAGCATTACCGGAAGATGGTTAATGAGTCGCCAGGAAATCCACTGTTGCTAGGGAACTATGCCCGGTTTCTATATCAGTCAAAGCATGATCTTCAAGGAGCGGAAGAATACTACTCGAGGGC	24.77	7.72	257.23	168.1	155.52	193.63	290.73	3.45	169	70.46	3.34	157.68	26.07	71.3	29.13	19.78	79.79	48.84	21.02	152.69	168.3	42.02	122.07	230.2	258.27	57.06	29.3	67.39	105.99	58.11
TRINITY_DN102135_c1_g1_i3	TRINITY_DN102135_c1_g1_i3 len=387 path=[1075:0-34 1087:35-37 1090:38-103 1156:104-105 1158:106-121 1174:122-130 1183:131-139 1192:140-152 1205:153-154 1207:155-165 1218:166-172 2108:173-178 2991:179-187 5769:188-211 1264:212-213 1266:214-221 1274:222-235 1288:236-237 1290:238-244 1297:245-261 3033:262-285 2024:286-290 2029:291-313 2052:314-332 1391:333-338 1397:339-359 1418:360-363 1422:364-383 1…	TAGATTTCATGGTTCTGTATTGGAAACAATCCCATCTTTATCTTACCACAATTCAAGATTTAAATCCAGTGATGATGAAGAAGAGGAAGAGGAAGAAGATGAAGATGAAGGGGGGTTTAATATTGAAAGTAAGGTTTTGAATTTGAATAAGCAAATGGGATTTGGTGATTTGGAAATTACTAAAGATGGTACAATAGAAGAGAGTGGTTCTAAAATGTATCTTGCAAAAGGATTAGGTGTTGATGCAGGGTTTGGTTCAGGTAGTGGAGGTCGGAGTCTTTCTCATGTGGGCGGAGATGCGGCCGGTGGCGGTGACAACCATGATGTGGAGGAGCATTACCGGAAGATGGTTAATGAGTCTCCAGGAAATCCACTGTTGCTAGGGAA	2.57	5.77	0	0	0	0.82	0	1.83	0	59.84	5.69	57.39	6.28	191.73	26.18	2.79	64.59	65.07	1.3	3.28	53.02	111.63	46.05	10.35	34.74	9.64	4.78	61.89	44.2	45.6
TRINITY_DN102173_c0_g1_i7	TRINITY_DN102173_c0_g1_i7 len=1016 path=[7121:0-78 142:79-87 151:88-101 165:102-126 10249:127-150 214:151-164 228:165-168 232:169-177 241:178-191 255:192-195 259:196-196 10241:197-220 284:221-250 314:251-272 336:273-277 341:278-288 352:289-290 354:291-297 361:298-314 378:315-318 382:319-319 383:320-321 385:322-324 5453:325-348 412:349-356 420:357-367 431:368-369 433:370-375 439:376-396 460:397-39…	ATCAAATTTATGGGTAAAGATTACTAAGGGCTAAAAGCCTAAAACCCTGAAACCGTTGAAAAAAGGCGTCTCCCTCCTCCTGCAGCCGAGCAATGGCTGCAGCCCCATCCCTCCTTATCCTCCACCCCCGCCTCACCCTCTACGCCACCACTCTACGCCCTTTCTCCCTATTCCCCTCCCCAAGCCGCTTCCCAGTCCTCTTCGCTCGTAGTCGACACCACTCCTACTCCTCTTCAACCTCCCCTTTCGCCACTCCCGACAATTCCAATTCCAATGCCACCGAAACCCCTCGCGCCGGCCGATCTAACTCTGTCTCTTCCCCGCCACACCAGGCCGTCGATTACGCGCAAAAAATAGACGTCAATCCTCCCAAAGGCACTCGAGATTTCCCTCCGGAAG…	30.12	39.31	43.96	30.97	115.94	0	70.29	0.24	0	50.98	0.1	72.35	0	142.54	0	39.13	0	135.5	9.28	57.91	51.31	75.01	100.23	112.31	40.03	9.69	41.82	97.85	82.9	165.45
TRINITY_DN102253_c2_g1_i2	TRINITY_DN102253_c2_g1_i2 len=586 path=[1:0-138 117:139-156 977:157-181 1002:182-199 1020:200-268 247:269-315 2161:316-339 318:340-375 2163:376-399 378:400-408 2162:409-432 411:433-436 1249:437-460 1273:461-482 1295:483-488 1775:489-510 1428:511-511 1429:512-521 448:522-547 2027:548-585] [-1, 1, 117, 977, 1002, 1020, 247, 2161, 318, 2163, 378, 2162, 411, 1249, 1273, 1295, 1775, 1428, 1429, 448, 2…	GAACATCATATTTTTTATGACTTGCTATCACTTAACTTGAATCACAATAATATTTTACATGTTGATTAAAACAGTTATTATGGTTATATGAATAATAACTTTTAGAGACATATCCCCCAGCGCTCAAAATGAGCCACACCTGTGGCTGTACCCCCTTTGCAATTTCTTCCATTTTTGCACCCAACTCCGGCGGCGACAAGGCTGGTCGTTGCCATTTCAAGATTCCGAACAACCCAAGAAAATCACCCAAAATAAGCTGCTCTGGTGTTGACAACTCTCAAAATCAACAGCAACAGCTCAATCTCTCCGTCCTCCGATTCACATTAGGGATCCCTGGATTGGACGAATCGTATTTACCCAGATGGATTGGCTATGGCTTTGGATCGCTTCTCGTTTTGA…	0	0	0	90.94	97.34	0	135.23	0	52.84	8.33	0	6.74	0	16.69	0	24.49	0	0	5.65	56.28	41.26	7.82	0	0	11.26	0	0	8.48	0	38.98
TRINITY_DN102267_c0_g2_i4	TRINITY_DN102267_c0_g2_i4 len=900 path=[985:0-87 1050:88-100 5886:101-113 5899:114-143 5929:144-170 5956:171-183 5969:184-185 5971:186-207 5993:208-209 5995:210-211 1084:212-213 1086:214-215 1088:216-221 1094:222-246 1119:247-252 1125:253-263 7713:264-295 2953:296-302 1175:303-311 7769:312-335 1208:336-338 1211:339-396 7929:397-423 1296:424-437 1310:438-446 1319:447-459 1332:460-461 1334:462-483 …	CTATTTATTCAACTTGCTGCTTTTAGGTTAAAATCTGAAAAGCTTCTCCGGCGTCGTCTGCTGTCCACCAACTGTGTCTTCATCTCCCCCAATATTCTTAGCCAAATTTTCTATTGGTATGGCTAAGATTAGTGGGAAATTTACACAGTTAATGTGGTTTAATGGGTCTTCTTTCACAACTACTATTACAGGGAGGTACCTTGTTCCTGTGCTTAGAACCACCGTTAAGTTAAACAACACACTGTTTCACTTTCGAAGGACTAATTTCTTGCACCAGTGTTGCGGAGCAATGTCTAAGACAAATGGGACCATATCAGCAAACCGAGTTGTTGTTGTGAAGGAAAGCATTGATCTAACTGATAAAGAAAAACAGATATTTGATCGTTTGCTTGAAGTTCT…	0	0	1.02	4.36	4.47	1.16	1.96	2.23	0	3.37	1.87	0	2.13	1.86	0	0.61	0	3.78	1.31	0	0	0	0	0	0	0	0	5.11	5.04	4.46
TRINITY_DN102289_c0_g2_i1	TRINITY_DN102289_c0_g2_i1 len=829 path=[1505:0-40 1523:41-46 1529:47-47 1530:48-65 4623:66-89 1572:90-93 1576:94-99 1582:100-119 1602:120-136 1619:137-158 1641:159-160 11609:161-184 1667:185-190 1673:191-232 6205:233-264 1747:265-281 1764:282-284 1767:285-289 1772:290-308 1791:309-313 1796:314-314 1797:315-315 4813:316-316 10031:317-340 4838:341-341 10055:342-365 3333:366-372 1855:373-379 1862:38…	TATCCCCTTCGTCTTTCATGGAGGTTCCATCAGATACAATAGGATTTCTTTCAACAGTCCTCGCCATTATTCCACCGCTACAGATTCGTCTCTGTTCTCTTCTAAGGAATACAATGAGATGGCATGGGAGGGAATTCTTGGTGCTACAGAGGCAGCGAACCATAACAGACAACAAATTGTAGAATCTGAGCATTTGATGAAAGCTCTTTTGGAGCAAAAAGACGGGTTAGCAACACGGATATTAACAAAGGCTGGGTTGGACAACACATCAGTTTTACAAGCTACAGATAACTTTATAGCTCAACAACCAAAGGTCGATGACCCCAGTAAACCTCATTTTGGATCAAGTCTGAATTCTTTATTGGAAAATGCAAGAAAGTTTAAGAAACAAATGGGAGA…	6.42	11.03	0	0	0	0.28	0.25	26.1	0.37	25.68	0	22.03	67.49	12.7	12.74	11.55	66.37	8.24	16.77	61.28	24.5	5.22	17.15	32.37	31.71	19.51	3.54	14.08	3.93	1.56
TRINITY_DN102297_c0_g1_i1	TRINITY_DN102297_c0_g1_i1 len=1790 path=[1:0-70 49:71-73 3583:74-94 3604:95-106 3616:107-121 100:122-130 8432:131-154 133:155-156 4569:157-180 159:181-206 185:207-212 191:213-234 213:235-248 227:249-268 247:269-326 305:327-358 337:359-388 4992:389-469 448:470-475 454:476-481 5144:482-505 5168:506-552 531:553-556 535:557-610 589:611-631 610:632-637 616:638-656 635:657-661 640:662-690 5893:691-714 …	GGAAAACCCATTCAATACCCAATGGACCAGTTCCGACCAACACCAGCCAACTCCACCCCTCTCACTCCCCTCACTTTCCTCGACCGATGCGCCACCGTCTACGGCGACTGCCCATCCATCATCTACGGTCAAACCACCTACACGTGGAAACAAACCCTACAAAGATGCCTCCAGGTGGCATCCTCCATCACCAACATGGGAATAAAAAGACAACAAGTGGTGTCCATCATCGCCCCAAACATCCCGGCCATGTACGAACTCTACTTCGCCATACCCTTCGCCGGAGCCGTCATCAACTCCATCAACACCCGTCTCGACGCCCGCACCGTATCCGTTATTCTCACCCACAGCGAATCAAAGCTCGTGTTCGTTGATTACCAATCGATCTCGGTCGTCCGT…	33.58	54.74	1.54	0.96	6.11	20.11	0.61	4.68	1.84	10.01	1.01	12.27	25.91	2.82	64.37	29.55	2.13	15.95	52.71	11.31	23.54	26.75	9.76	14.2	6.3	6.89	17.66	3.11	6.23	1.24
TRINITY_DN102346_c1_g1_i2	TRINITY_DN102346_c1_g1_i2 len=995 path=[7813:0-68 5837:69-98 2932:99-134 8215:135-158 5920:159-177 3011:178-206 8013:207-360 3060:361-424 9951:425-448 3148:449-457 3157:458-472 3172:473-481 3181:482-496 9945:497-520 3220:521-580 3280:581-652 3352:653-653 3353:654-676 3376:677-727 5265:728-748 5286:749-767 3467:768-796 5699:797-826 3523:827-860 7533:861-883 3582:884-970 9952:971-994] [-1, 7813, 58…	GATTTTTAGTTTAATAAAATAAGTTTTTACCACATTGTTACTTTTTGCAGCAAGCATGTCAGGTGAGAAAATAGACGCTGCAGAAGAACTGGGTGCATCCTCTGAAGAGAGTAGTGGAGTTGCTTCATACATAAACCGTATGAAGCGTTGGTTACTGTCACATGCACAGTATTTGAACTTTTTCACAATTCTGGTTCTTGCTTCGGTTGGTCCATCTTCATTCCTTGTTACATTTATGGACGACTGTCGGTTTCTGATACTGAATTTACGTGTCATGTTTGTTTGACCTTTCCTTATCTATGTATTTAGTATCTTAAATTGGACTTCTTTAATTTGTAGGTGCCAAATCCTCTATTTGACCTTGCTGGCATAATGTGTGGGCAATTTGGGATTCCATTT…	9.49	0.23	14.87	2.36	0.59	0	0.33	0.31	1.24	0.59	0.62	3.12	1.27	2.79	2.41	1.45	0.78	15.29	1.41	17.04	11.27	2.46	11.9	1.57	8.53	12.85	1.7	2.34	0.7	0.36
TRINITY_DN102384_c1_g1_i3	TRINITY_DN102384_c1_g1_i3 len=1348 path=[260:0-43 281:44-59 297:60-79 3915:80-94 3930:95-118 356:119-121 359:122-123 361:124-128 366:129-134 372:135-145 383:146-150 388:151-154 3635:155-196 434:197-213 451:214-217 455:218-241 479:242-249 487:250-256 494:257-273 511:274-280 518:281-334 572:335-342 580:343-354 592:355-367 605:368-378 616:379-391 629:392-399 6696:400-423 661:424-433 6698:434-457 695…	ATTGATGCGCAGGTTGCTTCTGGTGGAGGCCGCATGTATGTCACCATGGATCGTTATGAGAACGATTGGGAAGTTGTGAAGCGCGGTTGGGATGCGCAGGTTCTTGGTGAAGCTCCACACAAATTTAAGAGTGTTGTCGAGGCGATCAAGAAGCTGAGGGAAGCGCCTAATGCCAATGACCAATACTTACCACCATTTGTGATTGTTGATGAGAGTGGGAAGCCTGTTGGTCCTATAAATGATGGTGATGCTGTTGTCACATTCAACTTCAGAGCCGATCGTATGACAATGCTTGCACAAGCTCTGCAGTATGAAAAGTTTGATAAATTTGAGAGAGTGAGGTTTCCCAAAATCCGGTATGCTGGAATGCTTCAGTATGATGGGGAGTTGAAGCTTCCA…	1.48	4.74	0	0	18.08	0	0	23.34	0	0.44	13.55	16.72	18.45	15.67	0	20.9	8.46	7.82	10.53	5.55	33.09	14.19	4.44	11.35	6.1	0	18.86	14.72	14.68	0.25
TRINITY_DN102392_c2_g1_i5	TRINITY_DN102392_c2_g1_i5 len=481 path=[1:0-92 71:93-113 92:114-114 93:115-152 6856:153-176 155:177-179 158:180-185 164:186-187 166:188-195 174:196-209 188:210-211 190:212-212 191:213-230 209:231-251 230:252-257 236:258-259 238:260-260 239:261-272 251:273-275 254:276-278 257:279-311 290:312-314 293:315-326 305:327-341 320:342-344 323:345-350 329:351-359 338:360-365 344:366-422 401:423-431 410:432…	GTTCAAGGACACGGTGTCACCATCTGTTATCACCACTTTTGTGGAATTGGTGAACCGGTGTCGGGAGAGGGAAATAGAGTTGAATGAACGGGCTGGTTCGGGTGAAAAGCGAAAACGGGAAATGGTAGAGTTGATGAATAAGAAGATGAAAGGGGGGAGCCCGAGCAAGAAGCCGTTTAGCAAGTTTACTCCAAAGGCTTGCAAAACATGTGGTGGTAATCACGTGGGGGAGTGCAAGAAGGGGTCTCCAAACTGCTTCAAATGTGGGAAGCCGGGTCACATGGCTAACCAGTGTGGGAGTCAAGCTAAGCTGTGTTACAACTGTAACAAACCGGGTCACAACTACTATGATTGCCCGGAAATGAAGGAACAAAGTGGAAGTGGTGCTAAAAAGAAGCT…	4.52	27.64	0	0	0	0.59	0	0	0.76	0	0	0	0	0	50.9	0	0	0	0	0	0	4.01	0	0	0	0	0	0	0	0
TRINITY_DN102401_c1_g2_i3	TRINITY_DN102401_c1_g2_i3 len=616 path=[7197:0-40 7215:41-64 1988:65-68 1992:69-70 1994:71-82 2006:83-90 2014:91-91 2015:92-97 2021:98-103 2027:104-106 13003:107-130 2054:131-131 2055:132-139 2063:140-142 2066:143-151 6775:152-175 2099:176-211 2135:212-229 2153:230-232 2156:233-256 2180:257-264 2188:265-280 2204:281-319 2243:320-322 3747:323-336 5264:337-356 5284:357-615] [-1, 7197, 7215, 1988, 1…	CGCCCAAAGACATTGAAGACTGACAGGAACCCGAAGTATCCGCGCATCAGCGCCCCACCAAGAAACAAGTTGGATCATTATCAGATTCTTAAGTATCCTTTGACAACTGAATCTGCCATGAAGAAGATTGAAGACAACAACACTCTTGTTTTTATTGTTGACATCCGTGCTGACAAGAAGAAGATCAAAGCTGCAGTCAAGAAGATGTACGACATCCAGACCAAGAAAGTCAACACCTTAATCAGGCCTGATGGAACGAAAAAAGCTTATGTGCGGTTGACCCCAGACTTTGATGCGTTGGATGTTGCAAACAAGATTGGAATCATCTAAGCTAAGTTGTTACTGCTTTGGTCACAGGTGTATTATCGTTTTCGACATTATTGTTAGTTTTGTTGTCTT…	0	173.56	0	0	0	0	0	0.53	0	377.52	178.24	711.92	0	119.94	0	119.63	0	0	45.61	0	22.28	130.03	69.19	240.97	188.72	173.08	162.64	448.26	133.39	0
TRINITY_DN102401_c1_g2_i6	TRINITY_DN102401_c1_g2_i6 len=560 path=[7197:0-40 7215:41-64 1988:65-68 1992:69-70 1994:71-82 2006:83-90 2014:91-91 2015:92-97 2021:98-103 2027:104-106 13003:107-130 2054:131-131 2055:132-139 2063:140-142 2066:143-151 6775:152-175 2099:176-211 2135:212-229 2153:230-232 2156:233-256 2180:257-264 2188:265-280 2204:281-319 2243:320-322 3747:323-336 3761:337-423 12996:424-447 3872:448-559] [-1, 7197,…	CGCCCAAAGACATTGAAGACTGACAGGAACCCGAAGTATCCGCGCATCAGCGCCCCACCAAGAAACAAGTTGGATCATTATCAGATTCTTAAGTATCCTTTGACAACTGAATCTGCCATGAAGAAGATTGAAGACAACAACACTCTTGTTTTTATTGTTGACATCCGTGCTGACAAGAAGAAGATCAAAGCTGCAGTCAAGAAGATGTACGACATCCAGACCAAGAAAGTCAACACCTTAATCAGGCCTGATGGAACGAAAAAAGCTTATGTGCGGTTGACCCCAGACTTTGATGCGTTGGATGTTGCAAACAAGATTGGAATCATCTAAGCTAAGTGGTTACTGCTTCCTTCACAGGTGTATTATCATTTTCGACATTATTGGTAGTTTTGTTGTCTT…	4.1	375.22	322.3	323.57	688.26	561.55	384.44	529.36	379.91	0	0	0	730.67	300.44	193.6	2.7	594.8	745.51	80.36	0	263.88	102.84	0.85	3.36	412.28	366.78	0	0	0	0
TRINITY_DN102448_c1_g3_i1	TRINITY_DN102448_c1_g3_i1 len=742 path=[2193:0-72 2243:73-79 2250:80-168 2339:169-174 2345:175-192 2363:193-201 2372:202-205 2376:206-209 2380:210-254 2425:255-262 2433:263-267 2438:268-286 2457:287-310 2481:311-349 2520:350-408 2579:409-431 2602:432-436 9755:437-456 2714:457-487 12064:488-511 2769:512-639 2897:640-640 8060:641-661 3133:662-717 12058:718-741] [-1, 2193, 2243, 2250, 2339, 2345, 23…	CGCAGTCGCAGCACGCGGTGCCATTTTATCTCTCGCAAAAGCCCTAATTTCTTCCCTCCGTCGTTCTTCGCTGCAAACCCTAAATCTACAAATTGCTTATCACCGACAACAAAACTACTCAATCTTATAATTCAATTCCAACTGTTTTTGGTTGCAGACATCGATTCATCTGTGGCTGGTTGAATGATTCCGATTGATTCTTCAGGACTCATTATGGTTGAACAGAAGGAGGAGCAGCACAACGCGAAACGACGCCGTCTTGCATGGGACGTGGCGGCATCTCCAACGGAACAACAAGAGACTCAAGTGCGTCAGCCTGTGCCGAGTCGCCACGTGTCGCCTCCGAAAAGAGAGGATGATCGAGAGGGGCATTATACGTACAGTCTAGGGGAGAATCTA…	2.14	14.66	8.2	7.45	8.15	10.55	9.57	10.94	8.21	0.38	5.27	0.36	10.83	0	0	2.26	0	3.74	0	12.43	7.71	6.37	5.22	12.23	4.95	2.37	2.5	3.25	0	1.59
TRINITY_DN102525_c0_g1_i5	TRINITY_DN102525_c0_g1_i5 len=1987 path=[7309:0-77 2750:78-135 2808:136-148 12621:149-172 2845:173-202 12622:203-226 2899:227-248 2921:249-259 2932:260-262 2935:263-279 2952:280-280 2953:281-310 2983:311-316 4877:317-343 3016:344-352 12626:353-376 3049:377-379 3052:380-400 3073:401-408 3081:409-415 3088:416-452 3125:453-454 3127:455-463 3136:464-478 3151:479-506 3179:507-520 5533:521-586 5599:587…	CACCTTCCATCTTCTTCCCCATCATTTTCTCTCCAAGAGCCCTAAACCCACCATTCTCATTTCTTCATTTCTCAACCGATCGGGACGGTTTTTGAGCCTAACTTGTGTGGATTTTCGAGAGGAGTAAGAATATCCGGTTGGTTTTCGACAAAATCATCGTTTTGGGTGCGAATCTGGGTTTGTAGGGTCCGAAAATTTTCAAAGTTTTTTTGGGTTTTTGTGAAGTTTTCTTCTTTCATTCTCCTTCTTCAAGGCAAAGGAATTGAGATGGGAAGGAATAACCAAGACAAAGGAAAAGGGATTGCAAGTTCTTCAGGCGACCAAGATTTGTCCAAACGAAAAAGGGATGATGAAGATGGGCCGCCAGGGGGTCCAAAGTGGAAATCGGGAAATTTGTCT…	0	1.91	95.47	83.92	0.07	0	0	0.15	0	0.08	0.09	0.07	0	0.19	0.11	0	0.19	0.16	0.33	0	33.83	0.08	0	0.08	0.1	0.08	0	0.21	9.62	0.08
TRINITY_DN102539_c0_g2_i2	TRINITY_DN102539_c0_g2_i2 len=369 path=[192:0-33 203:34-76 246:77-77 247:78-101 271:102-117 287:118-118 288:119-122 292:123-154 324:155-155 325:156-166 336:167-208 378:209-228 398:229-252 422:253-259 429:260-275 10739:276-368] [-1, 192, 203, 246, 247, 271, 287, 288, 292, 324, 325, 336, 378, 398, 422, 429, 10739, -2]	TGTGAAACCGAATACATGGTAGTTGAATCAAAGCCCACCACCGCCATCATCAGTCCAACATCCGTCGCTTTAAAGTCGCCTTCACTCAACCATACCTCGCTGATTGGCTGCAACTAACACCTCTTTCTTTCGTCGACTTCACATACACCTGATTACCTCCGCTTGAAGTTATCGATTTCATGATTGATCCACCAACCATACTCTTCAAGGGAAGCAGTCTGACATCGTCGTCGAGATGAAGCAGATTGTGTTGAAGACGTGAAGTTTGAATCAAGTCTGTTCATTTAATTGTTTGTTGGTCAATGATGTGAACTTTTTATGTTTTTTTTTTTAGTTATTGACTTATATTGTTTTTTTTTTCATGCAGGT	0	0	22.95	7.15	7.55	8.65	13.13	4.67	5.31	0	12.52	8.42	0	16.1	0	0	5.41	12.54	4.53	7.61	3.6	0	2.78	8.02	7.08	0	0	22.56	6	11.67
TRINITY_DN102539_c0_g2_i3	TRINITY_DN102539_c0_g2_i3 len=1131 path=[9173:0-144 10579:145-208 9359:209-234 6142:235-257 422:258-264 6069:265-336 499:337-356 11582:357-380 543:381-404 11569:405-428 591:429-482 11571:483-506 669:507-572 11574:573-596 759:597-611 11576:612-635 798:636-647 11577:648-671 834:672-827 990:828-884 1047:885-941 1104:942-971 1134:972-1001 1164:1002-1007 8809:1008-1031 1194:1032-1052 1215:1053-1076 10…	TTGTGCTGAGTTTGACCTAATTAAAATGTTTATACTAGTTGTGTTATTATCAGTATTGATTTGGTTGTAGTGTGAGATATGATTAGGTATCAGTATAGTTATCATTTCTAATTCCTTTGTTTGGTTGAATGATTGGTATGGAACTATGGATGCCAAGGTGACTCCATGGTTGCTTTGTGTTTTTCGCCGACATACGAGAAAAAATTAAACCTAGGGAAGCAGTCTGACATCGTCATCGAGATGAAGCAGATTGTGTTGAAGACGTTAAGTTTGAATCAGGTACTATAATTTGTTTACTTCTAATACAAGTGACACATCAACGATGGACTGCAACTGCATTGAGCCACAATGGCCAGCTGATGACCTACTGATGAAGTATCAGTATATATCAGATTTCTT…	0.62	0.46	0	0.81	0	0	0	0	0.8	0	0	4.83	0	0	0	0	0	0	0	0.28	2.49	0	5.4	5.98	0	0	0.36	5.26	11.33	7.45
TRINITY_DN102544_c2_g9_i1	TRINITY_DN102544_c2_g9_i1 len=696 path=[5527:0-471 5976:472-556 1066:557-557 1067:558-558 1068:559-564 1074:565-565 1075:566-566 1076:567-570 1080:571-661 16685:662-685 1195:686-695] [-1, 5527, 5976, 1066, 1067, 1068, 1074, 1075, 1076, 1080, 16685, 1195, -2]	CGATGTTGGCCGGAGACGATGCAAATCGCCGGCAGTGGAGGCATCTCCGGAGAAGAAGGTTAGGAAGATGAGGTCGTCGCCATTCGACAAGAAAAGTGGATAGCAAGAAGAATAGTGGTGGGTGTTTTGTCTGCCATAAATTTAAGTAAGGACAAGGGGACAAGGGGACAAGGGACCTGAGGACATAATTTTTGGAACCTACAATGTTCTTAATATTTCCGACGGCAACACACGAGATTTCTTAAACCCTATATTGATTGGTTATGGACCATCTGCTTCTTGGTCAAAATATGTGGCATATTATTGTTAGGTGGGCCACCAGTAAATGAAAATGAATTTAGTTGGGCTGGAAGTGAAATTATGAGGATCAAAACTAAATTCAAGTGGGCCGAGCCTATT…	0	0	0	0	0	0	0	0	0	0	0	0	25.9	0	0	0	19.48	0	0	0	0	0	0	0	0	0	0	0	0	0
TRINITY_DN102574_c0_g11_i1	TRINITY_DN102574_c0_g11_i1 len=613 path=[1:0-123 102:124-161 140:162-327 306:328-329 308:330-330 4646:331-459 10138:460-483 462:484-487 466:488-492 471:493-577 556:578-581 560:582-582 7583:583-612] [-1, 1, 102, 140, 306, 308, 4646, 10138, 462, 466, 471, 556, 560, 7583, -2]	TATCAAACGAACACTTAATTTCCTTTTCATTTCAAAAAATGACATTTTCCATGAATTTCCTCTTAAGTTCAACCTTCATACCAGTAATCACATCTCTCTTTCTCCTGCTTGTTCTTATCTTCCAGCTCTATATCCACATTAATAAACCCCAAACGAACAAGTATCATCCGATTGGCGGGACGGTCTTTAATATGTTCATCAACTTCAAGAGATTGCATCATTACATGGCGGATATCGCGGCAAAACACAAAACTTTCAGAATGCTTAGCCCTTTACAAGGCGAGATTTATACAGCTGATCCTGTGATTGTGGAGTATATCCTCAAGACCAACTTTGAAAATTATGGCAAGGGAACGTATACACACGACTGGCTAGAGGATTTTCTAGGTGACGGTATAT…	0	0	0	0	5.53	0	0	0.61	0	0	0.69	0	0	0	0.43	4.25	0	0.32	0	0	0	0.64	0	0	0	0	0	160.88	36.43	0
TRINITY_DN102592_c1_g3_i1	TRINITY_DN102592_c1_g3_i1 len=443 path=[156:0-43 177:44-46 180:47-49 183:50-67 201:68-73 207:74-79 213:80-94 228:95-97 231:98-113 247:114-121 255:122-123 257:124-130 264:131-141 275:142-146 280:147-154 288:155-181 3731:182-212 3762:213-229 363:230-256 390:257-273 407:274-298 432:299-306 440:307-307 441:308-323 457:324-340 474:341-346 480:347-347 481:348-361 495:362-364 498:365-370 504:371-382 892…	GCTCCGGCACAAGGCCACATCAACCCCATGCTAAAACTAGCCAAGATCCTTCATTCCAAAGGCTTCCTAATCACCTTCGTCAATACCGAATTCACCCACCTCCGCCTCCTCAAATCCCAAGGCTCTGACAATCTCAACCGCTTATCTTCTTTCCGATTTGAAACAATCCCCGACGGCCTCCCGCTGCCCAAAAACACCGAAGTCACCCAAAACGTGTATGATATATGTAAATCCACCCAAGAAACTTGTTTAGAGCCTTTTAAAAACCTTATTGCAAGATTGAATGAGTCTTTTTCGCCGGTGACTTGTATCGTGTCGGATTTACTGATGGGTTTCACACTCGATGCGGCGAAAGAACTCGGTATACCGGAGTTCATATTCTCTACCGGTGGAGCTGGT…	0	0	28.3	4.41	16.68	3.79	46.67	35.66	25.26	9.92	37.57	1.4	6.33	2.81	0	1.8	9.51	4.61	0	2.11	1.1	1.54	23.98	2.96	3.39	13.86	7.05	0	16.94	5.24
TRINITY_DN102599_c1_g7_i1	TRINITY_DN102599_c1_g7_i1 len=493 path=[1594:0-45 1617:46-46 1618:47-48 1620:49-65 1637:66-72 1644:73-75 1647:76-86 1658:87-97 1669:98-100 5903:101-124 1696:125-126 2801:127-149 2824:150-164 2839:165-186 2861:187-223 6004:224-229 6010:230-234 3710:235-239 3715:240-243 5571:244-247 5575:248-248 5576:249-253 5581:254-267 1808:268-278 1819:279-290 1831:291-293 1834:294-298 7877:299-322 1863:323-327 …	CAAGGTTGTGGGAGTGGTCCTTTGTCTTCAACATCTTTGAGGCTTGCTATTGTTTTGGAAGGTGGTGTTCCTCAAGGTGATGGCTCTTTGATTTTGTGAAGCGGCGCTTCTTTGTTGGTTGTGCGTCGTGTTGATTGCTTCAAGGTCGCAGTTTGCATTTAACATCTACAGCTGCTCTGATTTGGTGCTTGATGAAATTTTGTCCACAACGATTTCTCTATTGTTGCAGTCTCAAGTTTACGGCATTCTACTTGCACATGAATGCCAGGTTCTTGAAGATTGTCTTGGGTTGAACCCATACATCCAGGTTTTTTGGTGTCCTGTGGGAACCAATAAACTTTAGGGATAACATCTTGATTCGTTGGATCGATCATGGGAATTCTTTTTGCTGATCAAATT…	49.67	393.67	1.15	9.85	4.74	1.28	4.42	113.93	1.48	0.44	296.62	37.56	104.53	146.94	161.44	73.11	0.51	144.49	271	282.9	53.32	141.75	194.35	73.65	4.03	4.79	343.82	341	5.69	132.4
TRINITY_DN102602_c1_g5_i1	TRINITY_DN102602_c1_g5_i1 len=518 path=[10495:0-53 19266:54-77 10550:78-111 10584:112-134 10607:135-207 10680:208-208 10681:209-384 10857:385-403 10876:404-406 10879:407-430 10903:431-464 4950:465-470 4956:471-483 15355:484-517] [-1, 10495, 19266, 10550, 10584, 10607, 10680, 10681, 10857, 10876, 10879, 10903, 4950, 4956, 15355, -2]	ATCTGATCGTCGAAAACCGCGATTGCCGGATCCACTCCCCATTCCAACCCTAAGCACAATCGTTGGGGATGAGGAAGACTAATAAAGGTAACAAATCGGGCAAACGACTACCGATTGCAACAAGGAAGATCCTAGAGGGCGATTTTGGAAGCATACACAAGATGATTCAAACGATTCGGAAACAGATATGAATGATTCTCCAGTTTTGTAATTATTTTCGCCTCTTTTCCCATCTTCATTTTTAAAATCCAAAAATTCCATCTTGAAAACAAGAAACTCAAATCATTTCCAAAACATTCTACAACCCAAATCAGATACAGAAACCTAATATTTTCAACATCAAAATGCTTAAATCTTCAAAAGCCTTACAACAATATGTCTTTTTTCACTTATTTTTCT…	0	6.94	4.33	0	0	0	0	0	0	0	0	0	0	0	0	2.13	0	0	0	0	0	0	0	0	0	0	0	27.14	5.42	5.32
TRINITY_DN102602_c1_g8_i1	TRINITY_DN102602_c1_g8_i1 len=908 path=[11737:0-289 19274:290-313 12028:314-560 4956:561-573 4969:574-582 4978:583-808 5204:809-828 5224:829-841 5237:842-842 5238:843-845 5241:846-846 5242:847-851 17367:852-875 15323:876-907] [-1, 11737, 19274, 12028, 4956, 4969, 4978, 5204, 5224, 5237, 5238, 5241, 5242, 17367, 15323, -2]	GGATATTATCATAAACATTACTAGTTTTCTCAAGTCTGCAGAATTTTGTAATATTTGACCTTTTACATGTTTCCAGCATTGCATATTAGTATTGAAATCGGATTTTCACGAATTCTTCTGATTTAGCTTTGTTGAAGGATGTTTTAAACATTTGTTTTGGTGGCAGAAATCCTTTGAACAAAGCATTTTCTTTTCCTTTAATCATGCCATCTGTTGTATTCGTATGTCTACCTTCAACTGTACCTGAAAATGGGTAGGTCATATGAGTTGGATAATTAGTGGAAGTAGGAATAATAGTTATAGCAGGTATACAAGTGATACTGCCATATAGCCATGCGAACCGTCCAACACATGTTTATTCTTTACTGCATTTTCTTGTTTATGCTATTTTCGAGAGGT…	0	7.66	4.37	0	0	0	0	0	0	0	0	0	0	0	0	2.41	0	0	0	0	0	0	0	0	0.26	1.55	0	12.09	6.26	1.99
TRINITY_DN102604_c2_g10_i6	TRINITY_DN102604_c2_g10_i6 len=463 path=[1094:0-28 1100:29-30 1102:31-34 1915:35-39 1920:40-68 1949:69-70 1951:71-94 1170:95-105 1181:106-106 1182:107-115 1191:116-130 1206:131-133 1209:134-134 1210:135-139 1215:140-159 1235:160-160 1236:161-175 1251:176-177 1253:178-229 8727:230-274 1350:275-282 1358:283-295 1371:296-319 1395:320-349 1425:350-361 1437:362-366 1442:367-367 1443:368-381 1457:382-3…	TCAGGATCTCGAAGTCTGTAACCTTCCAACACGCGCCCACGCTATTACCTCTCTATCCTTCTAGGTTAGATATCCGTGCACAGGTTACTACTTCACTGATATGAATCATTGTGGTTTGATTCTGAATTTAGTGTTTAGGCTATTCGTTTATGAATTTTGTCACCATATTTGACTATTTGTTTATTAGGGTTCATGTTTTTGATTGATGGATTATTTAATCTCTTGAATTCATGTCATATTTTTTATAATAAGATCATATCTTTGGATTAATGTTCTTCATTTTCATGGTTCTGTGATAAACTAATGAATGTTGTTCATTTGTGACAAACTATATGAAATTGTTGAGACCCTTGATTGGATTCAACGGTCGCCGCCTCTGCATATGCAATTCCGAGTCCA…	23.75	13.29	0	0	0	0	0	0	1.2	0	10.46	22.16	8.28	0	8.97	13.88	0	11	0	11.33	5.67	0	0	0	0	20.66	0	0	0.96	0
TRINITY_DN102617_c1_g5_i3	TRINITY_DN102617_c1_g5_i3 len=635 path=[4739:0-100 13357:101-124 4841:125-164 13361:165-188 4905:189-201 10401:202-225 4942:226-235 10100:236-293 5044:294-313 11979:314-358 5109:359-372 5123:373-384 1138:385-394 1148:395-395 1149:396-399 1153:400-423 1177:424-441 1195:442-454 1208:455-463 1217:464-477 7513:478-489 7525:490-497 10641:498-513 10657:514-521 1275:522-537 1291:538-540 1294:541-555 771…	AATTTTATAAACTTTTAAAAGAAATGAATAAAAAATATATATATAATGTTGTTTATGTAGCAAAAGTAGAAATGGTGGTTAAAAGGTAAATAATCAGAGGGTGCCAAGTTTAGAACCCATGACATCCTGAGCTAGTCATTAGTGTTTTACCACTGAACTAAAGAGATTTTATTGAGCTTTATTAGAACGAATTTGAACTTAATTCTAACGTAACAAAATTTGAGGGCGTTAAAAATCTATTGGGCCGCCCCTGCATATGGGAGGACATTGTATATAATCAACCTGTTAAATCCTATTGACATTCTATGCAAACACAGTTCTTGAATAATATTCCAATTTTTAACAAATCAGGGAATGATAATGACAAGATAGAAATAGACTTTCCTACAAGACAACGAA…	0.32	0	0.41	27.32	0	0	10.77	0	0	6.33	0.13	0	0	0	0.83	2.91	0	11.86	13.39	4.73	0	24.61	10.6	9.03	0	2.66	13.76	0	0	0
TRINITY_DN102630_c1_g3_i1	TRINITY_DN102630_c1_g3_i1 len=986 path=[1:0-102 81:103-114 93:115-126 105:127-138 117:139-139 9663:140-163 142:164-273 9665:274-297 276:298-321 300:322-334 313:335-345 324:346-358 337:359-366 9668:367-390 369:391-420 399:421-421 400:422-444 423:445-445 424:446-471 450:472-494 473:495-495 474:496-508 5450:509-557 531:558-572 5628:573-595 519:596-607 531:608-622 546:623-627 5709:628-682 609:683-685…	GTGCCTTGTTATATAAAATCTTCTAAGCCGAGCCGATGGCTGTAGAGGAAATAAACAAACAGAAGAAAATACGGAGGAACCCTTCTATGGCCAAATCGGACCACGAAAGAGAGCCGGAGGATACAAAAGAGTCACCGCCGCCGGCGGCGGCGGCGGCGTGGGGGACATGGGAGGAGCTCCTCCTAGCCTACGCCGTTAACCGCTTCGGCACCAAAAGTTGGGACTCAATATCCTCCGAACTCCGAAAACGGAGCTCGGCTCCGATCCATCTCACTCCTCATCATTGTGAACAGAAATACGGAGAACTGAAACGCCGGTTCAATCAATCCGACGATAGCGACGTCGGTATGGATGACGGCAGTGACGCTACAACCACCACAACCACAACTGCCGTTCCTT…	0	0	0	0	0	0	0	0	0	3.36	0	11.6	0	5.2	0	1.85	0	0.34	0.27	2.85	13.53	0	0.15	0	0	0.86	0	0.33	0	0
TRINITY_DN102641_c0_g10_i1	TRINITY_DN102641_c0_g10_i1 len=847 path=[2844:0-46 2868:47-67 2889:68-69 2891:70-70 2892:71-79 6928:80-100 2961:101-105 2966:106-125 5677:126-149 3010:150-209 5459:210-234 3095:235-239 3100:240-255 8983:256-279 3140:280-298 8985:299-322 3183:323-323 3184:324-340 8986:341-364 3225:365-519 3380:520-521 3382:522-543 3404:544-545 3406:546-547 8989:548-571 3432:572-630 3491:631-678 3539:679-846] [-1, …	CCACATGCATGGCAATAGTAGCTGCAGCCTCAGACACGACATCTGTAACTTTAACATGGGCTTTATCTTTGCTACTTAATGTACATGTTGGAAGTGGTAGACTAGTAGAGGAGTCAGATTTAAAGACCTTAGTTTATCTCAATGCGGTTATCAAAGAAACATTGCGTTTATACCCGGCTGCACCTCTCTCTGCTCCTCATGAGTCCATGGGAAATTGCCTTGTGAGTGGCTACAACATCCCAAAAGGCACACGTTTGTTGACAAATCTTTGGAAAATCCACCGCGATCCAAATATATGGTCGGATCCCTATGATTTTAAGCCAGAAAGATTCTTGACAAGTCAAAAGGATATTGATCTTAAAGGAAAACATTTTGAACTGATTCCTTTTGGTAGTGGTA…	0	0	0	0	19.64	0	0	2.82	0	0	0.83	0	0	0	0.29	8.06	0	0.21	0	0	0	2.12	0	0	0	0	0	262.46	8.73	0
TRINITY_DN102641_c0_g5_i1	TRINITY_DN102641_c0_g5_i1 len=719 path=[4241:0-93 2057:94-99 8981:100-123 2087:124-192 8984:193-216 2180:217-217 2181:218-233 2197:234-240 2204:241-241 2205:242-274 2238:275-300 5629:301-324 2288:325-333 2297:334-334 2298:335-340 8987:341-364 2328:365-367 8988:368-391 2355:392-421 2385:422-435 2399:436-445 2409:446-524 2488:525-532 2496:533-534 2498:535-548 2512:549-564 2528:565-606 2570:607-615 …	CGCCTCTAAAGAATTTTTAAAAAAAATTGGTGTCCCGGGACACCGGTCCCCGACACATAGGTCCGCCCCTGCTTCTAGGTGGATCTCGACCACCCCAACAGATTTTAGGTGACATGGCTGACAAATATGGCCCTATCTTTACCATCAAGCTCGGTGTTCACCAAGTTTTGGTTGTGAGTAATGGGGCGGTGGCTAAAGAGTGCTTTACCACAAACGATAAGGTCTTCGCAAGTCGACCAAAATCGAAGGCAGTAGAGATCATGGCTTATAACTATGGCGTGTTCGGATTTGCTCCATACGGTGATTACTGGAGACAAGTTCGCAAGATCATTATACACGAGGTTCTCTCGCAAAAGCGCGTTGAGATGCTCGGACATGTTCGGGTTTCTGAAGTGAGAG…	0	0	0	0	6.23	0	0	0	0	0	0.92	0	0.32	0	3.18	9.96	0	0	0	0.54	0	3.78	0	0	0.34	0	0	258.48	14.42	0
TRINITY_DN102662_c1_g16_i1	TRINITY_DN102662_c1_g16_i1 len=740 path=[2227:0-46 2251:47-49 2254:50-51 2256:52-54 2259:55-97 2302:98-99 2304:100-103 4537:104-240 4674:241-739] [-1, 2227, 2251, 2254, 2256, 2259, 2302, 2304, 4537, 4674, -2]	AAGCTTTGAAGAAGCATTTCGTGGGTATGATAATATGATTGAGGCAGAAACAGATCATCAGAAAAAGGTTGAATCGGTGGAGAAGGTGAAGGCATGGAGGTCTTGTTAAAAATATAATATATTTTATATTCATTTCCAATATCAGTTAATAAGATTTGTTATAAGCATATTTCTAATTAATGTTTATTTGTTGTGTTGGGTTTATTTTTGGCTTCATGGGCTGCTTGGGCTGCTGTTGGGCTGAGGAGTGCTCAGGGCTTTAGGAGTCTTAAAGATTATAAAGATCGGTGTGGCTGGAATTCAAAGGGACAATTCATTTTCTGTTAGGGTTTTCGAAGCATCTGGAACGCCTCTCTTCTCTCTTATCTTCTATAAATAGTTTGGAGTTGAGATTCGTTC…	0	29.12	0	0	0	0	0	20.31	65.13	10.71	59.7	13.84	14	0	0	0	0	0	0	47.45	0	0	0	7.84	0	0	85.6	0	0	0
TRINITY_DN102662_c1_g7_i5	TRINITY_DN102662_c1_g7_i5 len=506 path=[12270:0-121 12369:122-137 1879:138-145 1887:146-161 1903:162-162 1904:163-163 1905:164-178 1920:179-237 1979:238-257 1999:258-279 2021:280-294 2036:295-310 2052:311-354 2096:355-360 2102:361-366 2108:367-371 2113:372-376 2118:377-384 2126:385-390 7977:391-408 3641:409-409 3642:410-415 3648:416-453 2195:454-474 2216:475-483 2225:484-485 3428:486-505] [-1, 12…	CAAAATTGAGTGGACTTGATTACTTCTATCCGCAAAAATATCTTCTCCTACAGGTTTCTGTAAAACCTTTTTAGCTATGGTACTGTTAATTCCCAAGAGACAGTAGCTTCTTTTGATCCATGACTACTTGTTTCACTTTTGATGTTTTCTTAAGTTTTCGAGGTGAAGATACCCGCAGGGCTTTTACTGATCATCTCTATGCAGCCCTGAAGCATGCAGGAATCCGCACTTTCAAGGACGATGATGCAATGGACCGAGGAAAGCAGGTAGGTCCTGAGCTTAAAAAAGCTATACGTGAGTCTGCAATTTCGATTATTGTCTTTTCAAGAGATTATGCATCTTCCAAGTGGTGTCTTGATGAGGTCTTGACGATCATCGAAGAACAGGAGAGACTTTCCT…	6.38	27.31	11.43	15.56	6.11	0	17.51	23.21	82.84	19.39	69.13	16.36	15.05	0	0	7.78	0	0	12.55	58.69	1.81	0	0	30.03	9.42	5.47	93.37	0	0	0
TRINITY_DN102662_c1_g9_i1	TRINITY_DN102662_c1_g9_i1 len=266 path=[10103:0-104 2096:105-110 2102:111-116 2108:117-121 8959:122-146 2135:147-153 2142:154-162 2151:163-165 2154:166-168 2157:169-170 2159:171-179 6689:180-227 2216:228-236 2225:237-238 2227:239-262 2251:263-265] [-1, 10103, 2096, 2102, 2108, 8959, 2135, 2142, 2151, 2154, 2157, 2159, 6689, 2216, 2225, 2227, 2251, -2]	GGACCGAGGAAAACAGCTAGGCCCTGAGCTCAAAAAGGCTATCCATGAGTCCACAATTTCGATCATCGTCTTCTCAAGAAAATATGCATCTTCCAAGTGGTGTCTTGATGAGGTCTTGACGACAATCATCGAAGAACAGGAGAGGTTTTCCTCTAAGCATGAAGTTGTTCCCGTGTTCTATGATGTGGAGCCATCTGATGTCAGAAATCAAACAGGAAGCTTTGAAGAAGCATTTCGTGGGTATGATAATATGATTGAGGCAGAAA	30.62	0	19.29	40.08	10.74	0	28.39	0	0	6.42	0	9.74	0	0	6.82	0	0	0	0	0	13.1	0	0	13.56	10.84	0	0	0	0	0
TRINITY_DN102668_c0_g1_i3	TRINITY_DN102668_c0_g1_i3 len=608 path=[1:0-43 22:44-78 57:79-89 68:90-91 70:92-97 76:98-98 4219:99-120 4241:121-150 634:151-151 635:152-152 636:153-155 639:156-167 651:168-176 660:177-179 6473:180-203 687:204-263 747:264-313 797:314-344 6469:345-368 852:369-416 900:417-548 1032:549-549 1033:550-607] [-1, 1, 22, 57, 68, 70, 76, 4219, 4241, 634, 635, 636, 639, 651, 660, 6473, 687, 747, 797, 6469, …	CTTCTATTTATTAATTTACATATTTTTCCGAGTTGGGGGTATCTGCGGGCGCAACTTCTCTATCCTACGGGACAGAGGAATAGGTTATCCCCATCTCACTCTCCCCAGACTTGAGTGGGATTTTATTGGCTTGAAACAACATAATGGTGAACTAAAGGGTGGTGCAAAAGCATCACAAGCCGGAAGACCATGGATTTGTGCATGCATCATTCGAGGTTTTGTGACTAAAAGTGAAGCATGCAAGTTTGAGTTCAAATGGAAGAGCGTGTCAAGTAAAATGTCGCGTAAACGGAACTCGAAGGACGATGGAGGGCTTCATTTGTTGCAGCACAGGAATGCAGCACTGCAGAAAGTAAAAGGTTCAATTGATTACACTCACTTGGAATTTGATTGGAAATT…	1.51	0	5.83	5.89	0.18	0	4.27	0	0	0	0	3.43	0	1.25	0	7.64	0	0	0	5.17	1.27	1.22	1.5	2.49	2.62	0.53	1.38	0	4.63	3.68
TRINITY_DN102670_c2_g5_i1	TRINITY_DN102670_c2_g5_i1 len=452 path=[11167:0-59 460:60-65 466:66-68 469:69-75 476:76-95 13941:96-119 520:120-177 578:178-201 602:202-212 613:213-220 621:221-228 629:229-245 6921:246-263 6939:264-269 670:270-287 688:288-296 6587:297-314 12207:315-334 10382:335-343 10391:344-357 6577:358-358 6578:359-367 844:368-393 13937:394-417 894:418-451] [-1, 11167, 460, 466, 469, 476, 13941, 520, 578, 602,…	AGGAGATCTAGACCTTGGTATAGTTGGTCTTGACACAGTTAGTGAATATGGACAGGGAAATGAAGATCTAATCCTTGTTCATGATGCACTTGGATATGGAGATTGTCATTTATCTCTTGCAATTCCAAAGTATGGGATCTTTGAGAAAATTAATTCAGTGAAGGAACTAGCAGAAATGCCTCAATGGACTGCTGAGAGGCCTCTAAGAGTTGCCACTGGTTTCACACATCTGGGTCCTAAGTTTCTGAAAGAGAATGGACTTCAGCATGTGGAGTTTTCAACTGCTGATGGGGCACTCGAGGCAGCCCCTGCGATATTTTTGAGTAGAATGTTCTTCAGGCTGTCCTGGTTGCTAGTAAGAAGTCTTTACTCAAGCGCGAAGGTTTACTGGATATCACA…	72.13	30.14	0	0	73.91	0	0	30.99	76.58	99.19	0	41.64	3.52	3.35	0	0.69	1.48	60.73	1.36	0	0	0	53.68	80.97	0	0	39.16	84.63	38.96	39.32
TRINITY_DN102670_c2_g6_i2	TRINITY_DN102670_c2_g6_i2 len=568 path=[1156:0-43 1177:44-64 13929:65-88 1222:89-99 1233:100-124 1258:125-141 1275:142-164 1298:165-214 1348:215-263 1397:264-400 13939:401-424 1558:425-430 13925:431-454 1588:455-465 13928:466-489 1623:490-567] [-1, 1156, 1177, 13929, 1222, 1233, 1258, 1275, 1298, 1348, 1397, 13939, 1558, 13925, 1588, 13928, 1623, -2]	GGAGGCAGTGGTGTTCTTGTGTCTCCTTTGACCTACATCTTTGATGAAGAAACTCCAAGATGGCGCGAACTTCTTACAAAACTAGGACTTTGAGGTCATGTGTTCAAATCCCATTTCAGACAAGGATTAAAGAAGTTTGCCTTTCTAAAAAAAATGTAATATGTTGTGTATGGAATTCAACTGTTGTGCTACATTTTGCACTTGTGTTTTTTATTCGGAACAAAGTGGTAGGGTGTTTGTAGTTTCACCGAAATCAGTTAAACGTACCAATTCGGTTTATTTCACCCACCATCACTCAAATGTTATGTTTGCTTTGGTCTGACACTACACATTATCAAATATGTCTGGTTAGGTTTGTAGTTTAGATTGTCTAAGGCTCTTGTTTTTGCCAAACTGAAT…	0	4.33	3.76	1.15	0	1.39	22.91	8.83	0	0	20.09	48.07	0.44	1.4	13.93	8.79	10	0.71	7	16.85	7.27	1.78	0.39	0	10.8	16.38	0	0	0	0.36
TRINITY_DN102690_c2_g1_i2	TRINITY_DN102690_c2_g1_i2 len=439 path=[10433:0-59 1413:60-70 12429:71-94 1448:95-161 12430:162-185 1539:186-226 12412:227-250 1604:251-257 1611:258-283 1637:284-312 5429:313-327 11364:328-438] [-1, 10433, 1413, 12429, 1448, 12430, 1539, 12412, 1604, 1611, 1637, 5429, 11364, -2]	GCAAAATGTTGGTGTTGTTTTCAATAACATCTATGAATTAAGTGGTTTAGTTGCTGATGGCCATTACTATGCAACCGATGCCCTTTCTGATGATCAAAAGGTTTTTGTAGATACCTTGATGAACAAGGCATACGATAACTGGATGCATGTGGTGGAATACGATGGAAAATCGTTTTTAGGAGCTCATCAGGGAAAAACGCCTGCTGCACAAATTGATATGGGTACACACCAACAAAACTATTCAGACTCTTTTGATCATCGACTCAGTCTACCACCTCCAGCAACTCGAGAACAACCTGCTTCAAATCCAGGTGTCACCATTGGAGGTGACTGATTATTTGCGTTTCTTCACGTCTGTTAGTGGAAGGGGCATTTACATATATCCCCTTCCTAAGTTCC…	0	0	0	0	0	0	0	0	0	3.1	0	3.22	0	0	15.37	0	7.14	0	0	10.89	0	0	0	24.44	10.09	9.13	13.79	0	0	0
TRINITY_DN102690_c2_g1_i3	TRINITY_DN102690_c2_g1_i3 len=577 path=[1666:0-50 5721:51-92 12415:93-116 5787:117-129 1800:130-132 12420:133-156 1827:157-171 1842:172-216 1887:217-282 12426:283-306 1977:307-318 1989:319-352 2023:353-357 2028:358-372 2043:373-376 2047:377-379 5227:380-392 5240:393-434 5282:435-471 5319:472-495 5343:496-507 9257:508-516 9266:517-531 9281:532-576] [1666, 5721, 12415, 5787, 1800, 12420, 1827, 1842…	AACAACCTGCTTCAAATCCAGGTTATGAGGGTAGTGTGACAACTAGATACAGTGCGGAATCACAGAACATGGCTCAATTCACTATACAGCCTCCCGGGAATGATAATAATATGCTGGCCCTTGGATTGACTCAACCATCCACCCCTAATTTCCTTTCTTTCAATACCAACACGTTGAATTTGAGTTCTTCGTTCAGAGGATTAGACGATTACTTTCCTGAAGAAGAAATCCGTATGAGAAGTCATGAAATGCTGGAAAATGAAGATATGCAGCAAATGCTTCGCTTATTCAACATGGGTCAAGGTCAAGGTCAAACCTCGAGTAGTCATGTTAACGAAAGCTATTATCCGTATTCAACAGGTTATATGCCAAACACACCTAGTTTTGGGCATGGGTTTG…	0	0	14.73	0	40.71	26.02	32.43	0	19.25	13.18	0	43.87	0	0	40.52	32.33	27.81	23.86	0	24.66	20.68	30.62	0	58.12	36.71	70.46	14.9	0	0	0
TRINITY_DN102703_c2_g1_i4	TRINITY_DN102703_c2_g1_i4 len=1071 path=[4383:0-56 4417:57-69 1004:70-70 1005:71-80 1015:81-104 1039:105-105 11219:106-129 1064:130-142 1077:143-143 1078:144-167 1102:168-178 1113:179-207 1142:208-211 1146:212-221 1156:222-245 1180:246-251 1186:252-256 1191:257-284 1219:285-310 1245:311-378 4093:379-379 4094:380-394 11222:395-418 4133:419-438 1373:439-451 1937:452-513 1999:514-515 4615:516-539 20…	AACGGGTGCGGGTTTGGGCCGGACGGGCCGGATGGGAAGGGGAGAAACCATGGGCTTGGCCCATGGTATAAATACTCCCTAATCATGCATGAAAATGTCCCATCAACACCATTTTCACCCCAAACCCGTTTTTAGAGAGAGAAACTAGAGAGAGAAAGTCTTCCGACCGAGCCGAGATTCCCGGAGAAGCTTCCTAGTGAGCTCGTGACCATCATACCTGAAGCGCAAGACGAATAGAGGTAATCTCGACTCCCAAATCTCTATTTTTCTTTGAGTTTAGCGAAATGGGTTGAGGGAAAGAAACCGATAAAGATTCCACCTTTATGCATCCGATTCGAGTTTTGAGCATAGATATAGCTTCATGGAGGTCGTATCTATGATCCGGACGTGAAAAGATTG…	0	4.89	0	0	0	0	0	0	0	1.2	0.03	0	0	0	0	0	0	0	0	0	0	0.16	0	0	0	0	0	6.84	3.39	2.87
TRINITY_DN102711_c1_g6_i5	TRINITY_DN102711_c1_g6_i5 len=854 path=[12664:0-63 9533:64-85 9555:86-88 3365:89-105 3382:106-118 3395:119-123 3400:124-138 3415:139-166 3443:167-222 256:223-224 258:225-226 260:227-230 264:231-237 271:238-248 282:249-261 295:262-279 313:280-285 319:286-292 4962:293-311 4981:312-316 1880:317-323 357:324-324 1887:325-336 1899:337-337 1900:338-360 1923:361-364 1927:365-371 1934:372-380 414:381-381 …	CTCTTCCGATCTCGCACCTAATATACATTTAACTAATTTTAAAGCCAGATACAGTGTGTAAAGTGTAAACCTGAATCTTATCCTCCTCCATGGCGTCCTCCACTTTCCTTACACTACCCAAACCCTTTTCTTCTCTCGCTATACACCTTCCTTCTCCTTCAATTTCTACTAAAACCATCACAACTTTAGGTCTACGAAGGAATTCGTTCAAGGTTAATGCAATTGCAACCAAGTATGAACCTTCCAAGGTTAAGCCGCAAGCTGACAGAGTGCTAATTCGTCTGGAGGAGCTAGCTGAGACATCTGCTGGTGGAGTTTTGTTGCCAAAATCAGCTGTCAAGTTCGAACGTTATCTTAAGGGAGAGATTCTTGCTGTTGGTACCGAGGTAGGGGACTTAG…	23.49	9.21	0	0	0	0	0	9.31	1.72	67	7.29	233.57	326.34	1.92	100.26	482.1	36.36	0	45.91	91.78	60.81	0	8.89	24.36	0	50.78	0	0	70.25	21.05
TRINITY_DN102711_c1_g7_i2	TRINITY_DN102711_c1_g7_i2 len=292 path=[379:0-31 388:32-34 391:35-46 403:47-55 412:56-57 414:58-58 415:59-66 423:67-73 430:74-77 2028:78-82 2033:83-97 2048:98-100 2051:101-106 6455:107-111 6460:112-112 9276:113-136 3532:137-144 3540:145-151 508:152-166 523:167-168 525:169-172 529:173-184 5659:185-208 565:209-209 566:210-210 567:211-211 568:212-213 570:214-214 571:215-216 5943:217-240 5882:241-241…	CCCAAATCAGCGGTCAAGTTTGAACGTTATCTTATGGGAGAGATTCTTGCTGTTGGTACTGAGGTTGGGGACTTAGAGACTGGGAAAAAGGTTCTTTTCTCCGACATTAACGCGTATGAGGTGGATCTTGGAGCAGAGGGAAAGCACTGCTTCTGCAAAGCAGGAGACTTGCTGGCTGTGGTTGAATAGACAAGTATGAAATCACTTTATCTTCCCTGCAACTCATAATCCATTGTAGGTCAGTGTTCTTTTATAACAATTTGATTTTAGATCATTGCTATTCAGAAGCTTT	45.6	85.71	135.48	104.74	0	2.74	1.22	6.06	0	736.17	0	0	0	25.21	319.19	179.08	0	31.58	3.26	0	2.36	67.01	71.28	470.58	7.29	73.99	13.58	4.32	0	2.21
TRINITY_DN102739_c1_g10_i2	TRINITY_DN102739_c1_g10_i2 len=203 path=[1198:0-104 1280:105-106 1282:107-112 1288:113-123 1299:124-127 1303:128-148 1324:149-187 1363:188-202] [-1, 1198, 1280, 1282, 1288, 1299, 1303, 1324, 1363, -2]	CTCTCACTCAGCGAAAGAAGAAATCAGGCGGATAATAAACGGGCGTTGACTCCGGCGGATAGTGCCGGACATTGACCGGAATAACTCACTGTAAAAATGGCAAAAAAGCTCGTGAAATACGCCGTTGTGGACGCATTTACAGACACGCCGTTTAAAGGAAATCCGGCGGCCGTGTGTTGGCTAGAGGACATCGAGAGAGATGA	159.19	152.59	0	136.75	371.42	0	0	0	0	393.25	0	0	0	0	113.15	381.9	0	0	0	112.65	0	365.89	0	0	229.32	183.73	0	0	0	0
TRINITY_DN102739_c1_g4_i7	TRINITY_DN102739_c1_g4_i7 len=432 path=[8431:0-56 8465:57-57 8466:58-87 3194:88-114 5519:115-122 5527:123-138 2041:139-146 2049:147-147 2050:148-159 2062:160-163 2066:164-165 2068:166-183 2086:184-186 3595:187-226 2129:227-239 2142:240-240 2143:241-265 2168:266-269 7391:270-287 2217:288-292 6604:293-354 6666:355-357 2287:358-378 2308:379-388 10280:389-431] [-1, 8431, 8465, 8466, 3194, 5519, 5527,…	GTTATAATCTGGTTACTTTTAGCAGAATTATTTGATCTTCACTATGCTTGTTTCTCTTATAGGACCCTGTTTGTGGGAGCGCCCATTGCGCCTTGGTAACCTATTGGCATGAGAAATTGGGGAAATGTGATTTTGTTGCATATCAGGCATCGCGTAGAAGCGGCATATTACATATCCATCTCGATAACCAGCATCAAAGAGTATTTCTTCGAGGTAAAGCTGTGACAGTCATGGAAGGGTCTCTTTTGGTGTAAGATTCAAGGCTTAATCTATCCTTTGAAGTTGAATTTCAAAATGCATGAAAATGAAGCATACATGCTTTCAACTTATGAATATGTTGTATTATAAAATTGCTGCATATGCTATTTGAGACCAAACTTATGTACTTAGACTATGTGT…	2.16	0	4.04	2.29	1.93	6.93	1.93	7.58	0	8.23	4.04	0	3.29	0	10.67	4.21	1.23	33.56	0	11.41	37.24	21.52	0.29	0	18.07	11.79	2.67	0	0	0
TRINITY_DN102741_c1_g10_i2	TRINITY_DN102741_c1_g10_i2 len=613 path=[3218:0-109 3305:110-133 3329:134-136 5487:137-208 3404:209-232 3428:233-256 3452:257-278 3474:279-280 3476:281-322 3518:323-363 13438:364-387 3583:388-388 3584:389-416 3612:417-491 12921:492-511 3749:512-563 12078:564-612] [-1, 3218, 3305, 3329, 5487, 3404, 3428, 3452, 3474, 3476, 3518, 13438, 3583, 3584, 3612, 12921, 3749, 12078, -2]	ATTCAATCACCTTTGCTAGATATTGGTATCGAGAGGGCTACGGGAATTGTTTGGAATATAACAGGTGGTAGTGATTTGACTTTATTTGAGGTGAATGCTGCAGCGGAAGTTATATATGATCTTGTGGATCCAAGTGCTAACTTGATCTTTGGAGCGGTCATCGATCCATCAATAAGTGGTCAAGTCAGCATAACTCTTATAGCAACCGGATTCAAACGACAAGAAGAAAGTGACGGGAGGACTCAGCAGGGCGGTCAGGCAGATGCAGCTGGAATGAACAGACGGTCTCCTCCAGCCTTTACAGAAGGTGGCTCGGTAGAAATACCAGAGTTTTTAAGGAAGAAAGGGCGGTCACGCTACCCGCGAGCCTAAGATGGTGTTTTTACCTTTTTGGCCTTG…	37.08	32.32	0	0	0	0	0	0	47.61	51.21	26.76	48.4	43.8	0	22.47	68.38	69.8	43.62	0	0	61.42	40.45	0	52.96	79.21	0	34.35	43.32	33.01	72.96
TRINITY_DN102747_c3_g4_i7	TRINITY_DN102747_c3_g4_i7 len=1075 path=[6042:0-160 6180:161-164 6184:165-170 6190:171-173 6193:174-192 6212:193-197 379:198-204 386:205-210 392:211-216 398:217-219 401:220-223 405:224-228 410:229-247 429:248-249 431:250-276 458:277-284 466:285-285 7267:286-293 7275:294-338 544:339-340 546:341-343 549:344-345 551:346-369 575:370-370 576:371-377 583:378-378 584:379-379 585:380-383 9861:384-404 611…	AGGCCGGCGTGCTCCATTTTACCCTCCCAGACCCTACTCTAAGTGTGATTATACTGGGTATGTTTGTTTGTTTGTTTGATTATTGGTTAGATGATCGAGTGGGCAAAGGGAATCATATGAATTATAGAAAACAGACAATGATGAAAACCAGAAGCAAGACAAAAGCTGCTGCTGTTTTGAAGTTTAAAGAGAAACAAGTTGTTTCACCTATCAATTTTGGTGCTCTGAAGAAACCTAAAGAAGGTGGTTTTTGCCCTACGTTGAGAACCTGGAGTGAAGTTAAAGGCGCAGAAGATGAATTACGGACCAAATCATCGAAAAGGATACGGGCATCAAAAGGAAGTTACAGAGTTTATCGACCAACAAAATGCGTACTATAAAGAATCGATGAGTATGAAC…	0	0	0.27	0	0	0	0	0	0	0	0	0	0	0	0	0	0	0	0	194.84	0	0	0	0	0	144.71	0	0	0	0
TRINITY_DN102773_c0_g8_i5	TRINITY_DN102773_c0_g8_i5 len=492 path=[13601:0-139 10787:140-163 1695:164-191 15264:192-215 1747:216-270 1802:271-302 15267:303-326 1858:327-347 1879:348-368 4899:369-392 4813:393-396 4817:397-409 4830:410-420 1952:421-421 4841:422-455 1987:456-467 1999:468-491] [-1, 13601, 10787, 1695, 15264, 1747, 1802, 15267, 1858, 1879, 4899, 4813, 4817, 4830, 1952, 4841, 1987, 1999, -2]	GTGTTATTGAACTCGGAATTGGAGTTTTGAATTTGAAATGTTAGGTTAATTTTTCGTTCAAAATTGCGAAATTGTATGAATGAATTGAAACTGCAAAATATGTGTGAACATTTTGCAGTAATTGTCCACTTGATTATTGTAGATCAGGGAGGGGAAAGTGAAAGTTCTTACACCGAAGGAAGCTGGATATGCGATTCAACTCTCTGGCAAAACCCTACTTGATGTTCGTCCATCTACTGAGCATGAACAGGCATGGGTTAAAGGGTCAACTTGGATCCCGATATTTGATGTTGATACTCAACTAGATGCTGGAACTCTTTCAAGAAAAGTCACAAGTTACATGATGGGAGGTTGGTGGAGTGGTGTACCCACACTCTCTTTTGATAACCAATTCATATC…	27.97	40.18	0	0.68	0.57	91.04	1.73	90.92	40.91	10.3	46.11	10.52	48.29	45.39	0	49.67	52.03	62.78	24.86	67.38	52.32	74.06	9.89	77.29	22.13	12.19	5.35	0.89	57.81	0.83
TRINITY_DN102777_c0_g2_i5	TRINITY_DN102777_c0_g2_i5 len=2331 path=[2406:0-168 16256:169-192 2576:193-212 2596:213-224 2608:225-228 12003:229-252 2636:253-257 2641:258-299 2683:300-303 2687:304-318 2702:319-401 2785:402-411 2795:412-520 16251:521-544 2928:545-572 6791:573-596 2980:597-599 2983:600-701 3085:702-708 6713:709-732 3116:733-738 6573:739-791 16258:792-815 6650:816-830 3214:831-833 3217:834-842 16249:843-866 3250…	ATCTCACTAACTCCCTCTATAAAAACCTTCATCTCGTGAAATTTGGGGACGATACATTGAAGAACATCATCATCGTCAAACTTCGCGCGAGACGATCACCAACAAACCAACTTCAAAAAGATTTCCTTTGATTTTCAACTGCTCAAACACCAGAAGACATGATTTCTTTCTGATGCCTTTATCTCACTCCGCAACTGCCATTTCTAGGGTTTCCAATCCGCCGATCGATTATTCTTTCGCTACTCTCAGAGTAATTGGATTTGTCTACTTCTAAATAGGCAATTCGTTGATAGTTTGTTTTGGTAGATAATTCGGTTTTCAATGTTCTTGGAACAAGGAGGAAGGACAAAGTCAGGATTTTGTTACTTTTTATTGTAGTTGAGTATTGGTTAGAAGAAA…	0.45	0	15.68	0	0	0	3.73	1.56	2.98	0	0	8.85	0	0	0	2.78	0	6.88	0.75	0.8	0	0	0	2.75	16.13	4.96	0	0	0	0
TRINITY_DN102793_c0_g2_i2	TRINITY_DN102793_c0_g2_i2 len=378 path=[1586:0-28 1592:29-31 1595:32-39 1603:40-46 1610:47-48 1612:49-52 1616:53-75 1639:76-90 1654:91-100 3859:101-142 1706:143-148 1712:149-154 1718:155-160 3775:161-163 3778:164-202 1766:203-203 1767:204-205 1769:206-215 1779:216-235 1799:236-259 1823:260-262 1826:263-268 1832:269-269 1833:270-273 2545:274-297 2569:298-303 2575:304-308 2580:309-311 1876:312-326 …	AGATTTGATCAACCGATGGACTTTGAATGTCGTGTGGAGAACACCTTGATTTGTGACCCTAGCTCATCAATGCATCTGCAGTATCTTGGTGGTTCTTCACCAAGTGATCTGCAATGTGCTGTTGACCGGTTTTTGTTTCCGTGTTCTTCCATGGTCAAAGCTCAGAGGAGGTGGAAGCTAGTTTCGAGTGTTGTAAAATGGTTCTCACTCATGTTGAAGATACAAAGGGGGGACGTATCATCAAATGATCGAATGTTTGATCAAGATACTCGGTCGTAGAACGACAAAATTCAACCTGGGATTCGTGTGTGTATATATCAGGTTGGATTTTGATTCGTTTCGATCGACTCTGGAATGATTTGGTCAAAGTCATATCAC	7.36	12.69	27.13	32.12	36.53	21.28	34.37	0	0.5	1.34	23.14	0.6	0	0	3.51	1.37	18.31	0.66	0.68	2.82	4.3	0.67	0	6.96	0.88	38.15	4.98	5.23	12	0.68
TRINITY_DN102802_c3_g2_i1	TRINITY_DN102802_c3_g2_i1 len=452 path=[4065:0-40 9725:41-50 9735:51-59 1054:60-65 1060:66-98 1093:99-117 1112:118-121 13678:122-145 1140:146-146 1141:147-210 1205:211-220 1215:221-237 1232:238-242 1237:243-260 1255:261-277 3725:278-310 3758:311-315 3360:316-316 3361:317-334 3379:335-368 3413:369-382 1304:383-386 8738:387-392 8744:393-411 1333:412-427 13681:428-451] [-1, 4065, 9725, 9735, 1054, 1…	GAAGCAATTGTTTTCAGGACTGAGCATTAATTATCTCAAGGTTGTACCATCAGTTGCAATTGGATTTACTGTCTATGATGTTATGAAAGCGTACTTGCGGGTCCCACCACGCGAGAAAGCCATTGTGGAGATGGCCACAAAAAGAAGAGAACTCCAAACATCAACTTTGCCCTCATCACAATCTGCCTCTTAAAATCCAACATAATTTGGTTTACTTTGCTCATTAGTAGGTATTCAGGCCATTAACAATTTGTACATTTGATTGTTGTGTAACCTAGGCACCTAGCCTTGGGGACAGAGGAATAGGTTGTCCCCATTTCACCCTCCACAGACCTTACTATAAGGGAGATTTTAGTGGATATGTATAGACTGAGAATAATGCAGGGTAAATGTTACATG…	0	3.65	0	2.4	2.7	1.28	1.68	0	7.89	0	0	9.47	4.91	0	0	0	9.8	0	0	0	12.96	8.4	0	0	0	5.69	9.93	0	1.91	0
TRINITY_DN102835_c3_g1_i1	TRINITY_DN102835_c3_g1_i1 len=707 path=[1:0-126 105:127-127 106:128-141 120:142-142 121:143-438 417:439-660 1525:661-684 663:685-706] [-1, 1, 105, 106, 120, 121, 417, 1525, 663, -2]	AGAGAAGAGACGAGCTCCGGCGTGTGTGGTCGGAGACGGGAAGGACTGAGGTGGAACGACGGAACTAGGCGACTGTGATTGCTAGTCATCTCCTTCTTCAATTTCCTTTCTTCAATTCGAAAAAAAAACCTTCATCCATCTAAACCCAAATCGACCTCAATTCAACCACAATCTCTCGCTCGGACCCCATGGTAGAACTGATGGCATGAAATCAGGTCACTAATGGTGATAACAGCGAGATTTGCGGAGGCTGATGACGGTAGTGGTGAAGACTCGTGGGGTTTCTGCAAACGATATGAACAGCTTCGTGGTAGTGAACGACACCGAGGGGTGGTTCCTGGTGGCTGTATACGATAGGTATTTTCATGGTAGTAACACAGTGACGACAGTAATGGTGGT…	0	0	0	8.3	7.97	0	0	0	3.83	0	0	0	4.62	0	0	4.94	7.51	7.96	0	11.21	2.28	0	0	2.08	6.29	5.57	0	0	0	0
TRINITY_DN102844_c0_g7_i5	TRINITY_DN102844_c0_g7_i5 len=1566 path=[1420:0-59 13057:60-83 1481:84-99 1497:100-113 1511:114-116 1514:117-119 1517:120-137 1535:138-140 1538:141-206 1604:207-247 1645:248-248 1646:249-254 2976:255-278 3000:279-314 8797:315-338 1736:339-341 1739:342-344 1742:345-353 1751:354-356 1754:357-365 8025:366-386 4039:387-389 4042:390-390 7841:391-418 1816:419-438 1836:439-459 1857:460-464 1862:465-473 …	AGAAAATCTAGAAAATCAACGACTCTGTGTTCTTTCTACAAAAAAGGAAAATGCAAATTTCGATTAGACAACCTACATAGCCGGTAAGCAGTAGTCGGTAGTGGTTGACCGTCCCACGATGCCATTCACACTATCCCAGCTTTTGGGTACTCGCTGGCCTATTTATGACCACCCAAAAACCATCACTCCAATCCAAAAGTCTCTAAACAATAATTGGCTCTGCACAATGACCACCTCACCGGAATCCGAGCATCCGATCAAGTCCTACGGTTATGCTGCCCGTGACACTTCTGGATCACTATCCCCTCTCACCTTTTCCAGAAGGGCTACCGGGGAGAAAGATGTGAGGTTCAAAGTTCTTTACTGTGGAATCTGTCATTCAGATCTTCATCTTATCAA…	76.49	17.38	17.7	0	0	48.27	10.01	27.35	0	6.82	16.94	12.61	53.92	0	3.71	17.18	68.9	0.32	1.98	0	5.99	2.53	2.17	0.94	14.14	21.01	14.77	35.6	43.64	9.95
TRINITY_DN102844_c0_g8_i3	TRINITY_DN102844_c0_g8_i3 len=589 path=[5042:0-159 13060:160-183 5203:184-212 5232:213-240 5260:241-262 5282:263-266 5286:267-339 1661:340-348 1670:349-371 6363:372-399 3045:400-400 3046:401-408 3054:409-429 1751:430-432 4617:433-514 4699:515-525 4710:526-536 4721:537-540 1862:541-549 1871:550-560 1882:561-561 10064:562-588] [-1, 5042, 13060, 5203, 5232, 5260, 5282, 5286, 1661, 1670, 6363, 3045, …	GAAAATAAAAGAAATTCAAGAAACTTGGAAATAAAAGCTGCAACTTTTCAGCAAAATTTGGAAAATAACACCATGATCTTTCTAGTTTCTACGAGAGAAGGAAGCAGCGAATTGGGATTAAAATACTCTAAAACCGGCGAATCAATCTTGGTTGACCTTCGGACGGTGACATCCCCAATATGAACAAATGAAAAAAGCGGCATCACCCATATGCCATCGCTTACGTCGTTTGGGTGCTCGTGGGCCTATTTATATCCACCCCTTAACCATCATTCCAATCCACAACTCTCTCCAACACCAAAATGACCACCTCACCAGAATCCGAGCATCCAATCAAGGCTTACGGTTATGCTGCTCGTGACACTTCGGGATTTCTTTCCCCTCTCACCTTCTCCAGAA…	1.55	1.85	26.37	27.36	20.89	4.67	14.46	8.72	18.82	15.41	11.08	16.52	4.25	5.81	0.92	8.51	12.41	6.42	10.37	38.3	10.66	16.61	32.72	13.68	15.62	3.17	6.78	8.01	15.94	16.29
TRINITY_DN102859_c2_g1_i2	TRINITY_DN102859_c2_g1_i2 len=2619 path=[4300:0-43 4321:44-63 4341:64-83 7141:84-146 4424:147-147 7204:148-218 7275:219-246 4524:247-251 4529:252-252 4530:253-298 4576:299-299 4577:300-336 4614:337-348 4626:349-354 4632:355-380 4658:381-434 4712:435-527 4805:528-550 11525:551-576 4853:577-583 15800:584-607 4884:608-624 4901:625-644 4921:645-716 4993:717-726 5003:727-740 5017:741-748 5025:749-772 …	CTTCCAAGCCACAATCCTTTCCTTAATAAACTTCAACTTTGCCTGCAATTTAGTTCTTGGCTCACCCAAGAAAATTAAATCAGCTATAGCAACCCCAATCTTTTTTTCTAGGTCGACATTGCCCAGCCAAGAGTTGAAAAAGCGAAACTGCCGAGGGCAAAAATCCAACCGTTTCATCGTCAAAACTAAGGGGCTGTGATCAGAATAAGTTCGGGGCAATGCCTTCAACGTCGCCTCCGGCCACCGATTCAACACATCGTGTAAGACAAGGACCCGATCGATTTTGCTCAATTTATTACCATGTTTTGCAAGGTAGGTAAACCTCCTACCCGTCATATTATACTCGTACAAACCATCGTCATAGATAAAAGAATTGAAATTTCTGGCGCACACCAGATC…	0	0	0.94	1.21	0.32	0.08	1.01	0	0	0	1.08	0	0.07	0.05	0	0.11	0	0	0.06	0.06	0.25	0	0.33	0.06	0	0	0.3	0	0	0
TRINITY_DN102962_c2_g1_i3	TRINITY_DN102962_c2_g1_i3 len=1267 path=[1:0-155 134:156-169 148:170-199 178:200-223 202:224-228 207:229-249 16564:250-273 252:274-387 8055:388-406 8074:407-411 390:412-430 409:431-477 456:478-495 474:496-513 492:514-537 10121:538-551 11307:552-703 550:704-726 16555:727-750 597:751-798 16557:799-822 669:823-906 16561:907-930 777:931-984 16567:985-1008 855:1009-1083 930:1084-1098 945:1099-1107 954…	TTATGAACAAGGTTTGTTCACGTGAACGACAAAATATTGCAGCTTCCTACGAAGGTTCCCCCCTGGGTTAATTTCTTGCTCATTATATAGAGAAGAGTAAGTGTGATCGATCATCACTACTTCATTCGTTCATCAACCTAGCAATACACACACACACATATAACCAATTAACCAATCAAATGGCATCAACCGAACCCTGGCTGCTCGAAAATGGCTCAGTCAAGCGACTGACCAAGGAGTCGAGACATGGTCACGGGCATAGCCGAACTGCCCACAACAAGTCCTCGTCCTCCCTTCGTCGAAAATCCGATATGACCCTTGTGTCAAAAGTGCCTTGTTCAAGTATTAGAAACGTGTTAGCTAATCTCCAAGAGGTCATTTTGGGTACAAAACTAGCCG…	0.47	59.06	199.41	247.23	129.85	274.23	160.06	18.86	292.75	35.24	192.26	61.57	231.2	141.19	2.03	100.83	266.85	129.8	156.79	76.39	100.51	97.33	447.72	225.97	121.52	90.03	226.74	2.27	0.57	2.03
TRINITY_DN102978_c2_g3_i1	TRINITY_DN102978_c2_g3_i1 len=423 path=[356:0-28 362:29-38 372:39-52 386:53-54 388:55-70 404:71-78 412:79-84 418:85-91 425:92-99 433:100-116 450:117-120 454:121-133 467:134-135 469:136-138 472:139-139 473:140-150 484:151-195 529:196-197 531:198-219 553:220-221 555:222-251 585:252-252 586:253-284 618:285-315 649:316-324 9131:325-348 7601:349-367 7620:368-372 2815:373-389 2832:390-395 2838:396-397 …	GGAGAACCAGATCACAAGCTCAGGTGTTGCAGTATGTGTTCCTTAAATGGTTATTGGCTTTCCTGGTTGGGCTTTTAACCGGTGTCATAGCCACTCTCATCAATCTTGCAGTTGAGAACATTGCAGGATACAAACTACTTGCCACAGTCTACTACATAGAAAGAGAGAGATACATGATGGGATTCTTCTTAATGACGGGGGTTAATTTCATGTTGACACTCATGGCAACTCTTCTATGTGTGTTTTTTGCACCTACTGCAGCTGGGCCTGGTATTCCTGAAATTAAAGCTTATCTAAATGGTGTAGACACTCCCAATATGTATGGCGCCACAACAATGTTTGTTAAGATAATTGGAAGCATAGGAGCTGTGGCTGCAGGGCTGGACCTAGGGAAAGAAG…	11.7	6.32	8.73	59.89	34.87	33.38	19.87	25.26	29.4	5.04	51.76	4.51	14.96	12.5	5.87	14.01	7.01	7.71	53.06	2.27	15.45	21.04	17.08	16.93	1.46	1.11	3.44	10.81	25.47	33.79
TRINITY_DN102989_c0_g11_i2	TRINITY_DN102989_c0_g11_i2 len=299 path=[9107:0-58 2034:59-65 2041:66-76 5390:77-88 5402:89-109 2086:110-110 2087:111-111 2088:112-117 4903:118-164 2141:165-168 2145:169-170 2147:171-181 2158:182-192 2169:193-216 2193:217-217 2194:218-231 5715:232-255 2232:256-258 2235:259-263 8161:264-280 5763:281-298] [-1, 9107, 2034, 2041, 5390, 5402, 2086, 2087, 2088, 4903, 2141, 2145, 2147, 2158, 2169, 2193,…	TTGTCGGGTGGCAGAAGTCTTTGCGTTTATGGCTAATTTCATATTGTAAAGTAGTGGAAGTAGTTGCAGAAACAACACCACCATTGACCCCATGGGTGACCTCCTAACAAAAATATCAGCTCAACGACCCATACCTTACAACCCTAAGGAACCGGAAGCTATCAAAGAACCCGAACCTGTATCTGAAAGCACCGTATCTAAGAGTTCAAGCATTGCCACTGAAACACAACCCTAGCCAAAAGCTGCTTCCACAAGACCACTTTCTCCATATACCGCGTGGCAAGATGGAAAATTCGGGC	52.29	0	0	0	0	0	0	23.74	0	45.51	59.39	0	0	12.8	0	28.56	0	0	0	29.74	0	63.7	0	0	23.55	0	0	49.25	31.1	18.93
TRINITY_DN103038_c4_g1_i3	TRINITY_DN103038_c4_g1_i3 len=734 path=[723:0-70 2466:71-94 795:95-111 812:112-135 836:136-154 855:155-164 1781:165-184 886:185-223 1449:224-247 1473:248-280 992:281-281 1506:282-305 1017:306-307 1019:308-326 1038:327-331 1043:332-332 1044:333-344 1056:345-359 1071:360-368 1080:369-369 2025:370-393 1105:394-399 1111:400-401 1113:402-410 1122:411-447 1159:448-610 2097:611-634 2465:635-658 1370:659…	CCAATCCAATCTTGATTTTTACACAATTAATAATAAAAAATCTACATAAACCAAGTATGATTTATGAGTAATTAATTTCACTAACACTCCCTCCATCTTCGCTACCATGTCTGCCGCGTTCCCATAAAGTGCAAAACCCTAACAACCAATCTCAAACACACATTTCACTCTAATTTTCTTTTCTTTTTTTCTCTAAAACACTTATCCTTATCTTCTTCTTCTTCTTCTTCCCATTTGCATAATCTTTACCTGATTGTGGTTGAGTAATGTAGCTGCTTTATTCTGGTGAGATAGTTGAGGTTGGTCACATGTGTTCTTGGATGTAATTTAAAGTTAATTTGGTTAAGAAGTAGATCGGTGAAGATGATGAGGACAGTTAAGTCTGTTGTTACAGTTGTA…	92.41	40.87	0	0	1.63	18.52	0	0	18.88	38.27	0.12	90.66	23.8	47.88	55.76	62.45	46.01	30.21	0	49.98	46.54	56.22	20.09	40.42	56.46	53.81	48.29	38.21	51.18	39.39
TRINITY_DN103052_c4_g5_i4	TRINITY_DN103052_c4_g5_i4 len=325 path=[746:0-29 3987:30-53 777:54-60 784:61-71 8109:72-95 819:96-104 8111:105-128 852:129-249 3581:250-307 1025:308-314 4317:315-315 4318:316-324] [-1, 746, 3987, 777, 784, 8109, 819, 8111, 852, 3581, 1025, 4317, 4318]	TACTGACCAATCTCAATCATCCATTTCAATCCCCATTGGGGGTTGTAAGGGATGTGGGAAGGCAGAGATGGAAAGGGGATGTAACGGTGAAGGAAGGATTCAAGGCGGAATTGCAACTGTGCCAGGGTTTGGATGGTGGCCCATTAAAGCTTACAGACCTTGCCCTGGTTTTGTGGCCACCGGCGGTCGGTATCGCCGCCAAGGACAAAGCATGGATGAGGTTGCTGGCTTTGGAACCGTCCCCAGAAAATCCGCCTCCACTTCCACAGTCACAGCCACAGCCACAGCCACGGCTGCCACTGAAACTCAATCAAGGTAGCCACAC	7.2	0	411.29	184.57	283.58	327.73	454.83	204.07	0	0	427.76	0	0	0	3.44	85.73	0	0	0	103.7	0	2.33	0	14.7	0	0	0	20.85	0	0
TRINITY_DN103052_c4_g5_i5	TRINITY_DN103052_c4_g5_i5 len=685 path=[617:0-151 746:152-158 753:159-168 5627:169-235 5694:236-264 5723:265-272 784:273-283 8109:284-307 819:308-316 8111:317-340 852:341-461 3581:462-519 1025:520-526 1032:527-529 1035:530-564 1070:565-595 1101:596-625 1131:626-634 1140:635-657 1163:658-684] [-1, 617, 746, 753, 5627, 5694, 5723, 784, 8109, 819, 8111, 852, 3581, 1025, 1032, 1035, 1070, 1101, 1131,…	CTCACAAAATCTTCCATCTTTTGGTTCATCGCAGCTGTTATCCACCACCAAATCACCACCATTTACACACCTCCGAGCTTCCTCCTCAACCCCCACCGTTGAAGAAGACAACAGCTCTTCTGACAGCTTTACTGACCAATCTCAATCATCCATTTCAATTCCCATTGGGTAATTCACTGTTTCTCATCTGGATTTGTTTAATTTGGAGTTAATGTTCCCAGATATACGAATTACATAATTTGATGTTGTAGGGGTTGTAAGGGATGTGGGAAGGCAGAGATGGAAAGGGGATGTAACGGTGAAGGAAGGATTCAAGGCGGAATTGCAACTGTGCCAGGGTTTGGATGGTGGCCCATTAAAGCTTACAGACCTTGCCCTGGTTTTGTGGCCACCGGCGGT…	9.85	0	268.93	182.99	222.14	169.99	330.77	132.83	0.83	0	303.62	0.58	0	0.53	3.99	0	0	0	0.89	71.3	1.05	9.01	0.72	0	0	0.62	10.25	9.11	0.7	0.72
TRINITY_DN103057_c2_g1_i3	TRINITY_DN103057_c2_g1_i3 len=937 path=[14667:0-46 213:47-85 252:86-184 351:185-214 381:215-250 417:251-267 434:268-278 445:279-298 465:299-302 469:303-313 480:314-316 483:317-319 486:320-325 492:326-329 4717:330-363 4751:364-496 4884:497-503 4891:504-520 4908:521-527 4915:528-640 5028:641-671 5059:672-695 5083:696-728 5116:729-730 5118:731-754 5142:755-777 5165:778-834 5222:835-863 5251:864-920 …	GAATACAGAGGAGTTGCTAATGCCGTTGCCGAAGCAACCTGGATTCGCAACTTATTACTTGAACTACACACTCCTCTTCAACATGCTTCAGTCGTGTATTGCGACAACGTCTCTGCTGTGTATCTATCAAACAACCCCGTCCAACATCAACGGACCAAACATATAGAGATCGACATACACTTTGTTCGGGAAAAGGTTAGAGTTGGCCACATCCGAGTTCTTCATGTACCGTCCTCCCTCCAATATGCGGATATTTTCACAAAGGGGCTTCCCAGGCAACTGTTCCAGTCCTTTCGGTCCAGCTTGAGCGTCTGTCCACCGCCCGCTCAAGCTGAGGGGGTGTCTTGAGCAATGAAATCAGCCAACTAACCAGTCATATATCTCGGCTGTACCATGGCT…	0	0	4.46	3.83	4.82	3.64	2.43	3.03	0	0	0	0	0	2.12	0	0	0	1.87	0	3.33	0	2.43	0	0	0	2.8	3.84	0	0	0
TRINITY_DN103084_c1_g1_i3	TRINITY_DN103084_c1_g1_i3 len=534 path=[995:0-32 1005:33-46 1019:47-52 1025:53-61 1034:62-86 6307:87-110 1083:111-121 1094:122-142 1115:143-162 1135:163-196 1169:197-235 1208:236-245 1218:246-247 1220:248-292 1265:293-479 1452:480-533] [-1, 995, 1005, 1019, 1025, 1034, 6307, 1083, 1094, 1115, 1135, 1169, 1208, 1218, 1220, 1265, 1452, -2]	ACTCAAACGATGTTGTATCTGGTGTGTAAATCGTATCATCGGGAAGCGATTGATAAGCTGAGTTTATCGACGTTTTTGGGGGCTTATGCGGAGGAGACGGTGGTGTATCCGAAGCCCGGTGAGGAGATTCAGCTCGGAAGAGCACAGGTGTGAGACGCTTTGGTAAGTTGTACTTTATGCATATTTTGTTGTACGTGTTAAAGGCTACGCTACCTGTTACATTAGGTTTAAGGTAATGATTTTTAAATAGTTTGTTATGTGTGTATACCTTGTGCATTAAATGGTTTAAGAGTAATGATTTCTTAATGAGTCATGACCCTGAACCCGGTTGAGTCAACTCAATGCATTCTTAAAATTCGTAAGTGAGGGTTTGACCTTTAGGAGTTTTTTTGGTAAGAC…	0	4.62	10.77	0	22.52	0	15.33	10.74	9.48	26.79	32.45	0	0	14.63	7.32	0	17.69	10.08	7.22	0	0	0	25	2.63	0.51	7.77	0	14.15	17.95	0
TRINITY_DN103085_c3_g8_i1	TRINITY_DN103085_c3_g8_i1 len=400 path=[1049:0-50 1077:51-51 1078:52-72 1099:73-97 6163:98-103 6169:104-108 6174:109-141 6207:142-148 6214:149-149 6436:150-223 1248:224-236 1261:237-240 1265:241-244 7131:245-268 7155:269-278 7165:279-292 7179:293-294 7181:295-299 7186:300-302 7189:303-320 7207:321-347 7234:348-399] [-1, 1049, 1077, 1078, 1099, 6163, 6169, 6174, 6207, 6214, 6436, 1248, 1261, 1265,…	TTATCATCTCAGGCTCCGTTAGAGAATTAGATAAGGACATCAGTTCACCCTCACCCTCCTATGAAAGATTCAACTTCAATCCCCTTAAACCCTCACCCTCACCCCCACCCCCACCTTCTCGCTCCTAATCCCTCTCCTCTTAATTGAAACTGTCTCCCCATTTTCACCTCCCCTTCATCACGACAGCAAGCAAGGAAGTAGCATAGTTGTTCTTCTGCTGATCGATTAACAGCAACGCATCATCATCTCGAAAGGAATCATCATCGACAGCGTTCCCACTCTTTCTCCAAGGCTAATTAGAAATATTGCTCCAACAATTGTGCTAGATGCTCCGGAAGACTTCCTGCTTATGAGTGAGGAGATATTTGATCTTTTACTTCCTATCGTGACGGTTAAAAAA	131.64	54.54	6.37	0.65	13.08	6.21	10.19	22.48	32.6	21.37	17.92	18.65	50.58	0	4.81	0	13.22	0	8.63	58.98	68.38	0	5.25	0.58	91.33	58.33	22.63	0	0	0
TRINITY_DN103090_c0_g1_i5	TRINITY_DN103090_c0_g1_i5 len=1329 path=[1592:0-39 6926:40-63 1633:64-85 1655:86-91 1661:92-100 1670:101-108 1678:109-124 1694:125-153 1723:154-159 1729:160-165 1735:166-176 1746:177-179 1749:180-186 3487:187-207 3508:208-210 1780:211-238 1808:239-240 1810:241-262 1832:263-264 1834:265-271 3069:272-293 3091:294-294 3092:295-336 1906:337-370 1940:371-386 1956:387-401 1971:402-407 1977:408-410 1980…	CAAACTCATCCTTGAGTTTTGAGATCACTGAATGATCTTTCAGATACTCTAAGGCAACAACAAACTCAATTTGCTCAGCTTACAAGCCATCTGACTCAACCCTCCCTTGGCCCCATCTTTGAACAAGTATCGCTCAAGGTTGAGGCTCTGTTATTACCCCCTCATGGCTAATCAAACCCTCAAAGGGAGAATAGTCTCAATCTGAGCAACACATTGTTCAGGGGTCCCCTCAATCTTCTCAGCCACCTCCACCAAATCAAACCTTCATCACCTCTTTCTTCATCAGAAAGTCTTCTCTTATCAAATCCCCTGTAAAACAGAAACTTATAACTAGTTTCTATTCGTTTGTACCCCTTTTACTACCAAACTCACCTCCAACAATCACTTCTCCACCACCTA…	2.54	0	2.64	0	0.23	0.16	2.4	3.68	2.77	66.4	4.66	0.9	0.15	2.95	1.02	0.44	0.3	1.24	0.26	2.56	5.74	3.11	2.67	2.21	7.02	3.47	24.62	0.16	0.13	0.26
TRINITY_DN103094_c0_g5_i5	TRINITY_DN103094_c0_g5_i5 len=1830 path=[1766:0-87 1831:88-117 1861:118-134 4427:135-158 1902:159-170 1914:171-173 1917:174-187 1931:188-188 1932:189-192 1936:193-197 1941:198-211 1955:212-216 1960:217-225 11513:226-249 1993:250-285 11515:286-309 2053:310-441 2185:442-471 2215:472-498 2242:499-501 2245:502-504 2248:505-519 2263:520-528 2272:529-546 2290:547-554 2298:555-555 7929:556-579 2323:580-…	CCTAAATCTACATAAAACCAAAAGTTCAACATACCAAAAGATACCTAAAAGGCTAAAACCCAACGGCTGTCATCGCATCCGCCATTTTCACACATCAACCGCCAACCGAGCTCTCCTCAGCTATGAAAAGTCCTCTTCAATGGTGGTGTTAAGCTCCGGTACTGAGATCTCATTGTATTCTATCTGAAAATTCGGTTCCCTTCGCCGATAACATGCGGTCAAAAGACAGAATTTCCTACTTCTACGACGGAGATGTTGGTAATGTTTACTTTGGACCGAATCATCCAATGAAGCCACACCGGTTATGTATGACTCATCATTTGGTGCTTTCGTATGATCTTCACAAGAAGATGGAAATTTATAGGCCTCATAAGGCATATCCTGTTGAGCTAGCACAGT…	4.56	5.55	0	0	0.16	0	0	0.33	0	1.42	1.64	2.12	5.16	3.46	0.23	6.35	1.08	0	1.11	5.49	0.3	1.8	5.71	3.82	2.32	1.87	1.01	5.53	0.54	0
TRINITY_DN103094_c0_g5_i6	TRINITY_DN103094_c0_g5_i6 len=1391 path=[1766:0-87 1831:88-117 1861:118-134 4427:135-158 1902:159-170 1914:171-173 1917:174-187 1931:188-188 1932:189-192 1936:193-197 1941:198-211 1955:212-216 1960:217-225 11513:226-249 1993:250-285 11515:286-309 2053:310-441 2185:442-471 2215:472-498 2242:499-501 2245:502-504 2248:505-519 2263:520-528 2272:529-546 2290:547-554 2298:555-555 7929:556-579 2323:580-…	CCTAAATCTACATAAAACCAAAAGTTCAACATACCAAAAGATACCTAAAAGGCTAAAACCCAACGGCTGTCATCGCATCCGCCATTTTCACACATCAACCGCCAACCGAGCTCTCCTCAGCTATGAAAAGTCCTCTTCAATGGTGGTGTTAAGCTCCGGTACTGAGATCTCATTGTATTCTATCTGAAAATTCGGTTCCCTTCGCCGATAACATGCGGTCAAAAGACAGAATTTCCTACTTCTACGACGGAGATGTTGGTAATGTTTACTTTGGACCGAATCATCCAATGAAGCCACACCGGTTATGTATGACTCATCATTTGGTGCTTTCGTATGATCTTCACAAGAAGATGGAAATTTATAGGCCTCATAAGGCATATCCTGTTGAGCTAGCACAGT…	16.12	0	0	0	0	0	0	0	2.02	3.93	9.87	0.96	9.19	10.14	5.27	13.56	12.75	3.17	4.18	3.16	0.27	5.97	18.49	10.71	6.39	0	12.73	12.16	0	2.39
TRINITY_DN103104_c2_g3_i4	TRINITY_DN103104_c2_g3_i4 len=302 path=[12666:0-45 6580:46-98 2382:99-100 2384:101-112 6160:113-155 4759:156-176 4780:177-177 4781:178-203 2511:204-206 2514:207-210 2518:211-211 2519:212-220 2528:221-227 2535:228-244 2552:245-250 2558:251-254 2562:255-258 2566:259-259 5326:260-283 5350:284-285 2593:286-286 2594:287-290 2598:291-293 2601:294-301] [-1, 12666, 6580, 2382, 2384, 6160, 4759, 4780, 478…	AGGCCTAAAAAAAACTAAAAGGTCCAAAAGAAAATGGGGGAAGAGGAAGCCAGTGTGAGGAACGCATCATCTGTTCGTTCAATTGGGAATTAGGGTTTTATTTAACAAGCAGTGAGCACACCAATCCACAAGTGTCTCTTCCATTGATTCAGTTCATGAGTTCTTCCATTCCAGACTTCCGGTGACTGATTTCAGGATTCAATCTTCATTGCTGGACGGTGGTTCATCCATTCCAGAGGAAGGACGCACAGTGACAGTGTAACTGAGGCTGATTTTAAATTTTTAGGCTTCATCGGTTCATC	27.34	32.18	0	0	0	15.34	0	26.15	0	1.98	0	17.49	19.81	10.98	13.1	27.14	14.81	10.14	61.87	20.81	40.59	0	38.7	8.52	39.33	0	32.9	26.79	16.25	35.03
TRINITY_DN103109_c2_g2_i6	TRINITY_DN103109_c2_g2_i6 len=844 path=[4011:0-55 12038:56-79 4068:80-98 4087:99-122 4111:123-123 4112:124-169 4158:170-173 4162:174-182 4171:183-193 4182:194-200 4189:201-212 6351:213-242 4231:243-255 4244:256-272 4261:273-290 4279:291-334 135:335-341 142:342-358 7119:359-381 7142:382-399 4909:400-401 4911:402-404 4914:405-412 211:413-432 3255:433-475 3298:476-496 292:497-497 3319:498-528 3350:5…	TTGGTTTCGATTACCATATTTTGACATGGTATCAGAGCCACGTCTTGGCTCTTGATTGAGTGTTCTATTCGATTTTTCGTCTGCTTCCGCATATACATCCCGTCTAGGGTTGAAGTTCAAAATCCCTTCAAATCCGACGAGTTGTGGCTCCTGGGAGACCAGTCACGTGACTGACCAGAGAAAGTTTTCATCACCTAAAGTCGCTGGAATATTTAAGCAGTTGAAGGAAGTGTGCTAAGATCTTGAAGGCGATGTCATGGGTGTCGTAAAAAAACCCGGAGACTAGGAGTTTTCTAACTTGGGTTGGCTTCTGGTGAGATTGTTCCTTCATTTACGTCTTTTCTCGTTTTTTGCCTTCTGTGCTCTTGCATGTCATAAAAAAACCTAGTGGCTCTGGTG…	0	0	0	0	0	0	0	0	0	0	0	0	0	0	0	0	0	0	0	8.53	0	0	0	0	7.26	23.1	0	0	0	0
TRINITY_DN103113_c1_g1_i10	TRINITY_DN103113_c1_g1_i10 len=722 path=[1825:0-34 1837:35-45 1848:46-46 1849:47-56 1859:57-80 1883:81-98 5106:99-137 1940:138-152 1955:153-170 1973:171-268 2071:269-276 2079:277-304 4993:305-341 3333:342-347 5145:348-399 4713:400-415 2145:416-432 2162:433-436 2166:437-441 14214:442-465 2195:466-492 2222:493-496 2226:497-513 2243:514-520 2250:521-537 2267:538-571 2301:572-577 2307:578-599 2329:60…	GGATATGCATCGGATCAACAGTACTGGTAGCTTGAATTTTTCAGGGAATTCTGGTGACTCTCTTGTTGTTGATTCTGTACCGGAGTTGAAGCACGCGGTTGAGTGGTCGGTTGAAGAACAATATAAGTTAGAGGAAGCACTTCCCAAATATGCTGATGAACCTGGTATCAATAAATATGTCAAGATTGCTGCCACATTGCGTAATAAAACCGTTCGCGATGTTGCTCTGAGGTGTAGGTGGATGGGGATAAAACGCAGGAAACACGAGGAATTGAATTTGTGGAAGAAGACAAAAGATAAGAAGGTACTCGGCCACAGCCCACACTTACATGAGATGATTTTTGCAAGATCCCAAGATAATAATTAAGAACTTGCTTGATAAATCCATGGAAACATCCC…	8.61	0	1.2	10.4	7.13	3.51	10.61	12	8.77	0.7	1.27	2.63	2.18	3.72	1.91	4.23	0	5.26	5.01	6.3	12.57	0	4.65	5.46	5.31	7.81	2.5	0	0	0
TRINITY_DN103119_c0_g1_i2	TRINITY_DN103119_c0_g1_i2 len=1482 path=[2749:0-259 2986:260-260 9999:261-267 13037:268-291 10030:292-302 10041:303-350 13947:351-374 10113:375-375 10114:376-392 3004:393-403 3015:404-417 13953:418-441 3053:442-444 3056:445-483 13955:484-507 3119:508-514 3126:515-516 3128:517-519 3131:520-539 3151:540-598 3210:599-667 7488:668-692 9037:693-713 3325:714-716 3328:717-726 3338:727-728 3340:729-750 3…	ATTCAAACCAAAAACTAGAAGTAGAAGCCCCAATAAGTCTCCAAAACGTGCTAGATGCTTGTAACCGAGCGTTACTATCGTACGCCTAACAAGCTACACGTCTTTCCATGCGCCATGTCTCCCACACATCGACCGCACACACCGTCATTTCCTTCTCCTATTTACTCATCCATACACAAATAAACCAACCCCCCTTCATCAAAATTCAATCTTTATCATACCCAAATCAATCAACCACACAATTCTTCAATCCAAAAGATAAAACACATGTATGCCCTACGTACGCCTTGTGTTACCAAGGGGCAAGCGGTGCTTGGATGTGCATGTTCAAAGTGATTATTGTAAAGAAAAAGAATTAGAATGAGATAATAAGATACATTGTCTAAAGTTTTCGAGGTT…	4.74	0	0	0	0.9	1.01	0	0	0	0	0.63	0	0	0	2.16	0.9	0	0	0	0	2.18	0	0	0.95	0	0	0	2.45	1.87	2.34
TRINITY_DN103125_c2_g1_i1	TRINITY_DN103125_c2_g1_i1 len=513 path=[1065:0-54 1097:55-144 136:145-145 137:146-147 139:148-164 156:165-188 180:189-196 1977:197-220 212:221-233 1976:234-257 249:258-271 1978:272-295 582:296-331 618:332-355 642:356-359 646:360-363 650:364-379 666:380-387 674:388-388 675:389-453 740:454-512] [-1, 1065, 1097, 136, 137, 139, 156, 180, 1977, 212, 1976, 249, 1978, 582, 618, 642, 646, 650, 666, 674, …	CATACTGCAAGCTTAATACATGATGATGTGTTGGATGAAAGTGACATGAGAAGAGGTAAAACTTCTAAATACATAGAGATGTCTCATGATTTATCATGTTTTAACTGTAAATTTAGGTTAATACCAGTGGCAACTCCCATCTCGGTCAAACCAGAGCCGCCATCTGCGGCTGACCCAGTTTTCTCGGATCCAACACGCTACCGGCAGTGTGTCGGTGCACTTCAGTATGCCACGCTATCTCGTCCAGACATTGCTTTTGCTGTTAATCGGGTATGTCAATTTATGCACGAACCTCGTGATTCTCATTGGACGGCTGTGAAACGTATTATCAGGTACTTAAACGGCACATCACAACTCGGTCTTCAATTTACTTCGCATTCGTCCTCTACTTTACACGCA…	0	0	2.17	48.71	0.37	35.17	74.7	0	0.35	0.42	42.11	0	0	0	2.21	0.36	37.91	0	0	0.85	0	0	0.45	0	2.72	0	0	0	0	0
TRINITY_DN103126_c0_g10_i1	TRINITY_DN103126_c0_g10_i1 len=1498 path=[1757:0-47 1782:48-55 6143:56-69 6157:70-79 1814:80-81 1816:82-86 1821:87-88 1823:89-98 1833:99-111 9233:112-135 1870:136-137 1872:138-140 1875:141-144 7427:145-168 1903:169-171 1906:172-174 4621:175-191 4638:192-198 1933:199-224 1959:225-260 1995:261-302 11524:303-326 2061:327-327 2062:328-356 2091:357-371 2106:372-404 2139:405-417 2152:418-427 11517:428-…	CTCCGCACAATCCTCCAACCAATTTGTGTTATACGCCAGAAATATAAGATAAGAAACCGAACAACCGTTATATGGATGGATTTTGTACTAAACGCGCTGGTTGTGAGATTTCTACTCCAAAAAAGAAACCAGCCAATGCTGTAAAGGATACTGCTGGTTCTCGTGATGGAACGGGCCAACTGTGCAGTCGAATTGGTTGTAGTGGCAGACTTAACCATAACACTAAAGGCACTAAATTTAAAACCTTAGAGAAAACAAAACCTTTGAAGCCTGTTTTTCGTTCATCGTCTAGCAAGGACACAATAGGCAGTTCATCTAAAAGTTTTTCGAAATTGAAGACAGAATCAAGCAGTGTTTCAAATGAGCCTAAAATTCAAGTACCTGATTCATCTGGAAGTC…	22.44	32.85	13.65	3.8	19.63	26.19	2.01	0.03	21.72	13.83	2.41	27.04	15.55	22.44	15.54	26.2	15.96	24.85	15	18.59	29.85	0	2.63	24.59	27.94	16.99	23.56	2.03	1.5	2.53
TRINITY_DN103126_c0_g10_i5	TRINITY_DN103126_c0_g10_i5 len=1574 path=[1757:0-47 1782:48-55 1790:56-56 1791:57-58 1793:59-64 1799:65-69 1804:70-79 1814:80-81 1816:82-86 1821:87-88 1823:89-98 5185:99-105 5192:106-112 9379:113-156 1891:157-167 1902:168-168 1903:169-171 9568:172-196 1931:197-198 1933:199-224 1959:225-260 1995:261-302 11524:303-326 2061:327-327 2062:328-356 2091:357-371 2106:372-404 2139:405-417 2152:418-427 115…	CTCCGCACAATCCTCCAACCAATTTGTGTTATACGCCAGAAATATAAGATAAGAAATCGAACAACCGTTATATGGATGGATTTTGTACTAAACGCGCTGTTTGTGAGATTTCCGCTCCAAAAAAGAAACCAGATAATGCTGTAAAAGATACTGCTGGTTCTCGTGATGGAACAAGGCAACTGTGCAGTCGAATTGGTTGTAGTGGCAGACTTAACCATAACACTAAAGGCACTAAATTTAAAACCTTAGAGAAAACAAAACCTTTGAAGCCTGTTTTTCGTTCATCGTCTAGCAAGGACACAATAGGCAGTTCATCTAAAAGTTTTTCGAAATTGAAGACAGAATCAAGCAGTGTTTCAAATGAGCCTAAAATTCAAGTACCTGATTCATCTGGAAGTC…	0	0	13.54	21.72	0	0	21.99	21.05	0	5.39	19.37	0	5.15	0	0	0	0	0	8.85	11.54	0	18.81	9.44	0	0	11.67	0	19.08	21.47	12.5
TRINITY_DN103176_c1_g8_i4	TRINITY_DN103176_c1_g8_i4 len=308 path=[3257:0-51 3286:52-54 3289:55-72 221:73-79 228:80-82 231:83-91 240:92-92 241:93-93 6940:94-113 6960:114-140 289:141-160 309:161-171 3835:172-219 3883:220-307] [-1, 3257, 3286, 3289, 221, 228, 231, 240, 241, 6940, 6960, 289, 309, 3835, 3883, -2]	GGTGGAGGATTAGTGACTGATTTTGTTCCAGGATTGTTACTGGAATGCTACAGTACTGTGCTCAAGTTCGAAACCCTAAGTATCGGATGATGTTATTAAAACTACAATAAGTATTTCCAGCTTTCTGCTACTGGTATGGCCTTGTGGTGTTACCGGAGGCTGTTACGCACTGATTTTGTTCCAGGATTGTGTGTGCAATGTGTGTCAATAGCAAATACCACTAAATAGCGGTGGCTAATGCGATACAGGTGAAGAAGCAATCAAGATTCAAGAGAGCTATGAAGGATTGAGGACTTTTGTTTGACTTT	34.29	123.83	57.49	11.08	95.77	59.46	73.44	0	40.48	0	18.04	50.91	22.61	132.28	0	16.74	48.96	73.19	0	49.93	16.12	76.74	56.15	9.95	78.09	21.94	14.58	0	0	0
TRINITY_DN103187_c4_g2_i1	TRINITY_DN103187_c4_g2_i1 len=286 path=[9214:0-67 2775:68-75 2783:76-77 2785:78-96 2804:97-97 2805:98-121 9689:122-163 5872:164-166 5875:167-184 1381:185-187 1384:188-193 1390:194-196 1393:197-197 2425:198-202 2430:203-221 2449:222-223 10639:224-247 2475:248-285] [-1, 9214, 2775, 2783, 2785, 2804, 2805, 9689, 5872, 5875, 1381, 1384, 1390, 1393, 2425, 2430, 2449, 10639, 2475, -2]	CCACGAAAGCAATTGGCAACAAAGGCCGCTCGGAAATCCGCTCCAGCGACCGGAGGAGTGAAGAAGCCGCACAGATTCAGGCCAGGAACGGTGGCGCTAAGGGAGATCCGTAAGTACCAGAAAAGCACCGAGCTGTTGATTCGGAAGCTTCCTTTTCAGAGACTGGTGAGAGAAATCGCTCAGGATTTCAAAACGGATTTGAGGTTTCAGAGCAGCGCGGTGGCTGCTCTTCAGGAGGCGTCGGAAGCTTATTTGGTAGGGTTGTTTGAGGATACCAATTTGTGTG	65.77	1698.82	19.38	1.22	276.28	7.14	19.06	68.55	4.58	34.23	7.56	286.2	497.98	27.22	350.47	80.3	157.54	180.03	2.27	18.68	67.82	111.51	9.77	82.35	112.94	138.72	11.37	81.41	1.14	428.61
TRINITY_DN103187_c4_g9_i3	TRINITY_DN103187_c4_g9_i3 len=835 path=[941:0-261 11183:262-285 1204:286-307 1226:308-330 1249:331-345 1264:346-351 1270:352-354 1273:355-357 6197:358-369 6209:370-381 1300:382-387 1306:388-398 1317:399-399 1318:400-402 2353:403-414 2365:415-453 2404:454-460 2411:461-462 2413:463-469 2420:470-474 1393:475-475 1394:476-478 1397:479-492 1411:493-495 1414:496-534 1453:535-552 1471:553-573 11184:574-…	AAATGATAAGTTGTTTTGACCAACAAATAGTTTTATTTAATAGCCCCACACGGATCGCAATCCGTGTTCATTCTCAAGATACAATCTCAACCGTCAATTAATCTCCAATAATCCAACGGCCCTTGCTCACTCGCGCCAGTCATCCCCATTTCCCCCAAATATTTCAAAAAAAACCCTAATAAATACAATCATCTTCTTCCCCCATAATCACAATTCAATCGATCGAATCAATGGCAAGAACAAAACAAACAGCCCGCAAATCCACCGGCGGCAAGGCTCCGCGAAAGCAATTAGCAACCAAAGCCGCTAGAAAATCCGCTCCGGCGACCGGCGGAGTAAAGAAACCGCACAGATTCCGGCCAGGAACTGTGGCACTACGAGAGATCCGGAAGTACCAGA…	17.34	276.2	22.23	10.68	292.1	74.45	18.27	288.25	15.58	63.75	16.05	302.75	253.65	13.07	122.74	120.42	174.38	93.97	1.57	13.08	33.99	22.84	6.96	74.09	177.8	124.8	6.2	199.87	8.45	63.37
TRINITY_DN103188_c1_g4_i4	TRINITY_DN103188_c1_g4_i4 len=1191 path=[3492:0-198 12920:199-222 3692:223-311 3781:312-347 3817:348-358 12917:359-382 3852:383-402 3872:403-435 3905:436-447 3917:448-448 3918:449-459 3929:460-461 2249:462-462 2250:463-481 2269:482-493 2281:494-497 2285:498-523 2311:524-540 2328:541-548 6109:549-573 6134:574-574 6999:575-598 2385:599-603 2390:604-606 2393:607-620 2407:621-630 2417:631-632 2419:63…	GGTTTATTTGAGAAATATTTTTTTATTAAGAAATTTGAGAAGTTAATCTGGACCATTAATTATTAATCAACGGTTGAGATAACAGGGATGAATTCTGTAAATATAATATATTTATTTTAAATTGAAAAGGGCAAAAGAGGAACTTTGTAACAAAAAACTGTTCCTCATAAATCGTTTCTCTTGAATTTCATTTCTCTCTCTCACCAAAACTCAATTCAAAACCCAGATCCAAGAACAGTCGACCGCCATCTTCCCCAAGATCTTCAATCGCCGTCTTTTTCCGTTCACAAACCCTAAATCGCTGGTCCAACCCTAAATCGGTCGACAATCGGCCAAACCTTCAATCGCGACCATCGACCAAATCTTCAATCGCAAATCTTCTTCTGTTCACAAACCCTA…	3.17	4.64	0	0	0	0	0	0	0	0	0	4.08	0.88	4.12	2.32	0.25	0	0	0	4.79	4.24	3.1	0	0	0	1.55	0	1.64	0	0.58
TRINITY_DN103196_c1_g2_i3	TRINITY_DN103196_c1_g2_i3 len=1276 path=[3439:0-83 3500:84-133 3550:134-152 3569:153-191 3608:192-198 10478:199-222 3639:223-232 3649:233-233 3650:234-250 3667:251-257 3674:258-265 3682:266-291 3708:292-302 10479:303-326 3743:327-361 10480:362-385 3802:386-424 2586:425-430 2592:431-440 2602:441-445 2607:446-469 2631:470-490 2652:491-513 2675:514-514 2676:515-516 2678:517-521 2683:522-525 2687:526…	GTTTACCGGTGAAACCGTTGTAACTTCTCTCTCACACACACAAACACACACACACACCCCATTGCTGTTGCTAGCTGTCATCATCCTTTCTTCCATGTGACCCACCATCATCCCCTTACCTTCAACAATCCCCCCATTTACATTCATTCCAAAATCTCAATCCATTCAATTTCCCTTCCTTTTAAGGATTTTAACTTAATTCGAATGGCGCAATTGCCGCCAAAAGCTCCATCAATGGCGCACAGATGGCCGTCATTTCCCTACCAAACGATGCCGATGGACGATTTTGTCGACTTCTCGTCATCCAAGAGAAACTCTCACCGGAGATCCACCAGCGATCCAATTGCATTTGTTCAAACTCCCTTCATCAAACCGTTATTGCATTCATCCGACGATACC…	0	32.3	0	0	0	0	0.03	0	0	0	27.24	24.05	0	40.97	0	0	0	0	0	0	0	0	0	0	0	0	0	36.75	13.41	32.77
TRINITY_DN103200_c1_g3_i2	TRINITY_DN103200_c1_g3_i2 len=566 path=[1640:0-88 1706:89-134 1752:135-141 1759:142-164 1782:165-190 1808:191-198 1816:199-205 1823:206-214 1832:215-238 1856:239-278 8383:279-302 1920:303-303 8386:304-327 1945:328-328 8387:329-352 1970:353-370 1988:371-386 2004:387-394 2012:395-401 2019:402-410 2028:411-417 2035:418-422 2040:423-427 2045:428-428 3279:429-451 3302:452-461 3312:462-467 4017:468-489…	CCTGAGAAGCCCGCAAAATAAGAAGCATTTCCTGCTTCACCACCACTAACCCAAACCCTAATCTCCTGTAACAATTCAACACACTAATTTCATGACAACCGCCACCGTTACTCCCTCCGCTGACGACGGCGCTAATAGTTTACCGTCTCCGTCGGCCCAAGCTGTGCGCGTAGGAATCGAGCCGGTTTCGGATTCGATCGCTCCGATTCCGTCGCTTGCTGAACAGCTTCCTGTTTTTCCTGATCCGATGACGGCGGTGGAATCGCCACCGAAGTGTTCTGATGGCTGTGATAAATGCCGGTGTCTCTCAGGTTCTTCAGTGTCTTCGTCTGAACCGGCTTCCGATGGATACGCCGGTGTCTCTCAGGCGAAACGTAAGGGTAAATCGACGATTACCCG…	0	0	9.93	3.85	12.65	0	10.5	0	7.54	8.13	0	4.86	0	5.34	0	0	0	11.79	4.81	8.83	0	0	0	2.43	0	6.8	0	0	0	0
TRINITY_DN103206_c0_g2_i1	TRINITY_DN103206_c0_g2_i1 len=1045 path=[7853:0-186 8017:187-200 8031:201-220 8051:221-226 8057:227-227 10301:228-298 8129:299-306 8137:307-313 18485:314-337 8168:338-353 8184:354-359 18488:360-383 8214:384-393 8224:394-404 8235:405-429 8260:430-437 10883:438-449 10895:450-504 10950:505-551 3998:552-596 4043:597-607 4054:608-616 4063:617-625 4072:626-632 4079:633-639 10149:640-654 10164:655-679 4…	GGTAGATTGTGTAAATATATATTTATGTTTTATATCCTAAAAGGATAATTTAGTAATTTAACTTTTGAAACCGTCCCTAATTTATTTCCTTATTTCACTCACACATTCCGGTACAATTGACTTTATAAACTCCTCCTTGATTCGTCTTCTTCTTCTTGAATTGATAATGGCCCTAAAGATACGTACATTTTTCCTGTTGCCCCCATTTACCACCTCCTCTTACCAACCGCATACATCTCCTCCGACCAATTTCGCCGTCGTTCCCCCGCTTTCAACCCCCAATTCTACATCCATAACCCTCGCCTCCATCCTTACGTTGACAACAACCTATTCATCAATGAACACGAAAAAGATGTCTCCCAAAGTCCAAGTCTTCGTCGATATGGGGAATCCTATTCT…	30.34	6.07	0	0	0	0	0	10.39	0	0.99	0	12.97	1.61	5.06	14.23	1.85	0	0	0	0	8.46	0	0	0	0	0	1.05	0	0	0
TRINITY_DN103206_c0_g2_i4	TRINITY_DN103206_c0_g2_i4 len=587 path=[3927:0-93 3998:94-138 4043:139-149 4054:150-158 4063:159-167 4072:168-174 4079:175-181 10149:182-196 10164:197-221 4126:222-223 4128:224-226 10065:227-231 10070:232-268 4293:269-280 4305:281-287 11152:288-328 4353:329-377 10443:378-391 10457:392-410 4435:411-415 4440:416-420 4445:421-444 4469:445-446 9983:447-487 4512:488-494 10649:495-532 10687:533-586] [-…	AAGGTTGCAAGACAGATTGGAAGCTTGATTTAGCTTCAGATTATTTCGTAGGACCGCTCACAATCCTCACTGTTTCCGCTGAATATCGTCGATAAACAACCACCGATAAACAACCTTCGCTGGCTCGCACAGATCGGCTCTTCCCTGAACATCGCCGATAAACAACCACCACCGGCGACATCCGTCCGATCCAAAACTATAATTCTCACAATCATGGAACATTATCCCGATTTCTCCAAGATCTCTGTTATAGATAAAAGCCCTAAGGAAAAGGACAACCAATTGCCGGCAGCATACACATCTAGTGGCATTCTTAAAAGAGATTGGCTATTAAAGCATCGAACTAGGGTTCCGGCAGTTGTTGCAGCTCTGTTCGATACCGATCAAATTTCCGGTGAT…	30.77	5.79	0	0	0	0	0	26	0	1.69	0	5.17	3.64	8.54	8.61	11.49	0	0	0	0	0	0	0	0	0	0	12.3	0	0	0
TRINITY_DN103217_c0_g1_i4	TRINITY_DN103217_c0_g1_i4 len=936 path=[7256:0-165 3595:166-181 3611:182-187 3617:188-227 3657:228-251 179:252-266 4005:267-290 218:291-295 223:296-315 243:316-335 263:336-336 3510:337-369 3543:370-383 3557:384-393 321:394-407 335:408-449 377:450-461 3861:462-473 3873:474-485 413:486-494 422:495-500 8632:501-524 452:525-533 3909:534-557 485:558-581 5113:582-611 539:612-746 674:747-758 686:759-767…	CTGTCGATTAACTTGCACAACATCTTTCTTTCTTCTTTCGTCATGTTCACATGTGTCTCTTTCTTCTGTACATTCTTTTCTAATGAATGAATAAGGAAAGTATTCTCTTTCATCTTTGATTTGTTCACATTCAATACTTCAATAGGCATATCGGCACCAAACCACAATCCCCCTTCAACGACAACTACCGAGTTGAGTTCCATCCACCATGGCCGCCGCCTCAATGCAACTTACCAATCTCACACCCTTTCGTTTACATTCAACATCGTTTACCAGACACCGTTCACGCCCACTCACAATCCGTTGCTCCGCCGCCGCCAAAAGCTACAACATTACCTTGCTTCCTGGCGATGGAATCGGCCCTGAAGTCATCTCCGTCGCCAAGAACGTTCTCAATCT…	0	206.82	0	0	0	0	0	0	0.17	63.48	0.04	129.67	0	140	14.05	0.18	44.61	252.81	0	0	0	122.41	134.22	38.46	168.71	0	80.55	7.76	70.65	0
TRINITY_DN103250_c1_g8_i2	TRINITY_DN103250_c1_g8_i2 len=540 path=[1814:0-73 1865:74-105 1897:106-109 1901:110-118 1910:119-133 7527:134-157 1949:158-163 1955:164-166 1958:167-181 1973:182-184 2800:185-185 2801:186-204 4467:205-257 2873:258-259 2875:260-265 4595:266-289 2905:290-290 4619:291-324 4653:325-340 2958:341-341 2959:342-354 2972:355-380 2998:381-409 3027:410-410 3028:411-431 3049:432-432 3050:433-456 3074:457-457…	ACGTCGTTAGTTGAGAGTCTGATACCGGGGTTTGGGGCGTATACGGCGTCTAAGGCGGCTGTGGAAGCTATGGTGAAGATTCTGGCGAAGGAATTGAAGGGGACGAGAATCACGGCGAACTGTGTAGCTCCGGGAGCTATCGCTACGGATATGTTTTTTGAAGGGAAAAGTGAGGCGATGGTGAATATGTCGATTGAGATGTGCTCGTTGGGTAGGCTGGGAGTGCCGGAGGATATTGCTCCGTTGGTCGGATTCTTGGCGAGTGATGCCGGAGAGTGGGTTAACGGTCAGGTTGTTAGGGCCACCGGTGGATAATGGATGTGTGACGAATAACGTTGAAACGGGGCCACTCATAAAAGCGTGGGCTTAGTGCTAAAATGTCTATATTAGTTATCATAT…	0	0.28	0	0	0	0	0	1.84	0.02	0	0	0	0	0	0	65.54	10.91	1.08	0	66.94	166.32	72.92	0	0	71.46	41.53	0	0	86.36	0
TRINITY_DN103251_c0_g2_i7	TRINITY_DN103251_c0_g2_i7 len=1095 path=[10115:0-42 1011:43-48 1017:49-54 1023:55-55 1024:56-68 1037:69-72 1041:73-207 1176:208-217 1186:218-444 1413:445-465 1434:466-471 10249:472-495 1464:496-537 1506:538-540 1509:541-542 1511:543-553 1522:554-573 1542:574-575 1544:576-589 1558:590-613 1582:614-635 1604:636-762 1731:763-779 1748:780-817 1786:818-852 10254:853-876 1845:877-941 8465:942-967 8491:…	AAGCTAGGCCAAACACCCCCTAAATCATAATGCAGATTGACCTTTTAGTTTATTACATTTATCATGTTTCAATTAGAACGCAACACCTTGCGTGCGACAATGTGATTGGCCTTTAAGGGAGAACTCAAAATGTAGAGAAGTAATTTGAAGATTATATGAACACAACACCTTGTTAGGGCCGTCTATGAGATTTCGGGTGCCTTGTGCGAGTACTTAAAGTTGCCCCCCTCTAGAACATGTAATTACTAAGAGATCGAGTGAGGTCGCGGGGGCCTTCCAAAATTGTTTTCTTTTACTTATTGGGTCCAGTTTATAACATATAAATATATAATTACTAATAAGTTTATGATTCGTTTTAAATATTTTAATCAATCTACGGACTACGATACCTATACGTGA…	0	0.37	2.27	11.75	9.49	6.13	10.92	9.64	4.12	1.15	0	0	4.06	1.96	0	1.66	2.58	2.02	7.16	9.29	1.67	5.91	0	0.31	3.88	0	1.17	3.62	6.1	1.76
TRINITY_DN103258_c6_g2_i5	TRINITY_DN103258_c6_g2_i5 len=745 path=[1402:0-55 1435:56-62 1442:63-69 1449:70-71 1451:72-85 1465:86-86 1466:87-95 1475:96-109 1489:110-110 1490:111-118 1498:119-142 1522:143-202 1582:203-205 1912:206-279 6601:280-398 6720:399-504 8746:505-528 6850:529-534 8752:535-558 6880:559-605 2006:606-616 8753:617-640 2041:641-726 7757:727-744] [-1, 1402, 1435, 1442, 1449, 1451, 1465, 1466, 1475, 1489, 149…	CGGAGACATCTGAGATAGCTAGGGTTTGTTTTTCCGTCAATCGTAACAGCAGCAGCAGCAGCAGCCGCCGCCTTCACCGTCGCCGTCGTCATGGTTCTGAAGACCGAGCTCTGCCGTTTTAGTGGTCAGAAGATATATCCTGGAAAGGGTATTAGATTCATTAGATCAGACTCTCAGGTTTTCTTGTTTGCAAATTCCAAATGCAAAAGGTACTTCCATAATAAGTTGAAGCCTTCGAAGCTCACATGGACTGCCATGTACCGGAAGCAGCACAAGAAGGTCAGTCAGATCAGTTTATCTGTGCATTTGTTTGTGTCGAGCATTGTTAAACTTTGACCAGTTTGACTTGTTTATATTTTCATATGAACAGATTTCAATTATCTAATTAGTTAAAGCTAA…	8.3	18.22	0	0.56	0.47	0	0	0.49	2.01	0	2.72	0.37	35.07	22.37	24.91	18.77	0	0	1.37	15.7	0	21.57	0.14	16.66	4.65	14.23	11.43	44.35	6.26	34.42
TRINITY_DN103270_c10_g7_i2	TRINITY_DN103270_c10_g7_i2 len=298 path=[1:0-94 73:95-121 100:122-129 108:130-145 124:146-153 132:154-259 238:260-284 263:285-290 269:291-292 271:293-297] [-1, 1, 73, 100, 108, 124, 132, 238, 263, 269, 271]	TCCATTACCACATACCAAACAAACCCTAGACATTTCTCTCATCTCTCTATCCACCACTAACACACTACCGACCCACCACCTTACACCGATACTCAACAAACCACCATCACCGATAACACTCACTACCAACACCCAACACCATAATTACAACAATCGTCATCTTGAAATTATTCAGCGTATACAAGGCTAGTATTCTTTTATGTTCGTAAATCATAAATGTTTTAGAATATACAAATATGCAGGGGCGGCTCTCCCATATAAGGGCCACCACTTTGTAAGGGCCTCCAAAATTTGGTTC	0	0	34.17	60.22	42.87	45.94	54.78	19.92	25.32	0	0	0	0	0	0	0.9	16.37	0	0	0	0	0	0	10.69	0	23.26	7.81	0	0	1.06
TRINITY_DN103290_c0_g5_i4	TRINITY_DN103290_c0_g5_i4 len=700 path=[265:0-25 3529:26-70 313:71-76 8594:77-100 343:101-115 358:116-127 370:128-152 7250:153-176 419:177-193 8599:194-217 460:218-229 8601:230-253 496:254-293 536:294-312 5051:313-336 579:337-338 4199:339-362 605:363-383 626:384-403 646:404-500 8597:501-524 767:525-535 8603:536-559 802:560-575 818:576-577 820:578-599 842:600-601 844:602-615 7103:616-699] [-1, 265…	TCGCCGGAGATCAAAATCACACACCGCCCAGTTCCTATGGCGGTTGAGACTATACCTCCGATCATCCTCACACAACTCAATTACCTTCTCAATCACTCCCCTTACTCCATCAAGGTTGAGCAGATGCGGTCCGGTTCAAAAAATCCTGCTTTGATCGATCGATTTACCCTATCGATACCGTTCTGTCTCGATCATATCAAATGGGATGTAATCTACAATGCACAATTTCCATTGTTGGCCCCTGATATTATATTTGGACCTGAAGATGAAGATTTTCGACCGTATCCTGTTGGCAGAGAAGGAGACTTGAAACCGAAAAACAGTTTGTCTGATTGGAACAGTAAAGATCCTACTAGGCTTTTGTCATTGATTCATGAACTTAGGAGTTTGTATATGGCG…	0	0.4	0.51	29.51	36.27	0	29.16	0	30.42	9.22	5.94	0	2.56	0.39	0	0	0	1.5	1	2.94	6.81	0	0.25	0	0	0	0.53	0	1.27	0.36
TRINITY_DN103292_c1_g1_i2	TRINITY_DN103292_c1_g1_i2 len=805 path=[8795:0-46 1750:47-56 3161:57-80 1784:81-95 1799:96-96 1800:97-120 1824:121-130 1834:131-147 1851:148-151 1855:152-167 1871:168-171 1875:172-175 1879:176-180 1884:181-189 1893:190-198 4581:199-222 1926:223-230 1934:231-254 1958:255-260 1964:261-266 1970:267-290 1994:291-303 2007:304-305 2009:306-313 2017:314-316 2020:317-329 2033:330-348 8801:349-372 2076:37…	GTCCACTTGTACATTTTTCCACACCATCACCCCTAATTCTTCAACCTCAACCTTCAAGAACCTTCTTTTTACCCACCACCCAAATCAAATCCAACTAACTTCACCCTCACCCAAAACCCCTGTTTTCAACCGAAAAAGATACAACCTTGTAACCGCCTCAACCCCCACAGCTCTCGAATCACCCCCCAAATCTTCATTCCGAGACAAACCCCCCAAAGACATCAACGTTCTAGTCGTTGGATCAACCGGCTACATTGGAAACTTTGTGGTCAAAGAACTGGTCAACCGAGGGTTTAATGTGATTGCAATTTGCAGAGAAAAGAGTGGAATTAGAGGCAAGAACAGCAAACAAGACACCTTGAATAAGCTAAATGGAGCTAATGTGTGCTTTTCAGATGT…	34.56	33.36	92.1	0	0	0	0	1.01	70.18	7.09	0	0	148.18	0.79	0	0	216.31	0	0	2.1	55.28	55.6	1.78	0	115.27	89.5	67.32	4.96	79	0
TRINITY_DN103292_c1_g1_i3	TRINITY_DN103292_c1_g1_i3 len=464 path=[6313:0-58 1871:59-62 1875:63-66 1879:67-71 6093:72-91 2007:92-93 2009:94-101 2017:102-104 2020:105-117 4517:118-125 4525:126-181 2119:182-200 2138:201-203 2141:204-212 8793:213-236 2174:237-251 2189:252-312 2250:313-359 8796:360-383 2321:384-384 2322:385-410 2348:411-416 2354:417-439 8799:440-463] [-1, 6313, 1871, 1875, 1879, 6093, 2007, 2009, 2017, 2020, 4…	CCCAAAACCCCTCTTTTCAACCGAAAAAGATACAATCTTGTAACCGCCTCAACCCCCACAGCTCTCGAATCAACCGAGGGTTTAATGTGATTGCAATTTGCAGAGAAAAGAGTGGAATCAGAGGCAAGAACAGCAAAGAAGATACCGGAGAAGATGGCAAGATGTGACCCAATTGGACATTTTGCAAAAAGATTTAGAAAGTTTGGGGCTTTCGATTGATGTTGTAGTGTCTTGTCTCGCTAGCCGATCCGGGGGTGTTAAAGATTCTTGGAAAATTGATTATGAAGCCACCAAGAACAGTCTTGTGGCTGGTAACAAGTATGGGGCTAAGCATTTTGTTCTGTTGTCTGCAATTTGTGTGCAAAAGCCCCTTCTTGAATTCCAACGAGCGAAGCTGAA…	51.96	42.49	71.2	22.01	0	0	160.59	0	165.3	268.77	116.52	99.33	80.64	108.97	7.93	0	204.77	65.33	52.69	178.61	162.86	103.48	99.39	80.07	166.08	97	88.06	103.87	0.53	0
TRINITY_DN103333_c0_g1_i3	TRINITY_DN103333_c0_g1_i3 len=753 path=[781:0-84 843:85-88 847:89-99 5396:100-112 5409:113-115 5412:116-117 5414:118-136 895:137-141 900:142-144 903:145-145 904:146-146 905:147-159 918:160-170 929:171-171 930:172-183 942:184-189 948:190-191 5475:192-215 5499:216-230 5514:231-233 992:234-246 1005:247-269 1028:270-305 1064:306-330 1089:331-334 1093:335-343 1102:344-354 1113:355-362 1121:363-370 112…	TCTGCTCCGCCGTCGCACCATAGTCGACGGAGTGTAATCGCTTGACTGATAATTTTTCAAGCGAACAACAGTTATCGAGGAGTGCGTTCATACCTTTGGCGCCAAACGTACACCATCCGCACGAGAATTTCTTCAATTGCTTGCAATTCTTCGCCACCGCCGCCATGCTTATATCGGTGATTTCGCGGCAGCGGTGGAGCTTGAGATACTTGAGATTACGGCACCGGAGAGAGATTAGAATTAATCCGGTGTCGTCTATGCTGACGGATCCACGGTCGCATCCTAGATAGAGTTTGTTGACCGAATCGAAGCGTGAAAACATTGACGGAATGAATGGAAATAGATCCGATTGGGCGGTGAGAGCGAGACGGTGGCGGCTCTGGCTTTCTACGAGCAGCC…	0	1.38	0	0	0	0	0	3.7	0	12.27	11.54	3.18	1.89	7.53	0	6.51	9.54	2.94	3.48	29.77	6.84	8.34	8.05	6.95	12.25	17.61	11.65	0	0	2.51
TRINITY_DN103340_c0_g3_i5	TRINITY_DN103340_c0_g3_i5 len=1047 path=[1022:0-150 1150:151-161 4033:162-239 1238:240-299 1298:300-311 1310:312-321 1320:322-335 1334:336-368 6439:369-392 1391:393-407 1406:408-424 3996:425-461 1460:462-470 1469:471-480 1479:481-489 1488:490-493 1492:494-571 1570:572-580 1579:581-629 3371:630-671 1670:672-672 1671:673-677 1676:678-694 1693:695-709 1708:710-710 1709:711-712 3899:713-739 3926:740-…	AATTGCTCCTAAAGCTGAGGGACTCAACCTGATGTCTCATCAAACCATGGGGACTGATTTACACGAGCAGTCGTAAGAAGTCAATTATACCCTTTGAGAAGGAAATTAGGGTTTCTAATAATCCCCCAATTCCAATTGCCCCATATAAATATCACCAACCTTTGTTTTCATTCGTGAACCCTAATCGACGCTGAAACTCCCCTGTTGCGGCTACCACTTTCATATCGATCTGCTACCGATGGGGCACTCAAACGTCTGGAATTCTCACCCTAAGACTTATGGTCCTGGTTCACGCACCTGCCGTGTGTGTGGGAATTCCCATGGGTTGATTAGGAAGTATGGACTTATGTGCTGCAGACAGTGTTTCCATAGCAATGCTAAGGAAATTGGGTTCATCAA…	83.76	4.7	3.74	1.93	194.01	7.88	1.01	98.66	87.45	67.01	1.39	157.71	4.46	126.2	38.44	0.26	3.68	81.68	1.5	1.41	2.92	62.23	47.65	84.35	91.16	0	0	6.65	0.27	6.24
TRINITY_DN103345_c0_g4_i2	TRINITY_DN103345_c0_g4_i2 len=491 path=[1413:0-59 17789:60-83 1474:84-106 1497:107-107 1498:108-118 12523:119-156 1548:157-169 1561:170-180 14909:181-204 1596:205-222 17781:223-246 1638:247-262 11642:263-287 2979:288-293 2985:294-302 2994:303-306 2998:307-309 3001:310-330 3022:331-348 5009:349-387 5048:388-393 3085:394-401 17778:402-425 3117:426-429 17780:430-453 3145:454-466 10846:467-490] [-1, …	TCCGATCTGCTAGAAATAAGATTTAAACTTATAACCTTCGTTCTTGAGTATTTTTAAAGGTTTTGTCCGCTACCAACCCGATGACAAATATAATATTTCCTTTTACCGTCACCTGGTTGTTATAACATGGCCCCTTTGTAACATGGGCCGGGTCGAGATTGTGGGCCGAATATTCCATCTGTTCGTCATCGGATCTCGCTCCCACTATCTTTGGAAACTGCGGACGACTAGCAAAACCCTAGCCGACGGCTTGAGTCATGAGCGGCGGCGGCGACTGTAGATACGTGATCGATCAAAATGCTTACATCAAGCTGGTCCTCCATGCCTTGAAGCACAAAACCTCCACCGTGAACGGTGTCCTCCTCGGCCGTCTCTCCGGCGAAGTAGTGCAAATCACGG…	14.22	6.07	5.21	0	0	0.57	0	0.42	0.74	10.34	0	0	0.53	7.22	0	0	0.43	10.73	9.64	0	0.47	0	9.8	0.41	11.59	0	6.03	0	0	0
TRINITY_DN103358_c2_g3_i2	TRINITY_DN103358_c2_g3_i2 len=612 path=[3837:0-41 3856:42-42 3857:43-76 155:77-86 165:87-97 176:98-100 179:101-103 182:104-105 184:106-120 199:121-143 222:144-149 228:150-163 242:164-173 252:174-192 271:193-213 292:214-278 357:279-299 378:300-306 385:307-309 388:310-322 401:323-324 403:325-339 418:340-357 436:358-363 442:364-380 459:381-388 467:389-402 3963:403-412 3973:413-438 517:439-461 3450:4…	GTCTTGACATTGCGGTCAGGCTACTGGAGCCTATTAAGGAACAATTTCCCATCCTCTCATATGGTGATTTCTATCAGTTGGCTGGTGTTGTTGCTGTTGAAATTACTGGAGGACCTGATGTTCCTTTCCATCCAGGAAGAGAGGACAAAGAAGAGCCTCCAGTTGAAGGCCGTCTTCCTGACGCCACCAAGGGAAATGACCATCTGAGGGATGTATTTGTTAAGACCATGGGTCTTGAGGACATTGACATTGTAACTCTATCTGGTGGCCATACTCTGGGAGCCGCCCACAAGGAGCGATCTGGATTTGAAGGACCATGGACTCCCAATCCCCTCATCTTCGACAACAGCTACTTCACTGAACTTCTTGCGGGTGAGAAAGAAGGGCTTCTGAAGCTAC…	0	0.54	0	0	0	0	0	0	428.35	19.66	0	283.6	28.22	0	364.43	172.29	0	0	401.52	0	13.3	0.77	6.24	0	0	0	502.82	0	331.86	848.19
TRINITY_DN103373_c1_g1_i2	TRINITY_DN103373_c1_g1_i2 len=883 path=[4974:0-93 537:94-95 539:96-113 557:114-119 563:120-125 569:126-149 593:150-155 599:156-167 611:168-171 4115:172-205 3127:206-221 3143:222-227 8115:228-251 695:252-254 698:255-262 706:263-272 3760:273-347 791:348-351 795:352-358 802:359-426 870:427-431 3489:432-455 899:456-456 3513:457-488 932:489-495 939:496-498 942:499-519 963:520-524 4257:525-554 1007:555…	TTCTACTTCTGATGGATTTGGGGTATTTTTTAGGAACTGTTGCTGCGTGACCAGTTCGCCTCCAGCGGTTATTTTAGTTTCGTCGATATAAACCGTCTGCTTCCTCCGGCGACGGCCACCGGATATAATGCCGGAGAACCACGAAGACGATGACGTGGCGTTGATACTACCAGGAGATTCTCTAAAAGTTGAATCCGGTGCCCTAGGATCCGAAACCGTAACCGAATCCACCGGTTTCCGATGTCTAGATCTGAATATATTCGTAAACGAAAATAATCGAATAAAACTCCGTTTCTTCTTTGAATCACCGGCGTTGTTATGACCACCGGAAGCAGGTCCTCCCTGCGGCGTCCGGTAAACCAGCTGTTCCGATTGGCTATGGTGATATCGTGGAGCATC…	0	9.23	0	0	0	18.44	0	0	17.13	0	0.04	9.46	11.5	16.81	0.27	0	0.24	0.2	0	0.21	0	0	0	0	0	0	0	0	0	0
TRINITY_DN103379_c1_g2_i5	TRINITY_DN103379_c1_g2_i5 len=597 path=[1:0-39 4359:40-64 4384:65-96 4416:97-133 4453:134-144 127:145-146 129:147-149 6339:150-179 162:180-183 166:184-194 177:195-209 192:210-218 201:219-231 9007:232-255 6690:256-257 6692:258-264 247:265-266 6627:267-279 6640:280-290 273:291-308 6891:309-332 315:333-333 6915:334-345 7920:346-357 340:358-358 341:359-396 379:397-425 408:426-455 438:456-459 442:460-…	GATCTGTGATATTATTACACCAAGGATTCACACGCGTAGAGCCCCTCTGGTCCCGACTATGGCAGAACCACCGCTACTAGCCAGAGCTATCCCTCACTTCCGCCTCCACACAACCCTTCCGGCCGCCGTCTGTTTACTCATAAGGAGACCCTGCTATACCACAACCGCCTCAGAGTCTCCTCGCCCAATCAGGAAGACTCCTTCCACTACCACATACGACGACAAAGCCTCCCTGCTAACCTCAAAACGACGTCCACCCAAGGATCCTAAATGGGAGCATGATCCTGATTATCGCAAATGGAAGGACAATGAAGCCGAAATCTTCCGGGATATCTACCCTATCACTATCCTAATCAAACATATCCTCCACTCCAACAGTTATATGGATGGACAGCAACT…	63.45	0	36.91	1.43	46.33	0.87	0.75	0.95	22.46	173.8	79.49	0.6	0	63.74	0.9	5.11	2.34	51.45	51.85	162.1	72.9	186.8	1.45	194.64	252.83	89.75	71.92	0.43	0	0.34
TRINITY_DN103381_c1_g4_i1	TRINITY_DN103381_c1_g4_i1 len=733 path=[10743:0-46 5719:47-59 1356:60-66 1363:67-72 2763:73-94 2785:95-96 1393:97-100 1397:101-113 1410:114-117 1414:118-120 6233:121-144 1441:145-150 1447:151-156 1453:157-160 1457:161-161 1458:162-165 1462:166-181 1478:182-234 1531:235-236 1533:237-258 1555:259-259 1556:260-272 4211:273-296 1593:297-300 2167:301-301 2168:302-302 2169:303-314 2181:315-327 4715:328…	GTGGGTTGGATTGTTCTTTGACATGGCATGTAATACTGGTTCTAGTAGATGGTGCTAATGCAAGGACACGACATATTCCATATAGAGACTCAAGACTGACATTTCTTCTACAGGACTCATTTGGTGGAAATTCGAAAACAATGATAATAGCTAATGTTAGTCCCTCCATATGTTCTGCTACTTACACATTCAACACTCTAAAGTTTGCGCAACATGCAAAACTTATTCAGAACAATGCTGTGGTGAATGAAGATGCCTCGGGAGATATCATGGGACTTCAACACCAAATACATCTTCTAAATGAGGAGCTTTTGGTCCTTAAGAGGCATAATGTATTCAGATCTTTAACATTTGGTCCAAAAGTAATGGAAGAGACCAGACAAGAACATGAAAATGATT…	0	0	6.92	0	14.47	0	0	1.74	7.11	0	0	4.61	3.91	0	1.51	0.22	14.07	0	0	9.66	0	3.28	0	2.23	18.23	6.58	0	0	8.93	0
TRINITY_DN103416_c0_g3_i3	TRINITY_DN103416_c0_g3_i3 len=369 path=[4167:0-94 3422:95-109 3437:110-122 1085:123-137 1100:138-169 3865:170-236 1387:237-245 1396:246-246 1397:247-254 1405:255-262 1413:263-270 1421:271-286 1437:287-287 1438:288-289 2191:290-327 1478:328-331 5107:332-355 1506:356-366 1517:367-368] [-1, 4167, 3422, 3437, 1085, 1100, 3865, 1387, 1396, 1397, 1405, 1413, 1421, 1437, 1438, 2191, 1478, 5107, 1506, 15…	TGCAAATATCGATTTATTAACTTTGAGCATTTTAGATCGTTTGGATTTATCAACGATGGAAATCTGGCCCTACACCCCAGTTGCATCATCCGGATTTTGATGCATGTCTACTGGATCAGATCCACCACCAGTTTCAGAGACAAAATTGAAGTTTCTGAATGCTTATAAACCGCCGATACCAAGTATCTACAAATCAGTGTTGCAAGAGCTAATTACTGGAAGCATGGGCGCGTGCTCAAAATGCGAATTCTTTGGTGGATTTTTCATCGAAAACAGGAGAAGTTGAGGACGTTTTGAAGGATATTGCGGAAAGAGCAGGGGGTAATGGAAGCTTTAGTTATAGTCGGTTCTTTGCTGTTGGTTTGTTTC	0	0	0	2.23	0	0	0	1.98	0	0	41.63	0	23.85	0	0	0	0	32.55	33.09	0	13.46	34.14	39.41	0	0	0	0	0	0	74.9
TRINITY_DN103451_c7_g2_i1	TRINITY_DN103451_c7_g2_i1 len=1024 path=[6603:0-59 6640:60-73 6654:74-83 6664:84-97 6678:98-108 7457:109-132 6713:133-185 39:186-196 50:197-608 7459:609-632 486:633-699 553:700-705 5335:706-1023] [-1, 6603, 6640, 6654, 6664, 6678, 7457, 6713, 39, 50, 7459, 486, 553, 5335, -2]	AATCAACCTAGGTTTTTTTCAAAGTAAATGTGATTACTCTATGTTTGTTAAACATGAAAACTCTGTGTTCATCGTATTGTTAGTGTATGTGGATGATATTGTCATTACCGGAAATAATATAGGTGAGATAACCAAAATTAAGGAGTGTTGAAGACTAAGTTTTTGATTAAAGATTTAGGATCTTTAAAATATTTCTTGGGAATGGAGGTTATAAAGAATGATAAAGGTATCTGCTTGTCAGAACTTAAAAACTGCTTAGAGTTAATTTCAGAATTTGGGTTATCCGGAAGTAAGCCGGTAAATAATCCAATCAAGGCTGATCACTTAAATCATGGATATGTGTGAAAAAGATAGTTTGTTATTGACAAACATAACTAGTTATCAAAGGTTAGTTGAAAA…	0	0	0	0	0	0	0	0	0	0	0	0	0	0	0	0	0	8.07	10.21	0	0	0	0	0	0	0	0	4.79	5.76	2.07
TRINITY_DN103467_c3_g1_i2	TRINITY_DN103467_c3_g1_i2 len=610 path=[1:0-36 15:37-60 39:61-70 49:71-93 72:94-115 94:116-124 103:125-148 127:149-185 164:186-189 168:190-195 174:196-213 192:214-214 2225:215-249 2260:250-302 2313:303-437 2448:438-440 2451:441-451 2462:452-452 461:453-463 472:464-465 474:466-476 485:477-481 490:482-489 498:490-499 508:500-506 515:507-517 526:518-541 550:542-553 4189:554-577 586:578-609] [-1, 1, …	GTTGGTTTTAATCAAAAGAAGTCTTTGTTGAAATCATATCTATGAGCCTTCTTGACATGGTATCAGAGCCAAATTGGCTTTGATTCAACGATTAAACCACGATTCCGGGTTATTTCTGTTGTACAGTAAGAAGAAGTTGAAGAAAGGATCTCAGATCTGATTTAACGGTATCCCTCCGGTCGCTAGCGAATGTGACGGTGTCTCAAGCGCCGGGGAGTAGGTTTTTCAAGTATTCAGTCGGCTCTTGATTTCGTGTCAATTGTGCTTCCGCGGTTCTTGAATCAATCCTAATCCAGTCTGGTTGTGTTTTGTGGCTTCCGATTGTGTTTTTTTGGCTGGTTGAATGAACCTGAATCTGTATTCTTAACCAGTCATATTGTGATTTTGGCTCTTTTTAAA…	0	0	0	0	9.38	0	0	7.7	13.37	0	7.1	0	7.2	12.44	0	0	0	36.11	0	0	0	0.97	2.29	0	0.43	0	4.44	0	5.52	29.75
TRINITY_DN103508_c5_g4_i1	TRINITY_DN103508_c5_g4_i1 len=263 path=[2128:0-50 2156:51-94 2200:95-101 447:102-114 460:115-116 462:117-118 464:119-125 471:126-138 484:139-142 488:143-149 495:150-166 512:167-167 513:168-182 528:183-194 540:195-198 544:199-204 550:205-219 565:220-228 2709:229-262] [-1, 2128, 2156, 2200, 447, 460, 462, 464, 471, 484, 488, 495, 512, 513, 528, 540, 544, 550, 565, 2709, -2]	GTTTTTTAATCTCAAACGGGGATGACACTCAGGATCCTCTATCATCATTAGAGGATATAACATTTACTATGCCAACTACTGATTTGGAGGATGGAATCATAGAAATGGCTGAAGCAAGGGTACGGCGCCGTCTTCTTGATCGTATAGAAAACGATCACACCCGTGCAAAAAAACCACCCTCAATTTACATGGCACCTAGTGTGCTACGAGATGTGAGCCCGAGTTCTTTCAACCCTCGACTGGTCTCTATTGGACCTCTACAC	36.9	0	0	0	0	0	0	0	0	0	0	0	0	0	0	0	0	0	0	0	0	0	0	0	137.37	0	501.35	0	0	0
TRINITY_DN103539_c2_g1_i1	TRINITY_DN103539_c2_g1_i1 len=386 path=[5137:0-46 3141:47-49 4554:50-70 11247:71-94 3189:95-109 3949:110-133 3973:134-134 11244:135-158 3998:159-192 4032:193-203 4043:204-243 10250:244-274 4106:275-275 4107:276-385] [-1, 5137, 3141, 4554, 11247, 3189, 3949, 3973, 11244, 3998, 4032, 4043, 10250, 4106, 4107, -2]	TTTTCGCCGATGGAGTAGTGGTTGTCGATGCCGAGGTCTTCGACTTCGATGTTGAGTGATCGGAGGTGGGAGACGAGGGTGTCTTTGACGGCACAGCCGAAAGGATCTGCTCCGGTGACGAATTTTAGACGGCGGCCGGAGTTTTGTGACATTTTTAAATTCCGGTGGTTAGGAGATAAGGAGGAAATACCAAAGTCTTCTCTCGGTGCAAATGTGAAGGGTATTATTATATCATTATAATCCACTTAACTCTTTAATTTTAGAGTAAACTAGTTATATTTCTGGCGGTGTAATGACGCGAATGCGTTCGACATCAGTTATGTTCGTAACGGTAATAAAAATAAACCCAAAAAAGTACACACACATAGTAGTAGTGACAGATCGGA	0.65	0	0	0	0	53.45	0	6.12	4.25	12.92	0	2.91	13.41	1	0	4.48	0	1.92	3.52	0	0	16.11	12.87	0	0	0	1.6	20.91	19.09	17.01
TRINITY_DN103544_c0_g3_i1	TRINITY_DN103544_c0_g3_i1 len=226 path=[439:0-40 457:41-45 462:46-61 478:62-69 486:70-79 496:80-80 497:81-94 511:95-101 518:102-102 519:103-103 520:104-106 523:107-108 525:109-132 549:133-177 594:178-184 601:185-185 602:186-206 623:207-225] [-1, 439, 457, 462, 478, 486, 496, 497, 511, 518, 519, 520, 523, 525, 549, 594, 601, 602, 623, -2]	GGTGGATCTGGTTATGGTAGGAAAGAGGAACCTACTTCTGAATACGGATCTGGATATGGCCGGCGGCAAGATGAGCCTACTTCGGAGTATGGATCTGGATACGGACGGAAGCAAGAAGAGCCGACTTCTGAGTACGGATCGGGATACGGGAGGAGGCCTGAAGAACCGACTCCAGAATATGGATCTGGTTATGGCCGTCGGCAGGAAGAACCGGTTTCGGAGTATG	3.01	0	178.64	150.35	187.97	0	35.25	0	80.17	5.28	1.07	0	9.14	4.25	151.91	102.24	0	82.67	294.39	136.56	43.25	97.46	122.09	147.56	134.13	7.41	7.23	165.25	59.3	14.29
TRINITY_DN103561_c1_g2_i6	TRINITY_DN103561_c1_g2_i6 len=646 path=[1925:0-46 1949:47-57 1960:58-84 15134:85-108 2011:109-159 2062:160-163 11005:164-195 2098:196-196 15122:197-220 2123:221-231 2134:232-255 2158:256-276 2179:277-278 2181:279-280 2183:281-320 9521:321-330 15128:331-354 9555:355-435 15129:436-459 9660:460-645] [1925, 1949, 1960, 15134, 2011, 2062, 11005, 2098, 15122, 2123, 2134, 2158, 2179, 2181, 2183, 9521, 1…	GGAAAGATCAATATTAGTACTCGCAGTGTGATGATCGACGCTTGTCAATGGCGTCGATCGCCATGGATTCTTCTTCTTCGTCTTCGCTGTATCCTCCTCCGGCGGTTCCGATGAAGCTTCATATTGAAAACCGTGAAAAGCTGTTGAAACACCTCCGTGAAAATCTATGTTCGTCATCTCGTCCTTTACATGGATTTATACTTCTTCAGGGAGGACAGGAGCAAAGTCGTTACTGCACTGATCATGAAGATCTATTTAGGCAGGAAAGTTATTTTGCATATTTGTTTGGAGTGAGGGAACCTGGTTTCTATGGAGCTATTGTGAGTCCTTCTGTTTTCATGTTCAGATTTTGACGGTTATTTATGGTTCATCTTGTAACTGTCTCAAGGATTTGTATTT…	0	0.57	0	0	0.44	0	0	0	0	0	0.06	0	0.38	0	0	0	0	0	0.69	0	0	0	0	0	0	0	0	38.71	15.2	20.04
TRINITY_DN103562_c1_g1_i12	TRINITY_DN103562_c1_g1_i12 len=433 path=[3708:0-57 10976:58-81 3767:82-97 3783:98-105 3791:106-121 3807:122-132 3818:133-134 3820:135-170 3856:171-182 3868:183-184 3870:185-201 3887:202-268 3954:269-281 3259:282-284 3262:285-296 3274:297-304 3282:305-309 3287:310-328 3306:329-335 3313:336-340 4557:341-381 3360:382-382 3361:383-385 3364:386-432] [-1, 3708, 10976, 3767, 3783, 3791, 3807, 3818, 3820…	TGTTTTTTTCCAATGTTATCTCCACGCAGGCCTTAGCATCTCTCATGTCAAGAGCCATCTTCAGATGTATAGGAGCCAGAAGATCGACGATCCCAAATCAAAAAAATCCACTGGAAATCCTTAGAAAGTTAGAAGGTCTTCCCAACATAGGAGCTGTGCGTTTTTTTTCCTAAAGGTTCTTCATCGTGTTTAGTTGAACTTACAGTTTCATATGAAGTACCTCCGTTACTATCCCCTGTGGCATCTGTTGTTGGGATTAATATTTTATCGCAATCTTTACTACCAACAATTGTTGAGCTGGTGAATAATGCTCGTAATGCAGCAGAAGCTCAAATGACACACCATTCACAATCTCTAATGGGGTGTTTATGGAAGCCTTTTAAGTACTCCCATCATCAA…	0	0	13.32	10.29	13.92	1.37	13.76	11.66	3.99	2.7	8.27	0	0	0	0	1.73	1.23	1.59	2.72	3.82	1.72	7.47	2.02	0.51	0	10.67	0	0	0.53	0
TRINITY_DN103587_c4_g1_i1	TRINITY_DN103587_c4_g1_i1 len=283 path=[2968:0-89 3035:90-92 3038:93-106 3052:107-109 87:110-115 1769:116-125 1779:126-137 1791:138-142 1796:143-156 1810:157-158 1812:159-160 1814:161-161 1815:162-162 1816:163-163 7075:164-187 1841:188-197 1851:198-201 5636:202-224 1898:225-226 1900:227-282] [-1, 2968, 3035, 3038, 3052, 87, 1769, 1779, 1791, 1796, 1810, 1812, 1814, 1815, 1816, 7075, 1841, 1851, 5…	CTCATCATGAAATGTAGCCAACTGCATGGGCCATGGCTATGGGTAAACTAGGAACTCTAGAGGCAAATGTCACGAAATGCCTCACTATGGGCTCACAAATTATGCTGCAGCCTACTACCGGACTTCTATTGGCTCACCGTGTTCTGAAAACGCTTGAGATGGACCAGTACAAGAGGCAACATGTTTATAAAAGGTGCATGCATCCAAAGAAATATGAGAAGCAGCCTCCTAAGGAGCACAAGAGGTAACTGACGGTGACTTCAGTTTTGTATGTGTTGTTTTT	41.75	28.39	0	0	0	4.38	0	59.03	3.75	4.51	0	0	19.87	39.51	43.28	20.03	32.46	37.32	38.22	19.11	16.41	40.01	0.62	2.16	70.32	11.84	50.9	44.77	15.16	44.92
TRINITY_DN103587_c4_g3_i1	TRINITY_DN103587_c4_g3_i1 len=225 path=[6977:0-47 67:48-52 72:53-53 73:54-54 74:55-59 79:60-65 85:66-67 87:68-73 93:74-97 117:98-107 127:108-131 151:132-134 154:135-147 167:148-191 4435:192-204 4448:205-207 4451:208-224] [-1, 6977, 67, 72, 73, 74, 79, 85, 87, 93, 117, 127, 151, 154, 167, 4435, 4448, 4451, -2]	TGCATCAGCATATGCTCATGAACTGCCTCGCTATGGTCTTAAAGTTGGGCTCACAAATTATGCTGCAGCCTACTGTACCGGACTTCTATTGGCTCGCCGTGTTCTGAAGACGCTTGAGATGGATGAGGAGTACCAGGGAAATGTTGAGGCCACTGGGGAAGATTACTCTGTTGAACCTGCAGAGACCAGGAGACCTTTCAGGGCTCTTTTGAGATCGGAAGAGCG	0	0	0	0	0	338.37	0	0	298.78	221.11	0	372.62	0	368.27	0	252.47	442.57	627.91	95.95	0	264.73	0	0	409.04	546.5	322.62	0	343.23	121.94	806.35
TRINITY_DN103621_c3_g4_i5	TRINITY_DN103621_c3_g4_i5 len=2077 path=[8887:0-46 23523:47-70 8935:71-100 8965:101-113 8978:114-154 9019:155-198 24622:199-222 9087:223-230 9095:231-241 17093:242-254 17106:255-417 17269:418-459 17311:460-474 17326:475-494 24627:495-518 17370:519-573 9438:574-592 9457:593-607 9472:608-668 9533:669-669 24623:670-693 9558:694-701 9566:702-720 9585:721-923 24624:924-947 9812:948-1641 10506:1642-166…	CATTGTGGAAGAAGGTAATAATGTGGTTTCCCAATGAATTTCCTTTCATTAAATGTCAGGGGATTGGGGTCTCGGGGCAAAGAGACGAAAGAAGATTGGATTAGGGGAATTAGAATCAAAGAGAAGTTGTCTTTCTTGGCAATCCAAGAAACTCAAGTTTCTAATATTGTTGAGAGGGAGGTTAGAAACATCTGGGGCAGATCGGATTTTGGTTTGGAAAGTGTGGATGCGGATGGTAGATCCGGGGGTATTATAAGCATGTGGGACAAAGGCATATTCACTGTTGATAATGTTATAAAAAATCGGCACTATCTGCTTACTACCGGGAGGCTTAAAGGGTGCGGGTCAGTCTTTAACATTATGAATGTTTATGCCCCGCACTCGGTGAAGGAAAGGAAA…	0	0	0	0	0	0	0	0	0.13	0.88	0	5.35	1.23	1.5	1.57	0	0	2.27	0	0	0	0	0	2.18	0	0	0	0	0	0
TRINITY_DN103661_c2_g6_i4	TRINITY_DN103661_c2_g6_i4 len=278 path=[1849:0-28 1855:29-32 1859:33-46 2493:47-57 2504:58-70 2517:71-85 1912:86-90 1917:91-102 1929:103-103 2267:104-137 2301:138-154 2318:155-169 2333:170-173 2337:174-175 2339:176-178 2342:179-179 2006:180-190 2017:191-195 2022:196-210 2037:211-214 6543:215-238 5797:239-259 5818:260-277] [-1, 1849, 1855, 1859, 2493, 2504, 2517, 1912, 1917, 1929, 2267, 2301, 2318…	TGGACGGATATAGAATACGCCAAATCAACACAAAATTGGTATGCTGTTGCCAAGACAACAGCGGAGATGGAAGCTTTAAGTTTTGCAAAAAGACATGATGTGACGGTGGTAACGATTTGCCCGTCTATAGTCATTGGGCCAATGTTGCAGTCCACCATAAATGCTACTAGCTTAGTACTTTTGAGCTTCATGAAAGAGGAAGGTAGAAGCAAAGGAGACACGATGGAGAACATTAATCGTCCATATACAGACGTTCGTGACTTGGCCGAGGCGATTTT	23.25	107.22	52.35	163.98	21.6	62.1	56.09	63.24	171.68	5.85	55.63	5.58	242.82	3.73	21.85	19.7	101.95	3.64	24.06	3.27	33.7	128.69	20.19	182.61	20.37	13.56	151.48	65.89	47.31	300.4
TRINITY_DN103719_c1_g6_i2	TRINITY_DN103719_c1_g6_i2 len=1077 path=[1:0-44 8428:45-109 91:110-111 93:112-130 112:131-169 151:170-170 16575:171-194 176:195-202 16578:203-226 208:227-329 16579:330-353 335:354-379 361:380-382 364:383-400 382:401-406 388:407-414 16590:415-438 420:439-439 421:440-467 16592:468-491 473:492-529 16593:530-553 535:554-562 544:563-589 571:590-616 15119:617-640 622:641-658 16574:659-682 664:683-691 7…	CTTCCATGAGACCTCTCAATGGATGTGATAAATCCTGTTTCCCGGTATCACCACCACCACAATCACCGCCGCCGCTACTCCATCGTGACCCCAAATCAACTGTCGTCCCCACTACTACTCCTCCACAGAAAACCCACCTTCTATTCTCAAAAAAATTACATCTTTCCATCAATTTCTTGCTCTTCTTCAACCTCACCGTCCCCCTCGCCGGAAGTTGGGTCTGAGACGGCAGAGTCCTGCGTCAATTTGGGCCTTACCCTCTTCTCCAAAGGACGGGTTAAAGATGCTCTCTTGCAGTTTGAAACAGCACTGACCTTGAATCCTAATCCTGTTGAGGCTCAAGCTGCACTTTATAACAAAGCATGTTGTCATGCTTATAGAGGCGAGGGAAAGAAAGCT…	0.36	7.62	0	0	0	0	0	0	0	0.45	0	1.83	0.93	0	29.85	1.66	0	46.66	18.49	0.86	38.23	39.45	0.49	0.81	3.56	0	0	1.16	1.17	28.52
TRINITY_DN103724_c1_g2_i4	TRINITY_DN103724_c1_g2_i4 len=1157 path=[1:0-54 33:55-60 8888:61-84 63:85-108 8890:109-132 111:133-144 123:145-159 4763:160-183 162:184-186 165:187-195 174:196-231 210:232-262 241:263-297 276:298-300 8896:301-324 303:325-327 8897:328-351 330:352-399 378:400-411 390:412-435 414:436-443 422:444-450 429:451-474 453:475-480 4393:481-504 4417:505-514 493:515-524 503:525-559 538:560-562 8887:563-586 56…	TAATGGCGAGTTCGTACTCATCTTCCGTCACGGCTTCACAGGTCGGTTCGTACTTTGTTCAGCAATACTATCAGGTGCTTCAGCAACAGCCTGAATTTGCTCACCAGTTCTACACCGGTTCTAGCACCATGATTAGGGTTGACGGCGAATCTACCGAGACAGCATCGTCTATATATCAAATCCATACGCTTGTTCAGTCGTTACACTTCAGTGGGATTGAAGTAAAGACCATAAACTCTGTTGAATCATGGAGTGATGGGATTGTTGTGGTGGTATCTGGTTCAGTCAAATCTAATTGCTTCAGGGGTTGGAGGAAATTTGTTCAGACGTTTTTTCTTGCTCCCCAGGAGAAGGGTTTCTTTGTTATTAATGATATATTTCACTTTGTTAGTGATGAGG…	0	4.24	39.59	82.01	1.13	65.84	71.69	1.37	0.65	1.13	60.83	3.17	1.32	4.76	0	0	1.25	4.33	1.44	2.86	5.68	6.41	4.99	1.09	4.36	9.46	0.77	0.97	1.09	4.86
TRINITY_DN103733_c1_g1_i1	TRINITY_DN103733_c1_g1_i1 len=711 path=[1760:0-44 1782:45-46 1784:47-51 1789:52-59 1797:60-73 1811:74-83 1821:84-87 9217:88-111 4227:112-144 4260:145-181 1919:182-182 1920:183-212 1950:213-220 1958:221-238 1976:239-241 1979:242-244 1982:245-252 1990:253-276 2014:277-286 2024:287-295 2033:296-297 8139:298-321 2059:322-325 2063:326-331 4579:332-355 2093:356-359 2097:360-361 8187:362-385 2123:386-39…	GCCGCGGAGGGAGTGTATATAATTTGGCTCTTCTTGCTTCCCTATGCCCCTGGAGATCCAGTTTGGGCTATTAGTTCAGATACAATCAGTTCCCTTGTTGGCCTTTCTCTTAATTTCTTCTTCATTCTACCCCTTATGAATTCAGTTGGAATTCACCTTATTGATGCTCCTGTGCTTCACCCTATGTCTGAAGGATTGTTTAATTTTGTTATCGGGTGGACGTTTATGTTTGCTCCTTTATTATTCACTGATCAAAATAGAGACAGATACAAGGGATCACTTGATGTCTTGTGGGGGTGTCAAATGTTCCTTACCAACACATTCTTAATACCATACATGGCTATTCGATTAAATAAGCCGGATACCGGGTACACTCCAAAAAAACCTTCCCAACTTGGG…	28.72	13.2	61.06	104.06	73.81	88.82	81.27	32.19	77.71	0.55	90.24	44.41	38.95	0.21	35.83	28.93	27.25	3.16	8.51	49.4	35.68	44.35	3.34	23.45	55.85	71.06	36.85	39.71	46.15	99.17
TRINITY_DN103733_c1_g1_i10	TRINITY_DN103733_c1_g1_i10 len=443 path=[5593:0-46 2014:47-56 2024:57-65 4117:66-71 4123:72-89 9785:90-111 4637:112-131 4657:132-169 2175:170-171 2177:172-176 2182:177-186 2192:187-195 2201:196-209 2215:210-219 2225:220-222 2228:223-267 2273:268-286 2292:287-321 2327:322-323 2329:324-336 2342:337-371 6759:372-395 2401:396-406 2412:407-442] [-1, 5593, 2014, 2024, 4117, 4123, 9785, 4637, 4657, 2175…	TGCTCCTTTATTATTCACTGATCGAAATAGAGACAGATACAAGGGATCACTTGATGTCTTGTGGGGATTTCAGATGTTCCTTACCAACACCGGACACCGGGTGCACTCTAAAAGAACCTTCCCAACTTGGGTCATTTATGGTCACCAGTGCACCTGTGGTTGGAATCGTTGGTGGGGCTGCTTGTCTTATATCAATACTGTGGGCCCTCTTTGGGCGGTCAGATGGGAATTTTGGGGGCGTAACTGATAGATGGGAGTTCTTGGTGAGTTATCTTGGAACAGAAAGGTTTGCATATGCCTTCATATGGGATATATGTCTCTACATTGTTTTTCAGCCGTGGTTGATTGGAGAAAACCTTCAAAATGTAGAGATAAGGAAGGTGAATTTAGTGAAGTATC…	33.15	14.69	0.67	0	0	0	0	16.39	0	83.53	0	24.96	42.36	66.39	28.84	8.5	37.08	13.06	13.16	41.78	12.3	31.04	78.39	16.22	0	0	21.16	24.84	9.31	0
TRINITY_DN103756_c0_g5_i20	TRINITY_DN103756_c0_g5_i20 len=1405 path=[4866:0-81 4925:82-101 4945:102-419 5263:420-478 5322:479-479 84:480-480 85:481-488 93:489-496 5364:497-524 129:525-533 138:534-546 151:547-570 175:571-574 179:575-598 203:599-619 224:620-622 227:623-633 238:634-644 249:645-657 262:658-670 275:671-673 7167:674-707 327:708-730 14929:731-754 374:755-759 14930:760-783 403:784-802 422:803-805 425:806-814 10453…	CCGGAATCCGGTTAGATGGTGTGACGAACTCTGTTCATGGCTGTTGTGGGAACCATGGTTGCATTTCCGGTGATTGAAGGTGTTATTGGACAACTTTTCGGTCGTCTCTTTGTCTCTGACGCCCTGTTTCATAATTAACGACTTCTACCTCTTTGTTTCTTTCACCAATGACCACTGTCGTTCGTTGCCTACTGTTGCCGGGTTCGATTTCGAAACCCTTGGTGGCGGTAGTGCGGTGACAGTGGTGTTTTGGTAGACCAGTGGATTTGAACTGCTGTCTTTTTTTCTCCATTTGAAACAAAACGACAGATTTATAAGTCACATGTATACAATTTCAATTTCAAATTTAATTCACTATTTTTGTTATCTATTAAGAAGATATGGTGAATAAGTAAGGTT…	0	0	0	0	0	0	0	0	0	0	0	0	10.15	0	0	0	0	0	0	0	0	0	0	0	0	0	0	0	0	0
TRINITY_DN103757_c1_g1_i1	TRINITY_DN103757_c1_g1_i1 len=1863 path=[5965:0-116 6059:117-239 6182:240-336 1903:337-342 6611:343-372 1939:373-374 1941:375-426 1993:427-531 2098:532-540 2107:541-549 2116:550-556 4345:557-609 9557:610-633 4422:634-798 4587:799-803 9556:804-827 4616:828-851 4640:852-865 9546:866-889 4678:890-895 4684:896-922 4711:923-937 4726:938-1005 4794:1006-1020 4809:1021-1045 4834:1046-1046 9555:1047-1070 …	TAGATGATGATGATGAGTATGAGTATGAGTATAAGGAAGAAGAAGAAGAAGAAGAGGAGGAGAAGGAAGAGGAGGAAGAAGAAGAACCAGCAGAAGAAAAGGTAAAGAAAGAAAATGCTGTCAAAGAAGATGGAAAAAATTGCTGCGAACCGGAAAGCGAAGAAAAATTAGGTGAAAATTTAAAGAAAGACAAAAGGTCTAGTAGCAGGAACAGAAAAAAGAGTGATTCTGGTACTTTGGCTGTTAATGTGGATAAGCCAGAATCATCCAACAGAAAGAAGGCTTCAAAGAGGGTTGCGAGCATGGGGATGGTGTTCATGTGCAGTTCCAAAACAAAAACTGACTGCTTCCGCTACAAGATTCTTGGGTTGCCTGAAAGTAAGAAAGATCAAGTGCTAA…	0	2.67	2.68	0	5.91	0	0	0	0	0	0	0	4.02	0	0	0	0	5.73	2.74	0	8.34	1.17	1.77	0	2.47	0	0	0.67	0	0
TRINITY_DN103759_c1_g6_i2	TRINITY_DN103759_c1_g6_i2 len=543 path=[1:0-46 25:47-47 26:48-71 50:72-72 51:73-107 86:108-129 108:130-131 110:132-140 9577:141-179 158:180-182 161:183-188 6863:189-212 3855:213-254 9550:255-281 3924:282-341 14554:342-365 4008:366-387 10683:388-493 5626:494-512 4071:513-518 4077:519-542] [-1, 1, 25, 26, 50, 51, 86, 108, 110, 9577, 158, 161, 6863, 3855, 9550, 3924, 14554, 4008, 10683, 5626, 4071, …	TGCACAGGTGCTGAGGATTATTGTTAAACCCAAGCATTGTGTTGGTGTAGGGCCTTTGTGTAATCCACAACAGATCTGCTACCATGTTCTTGGGCTGGTACATGAGATCTGGACCCCTATTCCTCGGGCTATGAAAGACTATATTGCAACCCCCAAGCCCAATGGTTATCAAAGTCTTCATACTACTGTTATTCCATTTCTTTACGAGAGCATGTTTCGTTTAGAAGTGCAGATTAGAACCGAAGAGATGAACTTGATTGCAGAAAGAGGTATTGCTGCTCACTACAGTGGGAAAGTTGTTAATGGTTTAGTCAGACATACGGCGGTCGATGACCGAAACTTAAGAGGGAAACCAGTCTGCCTTAACAATGCAAATGTGGCCCTGAGGGTATGATAGTA…	0	0	41.96	82.82	0.35	0	65.05	0.38	0.34	0	71.62	46.22	0	0	0	0	0	0	0	25.93	0	0	42.11	0	0	0	0	0	0.4	33.3
TRINITY_DN103759_c1_g6_i3	TRINITY_DN103759_c1_g6_i3 len=1811 path=[1:0-46 25:47-47 26:48-71 50:72-72 51:73-107 86:108-129 108:130-131 110:132-140 119:141-179 158:180-182 161:183-188 3831:189-212 3855:213-254 3897:255-281 3924:282-341 14554:342-365 4008:366-387 4030:388-404 5621:405-409 5626:410-428 4071:429-434 10611:435-458 4803:459-470 14552:471-494 4839:495-500 4143:501-506 9935:507-530 4173:531-569 554:570-638 14550:6…	TGCACAGGTGCTGAGGATTATTGTTAAACCCAAGCATTGTGTTGGTGTAGGGCCTTTGTGTAATCCACAACAGATCTGCTACCATGTTCTTGGGCTGGTACATGAGATCTGGACCCCTATTCCTCGGGCTATGAAAGACTACATTGCAACCCCCAAACCCAATGGTTATCAAAGTCTTCATACTACTGTGATTCCATTTCTTTACGAGAGCATGTTTCGTTTAGAAGTGCAGATTAGAACCGAAGAGATGAACTTAATAGCAGAAAGAGGTATTGCTGCTCACTACAGTGGGAAAGTTGTTAATGGTTTAGTCAGACATACGGCGGTCGATGACCGAAACTTAAGAGGGAAACCAGTCTGCCTTAACAATGCAAATGTGGCCCTGAGGATTGGTTGGCT…	0.35	1.69	26.87	29.98	2.11	0.79	23.79	27.18	0.62	0.92	37.44	14.39	0	2.88	1.66	3.44	1.27	1.67	1.9	4.76	4.3	2.71	9.12	1.36	17.54	4.27	0.68	1.29	1.86	8.54
TRINITY_DN103759_c1_g6_i6	TRINITY_DN103759_c1_g6_i6 len=1483 path=[1:0-46 25:47-47 26:48-71 50:72-72 51:73-107 86:108-129 108:130-131 110:132-140 119:141-179 158:180-182 161:183-188 3831:189-212 3855:213-254 3897:255-281 3924:282-341 14554:342-365 4008:366-387 4030:388-404 4047:405-428 4071:429-434 4077:435-458 4101:459-500 4143:501-506 4149:507-524 4167:525-530 4173:531-569 554:570-638 14550:639-662 647:663-678 663:679-6…	TGCACAGGTGCTGAGGATTATTGTTAAACCCAAGCATTGTGTTGGTGTAGGGCCTTTGTGTAATCCACAACAGATCTGCTACCATGTTCTTGGGCTGGTACATGAGATCTGGACCCCTATTCCTCGGGCTATGAAAGACTACATTGCAACCCCCAAACCCAATGGTTATCAAAGTCTTCATACTACTGTGATTCCATTTCTTTACGAGAGCATGTTTCGTTTAGAAGTGCAGATTAGAACCGAAGAGATGAACTTAATAGCAGAAAGAGGTATTGCTGCTCACTACAGTGGGAAAGTTGTTAATGGTTTAGTCAGACATACGGCGGTCGATGACCGAAACTTAAGAGGGAAACCAGTCTGCCTTAACAATGCAAATGTGGCCCTGAGGATTGGTTGGCT…	30.54	18.34	0	0	11.16	11.15	0	0	27.41	10.31	0	0	9.32	7.73	9.96	23.8	11.51	21.61	40.98	12.31	9.29	13.04	0	16.29	10.65	10.34	21.8	3.83	18.29	2.37
TRINITY_DN103775_c3_g7_i2	TRINITY_DN103775_c3_g7_i2 len=1437 path=[12907:0-58 8062:59-79 8083:80-88 8092:89-107 8111:108-429 8433:430-1313 9317:1314-1358 16991:1359-1402 9405:1403-1436] [-1, 12907, 8062, 8083, 8092, 8111, 8433, 9317, 16991, 9405, -2]	AGTCTTGGAGGATTGGGATTGAAAAAGCTAAAGGATATTAATATTGCCCTTTTAACCAAATGGTTATGGAGGTACAAGAACGAGCCGGATAGCTTATGGAAGAAGGTGATCGATTCAATTCACGGTAACGAAAGAAGGTGGGGATTATTCCCGTGTATCAACCAAGTTTCGGGTTCATGGAAACATATTGTCAAGCTGGCTTCGGAGGATATAGGAATGATTGATGGGAGACGGTTTCAAAATCTTATTAGGGGACGTATTGGTAACGGTATGGAGCTGAGATTCTGGCTCGACCCGTGGGCTTCCAATGAGCCTTTAAAAATTGTCTTTCCCACCTTGTTCAAACTAGAGAAGAAGAAAAAGTGCAAAGTGGTTCACAGATACAATGCTGATTTAGAA…	0	0	0	0	52.23	0	0	15.09	42.85	0	27.1	0	21.56	0	0	0	0	0	0	0	0	0	0	13.38	34.21	0	0	0	0	0
TRINITY_DN103782_c4_g1_i6	TRINITY_DN103782_c4_g1_i6 len=875 path=[2360:0-64 1301:65-65 1302:66-66 1303:67-72 1309:73-91 1328:92-93 1330:94-95 1332:96-112 1349:113-123 1360:124-140 1377:141-141 1378:142-146 1383:147-156 1393:157-163 1400:164-170 1407:171-187 1424:188-246 1483:247-304 1541:305-320 5535:321-344 1581:345-349 1586:350-401 1638:402-408 5537:409-432 1669:433-460 1697:461-470 1707:471-484 1721:485-511 1748:512-51…	TCCTAAGTTCTCAGTGAAGGAGATTAAATTTCGGATCTATTGGTGTTTAATTTGGTTGATTTGGTGAGCTGGTGACCTAAATAGTATCTCATCATCAACCTCGTAAGCATCTTTGGATGCAGGTAGAAGAATTGAATCTTTGTAAGTATCGTTTAAATCATGCTCAAAACATCCTTTGCTGCTTGGTACTTTATTATTAATATTTACCGGTAACTGCTAAAACCTTCCACATTGAGATATACAAAGTAGATAAGGATAAACGAAGCACCACAATTTCGAAAAATATATTAATTTATTTGTTTTTAAATGAATGATGTAAATGGTCCAGTTGTTATTTGCTTTGTATTGTATCAAGATCGAAAAATATATTAATTTAACCGTGGTGAACCTTAGTTAATT…	0	0	0	0	0	0	0	2.04	0	0	0	0	0	0.95	0	0	0	32.62	13.23	0	0	17.78	10.32	1.09	0.73	0	0	30.77	31.86	15.01
TRINITY_DN103782_c4_g2_i3	TRINITY_DN103782_c4_g2_i3 len=374 path=[1056:0-79 1113:80-131 1165:132-162 1196:163-168 1202:169-191 1225:192-192 1226:193-216 1250:217-226 1260:227-251 1285:252-263 1297:264-267 1301:268-268 2402:269-273 4031:274-321 2677:322-349 4525:350-373] [-1, 1056, 1113, 1165, 1196, 1202, 1225, 1226, 1250, 1260, 1285, 1297, 1301, 2402, 4031, 2677, 4525, -2]	TTTACATGTTATGTGGTTTTTTTCCCTTTTTCTTCTTAAATAAAATACACAACGTCGCATCCCTGTCCTCACTTTTCTAGTCTCCCTAAATTCACGCGTCATCCCTGTCCTCCCTCCTTCCCCGATTCTGGTTGACGATTCGATAAACAGACGAAGTTGTTACGGATCATCTTCACATAAAACTCGAATCTCCGGCGACGAAGATTTCTACCGATTCCTAAGTTCTCAGTGAAGGAGACGGATCTGTGTTTAATTTGGTTGATTTGGTGTGCAGGTACCGGTTAATTTTGTATATACGTCTTCAATTTTCATAATCTTCATTTTCCTAACCCTAATTCCTAATTCACTTTGCTCATCTTCATCTATCCCTGAAC	15	0	0	0	0	0	0	0	0	4.76	0	2.46	18.31	12.13	0	15.95	15.53	21.65	12.39	16	8.76	4.76	21.27	0	0	27.28	0	0	0	0
TRINITY_DN103793_c0_g3_i5	TRINITY_DN103793_c0_g3_i5 len=744 path=[8749:0-54 5269:55-71 6036:72-80 6045:81-90 7767:91-119 5337:120-121 5411:122-131 5421:132-136 6571:137-160 3882:161-174 3896:175-179 198:180-181 3339:182-198 3356:199-205 224:206-215 3658:216-295 3738:296-317 5675:318-341 360:342-347 366:348-349 368:350-363 382:364-392 411:393-401 2557:402-409 9832:410-433 2589:434-442 2598:443-479 5457:480-491 510:492-494 …	CTTTGAATCTTCAATACAATCTAGCTAACTAACTCTTCACTTTCCTCTATATAACTAACTAGCTTCTCCATTGAAACACAAGTTATACCACGTAACAACCATGGCCAAGATGCTGCCTACTACGAGTATCCAGGTCGCATCCATTGTCTTCCCACCGTCCTCCAAGCCTCCCGGCGCAACTACCACTTTAGTCCTCGGAGGGGCAGGTGTGAGAGGCATGGAAATCCAAAACAAGTTCGTTAAGCTTACTGGGCTTGGTGTGTACTTGGAGGAGAAAGCTATTCCGTCACTTGCAAGTAAGTGGAAAGGCAAAAGTGCTGAGGAGTTGGAGAATTCCATCGAGTTCTACACGGACATCGTTACTGGCCCGTTTGAAAAACATATTCAGGTGACAATGAT…	107.43	751.84	5.6	0.8	1.36	205.61	5.63	179.85	19.66	24.92	25.73	68.28	29.04	18.42	236.6	151.11	27.88	26.09	418.25	114.24	63.62	141.72	2.45	107.83	47.48	26.08	48.58	348.04	6.51	5.87
TRINITY_DN103797_c2_g6_i7	TRINITY_DN103797_c2_g6_i7 len=433 path=[396:0-25 2661:26-71 445:72-72 446:73-85 459:86-87 461:88-96 470:97-97 2731:98-98 2732:99-109 2743:110-120 4049:121-148 527:149-151 530:152-163 542:164-188 567:189-191 3779:192-215 594:216-227 10655:228-251 630:252-290 669:291-299 678:300-300 679:301-301 3884:302-344 3927:345-345 3928:346-347 3930:348-369 3952:370-370 1097:371-381 1108:382-382 1109:383-403 8…	TTCCAACTGGTTTCTATGGATTTCAACAACATCTATCAATGTCGGGTTTACTGGTTTTAATTCCTCTTGTGATTGTTCCAGCAATGGGTGGTGATCATGAAGACATGCCAATGGTGGTGTCTCTGCGCTTTTTGTTTCCGGAATGACCACACTTCTACAAGCAAATTTTGGATCAAGGTTACCGCTCATACAGGGTCCATCTTTTGTCTTTCTTGCTCCCGCACTTGCAATAATAAATTCTCCTGAGTTCCTTGGATTGAATGTAAATGTTTTTGTTCAGAAATGGCGAGCATGGGTCCGAATGATGAAGTTGTTTCACTGGCTGCACCTTCTGGCTGGAAGAAGAGGACTTTTTATAGTAATGGTTAGTTTGTGAAGAATCTATGTTTGACATTTTTA…	0	0	9.81	9.4	15.04	0	9.48	4.79	0	0	0	0	0	0	0	2.8	0	0	0	0	0	0	0	0	0	0	0	0	0	0
TRINITY_DN103797_c2_g6_i9	TRINITY_DN103797_c2_g6_i9 len=351 path=[1:0-36 15:37-62 41:63-92 71:93-108 87:109-158 137:159-162 141:163-173 2439:174-186 2452:187-187 3977:188-211 190:212-246 225:247-251 4596:252-275 2528:276-291 2544:292-296 2549:297-297 276:298-309 288:310-320 299:321-328 5845:329-333 5850:334-334 8119:335-350] [-1, 1, 15, 41, 71, 87, 137, 141, 2439, 2452, 3977, 190, 225, 4596, 2528, 2544, 2549, 276, 288, 29…	AATCCCACCATTAGGATCTGTTTGCATTCAAAGACTGTAGGGGTGGAATTTGGAAGGAACGCTGCTTGAGTTTGGTCTCCCGTCAAAAACAGGGTTATCGAGTGATTTCTGTTGATACTCCTCGCGTATGGAACAATCATGAGTGGGTTCAAGCATTTGAGAAATTTTTGGATGCTATTGATGTCCACTATATACATCTTTACGGCACGTCCCTAGGGGGATTCTTAGCACTACTCTTTGCACAACACCGACTAAGGAGAGTAAAGTCATTGGTACTCTCAAATGCATTTTTGGAGACAAAATATTTTGCAGCTGCCATGCCTTGGGCTTTTGTTGTTAGTTGGACCCCTA	11.35	0	24.92	39.03	40.88	0	0	0	17.45	0	17.37	8.26	32.55	0	0	0	1.73	0	23.78	0	0	0	9.58	0	0	0	0	30.86	47.5	20.07
TRINITY_DN103801_c0_g2_i4	TRINITY_DN103801_c0_g2_i4 len=1576 path=[885:0-71 934:72-84 947:85-103 966:104-108 971:109-109 972:110-117 980:118-133 996:134-139 5655:140-141 5657:142-150 5666:151-163 1026:164-174 1037:175-178 1041:179-198 4981:199-234 1099:235-245 9414:246-269 1134:270-282 1147:283-287 1152:288-334 1199:335-407 5494:408-428 1294:429-452 1318:453-473 6271:474-511 1377:512-520 9418:521-544 1410:545-561 1427:562…	TTCAGATTCTGAGTTTGGTGATTTTTAGAACGATTGATAGTTTCTTTCGTTTTGTTATCAGGTCTGTAGTTCAGATTCTGAGTTTGTATGTTTACGATTTTGTAATCAGACCTGTTTTTCTCTCGGTGGTTATCTCCTTTGGTTAAAAACTCAGAACTAGGGTCTCATTTTGATAACTCGTTCTTAGGAAAGTTGTAAAACCAAAAAAAAAAGGGAGAAAAGGTCATCTAGTTGATGATCTTATAGGGAGAAAAGTGTGGTTAGTGTTTTCTGGAAAACAAATGGTTTTTTAGATCCAATTTTTGGTGTTGTACATCTTGTTTTGTTGATAGATCTGGTTAATAGTTTGTTTTACCAGATCTAAGTATTTTGTGTTGTACAAACCAATATTGGAAAGTT…	0.63	25.76	0.14	0	0	0	0	0	0	0	0	0.28	0	0	11.72	1.19	0.12	0	0.22	17.67	2.2	6.98	4.01	0	0	0	0	0	0	0
TRINITY_DN103801_c0_g3_i2	TRINITY_DN103801_c0_g3_i2 len=484 path=[443:0-94 5351:95-96 5353:97-99 5356:100-123 543:124-125 545:126-135 555:136-155 575:156-159 579:160-162 582:163-172 592:173-178 598:179-196 616:197-208 628:209-210 630:211-211 631:212-218 638:219-230 650:231-254 674:255-274 3773:275-282 3781:283-301 3800:302-319 3818:320-321 3820:322-340 3839:341-343 3842:344-367 767:368-371 771:372-372 772:373-382 782:383-…	GGGGGTGTTGAAATAATGGTTATTATTGTTTCATATCAATTACCTAAAATGATTAATATTCTTTTATTAGTTTAATAATAATGTTTGTATATCTCATTTCATTGTGATGTTTTAAATGTATTAATGCTGGAGGAGACGTGGGCTGGATACAAGCTGGTGGATGGGCTATCTAAAAGAGTGTTACAATTAAAGAGTACATGGACTTGTAGCTGATGGGCTAAAGATTGTCACGTGGGCCGTGGGCTTATTCTATCTGTTACAAAGAGGAGGTGTAATGGTTTTTTAGGTTTCTTTATAAGAGCCTCCATGAGATCAGTTCTAAGATCTCAACTCTCTCATTTTGGTCTCTGGTGTTCTAAATCAAAGGCTCAAGAACTAGGATTGTATCTTGAAGAATCC…	9.47	0	0	13.02	7.3	5.8	5.05	21.35	32.47	3.24	0.1	23.97	12.18	0.35	4.13	3.22	0.52	7.16	13.8	7.83	10.78	5.85	26.14	0	0	0.9	7.87	0	0	0
TRINITY_DN103801_c0_g3_i3	TRINITY_DN103801_c0_g3_i3 len=464 path=[443:0-94 5351:95-96 5353:97-99 5356:100-123 543:124-125 545:126-135 555:136-155 575:156-159 579:160-162 582:163-172 592:173-178 598:179-196 616:197-208 628:209-210 630:211-211 631:212-218 4215:219-242 4239:243-254 674:255-274 694:275-344 764:345-347 767:348-351 771:352-352 772:353-362 782:363-401 821:402-402 4496:403-425 847:426-426 848:427-463] [-1, 443, 5…	GGGGGTGTTGAAATAATGGTTATTATTGTTTCATATCAATTACCTAAAATGATTAATATTCTTTTATTAGTTTAATAATAATGTTTGTATATCTCATTTCATTGTGATGTTTTAAATGTATTAATGCTGGAGGAGACGTGGGCTGGATACAAGCTGGTGGATGGGCTATCTAAAAGAGTGTTACAATTAAAGAGTACATGGACTTGTAGCTGATGGGCTGAAGATTGTCACATGGGCCGTGGGCTTATTCTATCTGTTACAAAGAGGAGGTGTAACGGTTTTTAGGTTTCTTTATAAGTGCCTCCATCAGTTCTAAAATTTGGTGCTCTGGTGTTCTAAATCAAAGGCTCAAGAACTAGGATTGTATCTTGAAGAATCCGTTCTTAGAGGAATTGTGAA…	16.01	17.92	0.63	0	0	6.17	0	8.22	15.81	12.17	17.58	0	0	11.22	28.81	24.24	0	0	22.12	0	19.35	28.73	7.78	21.16	5.68	0	19.06	9.97	23.49	10.25
TRINITY_DN103805_c0_g2_i3	TRINITY_DN103805_c0_g2_i3 len=1541 path=[2080:0-104 9395:105-125 2181:126-163 7545:164-283 2241:284-296 6639:297-335 2293:336-349 6741:350-358 6750:359-373 2331:374-389 2347:390-395 2353:396-403 2361:404-410 2368:411-419 2377:420-502 10822:503-526 2484:527-541 2499:542-556 2514:557-598 2556:599-685 2643:686-688 6093:689-700 6105:701-793 6198:794-820 2778:821-823 2781:824-826 7045:827-853 5221:854…	CGTATTGGCATTTGCTGTAGACACACGCTTTTCATATTGCTTCTCTCAGAGTCACGCAAGTTACGCCTCTTTTGCCGTTACATATCGTCTCCGATCACTCACTCTCTATATCTACCATTCATCTTCTTCCTTCATTATCTCAACGATCTTCTTCCTAATTCACGGTCAAACCTGACTCAAGAGGTTTTCCTCGGTAATGATTTCCTCCTTCTAAGTGAGTCAGACATGCAGCGTAAAAAACGGTTGACATCCTGTCACTCAGTGTTAAAGATGGGTACTCTATTAAAATCAAGCTTGCTTTTGTTGTTCTGTCTGTTTTTTCTCGCACCTACTGCGTATTCGGGTCCTAATGATGGATTGGTTAGAATTGGACTCAAGAAGAGGAAAATCAACCAACTG…	2.65	2.01	0	0	0	0	0	0	0	1.54	0	5.95	0	0	4	0	0	0	0	0	0	2.9	0.75	0	0	1.44	1.82	0	1.45	0
TRINITY_DN103809_c1_g13_i4	TRINITY_DN103809_c1_g13_i4 len=948 path=[235:0-23 236:24-24 237:25-47 260:48-48 261:49-59 272:60-61 274:62-62 6739:63-78 2180:79-80 2182:81-81 2183:82-94 6935:95-118 331:119-128 341:129-132 345:133-135 348:136-143 356:144-147 360:148-150 363:151-156 369:157-157 370:158-160 6755:161-167 6762:168-188 6783:189-202 1727:203-210 1735:211-212 1737:213-213 6863:214-237 450:238-240 453:241-242 455:243-24…	TCTTGTTACCGCCTTCGAGAAGAGATTTCAGAGACATTTATGTGGTGTTTGAGCTAATGGAATCTGATTTGCACCAAGTTATCAAGGCTAATGATAACTTGACACCGGAACATTATCAGTTCTTTCTTTATCAGCTTCTTCGAGGATTGAAGTACATACATGCAGCAAATGTCTATCACGGAGATCTAAAACCCAAAAGTATCTTGGCTAACGCAGATTGCAAACTGAAGATTTGTGACTTCGGTTTTGCAAGAGTTGCCTTCAATGATACACCTACTGCAATATTCCGGATAGCTGACCCATAATCAAGGGGGTTCGCCGCTATCTAACCACGTTGGATGTTCCTTACTGAAGTATTTACTGGTTCTAGTATTTCCGGGAATACATATGCAAAAGAAG…	0	0	28.26	17.12	22.34	0	5.06	0	20.19	0	0.93	0	0	0	0	0	0	0	0	0	0	5.42	0	0	0	0	0	0	0	0
TRINITY_DN103813_c4_g3_i4	TRINITY_DN103813_c4_g3_i4 len=2209 path=[545:0-50 573:51-74 597:75-80 603:81-82 6057:83-112 6087:113-121 6096:122-133 656:134-148 671:149-154 677:155-155 678:156-158 681:159-163 686:164-169 692:170-187 710:188-260 15034:261-284 807:285-379 15037:380-403 926:404-683 13246:684-798 1227:799-809 1238:810-846 1275:847-954 1383:955-989 15041:990-1013 1442:1014-1083 1512:1084-1100 1529:1101-1169 15045:1…	GATTTACCAGGGTTATTTGGTTCCTCCTTGCCCACAACTGTATATTTGGAATTCCCAGATGGTGAAGACGTAGCAGAGGCGCTACATTTGAAGGGGATTCCTTACGTGATATATTGGAAGGACTCATTTTCATGTTATGCAGCTTGCCATTTTCGGCATGCACTATTTTCTGTGGTACAAAGTTCTTCTAGCCATACTTGGGATGCTTTCCAGCTGGCACATTCATCCTTCAGGCTACACTGTGTAAGGAACAACCTAGTACTCCCTCATAATTCTCAGAAAGATAATAACAATTTGGGTCCATGCCTTCTGGGGGACCCACCCAAGATCAATGTTCCTCCACCTGAAGCAGGGGGTGAAGACGATGAAGAAAAATATCCTGAAGACCTTCCTGCTATT…	3.38	1.96	1.93	4.8	2.47	0	0	3.75	1.6	1.22	1.18	4.4	2.6	0.81	0	1.83	2.67	0	0.19	1.07	0.8	0	3.42	1.12	1.49	3.59	1.39	0	0	0
TRINITY_DN103817_c0_g2_i1	TRINITY_DN103817_c0_g2_i1 len=729 path=[5834:0-52 5864:53-53 5865:54-77 287:78-87 297:88-91 301:92-100 310:101-124 334:125-194 404:195-506 716:507-616 826:617-628 838:629-629 4578:630-683 6435:684-707 4656:708-708 4657:709-728] [-1, 5834, 5864, 5865, 287, 297, 301, 310, 334, 404, 716, 826, 838, 4578, 6435, 4656, 4657, -2]	GTTACCAGTGGACTTATAGACCCGTATGTTGTGATTTCAAGAGGAAGATGTCGAAGATGGTGAAAGCAGTAACGGAGGTGGCGGGTCGGGTCAGAAATGGGATTTGGTGGATGACCCGGATTCTCAAAAGAACGGTTCTGCAAATATGAGTCGAGCAACAGAGTAAGAAGATGATGGTGGTGGTTCATGGTGTTCGGGTAATGGAGACAAAATGGTGACAGGAATGAAGAAGACGATGGTTTACAGTGGTTATGATATTGGGGGTGATCTACAAATTTTGTTGGTGGTTGAAAAGGGAAAGTAGTGGATGGTCAGGTTTGTTGGATCAGTTGGATAAAAATGGTGGTGGGGGACAAATAATTGTGGTGATTCTAGTCATGTGGGGCTACATCCCACGAT…	0	0	175.05	280.85	443.78	0	479.89	540.85	0	0	1619.66	0.23	10.15	0.6	0	1.13	0	0	0	0	0	0	8.39	12.49	1.01	0	5.11	17.56	16.44	21.73
TRINITY_DN103817_c0_g4_i1	TRINITY_DN103817_c0_g4_i1 len=1212 path=[3575:0-1025 838:1026-1026 839:1027-1028 841:1029-1211] [-1, 3575, 838, 839, 841, -2]	GACGTATATTTCTTGAAGTTTTTGAAGATCCGTTGAAGCTTTGAAAATAAAGTTGGAAATAAAGATGGAAATAATCGTGCTAGAACTTCGTCTTTGTAGATCCGATGTTTCGGGATCTGGTTGTTTTCATGCACCAGTGACCAGACCACAACCTATTCCAAAAGTTTGTGTTCATCACAGAAGAAGTGCAGCCGGAAGACGTTCAATTTGAACGGTAGTTAGCGGAGGTGACAACCCATGAGCGGTGATAGTCTCAGACCGAATCCACTTAAAAAAAGCGGGCCGCACAAAGACGAGTTCCGATGGCTCCCGGCATGGTCGCGGGTGGCTGGAACTAGATGGTGATATCAAAGGAAAACAAGAACGATCGGGTCTTCATCCCCATTTTTACAGCCGCAA…	0	0	0	0	0.13	0	0	0	0.12	0	0	0	0	0	0	0	0	0	0	0	0	0	0	0	0	0	0	75.83	17.25	32.35
TRINITY_DN103847_c1_g1_i2	TRINITY_DN103847_c1_g1_i2 len=339 path=[12383:0-72 5018:73-87 2358:88-91 2362:92-100 2371:101-115 2386:116-147 2418:148-152 2423:153-154 2425:155-178 2449:179-187 2458:188-265 2536:266-267 2538:268-272 7025:273-296 2567:297-307 2578:308-314 12633:315-338] [-1, 12383, 5018, 2358, 2362, 2371, 2386, 2418, 2423, 2425, 2449, 2458, 2536, 2538, 7025, 2567, 2578, 12633]	GTCTGCTGATCCGGATGATAAAGTTTGTGTATAAAATTTTGCAATGTTTCAGGTATTCAGACAAGTACAGATGCCAGACATTTTGCCATCTCTGCGAAGATCCCAGAATTCAGCAACCAAAATAGAACACTAGTATTGCAGTACTCATTAAAATTGGAGCAGGATATTGAGTGTGGTGGTGGTTATATCAAGCTTATGTCTGGATATGTCAACCAAAAGAAATTTGGTGGTGACACTCCTTACAGTGTGATGTTTGGACCTGATATATGTGGCTCACAAACAAAGAAGCTTCATGTGATCCTTTCCTACCAAGGGCAAAATTATCCTCTGAAGAAGGAT	0	0	48.26	87.12	100.99	95.22	91.68	136.56	57.63	14.15	0.54	43.26	134.43	62.13	0	26.34	0	31.7	0	0	0	0	75.87	0	35.63	32.8	2.73	45.17	0	0
TRINITY_DN103848_c3_g2_i2	TRINITY_DN103848_c3_g2_i2 len=312 path=[4707:0-50 521:51-69 540:70-94 565:95-95 566:96-102 573:103-107 2763:108-126 2782:127-128 600:129-143 615:144-145 617:146-152 2835:153-176 2859:177-177 2860:178-179 2862:180-181 2865:182-220 2666:221-229 695:230-252 718:253-257 723:258-258 724:259-311] [-1, 4707, 521, 540, 565, 566, 573, 2763, 2782, 600, 615, 617, 2835, 2859, 2860, 2862, 2865, 2666, 695, 718…	CTTTCCTCTCTGGACATACGGTTCTGCTGTGGTATTCGGAGTTCTTTACTTTTCCGGCATCCTACTCGTGTTATTTTTCCTACATTCTGTTCTAACCGTTAGCCGCGGTCCAACCGCTCAGATTTTACAAAACAAAACAAATATTCAGGTGATTAAATCCTATAAGCATGAGTACTAGTAGTTGCGAATACAATTACGTGATCAGCAATCTACCGATCTACAAAGCTGCATTACACGACGATTGGGATTCCGTTAGTCAAATCTTCGAAAGAGATCCAGACCTGATGACGAAAAAGATAACATACTGGTGGG	0	0	74.71	0	0	0	0	0	0	6.53	0	0	0	0	0	0	2.14	13.28	4.76	0	21.55	0	0	0	1.27	0.96	10.65	0	0.95	0
TRINITY_DN103869_c1_g1_i2	TRINITY_DN103869_c1_g1_i2 len=1023 path=[3427:0-89 3494:90-136 3541:137-154 5642:155-191 3596:192-228 10649:229-252 3657:253-263 3668:264-264 1949:265-276 1961:277-280 1965:281-294 5315:295-336 5357:337-344 5365:345-353 5374:354-359 2266:360-360 2267:361-365 2272:366-367 2274:368-381 2288:382-391 2298:392-398 2305:399-412 2319:413-445 10653:446-469 2376:470-519 2426:520-543 2450:544-567 2474:568-…	GGGAGGAAGGGTTTAGAATTAGGGTTTTACTCATTACCAAACACTTAGTACCATAAATTGTTGATTTTCGATCCAATTTCTTCCAGTTTTACACACGGACACAGAGAATGCAGAGCTTGGCGAGAAGACAGAGCTCTGTTCGCCATTGTTATCGATTTATCGGTGATGTATTTCAACGAAGAACGCGAAGTTTTAGCAGCGCTCTCTCAGATCAATTACTCGTCAATGATACTGATTCTTTTGTGTTGGTGGAAGGTAATGCAAGTTCTAGAACCGTTATTCTCAACCGACCTTCTGTCCTCAACGCGCTCAACGTTCCCCTGATGAACAGGTTACACAAACTATATGAAAGTTGGGAGGACAATCCTGATATTGGTTTTGTGGTAATGAAGGGCAATG…	8.53	9.94	0.81	1.82	0.76	0	0.41	0	0.18	6.74	0	12.89	0.25	7.31	13.67	0.49	0	7.46	0.98	0	10.02	19.01	7.14	11.96	1.45	0.55	5.45	19.59	8.48	10.76
TRINITY_DN103893_c2_g3_i3	TRINITY_DN103893_c2_g3_i3 len=376 path=[1:0-84 63:85-100 5007:101-124 103:125-126 105:127-134 113:135-135 114:136-146 125:147-150 129:151-162 141:163-166 145:167-186 165:187-187 166:188-204 183:205-228 207:229-247 9685:248-271 250:272-275 254:276-287 266:288-300 279:301-301 3304:302-325 3328:326-330 3333:331-350 3353:351-351 3354:352-375] [-1, 1, 63, 5007, 103, 105, 113, 114, 125, 129, 141, 145, …	GGTTGTTGGATTTCAGGCTTTGGAGGCTCTTGATGCTGTTCTTGATGTGGGTGGGGTGTATGATCTTAGCCGAGATCGCTATGACCACCATCAAACCCTAGAGACCGTCCAGCGATTGTCAGTCCAGCGAGCCACCGGTACACCATCACCACCGATTCACCATAAAGTTCTCAGTGTTTGGTTCTTTAGCAAATGTGGGTGCAATGGTGGGTGCAATCGCGAGTGGTCAGATCGCGGAAAACATCGGACGAAAAGGGGTAAAATAATTGTATGGTTTTAATATGGGCAGTTTTATTGGTACATCAGCCCCATTTTATGCAGGCACCAGATACAATGAAGTTATAAGGTAGCAGCTTATATTTTGAGTCCATTTTTA	24.59	0	0	74.2	0	0	0	0	21.63	0	0	0	8.97	0	0	0	0	0	0	0	0	0	0	0	0	0	0	43.7	25.57	42.55
TRINITY_DN103893_c2_g4_i3	TRINITY_DN103893_c2_g4_i3 len=296 path=[6423:0-62 410:63-66 414:67-86 9687:87-110 458:111-127 475:128-131 479:132-139 5223:140-148 5232:149-163 511:164-167 515:168-172 2495:173-180 4701:181-209 557:210-211 559:212-230 578:231-254 602:255-295] [-1, 6423, 410, 414, 9687, 458, 475, 479, 5223, 5232, 511, 515, 2495, 4701, 557, 559, 578, 602, -2]	TGCTCCATTTTTTTTTTTGTATTACTTTTAATTGTCTGTAGGCTAAGATGGGGTTTATGGAAGATTGGAAACCTCACTACAAGTTTTGCATTGATACAGATATTTCCTTTGAACTTAATGAGATCAAGAGATCTGTGCCACCATCAGGCAAACGAGCTACAATACGGTTTTCTGAGTTTAAAAGAATAAGATATTGGTACCCATTAATGGTAGGAATAGGGTTACTTCTTCAACAACTCAGTGGTATAAACGGTGATCTGTTCTACTCCAGTAACATCTTCTATTCAGCTGGAATC	7.14	0.88	0	40.39	0	6.65	3.55	0	13.68	0	0.81	1.92	8.66	0	0	0.91	1.19	0	0	0	0	0	0	0	0	26.81	4.37	30.76	15.88	18.26
TRINITY_DN103893_c2_g5_i1	TRINITY_DN103893_c2_g5_i1 len=306 path=[559:0-41 578:42-65 602:66-106 4419:107-114 4427:115-119 4432:120-130 667:131-132 669:133-138 675:139-147 684:148-148 6049:149-172 709:173-174 711:175-198 735:199-209 7573:210-231 7595:232-233 4105:234-235 772:236-237 774:238-249 786:250-253 790:254-276 813:277-290 827:291-305] [-1, 559, 578, 602, 4419, 4427, 4432, 667, 669, 675, 684, 6049, 709, 711, 735, 75…	GATATTGGTACCCATTAATGGTAGGAATAGGGTTACTTCTTCAACAACTCAGTGGTATAAACGGTGATCTGTTCTACTCCAGTAACATCTTCTATTCAGCTGGAATCTCATCCAGCAAAGCTGCAACACTTGGACTTGGTGTAATACAGATTGTTGCTACTGCAATTACAACATCCGTGGTGGACAAAAGCGGTCGCAGAGCTCTTCTACGGCTGTCTTCATTTCTAATGGTTGCAAGTAACCTTCTTGTGTCACTTCTAGTTTCTAAAGATTCGTCTCTTTATGGCTTCTATGGAATGTTATCAC	8.59	2.47	0	97.18	2.65	4.98	1.1	0	29.64	0	0	0	2.41	0	0	0.85	0	0	0	0	0	0	0	0	0	4.33	7.39	47.01	27.67	43.09
TRINITY_DN103898_c1_g4_i1	TRINITY_DN103898_c1_g4_i1 len=487 path=[1199:0-61 11100:62-85 1262:86-97 1274:98-111 1288:112-117 4097:118-124 4104:125-148 1325:149-171 1348:172-174 3807:175-198 3831:199-199 3832:200-207 3840:208-228 1405:229-229 1406:230-230 1407:231-232 1409:233-246 1423:247-253 1430:254-259 1436:260-264 5447:265-288 1465:289-292 1469:293-328 8321:329-385 8378:386-434 8427:435-486] [-1, 1199, 11100, 1262, 127…	ATCATTAGACTTAATCTTATTCTAATGGAGGATGATTGGACTAGACCTTCATCAATTGCAAGCTCTCTATACAACAACACTGATCCTTGGTAAACAAAACACATATTCCTAAATCCCACCTCATGAATTCATTTCTAGGTCTTTGAAATACAAGCCATCACGACACACGCATCATGGAGTTGGTACGCATATGGATATGAAGAATCTCTTGTGGCAACTGCAAAGGGCAAAGATATATGTTTCTTTTATTATCTTTAAACGTGCGGCGAAATATGGAGGTTGTGATTATTGCATGCATGTAAATAGTGTATATGCTAGTCTTATAGGCTGTTCTAAATGGAGCATGTATACACATTTAGTATTTGAAAGTTAACTCAATGAACATCTAAATATGGAAGC…	17.99	32.91	0	0.48	0	14.37	0	8.89	11.17	9.55	0	20.44	0	15.31	0	0	0	0	0	0.46	0.96	0.45	4.18	4.29	0	0	0	24.31	17.39	0
TRINITY_DN103898_c1_g6_i6	TRINITY_DN103898_c1_g6_i6 len=1183 path=[1:0-108 87:109-125 104:126-143 5119:144-144 5120:145-167 146:168-168 147:169-191 11099:192-215 194:216-230 3885:231-309 3964:310-336 315:337-344 323:345-350 329:351-368 347:369-374 353:375-413 11107:414-437 416:438-443 5215:444-503 482:504-515 11108:516-539 518:540-548 527:549-588 7797:589-612 591:613-613 592:614-635 7749:636-659 638:660-668 647:669-693 67…	GAAGAACCAAACAAAAAGTTGAAGTATTCGGTTTGATATCCAAGAAATGAGTGGAGGATTAGCTTCTCCATGGATTCTAGGTGCTTATCTTCTTCCATCTTCATCATCATCACTTGCTACTGAATTCTCGACATCACCGGCTACTTGCGTCTGTCGATCTCATTTCAGACCACCAAAAGACCTCAAATTCGTACTCCATGATGCTCTTGACTCTTCTGGATTCAACACCACGTATGCTAGGGAAGCAAGGGAGGGATTTTGCTCACAGATGAAGAAATTATCAAAAACAGAGAGGGAAAGAAGCATAAGCGTCGATGGAGAGGTTGATTTAGGGAAAACAGCTCTTTATATAGCAGCAGAGGATGACTCACTCATTTCTCACTCTTCTGTACCACTTCC…	14.23	14.49	0	0	0	10.84	0	4.29	0	0	0	0	0	0	0.58	0	7.07	0	3.14	7.05	0.96	2.98	0	6.93	0	12.04	0	24.75	15.8	0
TRINITY_DN103913_c5_g7_i3	TRINITY_DN103913_c5_g7_i3 len=708 path=[1170:0-52 1200:53-53 1201:54-61 1209:62-77 1225:78-83 1231:84-85 1233:86-101 1249:102-106 1254:107-122 1270:123-127 1275:128-137 1285:138-146 1294:147-161 1309:162-209 1357:210-216 12112:217-240 1388:241-243 1391:244-276 1424:277-277 1425:278-299 2339:300-324 2364:325-333 2373:334-340 2380:341-346 12111:347-370 2410:371-379 1527:380-382 1530:383-384 1532:38…	ATCCACTATCAACCCTAATTTTGTAACCTCCCCTACCATACATCACGCCTCATACCCCCTTATTCCATCTGCAATCAGAGTAGTTTTAATCTCATTGCAATCGAAAAAACCTCCGCAATAAGAGTGCTTCCAATCTCACGCTATCAATAAACGGAGTACCTAATCAAATAAAATTGGTTTTCTGTTCATACTTAAAGGTGATTCGCATAGAAAGAAACCGTTTCAGATGCTCACTCTGATCGGCGGAAGCAGTCTGGTGATTCGCATCAGAGTTCAGAACAAGGAAAATCTGTTCGAGGCCGGCCTATTTCTTGGTTCAGCTTTCTTTTGGTGATTGTCACTGGAGCAAGTGTTATATTCTACTATGATCAGGAAAAGAAGCGGCATATTGAATGAATT…	46.97	20.45	10.86	0	6.51	3.81	1.12	2.33	7.65	6.23	0.99	1.73	13.59	5.83	3.6	0	0	0	5.98	14.19	3.86	3.72	5.81	1.48	12.67	16.33	11.83	0	0.27	0
TRINITY_DN103920_c1_g1_i6	TRINITY_DN103920_c1_g1_i6 len=830 path=[1131:0-49 12032:50-73 1182:74-76 12034:77-100 1209:101-116 1225:117-124 1233:125-127 10135:128-151 1260:152-166 1275:167-174 1283:175-190 1299:191-299 1408:300-314 1423:315-323 1432:324-331 1440:332-333 1442:334-343 1452:344-355 1464:356-418 1527:419-443 1552:444-445 12029:446-469 1578:470-481 1590:482-511 1620:512-513 1622:514-526 1635:527-535 1644:536-619…	GTAATATATTTTAGAGCTGGATATGCACCCACCGATTATCCTTCTGAATCAGAATGGAAAGCTAGGCTGCTGATGGAGGAGTCATCAGCTATTAAATGTCCTTCAATCTCTTATCATTTAACTGGCACTAAGAAAGTTCAACAGGAGCTTGCAAAACCAAATGTGCTTGAGAGGTTTCTTGAAAACAAAGATGACATTGCCAAGCTTAGGGAATGCTTTGCTGGATTGTGGAGTCTGGATGATTCAGATGCTGTCAAGAATGCTATTCAGCAGCCAGGGGCGTATGTCATGAAACCACAACGAGAAGGCGGAGGTAACAACATTTATGGAGACGATGTTAAGGAAACACTTTTAAGATTGCAGAAAGAAGGTTCTGAAGAAGAAGCGGCTTATATTCTC…	0	25.91	0	0	0	0	0	0	0	0	0	18.81	0	24.96	11.78	13.8	0	5.2	7.26	0	11.59	0	38.09	3.47	5.72	2.64	5.38	0	0	6.97
TRINITY_DN103953_c0_g3_i4	TRINITY_DN103953_c0_g3_i4 len=2048 path=[13261:0-58 8103:59-59 8104:60-68 8113:69-73 8900:74-86 18371:87-110 8937:111-268 3336:269-271 3339:272-466 18372:467-490 3558:491-502 18382:503-526 3594:527-595 3663:596-613 18365:614-637 3705:638-783 3851:784-790 6090:791-833 8547:834-838 18377:839-862 8576:863-871 3939:872-872 3940:873-885 3953:886-913 3981:914-916 3984:917-917 3985:918-919 3987:920-920 …	GATTATAGCGGTGAAGTCGGTTGTCTTGACCCTGAGTTGTTGCAGCTGAATGAAGTGTCTCCTTTGGCTATTAAATCAAATCCTTATGTTGCTGAGAAGCTGTTTGAGCAATGGCTTTCGCTTCCTGAAACCACTCCTTTGGTCAAATCTTTGCTTAGCAATGCTAAGGCAGGTGTTCCATTGAACGTGTCTGGATCAACTAACAGTCCAAAGGCAACATCTGGCAGTGCGATACCTTCCATGTTCCCAGCTGGCAGTGCACCTCCACTTTCTCCAAGAAGTTCATCTGGTTCTCCTCGTATTTCAAAACGGGCAGGCCCGTCGGTTTTATCTTCTCCCTTGAGATTGGTTAACGAGCCAGCAAAAGAGTTAATTCCACAGTTTTACTTTCAGAATGGT…	0.95	1.13	0.96	0.77	0	0	0.85	0.75	0.49	0	0.93	0.46	0	1.29	0.53	1.73	0	0	0	0	0	3.39	0	2.04	0	0	0.83	1.42	3.2	1.45
TRINITY_DN103981_c5_g6_i16	TRINITY_DN103981_c5_g6_i16 len=681 path=[1954:0-42 1974:43-86 2018:87-122 2054:123-177 11880:178-232 5041:233-234 15702:235-258 5067:259-262 15705:263-286 2130:287-293 3907:294-311 3925:312-317 3931:318-326 3940:327-335 8385:336-359 3973:360-383 3997:384-405 4019:406-407 4021:408-429 4043:430-470 4084:471-491 6857:492-515 4129:516-520 4134:521-622 12754:623-651 4266:652-680] [-1, 1954, 1974, 2018…	ATTACTCTTCTGGAAACGATTCAATAGATCAATAACCGATTCATTATCATCATCATCATCATCATTATCATGTCAATCGAGTATAATGAAGAAGACGTACCTCATGTTCTAGCGGTTGATGATAACCTCATTGATCGTAAACTCGTTGAGAAATTGCTCAAAACATCTTCGTGTAGAGGTAAAGTGTAATTTCGATTAGCTTGTTTGATGATATCTGAATCATACAGGTTACACATATCAGATCTGATTGTTGAATTTGGTTGCAGTTACTACAGCAGAGAACGGGATGAGAGCTTTGGAGTATTTAGGGTTGAAGGAAAATCAGCAACAGAATCGATTTAACGGCAAAGGTATGAAAGTAAATATGATAATTACGGATTACTGCATGCCAGGAATGAC…	4.42	21.04	4.11	4.92	25.14	2.93	3.79	2.39	2.66	6.31	12.08	16.47	0.35	8.57	5.58	1.81	0	10.88	6.67	0.33	4.48	1.14	4.86	0	1.3	0.95	9.88	16.7	14.52	52.82
TRINITY_DN104003_c1_g1_i2	TRINITY_DN104003_c1_g1_i2 len=1326 path=[1:0-96 75:97-123 102:124-143 122:144-145 124:146-153 132:154-156 135:157-179 158:180-180 159:181-182 161:183-183 162:184-185 164:186-203 5004:204-240 5041:241-253 5054:254-264 243:265-280 259:281-335 9794:336-359 338:360-361 9798:362-385 364:386-398 377:399-422 401:423-452 9800:453-476 455:477-510 489:511-511 490:512-521 500:522-531 510:532-534 513:535-578…	GAAGAAGATGAGGGTTTTCCTCTGCAACTTACCGTCCTCTTCCCTCTCACCACCACTACCACCACCACCACCACCAACCACTCCTCACCGCCTCCAAGTTCCTCAAAAACCTTCCATAATCCGTTCACTAACCGGCGCCGCGCTCTCCTTCAATCTCGTCTTCTTCTCGCCGCTGTCTCCACTTCCCCCGCCGTCCATCGCATCAGATTCCACTTCTCCGGCCATTCAATTGGAGTGCCGTAAAGAAGATCAACGGCGAGAAGACGAGAAGAGGTTCGAAAACGCCCCTGAGTTGGTCACTAATGAAGAAATCGTGAAGGAGGCTTGGGAGATCGTAAATGATAGCTTCCTTGGCACCGATCGAAGCCGATGGTCACCTCAATCATGGCTTCAAAAGAA…	0.69	4.49	0	0	0.35	5.03	0	2.57	0	0	0	0	0	28.16	0	0.44	0	0	0	2.83	4.42	0.43	0	0	1.65	0	0	3.6	11.26	1.39
TRINITY_DN104054_c1_g3_i3	TRINITY_DN104054_c1_g3_i3 len=713 path=[887:0-40 14842:41-64 929:65-73 938:74-98 963:99-112 6819:113-121 6828:122-154 1019:155-203 1068:204-205 1070:206-220 1085:221-232 1097:233-238 1103:239-241 4979:242-255 4993:256-274 14843:275-298 5036:299-305 5043:306-346 5084:347-352 5090:353-355 1220:356-376 1241:377-379 1244:380-433 14836:434-457 1322:458-479 9962:480-610 14839:611-634 10117:635-712] [-1…	TCTCAAGCTAATGCTGAAAGAAGTACTAGAACAGATGTTACCATTGTACCTGTTAAACAGTCACCTTTTAGCAAGAAATGGGAGGCATTTAAGGCGAAAATGCAAGGTAATCCGATTTTTAAGCGAGTCAGCGGCATTAGTGAACCAGTCATGACGAAAGGTCAAGAGATTGCAGAAGATATGCGTGAAAGATGGGAGACTAGTGATCATCCTGTAGTTCACAAAATTCAGGATATTAATGAGAGTGTTTTTAGAGAGACAGATGCTGCAACGTCGTTTAAGGAAATTCGTCAGCGTGACCCGTATTTCTCTTTACCTGACTTCGTATCAGAAGTCCAAGAAATTGTGAAACCTGTCCTCAAGGCCTACATTAAAGGAGAAACCGAGGTTCTGGAGAAA…	3.65	2.11	23.21	16.83	33.32	14.62	20.05	30.07	7.52	2.91	10.15	22.43	22.38	7.04	1.16	17.22	26.04	38.56	0	8.45	13.86	1.79	8.13	16.24	1.11	3.05	1.52	1.14	0	2.28
TRINITY_DN104079_c4_g2_i3	TRINITY_DN104079_c4_g2_i3 len=362 path=[1396:0-34 1408:35-35 1409:36-45 1419:46-53 3695:54-68 3710:69-85 1450:86-91 1456:92-109 8823:110-157 1522:158-177 1542:178-199 8757:200-232 1597:233-238 1603:239-241 1606:242-247 1612:248-275 3533:276-299 1664:300-300 1665:301-307 1672:308-314 1679:315-315 1680:316-318 1683:319-322 1941:323-326 1945:327-331 1950:332-334 1953:335-337 8141:338-346 8150:347-36…	AACCAATGGTCCGGCAGATTGAGGTTCATCGTCAACGATATTCTCCATTTCAAGTATGAAAGTGGGTCGGATTCTGTAATGGAGGTCAGTAAAGGTGATTATGATAGCTGCAACACCAATAGCCCCATCACCACTCTCACCGGCGGCGATTCGTCGTTCAATTTGAACCGTCCGGGACCTTTTTACTTCATCAGTGGTAACAAATCGAACTGTGATCAAGGTCAGAAGTTAACTGTGGTTGTTATATCTCCTAAAACGAAGAAATCACCGCCGGCGACTGCTCCGACTCCGTCCAAAAGCTTTTCACCGACGACTCCGGTATCGCCTGTTTCATCGCCGCCGGGATCTGGAACACCCGTATC	67.3	0.59	1033.59	13.15	1.29	71.61	34.74	63.86	3.55	56.99	29.79	22.79	31.15	776.77	6.6	98.65	2.46	2.15	60.95	18.41	73.42	0.72	28.99	374.08	9.53	2.17	1.79	26.48	595.28	2039.83
TRINITY_DN104091_c2_g1_i1	TRINITY_DN104091_c2_g1_i1 len=3003 path=[2981:0-1057 4016:1058-1061 4020:1062-2723 5682:2724-2768 5727:2769-3002] [-1, 2981, 4016, 4020, 5682, 5727, -2]	CGAACAACAAACTTCGGATAAGGTAGGGCGACAAGAACAGTTGAATGGAAAAGAAATGGGGGAAGATAAGAGAATCAATAAGAAGGAAGGAACACGTTTGAAGAAGGCTTCAGGTAGCGGTAAAGAATGGAATGGCCGGGCGAGTATGAGGATATTTAATCGAACGGTCAGGGACAGAAATAAAAGAAGGCAAGTTCTCCGTAACCCAAGACAACAAATAAAGAAGAGCAGGCATGCTATTAAATCAAGTATCATATCTATTGCTTCCCAGGAGGGAACGTGTAGTTGCGAGTCCACCACATTGGCTGATCTCAAGAAATTTGGGGAGCAAATAGGTCTCTCTTGGAATGTAGGAGACGGGGTGGAAGACGAAGGAACAGAGGAAAGCGTCCACATCTG…	0	0	12.83	0.06	26.4	0	19.61	15.9	0	0	0	0	5.04	0	0	0	0	0	0	0	0	0	0.54	0	0	0	0	0	0	0
TRINITY_DN104099_c1_g1_i1	TRINITY_DN104099_c1_g1_i1 len=475 path=[453:0-24 455:25-37 468:38-44 475:45-46 477:47-62 493:63-67 498:68-68 499:69-84 515:85-86 517:87-89 1035:90-105 1051:106-106 1052:107-121 552:122-130 561:131-131 562:132-133 564:134-137 568:138-139 942:140-155 958:156-171 1379:172-195 626:196-203 634:204-217 1274:218-227 1284:228-239 1296:240-266 697:267-274 705:275-282 713:283-289 720:290-302 733:303-336 76…	GCAGAGCTCAGTCCAAGGACTGATTCATCAACAGATGGGGATACCGAAGACAAGGGCAAAAATGCAGGACTTAAATTCTCAGATCGGCGCGACTTTGTACTTAGCCGCTGCCGTCGATGGCGCGAGGGATCCGGAGCTAGTTTACTTGAGGAGGATGCTACCGAGGATTGAGTAATTACTAAAGTGTGATAGTTTTAAGGCCAAGGGAGCTTTGTTGACGTTCTTAGGGAGTATGATCGGCGTTGGTGCTGCATCGAGTCTGGTGATTGTGAAGAATTTAGTGAATGTTTTGGTTGAATTCGTTGCGAAGAGTGAGGATTGGAGTGCGAGGAAAGCAGCTGTAGAGTCTCTTGAGAAATTAGCTGTTGTAGAGGCTGATTTGTTGTCAAAATTTAAGGC…	18.66	0	0	6.94	11.68	0	30.65	0	31.66	0	16.72	0	28.46	0	18.51	35.23	48.76	95.73	47.4	64.91	19.52	24.96	67.76	7.11	32.29	52.59	0	7.21	1.85	0.47
TRINITY_DN104110_c1_g5_i3	TRINITY_DN104110_c1_g5_i3 len=839 path=[6217:0-48 6243:49-53 6969:54-84 256:85-87 259:88-96 268:97-99 271:100-101 273:102-110 282:111-161 333:162-163 335:164-178 350:179-184 356:185-195 367:196-208 380:209-219 391:220-237 409:238-298 470:299-342 3435:343-399 565:400-402 568:403-428 594:429-433 599:434-434 600:435-458 624:459-459 625:460-466 632:467-472 638:473-474 640:475-475 641:476-477 7881:478…	CCTACATTCCATCACTCCACCACCACTCATTTTGTTCTTCTATATTATTTCAAAGCCCTAACTCCATGACGGCCGATTCATCCACCGCCACCATTACTCCCTCCGCCGACGACGGCGCCAATACTTTACCGTCTACGTCGTCCCAAGTTGTTCGCGTAGGAATCGAGCCGGATTCGATCCCTCCGTTTCCGTCGCCGGAGGTTGCTGAACGGCTTCCTGTTTTTCCTGATCCGGTGACTGTGGTGGAATCGCCACCGGATGGTTCCGATGGCGGTGATGGTGGTGTCGATGGGACTAGTTCTCCGGTGATAGGTTCCGCTTCGTGGCTGGCGTTATCTGATTCTGATTCGACTCGACCTGGAGTGGAATCGGTGTCCGGTTCTTCAGTGTCTTCGTCTA…	0	0	3.4	10.85	14.41	4.77	10.9	5.31	11.12	0	1.35	2.71	1.33	7.09	0	0	2.78	3.21	0	0	4.37	0	0	0	0	0	0	0	0	0
TRINITY_DN104118_c2_g3_i11	TRINITY_DN104118_c2_g3_i11 len=789 path=[10924:0-35 4826:36-62 4853:63-63 4854:64-82 4873:83-87 4878:88-106 4897:107-239 368:240-254 383:255-256 385:257-263 392:264-284 10943:285-308 437:309-332 5433:333-374 5475:375-377 8505:378-401 5502:402-412 541:413-415 544:416-466 595:467-523 652:524-528 10938:529-552 681:553-591 720:592-592 9217:593-616 745:617-618 747:619-623 752:624-660 789:661-676 805:6…	GTTGAGAGAGAGGGAGACGGCGAGAAGGCAACCTGACCCTGAGCCCTTGTTTCTACATCGGAGTTTGTAGAAGTTGATTAGTATTCATTGGTGAGAAGACTGGAGTTGAGAATTGTATATATTGGGGTTGATGGATAGTGGTGATGATTTGACTTTTAAGATTATATTTTCTGGAGATGGAGCTGGGAAGTTGCGGGATCAAGTAAAGGAAAAGCTAAAGGAGTTTATGGGGGACTACACGGATGACACTCTTGTGGAATATGTGATTGTCTTGCTTAAAAATGGGCGGCGCAAAGAAGAAGCAAGGAATGAGTTGAATGTCTTTTTGGGTGACGACAGTGACTCTTTCGTATCTTGGCTGTGGGATCATTTGAGATCGAATCTAGACCAATATGCACA…	0	0	17.43	8.89	1.57	9.49	17.7	0	8.53	8.57	0	10.65	11.63	5.93	0	0	5.94	14.36	8.58	1.21	4.56	0	0	6.05	11.13	0	7.01	0	7.56	0
TRINITY_DN104141_c0_g5_i2	TRINITY_DN104141_c0_g5_i2 len=466 path=[1:0-92 71:93-119 98:120-134 113:135-158 137:159-164 143:165-166 145:167-173 152:174-182 161:183-197 16239:198-221 200:222-229 208:230-244 5069:245-266 5091:267-290 5115:291-305 5130:306-314 5139:315-321 5146:322-323 5148:324-329 5154:330-353 5178:354-368 5193:369-395 5220:396-465] [-1, 1, 71, 98, 113, 137, 143, 145, 152, 161, 16239, 200, 208, 5069, 5091, 51…	CCCACCACCAAACTCACCTACCGTCTTCTTACCAGCTATCAGCTCAAGAAGCACAACTCCAAAACTATACACATCACTCTTCTCATCCACCTTCAACGTGTATGCATACTCTGGCGCGATGTACCCGTAAGATCCGGCAATGGAAGACATGCATTCGGAAGCACCCGTGTCTATTAAGAACTTAGCAAGCCCAAAATCCGCAACATGAGCTTCATAATCCGAATCCAACAATATATTGTTGGATTCGGATTATGAAGCTCATGTTGCGGATTTTGGGCTTGCTAAGTTCTTAATAGACACGGGTGCTTCCGAATGCATGTCTTCCATTGCCGGATCTTACGGGTACATCGCGCCAGAGTATGCATACACGTTGAAGGTGGATGAGAAGAGTGATGTGTA…	11.04	1.16	11.27	11.74	5.15	0	13.9	5.88	10.32	5.82	17.85	0.43	8.2	7.8	1.27	0.83	7.71	0	0	4.88	1.02	0	0.26	0.91	8.15	7.14	4.74	1.24	17.62	1.45
TRINITY_DN104172_c0_g1_i3	TRINITY_DN104172_c0_g1_i3 len=497 path=[293:0-26 297:27-29 300:30-33 304:34-40 4187:41-68 2522:69-72 4298:73-79 2743:80-81 352:82-85 4463:86-109 380:110-112 383:113-114 385:115-116 387:117-119 390:120-122 393:123-134 405:135-136 407:137-141 412:142-145 416:146-149 6869:150-179 2621:180-215 2657:216-223 524:224-228 529:229-241 6331:242-265 3138:266-284 6376:285-305 606:306-308 609:309-310 611:311-…	AACCCACCATCATCTCCTCAAAAGGTGACCGTACGAGGAAATCCAACATAACAAGGAACAATCAGAAGCTGTGCAGTCGATACGAGGAGAGCAGAGACGAGAAACCCCATTTAGGTGTCTGTCAGTAGATATGAGTTGGTCCAGCAGTAATTATCTCTGCATTTCAAGCTCAAGCTCAAACACTCTTATCAGTTCCAATGATTGTAAGTCTAAAGGGCAAAGAGGGACATGTCAAGACCTAAGCAGGCCAACTAACATTTTCGCGTACAACAGCTTGAAACCTCCGTCTTTTAAATTTGATAAAGGCCAAAGAAGAAAAGATCATGTCGTGAAAAAGCCAAGAAACATTTCTGCTTACTACAGCTTGAAACCTCCATCTTATAAATTTGATGCCCTAGA…	0	0	0	0	0	12.29	0	0	6.99	6.34	0	0	0	9.12	0	0	12.89	24.77	9.18	2.09	9.1	0	11.82	0	45.31	23.28	0	0	0	375.25
TRINITY_DN104178_c2_g4_i2	TRINITY_DN104178_c2_g4_i2 len=614 path=[2003:0-62 9557:63-89 5012:90-91 5014:92-108 5031:109-113 5036:114-122 2103:123-132 2113:133-149 2130:150-151 2132:152-158 2139:159-163 4289:164-173 4299:174-177 4303:178-179 5989:180-187 5997:188-188 5998:189-197 2178:198-203 2184:204-217 2198:218-221 2202:222-223 2204:224-247 2228:248-274 2255:275-282 6249:283-378 2359:379-387 2368:388-411 2392:412-434 241…	TTACCGGTTCCGGATTATAATGCATGGGCTAAATCAAGAGTATCGGGGTTTCGTGGCGGCGGTCCAAGGTTGGCCTACCCAACCAACCCTCGGTGAATTCGAAAATTTATTGGCATCTCAAGAAGCACTCGCCAAGCAATTTGGCACGATTAATGTCGGGTCTACATCGAAGAATGAGACGGAAGCCTTGTATGCTCATAGCAAGCCCAAAGGTAAAAGTCAATATAAAGATTTTTATAAAAATAGGTCCAGCAGGTATGAAGCCCAGTCCAAGAAGTCTTCTAATTTAGGTTATGAGAAGGGGCAGCAAGAAAAGACTGGGAACGACAAGTCAAGCGGTTACGCCAGGGAAGATGGCAGCGAGGAATCAAGCGACCAGGATGAGAAGTCTGTACGAAG…	0.33	0.78	0	0.34	0	0	0.36	0	5.95	0.33	0.38	0.29	0.4	0	0.87	0	0	0.32	0	0.33	1.38	0	0	0.62	0	0	1.2	9.98	15.12	2.95
TRINITY_DN104190_c0_g1_i2	TRINITY_DN104190_c0_g1_i2 len=1551 path=[4937:0-46 557:47-56 567:57-83 594:84-94 605:95-96 5671:97-118 5693:119-122 4384:123-128 4390:129-133 644:134-174 5347:175-232 743:233-239 750:240-246 8892:247-270 781:271-273 8894:274-297 808:298-309 820:310-329 840:330-333 5859:334-357 868:358-471 8897:472-495 1006:496-513 1024:514-540 6659:541-564 1075:565-576 1087:577-597 4223:598-600 4226:601-616 6767:…	GACGTCGTCGTGCCGCTAGCGATCCGAATCTACCGGATCTTCGTGGTGGCCGGCGGCGGTTTTTCTGGAACAGTGCCGGCCGGAGTGAAGGGGATAAATCTTATGTCATCAGTTTTGGATCCAAAATTTGGGGATATATTAGGTCAGGCTATAAATGGATCACAGGATTTCTCTCATTACAATGTTATTCGTTCCTAATTATGCCAGGATTACTTCAAGTTGCTTATTACTATTATTTCTCAAGTCAGATACGCAGAGATATTGTTTTTGGTGATCAACCAAGGAATAAACTTGATATATATTTACCTAAAAGTGATGGGAAAAATGATGGTCCTAAACCTGTCATTGCTTTCATCACAGGAGGAGCCTGGGTAATAGGTTATAAAGCTTGGGGTTCTC…	0.74	6.76	6.55	20.2	11.57	4.95	18.43	0.66	16.27	3.19	6.31	18.06	0.43	13.86	21.54	0	6.17	5.92	9.09	0	15.05	9.32	9.78	6.82	0	0	6.77	11.15	3.68	5.42
TRINITY_DN104199_c1_g2_i3	TRINITY_DN104199_c1_g2_i3 len=1439 path=[2285:0-124 2284:125-125 2387:126-126 2388:127-151 2413:152-152 2414:153-320 2582:321-321 2583:322-349 2611:350-350 2612:351-383 2645:384-387 5939:388-424 11266:425-448 6000:449-458 6010:459-462 6014:463-475 2683:476-478 2686:479-483 2691:484-486 5509:487-498 7643:499-522 2730:523-532 2740:533-556 2764:557-560 8316:561-593 2804:594-600 2811:601-729 2940:730…	CATCCTTGTAATTTATCAAAGTTTGGTACCATTCGTGAAATCGGTGCAAACCACAGGGAACATCCGTGTAATTAACTCGGGTAAAAAAATACGGTATAAGGTGCATCCTTGTAATTTATCAAAGTTAGGTACCATTCATGAAATCGGTGCAAACCACAATAAGCATCCGTGTAATTAACTCTAAAATTTATTTTGGATCGGATTGGCGTTAAAAAAAAAGTATTTTGGATGGGTGGGGTGGGTCATATGACATGAGTTATTAACAACGTAATCGTGTGAGGGTTTCTCACGTTTCAGTCATCTTCATCATCTTTATCACGTAGTCTGGTATCCATCGCTTTCCTACCAACACGTCACCATGAATCAGCAGCTGTATCTGTATCTGTATGTATATTCTTC…	15.62	3.83	0	0	0	0	0	0	2.49	2.85	0	1.56	0	0	4.29	0	0	2.21	0	7.41	0	0	0	1.28	3.84	0	4.52	5.6	3.31	0
TRINITY_DN104227_c1_g5_i6	TRINITY_DN104227_c1_g5_i6 len=1664 path=[2179:0-178 16168:179-202 2359:203-268 2425:269-285 2442:286-292 2449:293-331 2488:332-457 2614:458-481 2638:482-485 2642:486-592 16166:593-616 2773:617-655 16170:656-679 2836:680-709 2866:710-716 2873:717-718 2875:719-729 2886:730-742 2899:743-746 2903:747-890 3047:891-909 3066:910-935 3092:936-952 3109:953-1084 16165:1085-1108 3265:1109-1119 3276:1120-112…	CGATGGAGAAAATGGTGAAATTTGGCAACACCATGGCATGATGTTGAAATGAAATGAATGTAAATTTGGGCGAATTATCGAGGGGGATAGGCGCCAATTAGATCACACGCAAATCCTCTTCTGCCGCTTCCCCTTCCCTCCGATTTCCCCCCACGATTCATCCGCCATCAACCGGTTTGTTTATGTATATCGGAGAAATAAAACCACCAATACCCAATCTACACACACTAATCCACTGAAATGGCTCAGCCACCGGTTCCGCCTTCTCTCCCGCTCGCACCACCACAACCACAACCGCAACCACCACGACCACCGCCCTTTCTAAATTCCGCTGTTACCGGCGGTTGTCAAGTTCGGTGCGCCGGTTGCCGTATGATATTGACCGTCGGACCGGGGCTG…	0.24	10.94	0	4.11	13.17	0	7.32	6.1	0	6.49	0.01	4.96	0	0	1.3	2.86	1.14	0	3.55	0	0	0	0	5.3	0	0	10.88	12.69	6.81	2.28
TRINITY_DN104231_c1_g2_i2	TRINITY_DN104231_c1_g2_i2 len=1642 path=[1:0-85 64:86-101 80:102-128 107:129-135 14232:136-159 138:160-168 4493:169-270 4595:271-271 4596:272-320 298:321-364 342:365-433 411:434-466 444:467-469 447:470-486 464:487-493 471:494-501 479:502-502 480:503-503 481:504-507 4800:508-558 4851:559-581 14235:582-605 4898:606-636 4929:637-660 4953:661-661 4954:662-662 641:663-669 648:670-670 649:671-725 704:7…	GGTAGATAGACGAATTGTTCGCTATGTCTGGGTGACATAGACGTGTGTAGGTGCGGTCCTAAAAACACGCGGTTAGGATACGTGATGTGAAATTTAACGGAGTAATTCATTAATCGTTTTCCCTTGTTTTCCCCTAACTTGGGGCAATCTTTCGGGAGTCCATCCCGAGTTAAGTTTCTAGAGCACATCAGTGTTGACCATCTCGTCAACGTTTGTATGTCCTTTATTCTCCATGGTTTGCTATAAATGATCACACGGTTATAGTATCAAGTGTTGTTTACTTCTCAAGCAAAGATTAAACTGAAAAGCAAGTTTAGGGTGGTTGACTTTTACCCAATAACGTGGTCATCGTTAACCATTTCGTGAGTTCTTTCGTTGATGTCCCCATGAGTGGTGTTG…	0	0	0.52	8.16	0	0.39	4.23	1.31	0	0	0	0	0	0	0	0	0	0	0	0.3	0	0	0	0.1	0	0	0	0.13	0	0
TRINITY_DN104273_c4_g1_i13	TRINITY_DN104273_c4_g1_i13 len=703 path=[4105:0-43 6421:44-53 6431:54-106 4189:107-138 6038:139-230 201:231-232 203:233-271 242:272-274 8641:275-296 4411:297-318 7309:319-336 307:337-342 313:343-344 315:345-360 7137:361-380 364:381-389 373:390-391 375:392-413 397:414-418 4457:419-461 4500:462-477 4516:478-499 4538:500-564 8371:565-595 9933:596-664 10002:665-702] [-1, 4105, 6421, 6431, 4189, 6038,…	CCACAATTTGAGAGAGAGGGAGTTCTCTCCCTTCTCTCTAACTCCCGGCCACCCAACACGGCGGAGGCACGGCGGCCCGATGGCGGCACACAGTGGTTCAGTGCGAAGGAGGGCGGAGAACGACGGAGGTGGTGGTTTCTGGCGAGTGCAGGCAACAACGTCACTTGATTTGGCTCGGCTCGGTGCCTAGAACATGAAGATCATCTGTTTGACGGAGGAGCAGACGGCGGAGGTGGTAAATCCGGCCACGCAGTGACATGATTCAAGGGCTACAAAGTTCAAGAACAGTAGCAAAACGCGTTTCCGACCAAAAGCGTGTTCCGGCAACGGAGCTAGGGGTTCCGGCGACACAAAAACCTTTTACATGTCTCTCTCGGCCCATACCTACTGATTTCTTTT…	0	12.79	0	8.78	0	0	0	0.36	5.63	9.47	0	0	0	12.72	8.39	0	10.72	0.68	0	4.27	11.5	25.23	0	3.98	14.7	1.14	10.63	0	0	7.71
TRINITY_DN104273_c4_g2_i3	TRINITY_DN104273_c4_g2_i3 len=539 path=[1:0-69 6547:70-90 6568:91-93 72:94-104 83:105-107 86:108-114 93:115-131 110:132-143 122:144-152 131:153-157 5114:158-176 3468:177-177 3469:178-189 3481:190-210 8499:211-211 8500:212-234 3526:235-305 6635:306-345 3636:346-347 3638:348-362 5391:363-371 5400:372-385 5414:386-403 5432:404-408 5437:409-495 3776:496-538] [-1, 1, 6547, 6568, 72, 83, 86, 93, 110, 1…	TTACACAATTTTAGAGAGAGAGAGCCTCCCCCTTCTCTCAAATCCCGGCCACCCACCACGGCGGCCCGACTACGGCACACGGTGGTTCAGTGCGAAGAAGGAGGGTGGCTCACGACGGAGATGGTGGTTTCCGGCGAGTGCAGGCAACAACGCCACTTAATCTGCTCGGCTCGGTGCCAAGAACACGAAGATCGTCCCTTTAACGGAAGAAATATGCGGCGGAGATGGTGAATCAGCCACGCAGTGACGTGGTTCGAGGGTTACAAGTCCCAAAAACAGTAGCAACAACGCGTTTCTGGCCAAAAAACGCCTTTCCGACGAGTTTCAGTGGTGGCGCTAGGGTTCCGACGGCACTCAAATCTACCGATCGTCCGTTACGTGCCTCCCTATTCAGATCTG…	0	8.51	13.48	4.13	0	0	0	0	6.35	10.66	0	0	0	0	8.26	0	0	5.36	9.5	1.58	0	0	0	7.06	1.01	1.15	0	10.47	15.54	22.74
TRINITY_DN104279_c3_g2_i5	TRINITY_DN104279_c3_g2_i5 len=1042 path=[119:0-101 11738:102-129 11766:130-130 11767:131-155 252:156-171 268:172-178 275:179-179 276:180-226 323:227-229 19062:230-253 350:254-305 402:306-331 428:332-355 452:356-415 512:416-424 521:425-439 536:440-481 578:482-505 602:506-511 608:512-527 19053:528-551 648:552-559 19055:560-583 680:584-595 692:596-598 695:599-619 716:620-622 719:623-651 748:652-653 …	GCCACAACTCTCCTCCATCTCTCCTTATCCCCACCCCTACCATAACCCTATCGCTCAACTCCTTTCCTCCACCCTCTCATATCAAACACCTTATTACCTCCCTTATCATCACTCCGCTCAAATCCCGCCGCTCAATCACGAAAACCAACAACAATCTCCGCCTCTTACAACACAACCCCCATCCCCGACCGCCTAATCTCCGCCGCCGCCTACTTCTTCCCCTTCTTCAACGGCCTGCAGTACGGCCGCTTCCTCTTCGCCCAATACCCCAAAACCCTAGGTCTAATCCTCGAACCCTTTCTCCCATTACTCTCATTCTACCGCTCAGTTCCATACTCCAGCTACCTCGCATTCCTATTACTCTACATCGGCGTGGTTCGTAACACGAATGTGAGCCGG…	34.3	13.09	0.64	1.29	17.15	25.75	1.84	16.44	19.37	47.19	20.52	31.47	60.74	16.88	69.02	47.94	45.79	22.14	15.44	40.75	41.06	39.56	15.35	33.99	25.09	25.49	18.65	43.79	21.06	43.03
TRINITY_DN104292_c1_g8_i3	TRINITY_DN104292_c1_g8_i3 len=595 path=[1:0-166 145:167-168 147:169-192 171:193-200 179:201-213 192:214-216 195:217-220 7295:221-244 1846:245-298 1900:299-333 1935:334-357 336:358-375 13762:376-399 378:400-400 379:401-401 380:402-424 403:425-425 404:426-517 496:518-528 507:529-534 513:535-550 3665:551-552 3667:553-574 3689:575-575 3690:576-594] [-1, 1, 145, 147, 171, 179, 192, 195, 7295, 1846, 19…	GGGTGATGGAACTCTCGACTTGCTCGGGGTGCGATTCAATCATATATGAAGTTCGCCGTTAAAAAAAATTAAAATGAAATAGCACCGAAGATACTCCCTCCTCCCACTATAAATATCACATACTCTTTCTTCACCATCATCAACTAACTCACTCCATACAGCTTATTGCCAAACTGAAGAACATGAAGCTCTCATTTGCAGTTCTACTCATCCTTGCTCTTTTCTTCACATCCGCCATCGCATTTTCCCCGACGGGCTCCCCCGTCCCCTCCCCAAGTAAATTCGGGTGCGATAAGAAGTGTGAATTAAGGTGTTCGAGATCTGGTTATAGAGAAAGATGCCTCAAGTATTGCGGGATCTGTTGCGGCAAATGCAACGGATGCGTTCCTTCTGGTCCGT…	11.19	6.76	0	0	0	2.17	0	1.59	9.87	1.38	1.51	1.21	0	1.57	6.32	39.49	0	31.01	4.84	8.25	1.08	0.33	19.71	11.04	60.75	2.34	1.67	1.3	8.73	2.74
TRINITY_DN104341_c3_g4_i3	TRINITY_DN104341_c3_g4_i3 len=206 path=[948:0-37 963:38-43 3831:44-67 993:68-88 4180:89-99 5873:100-115 1041:116-118 1044:119-119 1045:120-136 3961:137-162 1088:163-163 1089:164-166 1092:167-205] [-1, 948, 963, 3831, 993, 4180, 5873, 1041, 1044, 1045, 3961, 1088, 1089, 1092, -2]	CCTGGTGGATGGAATGATCCGGATATGTTAGAAGTTGGTAATGGTGGCATGAGTTATCTGGAATATCGGTCACATTTTAGCATATGGGCTCTTATGAAGGCTCCACTTCTTATAGGTTGTGATGTCCGGAATATGACGAAGGAAACATTTGAAATCCTAAGCAATAAGGAGGTCATTGCTGTAAACCAAGATTCACTTGGAATTCA	0	0	0	0	0	153.55	69.19	0	41.77	0	52.43	0	0	0	39.87	0	0	47.32	628.26	111.88	63	0	73.34	0	172.8	0	0	0	60.14	0
TRINITY_DN104342_c0_g4_i7	TRINITY_DN104342_c0_g4_i7 len=996 path=[2795:0-42 9762:43-61 61:62-63 63:64-67 67:68-70 70:71-71 71:72-76 76:77-80 6737:81-89 6746:90-104 103:105-110 109:111-117 116:118-122 121:123-123 2902:124-128 2907:129-134 2913:135-165 2944:166-191 2970:192-215 2994:216-296 3075:297-301 3080:302-302 3081:303-325 3104:326-326 3105:327-327 12471:328-351 3130:352-389 664:390-399 674:400-410 685:411-434 709:435…	TGTTATTTGAAGTCCTGTGTGGGAGGAGAGCATTTGTTCCAGAACAACATTCACCTCAATATATTACTGAACAAGATCATACAGACGGAAAACTGGATGTCATGGGGATACTAGATGATGTCTTGTCCCCAACGCCACAACCAAGTCACGTTAACTCATCGTTTGATCGTCCTCCATTTAGCCAACTAAGGCAGTCTTCGTCTCCGTCTTCCTATGAACGTCCACTTCCACAGGGGTCTTCGGCGCCTTTGATTAACTCTTCGGCGCCTTCGTTTAACAGGCCACAGTCGTTTGTCGACAAAACGCCTTCGTCCTTTTCACGGCCACCGTTGTCAAGTGACCAATATGAGCCATATGGGTATGAGTTGCCATCAGCCAACGTATCAATGCCACCGCTTG…	0	7.83	6.77	6.69	5.56	0	6.81	2.16	2.63	0	4.69	0	0	0	2.14	0	0	0	0	0	1.43	0	0	1.71	1.6	0	0	0	0	0
TRINITY_DN104396_c0_g1_i11	TRINITY_DN104396_c0_g1_i11 len=752 path=[619:0-24 621:25-25 622:26-46 643:47-49 646:50-56 653:57-62 659:63-87 6827:88-100 6840:101-117 6857:118-143 740:144-147 744:148-154 2695:155-165 2706:166-169 2710:170-177 2718:178-178 775:179-201 798:202-204 801:205-215 812:216-220 817:221-221 818:222-224 821:225-225 822:226-239 836:240-246 843:247-251 848:252-253 850:254-263 860:264-277 874:278-279 876:280…	GTTTATTAGTGAGCAGAGGACTGTTGGTCTTGAAATTATGTTTTACACCAAGTACTGTCCAAATTTACTAGTAGAAGGCATCGAGTTTTGACCACAAAAAATGCAACCCCTATCAATCAGTGAGACATATTGGAAACAAAAGTTGCCGAAGGATTATGAAGACATAATTAAGTGGTCAGACGATGGTGTGCAATGGGAAACCGCTAAGGATCTGTACTGTATTTTATGCAGGGGGTTTCTAATCAATCATGGTGTAGCGTGGTTTTATCTAGACAAAGATGGGAAGAAATGTCTGATGCTGTCAGCAAGAGCAGTTTTGCGAGAAAGCAAATGGAATTGGATGTCTCTGGCCGGAACAAGATTTGAAGAAGTGACTGATTATTGCGATCTTCCCAAATT…	8.5	8.52	0	1.32	0	0	0	0.23	0.21	0	0	0	0.61	0	0	0	0	0	0	0	0.26	3.44	0.13	2.16	0	0.98	0	10.51	7.9	4.53
TRINITY_DN104444_c0_g5_i1	TRINITY_DN104444_c0_g5_i1 len=320 path=[1101:0-87 1166:88-101 1180:102-117 3042:118-125 3050:126-135 3060:136-179 3104:180-190 3115:191-191 3116:192-203 3128:204-208 3133:209-222 3147:223-243 3168:244-244 3169:245-268 3193:269-278 1353:279-319] [-1, 1101, 1166, 1180, 3042, 3050, 3060, 3104, 3115, 3116, 3128, 3133, 3147, 3168, 3169, 3193, 1353, -2]	GTCGGGTCGGGATTGAGAGAGAGGTTGGGAGACAAGCATGTGAAGGGTGTGGTGGCGCGAGGTTTGTGCCTTGTTTGGATTGTGGAGGGAGTTGTAAGATCGCGGTGGATGGTAAAAAAGATAAGGAAAGATGTCCCGAATGTAACGAAAACGGATTAATTTATTGTCCAATGTGTTCATGATCAGATCGGGCTATGATCGTGTTGGTAGAGGGTTCAAGTCATATTGTATTATTGTTTGAACTTATGTGGTTTGGTTTTGTTTGTTTTATAAAACAGAAAAGTAATAAATCATACGTATGTAAAGGTTATTTAAATTTT	24.4	0	36.73	15.47	13.75	10.29	23.25	5.17	1.47	0	23.15	0.82	0	0	9.38	0	0	3.61	8.16	12.04	1.95	27.27	8.75	0	0	0	15.76	23.78	0	0
TRINITY_DN104458_c8_g2_i4	TRINITY_DN104458_c8_g2_i4 len=341 path=[9243:0-58 1360:59-76 1378:77-116 1418:117-122 1424:123-143 5451:144-192 1485:193-206 1499:207-209 1502:210-230 1523:231-234 1527:235-247 1540:248-255 1548:256-258 1551:259-266 9999:267-340] [-1, 9243, 1360, 1378, 1418, 1424, 5451, 1485, 1499, 1502, 1523, 1527, 1540, 1548, 1551, 9999, -2]	CCAAATGGTTAATGATAAAGCTAATGAAATTTGGATGGATTTGTGCAATGAGGAAGCTTCTTCTTTAAGTACTTCGGCTGAGATTTGCTTAAAAAAGTTGCATCGCATACCGGGATATGGCAAAGGGCGTTTGACCTCTACAAAACAGTTTTTGGAGACAGAAAACTTGAGAACAGAATTGGAGTTGGAAAAGGAAAAGTCAAAGGTGTTAGAGGAAAAGTCAAAGGCGTTAGAGGAAAAGTCGAAAGCTTTAGAAGAAAAGTCGAATGCTTTGGAGGAAAAGGTTGAGGTAATTACAAAAGATCATAACAACATTAAAGAGCAAATGGGTCACATGATGG	8.02	3.97	0	26.79	0	47.89	30.85	42.49	0	3.97	40.81	0	0	69.7	0	116.71	30.01	62.3	49	64.83	3.45	61.62	133.91	0	145.8	4.27	0	5.25	0.8	4.88
TRINITY_DN104496_c2_g4_i2	TRINITY_DN104496_c2_g4_i2 len=1908 path=[6339:0-227 6544:228-241 6558:242-251 6568:252-252 6569:253-265 6582:266-267 1021:268-268 1022:269-272 8981:273-296 1050:297-320 1074:321-323 1077:324-328 1082:329-343 1097:344-347 1101:348-367 1121:368-400 12314:401-424 1178:425-517 12316:518-541 1295:542-556 8209:557-613 12312:614-637 8290:638-691 1445:692-697 1451:698-721 1475:722-724 1478:725-727 6867:7…	CACACCTTCATTTCTTTGACCATCCTATCTCTATATACACCATATATATTCACACACACATATGTAGATATCTACCTTCAAATTCCACAAAACATTCCCAAATTTCAAGCTTTGAATTATCAAAATCAAACCATATATTCAAGCTTTGGTCAATTTTTTACACAAGTAAAAAAGATTCAAACACCGTGTATTTAATATTTTCCACAAAGATTTTTGTATAAATAGCCTGAGATTTCAGATTTGTCATCATCATCATCATCATAATCATCTTAACTTCTACAAGCAAGAAACACAAAGACATTTTTGGAATCTTGATTCAAGACTGTTATGGGCTTATCCTTGTCCCTATTATCATCAGCCTGGGAAGTAATCTTGAGACACGGCTTCTTAGATCTACCT…	0.67	7.17	0.49	0	0.13	1.85	0.36	8.46	5.72	1.18	33.75	3.7	4.91	2.09	1.5	1.26	1.18	0.46	9.39	2.17	0.84	0.19	1.34	4.82	3.22	1.55	2.55	5.21	10.88	0
TRINITY_DN104499_c1_g1_i4	TRINITY_DN104499_c1_g1_i4 len=253 path=[7198:0-59 3678:60-87 3706:88-91 3710:92-120 3739:121-127 3746:128-159 3778:160-165 3784:166-174 3793:175-252] [-1, 7198, 3678, 3706, 3710, 3739, 3746, 3778, 3784, 3793]	GAGCAGCTACAGGCCTGGCCTTCATTCACACCTCTGCCACCACCCATAAACTCACCCACGGCAACATCAAATCCACAAATATCCTCCTCGATGAATCCGGCAACGCTTGCATCTCCGACGTAGGCCACTCCGCCATCACCCCACCATCTGCCGCCCCACGATCCGCCGGCTATCGAGCACCAGAATTATCATCGGCAAACAACCGCAAACCCACTCAAAAATCTGACATCTACTCTTTCGGGGTCCTATTGAT	0	0	45.48	98.48	0	0	0	0	0	0	81.59	0	0	76.64	128	73.6	104.64	74.56	0	136.63	83.99	67.61	73.49	58.05	67.51	119.15	77.74	0	0	0
TRINITY_DN104508_c1_g3_i5	TRINITY_DN104508_c1_g3_i5 len=714 path=[3799:0-58 6197:59-142 3922:143-159 10262:160-183 3963:184-249 10263:250-273 4053:274-282 5259:283-289 6461:290-313 4093:314-317 4097:318-318 4098:319-342 4122:343-345 4125:346-359 4139:360-360 8393:361-375 8408:376-385 4165:386-393 4173:394-409 4189:410-417 4197:418-421 8846:422-441 8866:442-445 900:446-446 901:447-465 920:466-501 6401:502-513 9191:514-525 …	GTATATTATTCATAGGTGTGCTATCTAATTATCTCACAATTAGATCTCACAAAACCATATATCTTATGGAGTCTTCATCTTGGCCTGAAAATTTACCAAGCAATAGGATCAAAGCCATTGAAGAGCTTACAAAAGGTCAAATACTAACCAATAAGCTTCACGAAATGCTCGGTCGGCCGGAAAAGATCGAATCGGATCTCGAGTTAGCCGACAGTGTGGTGGTGCAGATCTTGGGGATGTTTGATAACACCCTTTCGATCTTGGGTTGTTCGAATAATCCGACTAGCGATTCGAGATCTCCAAGTAGTTGGGAGGATCAGAAGTCAGAAGTTTCTGATGAAAGCATCAATACTATGAAACCAACAAAAACAAAAAGAGGGTGTTACAAAAGAAGAAAAA…	1.87	1.48	0.35	0.28	0.95	6.17	0	3.25	6.23	6.28	0.36	8.08	4.56	26.85	0	21.58	6.49	8.12	11.46	0.27	1.69	2.36	13.79	9.48	17.61	35.62	10.83	28.94	12.4	3.76
TRINITY_DN104518_c0_g1_i1	TRINITY_DN104518_c0_g1_i1 len=312 path=[915:0-62 955:63-77 970:78-86 979:87-95 988:96-134 1027:135-137 1030:138-140 1033:141-143 1036:144-188 1081:189-194 1087:195-210 1103:211-234 1127:235-245 524:246-251 530:252-252 531:253-260 3413:261-311] [-1, 915, 955, 970, 979, 988, 1027, 1030, 1033, 1036, 1081, 1087, 1103, 1127, 524, 530, 531, 3413, -2]	TTTTGGTGGAAGTTGGGACGAACATTTACCCTTGGCTGAATTTTCCTACAATAATAGCTACCATTCGAGTATTGGTATGCCTCCGTTTGAGATGTTGTACGGGAGGAAATGTAGGACACCCGTGTGTTGGGGTGAAATCGGCCAGAGGGAGATTGGGAGTAAAGAGGAAGTGGATAGGTTGAATGGTGTGATTGAGCAGATTAGGGCTCGTTTAAAGGCGGCGCAAGACCGTCAGAAATCCTATGCGGATAATAGGAGACGTGCTATTGAGTTCCAAGTGGGAGATAGTGTCATGTTGAAGGTCTCCCCTTG	26.57	70.35	0	0	0	0	0	0	0	3.73	0.18	0	0	0	12.3	0	0	0	0	0	0	25.82	0	0	0	0	0	0	0	0
TRINITY_DN104527_c4_g2_i3	TRINITY_DN104527_c4_g2_i3 len=435 path=[1074:0-32 3516:33-37 6966:38-55 6984:56-56 1108:57-61 1113:62-71 1123:72-73 1125:74-80 7009:81-95 4026:96-149 4080:150-157 4088:158-181 1233:182-208 1260:209-219 1271:220-230 8323:231-434] [-1, 1074, 3516, 6966, 6984, 1108, 1113, 1123, 1125, 7009, 4026, 4080, 4088, 1233, 1260, 1271, 8323]	GGAGTGATTGGTGAAAAGGCAGCATCACCATGGCTGTATGTTGTTCCATGGGGTCTCCGGAAAGTTCTTAATTACATAGCTAAGAGATACAGTAATCCGCCAATATACGTAACTGAAAACGGTATGGATGATGAAGACAATGATGCATCTCCCCTACACGAAATGCTGGATGACAAACTGAGAGTTACTTACTTTAAGGGATATCTTGCGTCTGTTTCTCTGGCTATCAAGTGAGTTCCGCTATTTTAACGTCCTATTTATGATGAAATTTCGTTTTCTCCCTCAATCCACCACGTCAGCGCCACATCAGCTACCAATAACACTATCAAATTCATCCTGTAGACCATTCTTAATACTTGACGGTCTCCAAAAACTTGACGACACTCTCTCTCCTCCACG…	6.4	0	11.13	18.16	12.87	3.4	16.04	0.5	6.6	0	14.47	0	0	0	0	4.27	4.89	10.54	0	0	0	3.18	0	2.03	0	0	0	3.45	8.47	2.16
TRINITY_DN104602_c0_g5_i1	TRINITY_DN104602_c0_g5_i1 len=420 path=[3818:0-82 3878:83-96 3892:97-113 3909:114-131 3646:132-135 3650:136-137 10528:138-161 3676:162-162 6469:163-186 181:187-187 182:188-192 187:193-217 212:218-231 226:232-239 234:240-248 8375:249-272 5818:273-281 5827:282-290 285:291-293 10534:294-317 312:318-320 10535:321-344 339:345-392 387:393-419] [-1, 3818, 3878, 3892, 3909, 3646, 3650, 10528, 3676, 6469,…	TGCTCTTCCGATCTCTTAGTTTTTCTTAACCGTGATGGAAATTCAGGCTCATAGTCGCGCCACAGACACTGGCCACCGGCACCGCCATTAACCAATCGTCCAATCAATTTCAATTAGCACTCTCCGACGTCGTCTTTGACTCTGTCTTCTTCTATTCCATCACATAATTCGTAAGAAATCGCCTCCTTTATTTCTCTAATTTACAAACCCTAGAAATTCAATCTCAAAATCTCCGATGGGTAAGAACGATTTCCTGACGCCAAAGGCGATCGCCAACCGAATCAAAGCAAAAGGCCTTCAAAAACTCCGGTGGTACTGCCAGATGTGCCAAAAACAATGCCGTGACGAGAACGGATTCAAATGCCACTGTATGAGCGAGAGCCACCAACGCCAGATGCA…	14.16	0	0	0	0	0	0	0	0	0	0	0	22.13	0	0	21.14	12.73	0	0	0	8.58	15.12	0	19.79	0	0	0	24.47	0	7.8
TRINITY_DN104603_c0_g1_i3	TRINITY_DN104603_c0_g1_i3 len=903 path=[2086:0-82 2146:83-106 2170:107-152 2216:153-185 2249:186-203 2267:204-227 2291:228-233 2297:234-252 2316:253-272 2336:273-274 2338:275-275 2339:276-276 2340:277-277 2341:278-290 4603:291-335 2399:336-338 10686:339-362 2426:363-386 2450:387-401 2465:402-410 2474:411-414 2478:415-425 2489:426-443 4533:444-456 7881:457-467 2531:468-479 2543:480-509 4309:510-52…	CTCTATTAAAAACACACCTATACCCCCTTCCTTCCCGCGCTAACACCTCTTTATGGAGATTTTCCGGCTTCTTTTCCTCCTCCCTTTCCTCCTCCTCCTCCCACCGTCTCTCTCACTCTCCACCACCGCCGACGTCGACAGCGACACCGCCGCATTATCTCTCTTCCGCTCCCAAACCGACACACACGGCATACTCCTCTCCAATTGGACACTCTCTTCCATCACTCACTCCACCGCCTGCTCCGCCGCCTGGACCGGCGTACAATGCACCAACAACCGAGTCACCACCGTAAACCTCCCGTCACTCAACCTCCGCGGCCCTCTCGACGCCCTCGCATCCCTAGACCAGCTCCGCATCCTCGATCTCCGTAACAATCGCCTCAACGGCACCATTTCACC…	2.35	7.05	0	0.6	0	0	0	0	3.72	13.23	0	9.04	14.66	10.07	8.6	27.26	13.62	1.6	0	4.72	14.01	12.03	3.46	3.14	29.24	0	1.63	30.3	2.97	0.4
TRINITY_DN104620_c1_g10_i1	TRINITY_DN104620_c1_g10_i1 len=464 path=[3741:0-35 3754:36-38 529:39-52 543:53-53 544:54-59 550:60-65 556:66-73 564:74-80 571:81-90 581:91-97 588:98-150 641:151-207 698:208-219 710:220-224 715:225-231 6641:232-255 746:256-260 751:261-265 756:266-266 757:267-267 758:268-269 760:270-270 761:271-271 8869:272-295 786:296-301 792:302-302 793:303-303 794:304-304 795:305-315 6345:316-339 830:340-463] [-…	GTGGATGCCTAACACTGGTCTTCTAATCGCAAATAAGTATAACTGTATACTTCACTATTTGACAAATGAAGGCTCCTTAACATATTTCCCTCTTTGGTCAAAGCCTAGGTCTCGAAAAGAATATAATGCCATCACCATCGCATTTGTACGTTACAACCATTTTGTGAAAGTTGACTTAAAAGAAAGACACCCAATGCCAGACGTTTCTGCCTTCAATAAGAGCCGAAAAAAATAAAGTGAATGGGTTGAGATGTATAAAGATCGTTTACTCGTCTATAAGAAAATTAATTGTAATATTGATCTTAATGTTGTACCATTAGAGTGATAATGTATGTACTGTTCGATGACTGGAAAATGTATGTATATTTTTATATTATTGATCGGGTGATAAAAACTTCA…	0	0	0	0	0	0	0	0.46	0	0	0	0	0	0	0	0	0	0	0	0	0	0	0.26	0	0	0	0	30.52	8.63	3.42
TRINITY_DN104620_c1_g5_i4	TRINITY_DN104620_c1_g5_i4 len=388 path=[7533:0-45 7556:46-58 121:59-69 132:70-120 183:121-121 9508:122-145 208:146-165 228:166-170 233:171-174 237:175-182 245:183-184 247:185-193 2730:194-217 280:218-218 281:219-220 283:221-221 284:222-223 286:224-226 3778:227-247 309:248-248 310:249-249 311:250-250 312:251-251 313:252-260 322:261-268 3607:269-312 374:313-318 380:319-325 387:326-326 388:327-331 3…	TTTTTGATTTTTTGCATGTTTTTTCATTATCTATTAGAATGACATTGGTTTACATGATAAACATTAGGAATTTACAAATGCATTCAACATGGATATGTTGAACCTACAAATGCATTTCCATAAGGATACGCCGAACAATTACCATTCCAGAGCTATACAGGTAAACTGATGGGTGAAATTCCTAAATATTTTCATCCGTATGTCATTGGAATCCAAGATGTCGAGGGGTGATGGAAACTGCGGGTTTCGGTCGGTTGCTCTTGCTACAGATCGTAACGAGGGGGAATGGTTTGCAGTTCGTCTTGAACTACTACAAGAGCTAAGAGAAAATGAGAAGCAATACAGAAAAAATTTTGATAGTGAATACAGCCGTTTGGAAGATTCCCTC	0	0	0	0	0	0	0	0	0	0	0	0	0	0	0	0	0	0	0	0	0	0	0	0	0	0	0	61.65	48.45	24.74
TRINITY_DN104633_c1_g1_i2	TRINITY_DN104633_c1_g1_i2 len=266 path=[2554:0-46 2578:47-64 4108:65-67 4111:68-73 4117:74-84 7261:85-109 4153:110-127 4171:128-146 2678:147-161 3504:162-167 6438:168-178 6449:179-181 6452:182-193 2725:194-202 2734:203-205 2737:206-209 2741:210-222 2754:223-232 2764:233-241 9780:242-265] [-1, 2554, 2578, 4108, 4111, 4117, 7261, 4153, 4171, 2678, 3504, 6438, 6449, 6452, 2725, 2734, 2737, 2741, 275…	CAGATGGTAGCCGTGGCTGATGCCGGTTTCAGAGCTATCGCTCTAGATTGTCGAGGCTACGGGCTCTCGGATCCACCTCCGGACATTGAGAAGTTTGGATTCTCGGATATAGTTGAAGATCTTCTTGCAATCCTTGATTCACTTGGCATTGATAAGGTTTTTGTGATCTCCAAAGACGCGGGGGTTCGACCAGCTTATATCTTTACGCTCAAATACCCGACGAGGGTAACCGCACTTATATCTCTTGGAATACCACATACGCCTCC	0	0	0	0	0	0	0	0	0	0	0	0	0	0	0	0	0	162.77	27.84	0	0	0	15.06	30.82	23.48	19.14	6.71	110.61	51.01	62.55
TRINITY_DN104640_c0_g1_i4	TRINITY_DN104640_c0_g1_i4 len=636 path=[887:0-44 909:45-46 911:47-53 10867:54-77 942:78-82 947:83-85 950:86-103 4846:104-178 1043:179-181 4983:182-193 4995:194-217 1082:218-218 1083:219-220 1085:221-244 1109:245-245 1110:246-247 1112:248-271 1136:272-273 1138:274-277 1142:278-281 4921:282-288 4928:289-312 3828:313-323 3839:324-328 3844:329-343 3859:344-369 7430:370-612 1478:613-635] [-1, 887, 909…	TATAACATTACTGATGAAAGAGCAGCCTTGTATGATGCTGCAGAAACATGGGTTAATGCACTTGATGGCAGAGACTTTCTAGGGGGTTCCAAGCCTAATTTGGCGGATCTTGCTGTTTTCGGCGTGTTGAGACCTATTCGACAGTTGAAGTCAGGGAAAGATATGGTGGAACACACCAGCATCGGTGACTGGTATGCCAGAATGGAGCTTGCAGTTGGTGAATCTTCAAGAATAAAGCCATGAATTCCGTGTTGCTTTGCATGGAAGTCAAAGGTCAAAACTTAATATGCGAAGGATAACTATCTAACAACAGGCAAGAACTGGTTAAATCATTGTTCATGTTCGTTCATTTTAACTTCTATCATTCATGGAATGGATTCAGTGCAAGGAGTGGTCTCA…	2.79	12.6	0	0	0	3.58	0	0	2.07	0	0.18	2.21	2.65	1.2	25.22	0	8.61	6.4	7.29	7.85	8.53	21.09	23.87	2.68	0	0.31	0.76	0	0.31	0.63
TRINITY_DN104640_c0_g1_i5	TRINITY_DN104640_c0_g1_i5 len=486 path=[986:0-49 1013:50-52 1016:53-73 1037:74-76 1040:77-79 1043:80-82 1046:83-95 5153:96-119 1083:120-121 1085:122-145 1109:146-146 3778:147-171 1138:172-175 1142:176-179 1146:180-180 1147:181-182 1149:183-185 1152:186-244 1211:245-271 1238:272-275 1242:276-312 6815:313-336 1303:337-343 1310:344-367 1334:368-369 1336:370-370 3164:371-395 1362:396-400 5967:401-438…	TTGGCAGATCTAGCTGTTTTTGGGGTGTTGAGACCTATTCGACAGTTAAAGTCGGGCAAAGATATGGTGGAACACACCAGCATTGGTGACTGGTACACCAGAATGGAGCTTGCAGTTGGTGAATCTTCAAGAATAAAGCCATGAATTACTTGCTTTGCATGGAAGTCAAAGGTCAAAACTAAATATTGGAAGGATAACTATCTCACAACAGGCAAGAACTGGTGGTTAAACCATTGTTCATGTTCGTTGATTTTAACTTCTATCATTCATGAAATGGATTCACTGCAAGGAGTGATCTCACATATAAGGGAAACCCATTGTTATTCTTTTGTTTGTTTCTTATTGTTTTAGAGCTTACTCATTCATCAATTATATCTGCATCGTTAAACGAGGATGTTT…	0	9.79	13.52	15.81	0.81	0	16.57	23.36	11.95	3.19	20.34	2.83	0.55	0	0	2.74	3.11	0	0	0.92	1.44	0	0	1.29	17.07	18.3	15.03	14.51	6.71	11.38
TRINITY_DN104660_c0_g2_i16	TRINITY_DN104660_c0_g2_i16 len=1464 path=[1:0-61 13736:62-85 64:86-112 13740:113-136 115:137-198 177:199-245 224:246-248 227:249-272 251:273-278 257:279-280 259:281-281 260:282-335 314:336-341 320:342-359 338:360-365 344:366-497 3812:498-566 545:567-581 5649:582-605 584:606-624 603:625-629 608:630-642 5305:643-645 5308:646-668 5331:669-683 662:684-690 5423:691-692 5425:693-726 705:727-728 707:729…	CTCAAATTCAGTACGTAATCTGTAAACACTTCCTACAACTTTTCTTTCAACCAAACGGATAGGACTTAAATGGCCAAAATTCACATCTTTACCACTGATTGATTACTGGCTCGAGAATCTAGCTACCTCAATATCGATGATGTATCGGCCTCTTATCATCATCATCATCTTGTGCATCCATTCTTCATCCTCAACAACAGTATCCAACTCAACTGGGAGTGGGAGAGTGGAGTTTCTTCCAGGTTTCCATGGACCCCTTCCCTTTTATCTCCAAACAGGTTATGTGGGTGTGGATGAGAATGAAGATGTACAGCTTTTTTACTACTTCATTCAGTCCGAGTCGAATCCTGATGACGATCCTCTCATGCTTTGGATTACCGGCGGCCCCGGTTGTTCTTC…	0	17.96	35.73	0	0	0	0	8.42	28.16	0	0	0	3.49	8.88	5.52	30.23	7.46	4.24	4.84	0	0.59	0	15.45	7.36	0.37	0	8.84	0	0	0.25
TRINITY_DN104660_c0_g2_i7	TRINITY_DN104660_c0_g2_i7 len=935 path=[1:0-61 13736:62-85 64:86-112 13740:113-136 115:137-198 5584:199-239 224:240-242 5973:243-251 5982:252-266 251:267-272 257:273-274 259:275-275 260:276-329 314:330-335 320:336-353 338:354-359 344:360-491 3812:492-560 545:561-575 5649:576-599 584:600-618 10784:619-707 5308:708-730 5331:731-745 662:746-752 5423:753-754 5425:755-788 705:789-790 7330:791-827 7367…	CTCAAATTCAGTACGTAATCTGTAAACACTTCCTACAACTTTTCTTTCAACCAAACGGATAGGACTTAAATGGCCAAAATTCACATCTTTACCACTGATTGATTACTGGCTCGAGAATCTAGCTACCTCAATATCGATGATGTATCGGCCTCTTATCATCATCATCATCTTGTGCATCCATTCTTCATCCTCAACAACAATATCCAACTCAACTGGTAGAGTGGAGTTTCTTCCAGGTTTCCAGGGACCCCTTCCCTTTTATCTCCAAACAGGTTATGTGGGTGTGGATGAGAATGAAGATGTACAGCTTTTTTACTACTTCATTCAGTCCGAGTCGAATCCTGATGACGATCCTCTCATGCTTTGGATTACCGGCGGCCCCGGTTGTTCTTCCATTTC…	0	9.8	18.16	0	0	0	0	6.27	14.08	2.87	0	0	10.53	10.41	5.76	11.94	8.11	8.93	6.75	0	0.31	0	8.92	9.98	2.06	0	6.92	0	0	0
TRINITY_DN104662_c1_g10_i1	TRINITY_DN104662_c1_g10_i1 len=251 path=[1335:0-40 1353:41-55 1368:56-64 1377:65-70 1383:71-85 1398:86-94 1407:95-97 1410:98-103 7607:104-127 1440:128-133 1446:134-142 1455:143-154 3595:155-178 3619:179-184 3625:185-190 3631:191-193 3634:194-205 3646:206-208 1521:209-217 1530:218-226 1539:227-232 1545:233-238 1551:239-250] [-1, 1335, 1353, 1368, 1377, 1383, 1398, 1407, 1410, 7607, 1440, 1446, 145…	GTTGATAGTAGCATAAAACTTCTTGGGAAGGTTTTGTTTGGAATAGAAAAGGGTCCTGAGGTGTTGAATGCGGTCCGACCTGCAGGCCAACCTTTAGTCGATGAGTGGGACTGCCTTAAAACATTTGTGAGGACGTTTGAGACGCACTGTGGATTTCTATCACAATACGGTATGAAACACATGCGTTCTATAGCTAACTTCTGCAATGCTGGGATCACCAAGGAACAGATGATGGAGGCATCATCACAGGC	7.64	35.56	70.58	0	0	0	36.08	106.71	0	42.42	79.11	47.63	0	1.18	10.87	4.54	0	0	13.66	1.58	62.18	4.7	37.88	32.36	2.42	0	1.93	59.82	49.48	78.08
TRINITY_DN104715_c0_g4_i11	TRINITY_DN104715_c0_g4_i11 len=1876 path=[1:0-102 13225:103-126 105:127-127 106:128-132 111:133-174 153:175-177 156:178-203 182:204-224 203:225-228 207:229-255 234:256-261 240:262-279 258:280-282 261:283-289 268:290-341 320:342-343 322:344-361 340:362-400 379:401-405 384:406-438 417:439-441 420:442-528 507:529-534 513:535-553 532:554-567 546:568-607 586:608-669 13226:670-693 672:694-804 13228:805…	AAAATATTAAACATAAGATAACTTACGCCTTACCCACCGGGTCACCTCGATCATAATTTCGGGTCGTTTGTAGCTATTTGAGGGTTTCCGAGCAAACTGCAGTTAATTTGGAGCGGGAAGATCCGAAAATGGCCGCAGGTGGTAGCACAGAGGATCTTCTGGAGGAGCTTCTCAACGTTGAGTTGGAGCTTCAAGATGTTCAAGATGAAATAAAGAGATTGCTTGATAAGCAAGAAAAGTTGTATGAAAAACAGTCGGAACTTAAGGCGGTTTTGGAAAGTTACCAAGGATTGGAAAATCCTGAAAAGGATAATGCAGCCCCTCAAATGGAGAACTGGTTGGGGTCGTTTGAATGGGATAATGAAGCTGATGATATTAGATTTAATATTTTTGGCATAC…	5.34	6.69	0	0	0.48	0	0	2.46	1.15	1.9	0.1	3.3	1.48	2.72	0	1.28	0.7	4.26	1.41	1.92	0	0	1.17	0	4.37	3.75	4.19	4.67	3.64	1.1
TRINITY_DN104717_c3_g2_i1	TRINITY_DN104717_c3_g2_i1 len=844 path=[4249:0-65 4292:66-76 4303:77-115 6713:116-139 2760:140-145 2766:146-150 2771:151-155 2776:156-176 6261:177-189 6274:190-200 2821:201-202 2823:203-206 2827:207-225 4950:226-244 7878:245-249 2870:250-250 10225:251-274 2895:275-293 5017:294-315 5039:316-317 2938:318-334 2955:335-343 2964:344-346 2967:347-364 10226:365-388 3009:389-409 10228:410-433 3054:434-57…	ACGTGCTCGTATGTACCGTAACCCCAATCAAATATCCTTTTGCTCCATCGTTGCAACTCAGAGAAAAATCACACCAAATATTCAGGACACCTTCTTCATTCTGTCAAAATGGCGTCGATGGCAAAACCCATCCTATCTTCAGTTTTTCTTCCTCCACCATCATCTCTTCATTTCAACTCACCTCAAAAAACACCTTCTCTTCGTCTCCCAAAGAAGACAAACCCGTCTGTACTGCGTGCCAGTTACGAGGTCGGAGGAGGCTACACGCAGGAAGAACTGGAGGCTCGAGAGAACGGCAGGAGCAGACCACACGAAACAAGGGATGAAACGAGTTCTTGGGGTACTGCTCAGTATGAAGCTCTCCTTAAAGGCGGTGAACAAGTCACTTCTGTTCTTGAA…	0	44.84	12.29	0	6.1	0	0	30.05	28.13	0	0.05	49.6	51.75	70.58	0	79.54	52.11	0	2.81	96.42	6.32	9.2	94.87	35.05	35.6	29.49	42.2	0	0	1.8
TRINITY_DN104731_c1_g4_i1	TRINITY_DN104731_c1_g4_i1 len=472 path=[2374:0-33 3869:34-73 3909:74-74 3910:75-91 13761:92-115 3951:116-130 3966:131-145 2497:146-149 2501:150-154 2506:155-162 2514:163-167 2519:168-187 13763:188-211 2563:212-248 2600:249-250 2602:251-269 2621:270-274 2626:275-292 13757:293-316 2668:317-323 2675:324-328 4410:329-354 4436:355-427 4509:428-471] [-1, 2374, 3869, 3909, 3910, 13761, 3951, 3966, 2497,…	GAAGGGAAGGTGAAGTATGTAGGATTATCAGAAGTAAGTGCTTCAACAATTAGAAGGGCTCATGCTGTTCATCCATTAACAGCGATACAGCCTGAGTGGTCGTTATGGACCCGAGATGTGGAAGATGAAATTGTTCCTACTTGCAGAGAACTTGGAATTGGGATTGTTACTTACGCTCCTCTCGGCAAGGGGTTCTTGGCTAGTGGTCTTAAACTGGCGGAAAGCTTGACAGAACGCGATTTCAGGAAGACCAATCCAAGGTTTGAGAATGCTGAGCACAACAAGATTATATTCGAGCGAATGAACGAGATGGCTACAAGGAAAGGGTGTACCGCGGCTCAACTAGCACTGGCGTGGCTGCACCACCAGGGAACCGATGTGGTTCCAATTCCAGGGACC…	0	6.83	2.46	2	94.28	0.6	1.57	10.21	2.34	0	4.8	0.42	0	0	14.32	34.33	0	1.39	0	2.87	2	19.46	0	0.45	0	0	0.58	1380.47	167.58	0.95
TRINITY_DN104731_c1_g6_i2	TRINITY_DN104731_c1_g6_i2 len=344 path=[13760:0-46 2871:47-78 2903:79-80 5271:81-104 2929:105-105 2930:106-107 5549:108-110 5552:111-143 2903:144-145 2905:146-151 2911:152-169 2929:170-170 2930:171-172 2932:173-174 2934:175-176 2936:177-198 2958:199-215 2975:216-238 2998:239-252 3012:253-253 3013:254-343] [-1, 13760, 2871, 2903, 5271, 2929, 2930, 5549, 5552, 2903, 2905, 2911, 2929, 2930, 2932, 29…	TGAGTCATTTGCTTCAAGTGAAGTTGTGAAGGGGGAAAGACATTCACTTATGCGTCTGACATGGATAAATTCAGAGACTCCACCATTGTCTTCTTGGAAAGGCAATCAGCACTCATGCATATGACATGGATAAATTCAGAGACTCCTCCATTGTCTTCTTGGAAAGGCAATCAAGAAGTTGTTTAATATGTTGAGAGACTTGAGCTTTTAATATGTTTGTGTTTTTGTTGCTCTTCATGGCATGGTATGTTTAAAGAACTTGTATGCTTGTTTTCGATGTTTTAGAAATAAATTTTACAAATATGTTTTGTGTTTTTGTTGCTCTTTAGTTCACTGGTTCGTGG	58.22	0	0	0	0	0	0	3.02	0	35.51	0	247.8	59.33	4.06	11.93	0	0	24.64	0	0	16.68	34.11	43.65	6.21	0	29.44	33.36	44.35	3.08	44.95
TRINITY_DN104736_c0_g1_i1	TRINITY_DN104736_c0_g1_i1 len=285 path=[1339:0-37 1354:38-80 1397:81-100 5961:101-129 5990:130-154 1459:155-284] [-1, 1339, 1354, 1397, 5961, 5990, 1459, -2]	AAGTTTGAAGGTGTTGTGGAACATGGGTTGTTTTTGGATATGACTACTGCGTGTATCATTGCTGGGAAAGATGGTGTTAGTGTTAAGAGTAAGTGAAGGATATGTGTTGTTGTTTTAAGTGTTGAAGTTGAAATTGAAATGTGTATTTGATTTGATTTGATTTTGTGTTGGCTTACTAATAAGAGTTTTGAAAAATTGTATGGTTTCTTGATATAGTTTTAGTGTCAAAACATTCCGTAAACCAAACGCCAAACGCGTCGTTAGAGAAGTATGAAATAAAACATG	2.28	0	3	8.58	3.07	2.88	6.4	78.95	1.85	35.58	67.27	8.33	2.8	2.65	27.95	2.96	3.84	17.22	0	2.35	23.61	74.14	75.04	1.06	3.08	2.33	1.43	41.02	121.7	54.71
TRINITY_DN104745_c2_g3_i4	TRINITY_DN104745_c2_g3_i4 len=688 path=[1:0-79 58:80-99 78:100-133 5609:134-156 11487:157-180 5656:181-189 5665:190-223 192:224-239 4771:240-306 294:307-309 297:310-322 310:323-323 311:324-342 330:343-375 363:376-376 364:377-389 377:390-408 396:409-463 451:464-467 455:468-469 4255:470-513 4299:514-514 4300:515-527 4313:528-595 4381:596-614 4400:615-621 630:622-622 4407:623-646 4212:647-663 672:66…	AGCGAAATCACATTAGTTAGTTGTATTCGAGTCGGGGGTCTCTTTGGACGCAACCGCTCTACTCTGTGGATTTGTCAATCACGATGAACTATTGAATTGTGTAACTTCCCTCTCACATTTCCCAAGAATCTGTTGATATTATTAAGAGTTAAATAAAGGTATGTAGTTTGTTTGCATTTTTACTTTGATAGCGGGCGGGCGGACCATGGTTTCCGGCGATTCCAAATCGGACATTTCTTTGCCAGGCATCTTGGCTAGCAGCGCTTTCACTGCGTGTTTTGATGAGACACTGCAAAGGTGAGGCTTCAGCTACAAAAGAAAGCAGCTGGTGATGGTTTACCAAGACCAAAATACAGTGGAATGCTTGGCACTGTAGCTACTATTGCAAGGAAGAAGGTG…	0	0.89	0	18.1	23.75	8.26	0	0	0	5.73	0	0	0	0.22	0	0	0.32	0	0	0.57	6.8	14.05	13.4	0	24.64	0	0	0.71	0.28	0.28
TRINITY_DN104816_c2_g5_i5	TRINITY_DN104816_c2_g5_i5 len=411 path=[4598:0-47 9343:48-71 4647:72-87 2310:88-89 2312:90-100 2323:101-103 2326:104-114 2337:115-126 2349:127-153 2376:154-162 5737:163-168 5743:169-186 2409:187-189 2412:190-198 2421:199-199 2422:200-214 2437:215-222 2445:223-223 2446:224-289 2512:290-299 6881:300-319 2629:320-323 2633:324-328 4142:329-358 4172:359-368 4182:369-376 8013:377-410] [-1, 4598, 9343, …	GAGGAGCGCAAGCGATGAAGAGAATCCCCCTGATTAATTTTCCACAGCGTCATCTGAAGCCTTCTGTTGCTTTGTGGATGTTCGAATGGGTTGTGGAATTACTTATGAGTTATGTGATGAAGGAAGGGGATAGTGTCGGGTCATTGGCGAAGTATGTTGAAACATGATCCTGAGGATGTAAAAACAAACAAGCGTTATGCGGGATCCTCAAAGTGGACTGTTAAGGAAGTAGCTGAATCTGTGAAAGAGGATTTTGGAAGCATTGACATTCTTGTGCATTCATTAGCCAATGGACCTCAGCATTTTGCCCCAATAATGAACCGGGGCGGCGCCTCAATTTCTCTGACCTACATTGCTTCTGAAAGGATAATTCCTGGGTTATTTCTAAAATTTGACATT…	16.94	20.46	0	0	0	2.99	0	11.11	3.15	5.14	3.23	5.12	4.11	8.13	27.44	3.19	8.36	20.28	33.64	28.09	10.64	17.71	0.9	3.97	11.13	0	29.63	1.24	9.46	2.89
TRINITY_DN104856_c0_g8_i1	TRINITY_DN104856_c0_g8_i1 len=419 path=[12282:0-205 877:206-235 907:236-259 931:260-262 7389:263-310 982:311-317 989:318-349 1021:350-352 1024:353-373 1045:374-394 1066:395-403 1075:404-418] [-1, 12282, 877, 907, 931, 7389, 982, 989, 1021, 1024, 1045, 1066, 1075]	GACTGTTTCATCAAGATTTTAGCTTTTGACTTGGAGTAAAAGGCTTGAATCTGTCGTACAATGATAATGGGTTAATAGGTGCCGGGTATCCTTCTATAGAAAATGTTGCAATTTCTATGGGATACGGCAACATGTCTGGTCATAAATGTATCATTACATGTATGCTCTCATTTTGTTGCATAGATGGAAGAAAGAATGACATTATGCAATATGGTTGTCGAAGCTGGAGGGAAGAACGGTATTATTCCAGCTGATGCTACTACGTTTAAGTACCTCGAGGACAAAACGTCTGTGCCTTATGAACCAGTCTACAGTGATAATGAAGCAAGGTATCTTGCTGAGTATAGAATCGATGTCTCCAAATTGGAGCCCCTAGTGGCTAAGCCTCATTCTCCTGAT…	102.94	82.57	152.65	289.94	210.8	521.96	222.54	162.89	88.12	124.15	123.03	0.51	147.5	205.5	242.74	22.07	73.76	0.56	0	69.65	45.86	267.07	0	181.5	56.43	30.39	117.51	113.49	0	172.58
TRINITY_DN104882_c0_g3_i1	TRINITY_DN104882_c0_g3_i1 len=4109 path=[8102:0-132 8212:133-156 8236:157-164 8244:165-251 20192:252-275 8355:276-461 8541:462-485 4041:486-490 10096:491-551 20205:552-575 10181:576-608 10214:609-624 10230:625-639 10245:640-648 10254:649-663 10269:664-796 10402:797-797 10403:798-977 10583:978-978 10584:979-1001 10607:1002-1002 10608:1003-1040 10646:1041-1077 4591:1078-1086 4600:1087-1096 12765:10…	GGAGTATTCGCTTTTGGATTCCATCGGTCTTCTTAGCAACAGACCCCAAATCTCCGTAGAAAGTAACCAAGTTCTCACTTTCTTCCGCACACAGGACAGGGATTCAACCTTTTTATTTATATCTGTCCCCGCCGATCCACCGCCCACCACCACCGGAGGAAGATCGGACCCGATCTCATCTCATCTACACCTGAATATCACCTCCTCTTTACATATCTTTCCGTGTATTTGAACGCATTTCCGTTTCAAATCTCCGTTGATTGTATGAGTGAATGAATTCCTATAAATCAATTCTTTCGGTTTGTACAATGCGAATTCAATGCTTGTTGTAGTGTTAGGTTGATTCTGCAATAAATTTAGATTATCCTAGAAATCCGTGTGAGATCTTATTCTTAACCT…	4.98	3.79	8.17	7.09	0.32	3.57	0.39	0.08	2.48	0.41	0.51	0.83	0.63	0.58	0.15	6.06	3.5	0.38	0.21	3.54	2.53	0.09	0.24	2.73	4	4.34	2.73	0	0.1	0.09
TRINITY_DN104895_c1_g3_i2	TRINITY_DN104895_c1_g3_i2 len=641 path=[3734:0-44 3756:45-49 3761:50-57 13409:58-81 3793:82-98 3810:99-117 9217:118-141 4783:142-142 4784:143-144 4786:145-146 9411:147-156 11103:157-180 4821:181-203 4844:204-212 4853:213-219 3981:220-230 9925:231-254 4016:255-261 4023:262-276 4038:277-286 4048:287-311 4073:312-316 4078:317-329 5111:330-335 5117:336-353 4115:354-380 4142:381-399 4161:400-402 4164:…	CATTGTGGCCAAAACAGGAGCACAGTTGTTCCCATAACTCTTGTTGGAACAGGAAATTATGGTGAGTGGTGAAAGTGGAGCCGGTAAAACTGAGACAACCAAAATGCTTATGCGGTTTTTTGCATATTTGGGTGGCAGAAAAGATACCGAAGGCCACACAGTTGAACATCAAGTTCTTAAACCATTTCAGGAAGTTCGTTGAGATCCAAATTGGTAAGCACGAGAGGATTTGGGGAGCAGCTATCAGGACTTATCTTCTAGAAAGATCTCGTGTTTGCCAAGTAAATGATCCTGAAAGGAACTATCACTGTTCTACCTGCTTTGTGCAGCCCCACCAGAGGAAGCAATTTTCAGAGTTACTGCTGCTATACTTTATCTTGGAAATATTGCATTTGCTAA…	0	7.75	0	0	0	0	0	0	0	0	0	0	0	3.62	0	0	0	0	0	0	0	0	0	0	0	0	0	4.69	5.12	10.52
TRINITY_DN104918_c4_g2_i1	TRINITY_DN104918_c4_g2_i1 len=681 path=[5253:0-71 5302:72-87 11285:88-111 5342:112-112 5343:113-186 5417:187-216 2156:217-224 6079:225-238 6093:239-248 2188:249-260 2200:261-297 2237:298-324 2264:325-329 2269:330-331 2271:332-332 2272:333-333 5832:334-357 2297:358-367 2307:368-368 2308:369-377 2317:378-390 2330:391-435 2375:436-437 2377:438-453 2393:454-454 2394:455-461 2401:462-469 6351:470-494 …	GTGCGGCTTAAGTAAGGTCTTCTTTTATCAATTGAAACGCCACCTTCACGTGATGATCCCCATGCATCCCCCCTTTCATAAGAATCTACGCTTCCGTTAACACACACTAACGCCGGCTACTCCACCGGGCCAGCATTCGCATATGCTCTCACGTGCATCCCCTTACACGTGTCCTATCATCCAATCAATACCGTCAACTAACGGCTTGTTTATCACCTGATTCATCAACCTCATAAACCTCACACACACTCCGTCTGATCTTAAATTTCTAACAGAATTTGAACAAAATATGGCATCTGTTATTTTCCGGACCGGATCTGGATCGATTAGTTCGCCTCTGTTCACTTGTTTACCTAGATTCTCCGTCCCCGTTCGTCACGATTCCTTTTCCAGCTGCGA…	1.42	44.4	0	0	0	0	0	0.27	2.36	1.16	0.11	0.25	0.35	1.76	9.08	2.71	4.92	15.87	14.5	0	0.9	0.28	0.46	0	10.65	0	1.05	0.72	0.84	0.29
TRINITY_DN104945_c1_g5_i1	TRINITY_DN104945_c1_g5_i1 len=730 path=[1648:0-60 1686:61-86 1712:87-105 1731:106-127 1753:128-133 1759:134-134 1760:135-145 1771:146-169 1795:170-181 1807:182-213 913:214-219 919:220-221 921:222-222 922:223-224 924:225-225 5545:226-249 949:250-251 951:252-275 975:276-276 8341:277-300 1000:301-313 1013:314-316 1016:317-342 1042:343-344 1044:345-358 1058:359-364 1064:365-365 1065:366-377 1077:378-…	TATTGTTCGACTACTTTTCGCTTGGTTTTTAAATGCACGAATCTGACTCCATCTTGCCTGTATGAGTTCTTCCGTTTGTGAGAATCACTGCTGTAACCTAATCGGTTGAAGAACCGTATCAGTTGAACTTTCAGGGCAATTACTTGCAACGACATTTATTGTAGATCAAATTGAATCGAAAACCTGGTTTGTGTGGAACTGTTGAAGATATTGATATCATCAGGTGATTCGAAAATCTGGTATCACTATAAGCTGTTTATTATCATTAACTTTCCTGATTATTATCTTTATGATTATGTTTGATTTGAATCTGAATCGGACCTAAGTTGAGAAGCATTTATCAGGTGGTTCGAAAATCCGGTGGTTTCCTGTTATTGGTAATTTGACTATTTATATTTC…	42.82	0	22.94	0.27	0	10	24.5	7.54	0	5.32	14.41	0	0	0	0	2.03	9.02	12.22	18.58	19.94	6.57	0	0	9.97	14.09	1.78	9.57	0.33	0	0
TRINITY_DN104949_c1_g1_i1	TRINITY_DN104949_c1_g1_i1 len=657 path=[1066:0-34 10771:35-58 1102:59-76 10772:77-100 1144:101-103 6672:104-127 1171:128-142 1186:143-151 1195:152-169 1213:170-184 1228:185-208 10777:209-232 1276:233-292 1336:293-313 1357:314-316 8808:317-340 1384:341-349 1393:350-358 1402:359-413 1457:414-415 4500:416-419 4504:420-421 4506:422-442 4527:443-445 4530:446-478 4563:479-535 4620:536-570 4655:571-574 …	CACGAGCTCGACACCAAGCTCGGGCCCGGTGTCCAGATCACCGAGCCCGATGTCCAAAACCTCCCTTACCTTCAAGCCGTGATCAAAGAAACCCTCCGTCTCCGTATGGCCATCCCACTTCTAGTCCCACACATGAATCTCCACGATGCTAAGCTCGGCGGGTTCGACATCCCGGCTGAAAGCAAGGTCTTGGTCAACGCGTGGTGGCTCGCTAACAACCCGGAGCAATGGAAGAAACCCGAGGAGTTTAGGCCCGAGAGGTTTTTGGAAGAGGAAGCGAAGGTTGAGGCTAACGGGAATGACTTTAGGTACTTACCATTTGGAGTCGGGAGAAGGAGTTGCCCCGGGATCATTCTTGCGTTGCCGATACTTGGAATTACGATCGGGCGTTTGGTGCAG…	58.27	0	0	0	0	0	0	0	0	0	0	0	0	0	314.13	0	0	0	0	0	0	0	0	0	0	0	0	0	0	0
TRINITY_DN104949_c1_g5_i2	TRINITY_DN104949_c1_g5_i2 len=337 path=[1402:0-77 1457:78-79 1459:80-85 6272:86-95 6282:96-109 1489:110-121 1501:122-124 7129:125-145 5420:146-148 1528:149-217 10780:218-241 1621:242-273 10774:274-297 1677:298-308 9640:309-336] [-1, 1402, 1457, 1459, 6272, 6282, 1489, 1501, 7129, 5420, 1528, 10780, 1621, 10774, 1677, 9640, -2]	AGTTGCCCCGGGATCATTCTTGCGTTGCCGATACTTGGAATTACGATCGGGCGTTTGGTGCAGAATTTCGAGCTGTTGCCTCCACCAGGAGAGTCGAAGGTTGATACGTCGGAGAAAGGTGGACAATTTAGTTTGCATATCTTGAAGCATTCCACCATTGTTGCTAAACCAAGAGAGGTGTAGGAATTGCTTTATGTATATGTTCTGTTGTACTTGTACGTTTTGGGTGGTTGATCATTGTATTCAATGTTTGTTTCTTTAAAGTAAAACACTTTACATAAAAATAAGGGTGTTGGACCTTCATTTATATTTGTATCATACCTCGAGATCGGAAGAG	57.84	96.73	0	0	0	0	1.57	0	0	37	0.47	119.33	67.08	30.44	100.69	2.03	122.9	133.1	23.31	0	19.46	101.42	40.73	21.14	38.87	45.95	41.81	84.56	32.15	26.96
TRINITY_DN104973_c1_g5_i8	TRINITY_DN104973_c1_g5_i8 len=410 path=[6305:0-142 12433:143-166 6449:167-175 1129:176-176 1130:177-230 1184:231-231 1185:232-243 7623:244-264 3343:265-267 3346:268-335 3414:336-340 3419:341-344 3423:345-351 8581:352-384 8614:385-385 8615:386-409] [-1, 6305, 12433, 6449, 1129, 1130, 1184, 1185, 7623, 3343, 3346, 3414, 3419, 3423, 8581, 8614, 8615, -2]	CTGCGATGATAAAATGAAAATTGTTGGTCTTGTTTATGTAGGATGAAGTCTATTATTAATTCATTTTTTTCCAATTGATTTGGGTTAAAACTTAAAATCTCTCATATTTTGAAATTGTATCTCTGCTTTTAATCTTCTTTTATGGTTCATCAGATTGGCAAGTATGCAAGATGCTTATTTTGAAGAAGAAATGCGCAGTTTGTTTGATAATTTGCTGCTACAATCACCCATTCTTGGAGGAGGGATGATTCCAAATTTTATGGGCAATGTTCTTTGGGTGTAGAGAGAATTGCAGCAATCCCTGTGAAACCATAAGGGGTGTTACAATTTGGGTCCACTAATAAGATTATGGGGAATGCAGGTTTTGTAAACCAAACCAAATCAATGCATAATGTAACT…	0	0	9.94	16.83	0	0	9.14	0	8.68	3.52	6.81	0	13.58	4.28	0	10.15	0	0	11.26	7.75	4.38	0	19.85	4.44	0	7	0	0	0	0
TRINITY_DN104974_c3_g1_i1	TRINITY_DN104974_c3_g1_i1 len=653 path=[1493:0-47 1518:48-524 1995:525-530 2001:531-566 2037:567-652] [-1, 1493, 1518, 1995, 2001, 2037, -2]	GTTAAAAATATATAACATTTTCAATATCAGTTTGTTATTCTTAATAATAAATATATGTGCTGGTTACTAATTATGTTTTATCTTTGAGCATGTAATTGATGGGCTATTCTGAAGTGGGCTGATACTGATTAAGGCTTAGTGAGTTAAAGTGTTCGTGGGCTGATGACAGAAGATAATTACCATTTTATAAAAATACATATTTGGTTATTCAAGATATTAGCTGGATAAAGTTGTTGAGGAGGTTAATTGCATTCCGGGTATCGAGGGGGTGCGTTGGAACTCAAACCGTTCCAATCTCTTGATAAAAGGAAATCTGAGATGAACAGTTGAAGCATGCGAGTTATTTTCTCTCAAGATTTGTTTGAAGTTCTCTCATCTTTGTTCTTAATTTTCTGCACT…	0	0	13.36	4.4	3.01	3.09	14.27	2.23	0	0	1.69	0	0	0	0	0	0	0	0	0	0	0	0	0	0	0	0	0	0	0
TRINITY_DN104974_c3_g1_i2	TRINITY_DN104974_c3_g1_i2 len=592 path=[629:0-27 2375:28-47 1518:48-524 1995:525-530 2311:531-552 2211:553-591] [-1, 629, 2375, 1518, 1995, 2311, 2211, -2]	ATTGAAAATGTTATATATTTTTAACATCAGTTTGTTATTCTTAATAATAAATATATGTGCTGGTTACTAATTATGTTTTATCTTTGAGCATGTAATTGATGGGCTATTCTGAAGTGGGCTGATACTGATTAAGGCTTAGTGAGTTAAAGTGTTCGTGGGCTGATGACAGAAGATAATTACCATTTTATAAAAATACATATTTGGTTATTCAAGATATTAGCTGGATAAAGTTGTTGAGGAGGTTAATTGCATTCCGGGTATCGAGGGGGTGCGTTGGAACTCAAACCGTTCCAATCTCTTGATAAAAGGAAATCTGAGATGAACAGTTGAAGCATGCGAGTTATTTTCTCTCAAGATTTGTTTGAAGTTCTCTCATCTTTGTTCTTAATTTTCTGCACT…	0	0	16.32	16.72	9.68	3.92	8.41	5.79	0	0	9.62	0	0	0	0	0	0	0	0	0	0	0	0	0	0	0	0	0	0	0
TRINITY_DN104974_c7_g1_i1	TRINITY_DN104974_c7_g1_i1 len=247 path=[202:0-43 223:44-75 255:76-77 257:78-87 2279:88-111 291:112-126 306:127-127 1795:128-151 1450:152-164 343:165-171 350:172-178 357:179-195 374:196-203 382:204-222 4107:223-246] [-1, 202, 223, 255, 257, 2279, 291, 306, 1795, 1450, 343, 350, 357, 374, 382, 4107, -2]	GGGCTTTGACTAATTGGATGAGAGATTAAAAGGATGGGCTCGTGGGCTAATAGCTGAATAGAAGGATGGATGGGCTCGTGATATATAGATGGATATATAAAGCAAGAGTTGACGTCTTCTTAAAAAAAGAGGGGGAAAAACAAAAAACCCTAGAAGAGATTATCCAGGCTCTCTCTCTGATGTAGAAGACTCGCCGATTTCCAGTCATAAGAGTTCTTGATCTCCTTCCGTTTAAGATAAGAACTCA	1.59	1.38	58.79	195.48	84.15	51.6	221.78	20.08	0	0	159.71	11.67	54.62	8.63	0	5.48	0	0	0	61.04	3.5	8.17	6	1.46	43.56	0	10.08	0	0	0
TRINITY_DN104988_c2_g2_i1	TRINITY_DN104988_c2_g2_i1 len=654 path=[2040:0-71 2089:72-145 2163:146-216 2234:217-217 2235:218-244 2262:245-273 2291:274-274 2292:275-282 2300:283-284 2302:285-309 2327:310-328 2346:329-337 2355:338-394 2412:395-400 2418:401-415 2433:416-451 2469:452-466 2484:467-479 2497:480-503 2521:504-517 2535:518-542 2560:543-552 16165:553-576 2594:577-577 2595:578-596 2614:597-607 2625:608-613 2631:614-61…	AATCCTGTTAGACTGATATAAAAAGGGTTAAGATTTGCAGATATGACTGGTCTCTCAGGAACCAAAGCATAAATGGCTGAGGGTGATAATCCAGCAGGCAATCAAAATGAAGTGCCTATACAAGAAGAATCTGGGCAGCATGAGCCCACTATACGGGAAATGATTAGAGAGGAATTGGGTATAGCTATTGATATTGCATTTCCTGCAATTATTGCATCCTTCAGGGAGGATTTTATGAACGAAGTTCGAGGAATGATAAATGCTAATAATGATGCCAGAAGGAGAATTAGAGGTGTAGAAACCTCAGGATGTTCTTTGAAAGATTTCATGGTGGTTAAACCACCCACTTTTGATGGTAAAATAGATCCAGTCCTTTGCCACAGATGGATCACTGAATTA…	0.3	0.24	6.61	13	10.95	3.07	9.64	0.28	0.5	0	2.77	0	0	0.23	0	0	0	0	4.28	0	0	0	0.97	0	0.39	0.29	0.37	0	0.89	0.3
TRINITY_DN105009_c1_g6_i1	TRINITY_DN105009_c1_g6_i1 len=232 path=[5572:0-34 2476:35-66 2508:67-70 7982:71-109 2551:110-118 6607:119-159 2601:160-169 4135:170-178 4144:179-184 4150:185-193 2635:194-197 2639:198-207 10599:208-208 10600:209-221 4511:222-231] [-1, 5572, 2476, 2508, 7982, 2551, 6607, 2601, 4135, 4144, 4150, 2635, 2639, 10599, 10600, 4511]	GTGTTTGACGTCGGGTTTAACGAGTTAACCGGTCCAATTCCGCACTCGTTTCAGTGCTTGAAGAAAATGGAACTTTTGAATTTAGCAGGGAATAAGTTCTACGGTGTGGTGCCGGAGGCCGTGTGTAGCTTACCGGTGTTATCGAATTTTACGCTTTCGAATAACTATTTTACGCAGGTTGGTCCACAGTGTCGGAAACTGATTAATAAGAAAGTTCTTGACGTGAAGATGA	9.37	0	0	12.15	0	16.28	0	0	0	10.88	0	0	2.3	543.03	0	7.44	21.42	1.92	248.23	368.65	267.98	1.96	0	15.41	20.71	398.39	11.96	0	0	0
TRINITY_DN105009_c1_g9_i1	TRINITY_DN105009_c1_g9_i1 len=273 path=[2587:0-34 2599:35-36 2601:37-46 2611:47-58 2623:59-70 2635:71-74 4487:75-79 4492:80-84 8604:85-98 2663:99-108 2673:109-113 2678:114-118 2683:119-139 7777:140-169 2734:170-175 2740:176-182 6133:183-183 6134:184-211 2776:212-217 2782:218-244 2809:245-245 2810:246-255 2820:256-261 2826:262-262 2827:263-269 2834:270-272] [-1, 2587, 2599, 2601, 2611, 2623, 2635,…	TGTAGTTTACCGGAGTTATCGAATTTTACGCTTTCGAATAACTATTTCACGCAGGTTGGTCCACAGTGTCGGAAATTGATTAATAGGAAAGTTCTTGACGTGAAGATGAACTGCATTTTAGATCTTCCGAACCAAAGGACCGCGGCTGAATGTGCGAGTTTCTTCAATATGCATCATGCTTGCCCGGATGAAAGGTCGCTTACTCTTGTGCCTTGCTCAGTCGGGTATTCAAGTGCGCAGTTGGAGGCGTCAGATATTGAACTGACGGCTCTA	7.54	8.52	189.99	203.58	176.57	119.78	8.45	3.62	6.07	4.21	19.82	145.54	159.79	8.75	272.15	7.95	0	111.37	0	9.06	5.48	6.39	18.51	342.39	536.42	83.54	768.29	0	0	1.28
TRINITY_DN105015_c4_g1_i7	TRINITY_DN105015_c4_g1_i7 len=565 path=[8647:0-95 3782:96-122 3809:123-152 3839:153-156 1024:157-163 4403:164-167 4407:168-187 1055:188-193 1061:194-200 1068:201-204 5341:205-228 1096:229-233 1101:234-238 1106:239-256 1124:257-259 2881:260-262 2884:263-269 2891:270-274 2896:275-275 2897:276-277 2929:278-280 2932:281-301 1169:302-303 1171:304-314 4119:315-392 1257:393-396 1261:397-405 1270:406-457…	CTGTTTTATTTATTTTTTTTATCATCGTTTTTTTTTTCTTTCACAAAGTTACTTAGTAAGAAAAATCGATTATTTCTGCTTTTACACAATCTTCACTCAGGTTTTCATACTAACCGTTAGACTGTAAGCCATTGTTGGTCAAAAAAGATGTTGGCGTGCAAGCTATTCTTCAAGGGAATGAGTTAGAACAAGAAAAGCCCGTTGTATTTTTGTGCGAAAGCTGCAAGTGTACAAGTACTCCAGTTGCAAAAGATGGAACAGATTGTTCAAACTTGCAGCTGGTTCCTGTTGGCGGGTCACAATCGGCTTATAAAACAAAGCAGCTGGTTCCCAAAGCAATTCAGAAGGTGTTGACAGGAGCTATAAGGCCAGAGAGATGGCATTAGAAGAGCTCTGCAG…	6.92	9.07	0	0	0	0	0	0	0	0	0	0	0	0	50.3	0	0	0	0	0	3.69	0	0	0	0	0	0	0	0	0
TRINITY_DN105020_c0_g7_i1	TRINITY_DN105020_c0_g7_i1 len=521 path=[1:0-174 153:175-178 4009:179-228 198:229-246 216:247-253 223:254-263 6117:264-287 257:288-288 258:289-303 273:304-304 274:305-312 282:313-327 297:328-334 304:335-355 6751:356-376 355:377-387 366:388-409 388:410-411 390:412-420 5873:421-444 423:445-478 8524:479-502 481:503-520] [-1, 1, 153, 4009, 198, 216, 223, 6117, 257, 258, 273, 274, 282, 297, 304, 6751, …	ATTGAGATGAATAACAGATTTGCTTCTTCCTCATAAAAACCTTTAATTAACGATTTACTATTGTTTTTATGGTTATTTAACAAGAAAAATATTTTGATTTGGGTTGGTAAGATGTGGGGGGGTTGGTGAAGGAAATGACACTCTAAAAGCCGCCACCAAACTCCCCACCACCATCACCATCTTCTTCACCTTCATCTTCCACCAATATCACCAATTCAAAATCTTGAATCTCCACCCAAAATTCCAAGAAACACAATGGCGATTAACCTCAACAACTTACCCAATTTCACTTCCAATTTCACCAACAACCCATCTTCCAAATCACCCCCATTATCTTTCCTATCTTTTGGATCCAACCCCATGACCCATCTATCTGTTTCTTGTAATCTCAATATTCAG…	65.02	77.15	20.67	22.28	26.29	137.76	15.68	69.05	15.89	13.65	9.6	27.61	27.8	85.74	8.66	14.17	14.9	11.89	11.75	23.18	10.24	12.4	8.13	16.71	6.37	13.71	18.34	202.72	120.03	69.95
TRINITY_DN105029_c0_g14_i1	TRINITY_DN105029_c0_g14_i1 len=469 path=[1277:0-44 1299:45-46 1301:47-63 1318:64-65 1320:66-66 1321:67-68 1323:69-89 1344:90-94 8541:95-118 1373:119-129 1384:130-131 1386:132-149 7939:150-173 1428:174-191 1446:192-215 2541:216-229 2555:230-231 2557:232-253 1508:254-261 1516:262-262 1517:263-275 1530:276-299 1554:300-307 1562:308-310 1565:311-311 1566:312-323 1578:324-331 1586:332-335 1590:336-347…	GCTCACCTCCACCGTGCTGCCACCATAGCCGCCGTCCGACCTCACCGCATTACCTACGTCGAACGTTCCTTCAACTTCTACAGTCAGATCTGGTGAACAAATGTCTTCCTTGTATCATGATCTAACACCTACTGGTAGAACACAATCTATATGTCAGCAAGGAGAGTTTGCTTGGAACAATGTTACTGATGGGCTATCCATAGATGTGGATAAACAACAAACTCTATTGGTGGGTGACACTGAAACGATAGAAATACCTGCCAGAGAGGAACTAAAGATGTGTGAAGCTGACAAAAATCAAGAACCATGTGAGGGTATGCTGTTTGAATCAGATGAAGCAGCAAGAACATTTTATGATCATTACGCAGGGAGGATTGGTTTTGTTACCCGTGTTTTATC…	0	0	14.26	17.18	30.17	0	11.12	20.28	1.58	0	0	8.49	12.18	2.96	0	0	9.83	10.01	0	5.8	4.55	0	0.51	1.28	12.42	5.32	10.34	5.94	5.1	0.96
TRINITY_DN105072_c4_g4_i3	TRINITY_DN105072_c4_g4_i3 len=2121 path=[7417:0-75 7470:76-235 215:236-236 7630:237-261 240:262-262 241:263-318 297:319-517 496:518-541 520:542-551 530:552-559 538:560-579 558:580-583 562:584-603 582:604-630 609:631-640 5183:641-686 6309:687-706 674:707-708 676:709-713 681:714-740 708:741-744 712:745-752 720:753-794 762:795-798 766:799-826 794:827-847 815:848-874 842:875-922 890:923-951 919:952-9…	ATTTTGTGCCAAACCCAAAGATGCCACTTGTAGTGCTTTAGATGATATGTGGTTAAAGGTTTAACGTTATTCTTTATTCGTTACGATAACTTGATTTTCTTTTTAATTTACACCATTTTTTCATTTAATCTCACATCAAATACTCACACACTATTTATTTTTCTAAAATGGGTCCTACGAAAACAAATATTTGTGATTGAAAATAATTTGGGACCCACCAAAACCAATCCATCTCCCCATCAAAATTTTGACGTCACAACTTTCACGCTCGGGTAACGCCTAGGAGGACGGTGTTACCCGACGGTAACGCCCCAAAAACCAATGTTACTACCACATAAAGCATACCTGATGGTATAATAATGTGTATGAGAGTTAGCCAAAAAATCTTAGAAAGGAACT…	0	0.08	3.82	1.32	5.42	0.12	0	0	1.23	0.36	0.18	10.23	0.78	1.17	0.8	0.51	0.93	0	0	0.67	0.42	0.43	0	0.1	0	0.55	0	3.45	1.7	3.1
TRINITY_DN105076_c2_g2_i1	TRINITY_DN105076_c2_g2_i1 len=305 path=[195:0-108 281:109-132 305:133-135 9848:136-159 5519:160-165 5525:166-183 356:184-189 362:190-193 366:194-194 367:195-198 371:199-199 372:200-204 377:205-219 392:220-223 396:224-224 397:225-243 416:244-245 418:246-304] [-1, 195, 281, 305, 9848, 5519, 5525, 356, 362, 366, 367, 371, 372, 377, 392, 396, 397, 416, 418, -2]	GTTAAGCCAAACCACACTCATCATATCCTCCTTACTTAAACCAACCTAAACTCCCACAATACTCATCAACCATTCTCATCAAAATCTTGAAAATGATTCACATTTTCTTGATTGTTTGCTCTCTCTTCACCTTCTCAGCTCATGCCGCAGTCCAAGACTTTTGTGTCGCAGACCTGAAAGGTCCGGACACCCCAGCAGGCTACACCTGCAAGCCTGCTGCCACAGTCACTGTAGATGACTTTGTGTCATCAGGCTTACGTGCTGCTGGAAACACTTCCAACATTATCAAAGCAGCCGTAACACCA	360.38	411.3	939.57	542.31	1351.23	2.51	1911.63	669.03	1731.86	1213.9	1965.41	908.49	513.36	1294.22	0	1102.81	2209.75	730.36	31.83	2714.64	367.58	759.38	473.99	1285.81	830.18	1228.01	97.93	0	0	0
TRINITY_DN105111_c0_g1_i7	TRINITY_DN105111_c0_g1_i7 len=1755 path=[1733:0-52 9968:53-76 1787:77-146 9969:147-170 1881:171-192 1903:193-200 1911:201-216 1927:217-251 9972:252-275 1986:276-329 2040:330-350 2061:351-439 9966:440-463 2174:464-475 2186:476-494 6041:495-518 2229:519-530 2241:531-592 4674:593-637 2348:638-638 4719:639-680 2391:681-689 2400:690-697 3595:698-699 5189:700-729 3627:730-735 3633:736-740 3638:741-798 …	TGTCAATGAAAATTTAGTGCCTCGGAGAGACGAACAAAATCCCCTTCTTCTCATGAACACACACACACACACAGTGCCATAAACTCCAATTTCTGCATCACAATTCAAATGAAACCCTAACCGCAACAAATCAATCGATATCTCCTCCAATCAACCATCATATTCTGATCCTCACGCCGATTATACGTATTATTCACCTGCACTAAGTTTTCTACAGATTTCATCGATTTGTTCGTCTCCGTGCGCATTAAAACAATGGACGAAGAAGAATTACAGAAGCGATTCACTGATTGCATCTATTTCTTAGCCTCTCCGCTCACCTGCAAGAAGGGAGTTGAATGTGTTTACAGGCACAGCGAGATTGCGAGGCTGAACCCCAGAGATTGCTGGTATTGGTTG…	11	0.26	7.95	10.92	11.08	10.13	8.23	6.45	3.99	0	7.74	0.44	5.05	0	4.47	6.05	4.8	0.32	0	0.74	2.33	4.57	0	0.53	7.42	6.31	3.38	0.87	0.42	0.74
TRINITY_DN105173_c0_g3_i3	TRINITY_DN105173_c0_g3_i3 len=2721 path=[343:0-64 11120:65-88 409:89-102 423:103-106 427:107-115 436:116-148 469:149-172 493:173-173 494:174-175 496:176-179 500:180-184 8249:185-208 529:209-224 545:225-237 558:238-268 589:269-274 11108:275-298 619:299-379 700:380-409 730:410-454 775:455-496 817:497-533 854:534-541 862:542-626 947:627-667 988:668-694 1015:695-742 1063:743-809 11107:810-833 1154:83…	TTTGGTTCAAGGCATTCAGCCTTGTTAGGTAGCCAGCCATCTGCTGGAGCTCATTATGGTGGTCAATATTCGTCGGTGTATGGTTCAACAGCACACAATAGTGCTCTACAGACTCCGCCTAGTGGCGTCAAAGGAGCTGGTTCATCTGTTTTAGAAGGTCGAAGTGGCTATGGGTCCACTAGGCATGACTCACCAAAATACTCATCTGGGGACTACTCCGTAGCTAGTCAGAAATATGCAAAAGGCGAAAGCATGTTTTCTGATGATAGGCTTCCTTATGCTGAACGAGCAAGTACATATTCTGGGCGAGATTTGCCAAGTGATTCAACTGTTCGGTTTGCTGATTCAATTGCTTTTGGTCATCAACATAAGACTGATATTTATGATCGTTTAGACGCG…	0	2.6	0	12.66	43.87	0	26.56	16.24	0	0.84	32.35	0	0	0.25	0.98	0	0	0	0	0	0.96	0	0	0	0.69	0.78	0	0.82	0	0
TRINITY_DN105203_c2_g12_i8	TRINITY_DN105203_c2_g12_i8 len=1126 path=[12738:0-46 489:47-55 498:56-56 499:57-79 522:80-80 523:81-97 540:98-100 543:101-115 558:116-121 564:122-124 567:125-139 582:140-166 609:167-184 627:185-190 633:191-208 651:209-211 654:212-219 662:220-224 667:225-226 669:227-243 686:244-250 693:251-255 698:256-279 722:280-334 777:335-384 827:385-404 847:405-408 851:409-428 871:429-431 874:432-456 899:457-4…	ATGTCACATTGGCCTGAACTACCAGTTAACATTATCATGAAGTGGCTAAAGGATCACGACTCTTCTTTAATTGTAGCTGATTTTGGGTGTGGGGACGCACGTCTTGCAAAAGGTGTTAAAAATAAGGTCTTTTCTTTAGATCTTGTCTCGAATGATCCCTCAGTAATCGCTTGTGACATGTCGAAGACGCCCCTTGATTCCTTGTCAATAGATGTTGCTGTTTTTTGCCTTTCATTGATGGGCACCAACTTCCCGAACTTTCTTCAGGAAGCACACAGAGTACTTAAACCAAGTGGCTGGCTTTTGATAGCAGAGGTGAAGAGTAGATTTAATCCTAACAACGGTGGAGCAGACCCGGATAAGTTTTCTCAAGCTGTCTGTGACCTGGGGTTTACTTCT…	4.09	4.08	0	0	0	1.04	0	0	0	0.79	0	5.71	0	0.55	5.7	0	10.44	0	9.1	0.64	4.37	3.65	0.29	10.96	0	4.24	0	6.13	0	0
TRINITY_DN105214_c0_g5_i9	TRINITY_DN105214_c0_g5_i9 len=985 path=[2370:0-24 2372:25-27 2375:28-29 2377:30-30 2378:31-49 2397:50-60 2408:61-71 2419:72-74 2422:75-83 2431:84-84 2432:85-113 7382:114-154 7423:155-159 7428:160-162 2510:163-174 2522:175-210 8990:211-234 2582:235-247 2595:248-265 2613:266-333 2681:334-335 2683:336-373 2721:374-386 2734:387-421 2769:422-438 2786:439-445 2793:446-451 2799:452-513 2861:514-579 8588…	AGCTGAAGGAGGTGCTAGAGCTAGGGCAAGTATCAGGAGAACAACAAAGCATGAATCATCTCCACTGGGCTCAGACGAGTTGCATTCAACAATAGGATTATTACCATCAGTGATCAGTGTCCAGTATATTGCAAAAGTTGTGCTGGCTTTTGTCTTGCTTTTTGTGTTTGGGGCAATCTTCACATTAGCTCTTGAGAACCTTCCAAGGTTTATTTATTTTATCAACTCTTCCATTTAAGTACATCAATCATCAATGTATATTACTCTCAACACATTTCTTGTTATAATTCTTGTTTAATTCTGCAAATTCATGTCTTCATAACTATTGGATTTTTTTTATTATTTACCGGGAATAATGAAACTATGAATTAGTAGTTGAAATTCAAGTGAGACGAGGTA…	8.51	2.84	0	0	4.68	12.98	0	3.51	0	0.38	0	5.2	9.84	11.43	2.15	3.73	0.21	4.25	5.9	5.16	4.96	8.77	10.46	0.35	4.69	1.57	2.44	0.56	0.94	0
TRINITY_DN105237_c3_g2_i4	TRINITY_DN105237_c3_g2_i4 len=1073 path=[1974:0-40 1992:41-70 2022:71-76 2028:77-111 2063:112-113 2065:114-124 2076:125-126 2078:127-140 2092:141-144 6543:145-169 2121:170-170 2122:171-174 2126:175-193 2145:194-206 14675:207-230 2182:231-234 11481:235-258 11505:259-275 2228:276-290 2243:291-326 2279:327-342 2295:343-362 2315:363-363 14677:364-387 2340:388-388 14678:389-412 2365:413-586 2539:587-5…	GTTAGTGACCGAATAAATTGTGGTGTTTATGTATTTACACCAGAGATTTTCACTGCTATTCAGGGTGTTTCATCACATCGGAAAGACAGAGCTAATCTATGGCGTCAATCCAGCTTTGAAGCCCTACAGTCAGCAACAAGGAGTCATCCTGCAGAATTTGTAAGATTAGATCAAGATATATTATCACCGCTTGCAGGAAAGAAACAGCTGTACACTTATGAAACTATGGATTTTTGGAACAAATAAAAACACTTGGGGTAAGCAACCCTCATAAGCATAAAGCTTTCATTTAAATTTTTTTAATTTCGGTCATATGTATGTTTTTTTATACATGTAGACCTAATCACGAGTCTATGCATTAAACGGCCAAATATCACTATTAGTCTACGAACTATTGTG…	1.79	1.54	15.82	20.62	11.9	0.21	7.57	0.15	0	1.51	6.45	0.82	0	0	1.94	0	0	4.45	0	0.55	0	1.11	0	0.63	0	2.27	0	0.82	1.25	2.37
TRINITY_DN105256_c0_g4_i1	TRINITY_DN105256_c0_g4_i1 len=316 path=[1584:0-68 1630:69-77 1639:78-82 1644:83-104 1666:105-114 1676:115-117 1679:118-138 1700:139-141 1703:142-149 1711:150-153 4186:154-180 1742:181-190 1752:191-193 1755:194-205 6117:206-229 1791:230-241 1803:242-245 1807:246-246 1808:247-315] [-1, 1584, 1630, 1639, 1644, 1666, 1676, 1679, 1700, 1703, 1711, 4186, 1742, 1752, 1755, 6117, 1791, 1803, 1807, 1808, …	AAAGTCAAACTTCAAAGTGCAGCTTCAGTTGAGGAAGCCCTTGAAATTGCCAAAGCTTCTCTGTAGAGACCTAGAGACTGCATGATATACATTTACCTCGGGGCGGAACATGTAATGCTGAAGGTACAAGAGGCAGAGCATCTTCTTAGTTTCACAGAATATCCTTTTCTGGCTCTAGTTGATTGGCATTATATTGTTTGATGGTGGTTTATAGACATGGTGGCTGTAAATGAGATCTTGCAATAAGTGCACCAAAAATAATAAGATAACAATCTGTCTCGAGTGCACTTAAAGTTGTGTTTTACTTAGATTTTGC	10.18	12.32	31.57	50.53	71.28	83.11	20.71	0	21.85	0	0	3.36	46.38	29.38	0	0.8	2.09	0	0	37.02	3	0.93	1	2.6	0	17.78	0	15.85	8.34	0
TRINITY_DN105267_c0_g1_i1	TRINITY_DN105267_c0_g1_i1 len=783 path=[5964:0-36 5978:37-40 5982:41-49 2385:50-62 2398:63-67 2403:68-79 2415:80-82 2418:83-88 2424:89-91 2427:92-100 5711:101-148 3768:149-149 3769:150-157 3777:158-181 2517:182-187 5551:188-215 2551:216-223 2559:224-229 2565:230-244 4083:245-262 4101:263-268 2604:269-275 2611:276-277 6227:278-317 2653:318-349 6163:350-373 2709:374-376 2712:377-382 2718:383-391 27…	TGGACGGGTGTGATCTTTTCAGCACCACTTTTTGTCACACCGGAAAAGTTAACACCGTCTAAGCTACATATCATAATGTACGGGCTATTGTTTGGGCTTGCTGATTCATGGGCGGTAATGCCCGAAATGAAAGGACCGGTTAACGCGATAAGAGATCTAGAAAAACTCAAGATAATAGCCGTAAATCCAAATAGGTATACAGGGAAGAATAGAGTAGGTACAATGAGAGAAGTGTTGAGGATGACCGAATTCGTACAAAACAACTTCCACAAGGTTACCGTCCCCTTCTTAGCAATGCACGGGACGGCTGATGGGATCACGTGCCCAAGTGGGTCCCAAATGTTGTACGAAAAAGCATCAAGTGAAGATAAAACATTGAAGTTGTATGAAGGTATGTAC…	0	0	0	0	0	0	0.26	47.6	0.4	64.08	0	1.27	1.25	44.3	0.64	0.41	48.48	55.68	39.15	0	1.73	0.26	55.6	1.56	0.31	1.64	72.99	0	0.23	0.72
TRINITY_DN105282_c0_g1_i1	TRINITY_DN105282_c0_g1_i1 len=255 path=[1:0-92 71:93-136 115:137-147 1095:148-150 1098:151-152 1100:153-163 1111:164-174 153:175-188 167:189-195 174:196-199 178:200-203 182:204-206 2303:207-230 209:231-236 215:237-238 217:239-246 225:247-254] [-1, 1, 71, 115, 1095, 1098, 1100, 1111, 153, 167, 174, 178, 182, 2303, 209, 215, 217, 225]	AATAAAAATATGAAAATTGAAGATGAAGATGATGAGATAAGGGTTTACAGACCCACCTTTCGTTTCCCTCTTTTTCATCATCAGTCATTCACTCGAGAAACATATCATCACACGTAGCCATAACACAAACACAAAGCTACCTAAAACTTCCCTCCAAGAACCCGCCTCTTCTCTTCAGGGTGAAGAAGCTGATGAAGAATTAGCATAATTACTAACCGACCCGACCTGAACCAGACTCTATTCGTACGTGGGTAA	163.23	171.8	453.85	174.19	557.67	478.13	442.84	185.11	344.12	136.83	0	197.98	214.49	259.74	0	271.15	4.89	1.49	0	0	161.46	182.27	0	229.31	130.33	175.94	146.85	243.64	0	255.76
TRINITY_DN105282_c1_g4_i3	TRINITY_DN105282_c1_g4_i3 len=338 path=[139:0-30 147:31-38 155:39-43 95:44-44 160:45-56 5865:57-63 5872:64-80 1379:81-89 1388:90-91 5649:92-102 5660:103-137 120:138-145 128:146-146 129:147-149 132:150-152 135:153-154 137:155-157 2:158-161 6:162-170 15:171-199 6851:200-223 68:224-229 74:230-231 76:232-238 83:239-240 85:241-245 90:246-250 95:251-251 96:252-260 105:261-263 108:264-264 109:265-265 11…	AGTCAAAGCGGTTTCTGATGAAGTCAAAGATGAAATTGTTGCTCCCGAAACAGAAGACGATGAAAAAGTTGAAGCTGTTTCTGATGAAGTAGCCAAAGATGAAATTGTGGCTCCAGAAACAGAAGATGACGAAAAAGTCAAAGCGGTTTCTGATGAAGAAGTCAAAGATGAAATCGTTGCTCCCGAAACAGAAGATGATGTAAAAGTTGAAGCTGCTTCTGATGAAGTAGTCAAAGATGAAATTGTTGCTCCGGAAACAGAAGATGAAGAAAAAGTTAAAGCGGTTTCTGATGAAGAAGTCAAAGATGAAATCGTTGCTCCCGAAACAGAAGATGATG	269.87	8.08	0	0	1.46	0	0.91	3.1	0	0	0.62	0.74	0	0	321.82	448.11	197.69	785.21	0	0	595.82	328.73	0	294.49	4.33	0	236.21	0	0	0
TRINITY_DN105282_c1_g5_i1	TRINITY_DN105282_c1_g5_i1 len=304 path=[698:0-58 734:59-100 776:101-109 785:110-111 787:112-115 791:116-121 797:122-124 4017:125-151 4044:152-164 4057:165-172 4065:173-173 4066:174-175 2371:176-178 2374:179-187 5491:188-196 5500:197-211 3225:212-220 3234:221-238 3733:239-303] [-1, 698, 734, 776, 785, 787, 791, 797, 4017, 4044, 4057, 4065, 4066, 2371, 2374, 5491, 5500, 3225, 3234, 3733, -2]	GGTAAAGTAAGATCAATCCAACCGTTTGGAGCTTTTGTTGACTTTGGTGCTTTTACAGATGGGCTGGTTCATGTCTCACAGTTAAGTGACGGTTATGTTAAGGATGTTGCAAATGTTGTTTCTGTGGGTCAAGAAGTGAAGGTGAAATTAGTGGAGGCAAATATTGAAACGGGCAGGATCGCTTTGACTATGCGAGAAAATGAGTCCAAAAATATGACTCAAAAATCAAACCCAAGGCGAGACCGAGATGAGGGTAGAAAAAGAACTAACTTTGTTAAGGTTCAAGAACTTGAAGGGACTGTAA	80.95	57.62	435.06	157.36	632.67	50.46	36.92	161.47	154.98	75.43	102.29	34.51	467.9	316.41	6.46	106.25	82.12	58.03	68.08	89.28	40.04	61.53	23.71	424.18	358.44	533.78	17.47	43.59	19.03	15.25
TRINITY_DN105308_c1_g2_i2	TRINITY_DN105308_c1_g2_i2 len=688 path=[3309:0-41 3328:42-42 3329:43-58 3345:59-75 10342:76-99 3386:100-115 3402:116-138 3425:139-157 3444:158-167 10345:168-191 3478:192-253 3540:254-260 6981:261-286 3573:287-303 10348:304-327 3614:328-420 5983:421-468 3755:469-471 3758:472-492 3779:493-493 3780:494-512 3799:513-516 3803:517-568 3855:569-574 3861:575-592 3879:593-599 3886:600-600 3887:601-609 389…	GGAAAAACTCTAGAGACTCTGAGAACCCTAACTTGGGAACCACACGGGTGAGATCTTTCTTTTCTGTCTGGTTTTACGTTTACGCTATTAATATCCTGTTTGAAAGTGTAGCTGCTCTGTGTTGGTTATGTAGATCAGTTTTATTGATTTATTGTGGTTAACTATCTGTCTAAATCTGTGCCTTGTTGAATAAGTACAATATAGCACCGCATGTTTTAGACATTATCTGTCTAGATTTTTTGTGAATCTGTTACATATCAGAATGTTATTAGCTCTAACTGTTTAAATAACCCACATGGCCACACCAGTCATTGTGTGCTAGGTTGCTATGTGTGTTTTTTATTAAATCATCTTGGACCAATCCTTGAGCTACCATTAAAATAGAGTGAAAAACCTTGC…	0	31.93	0	0	0	0.4	0	0	17.04	0	40	20.86	1.06	6.73	0	0	1.62	25.71	5.44	0	16.49	0	22.39	7.26	15.22	8.52	0	0	1.94	0
TRINITY_DN105332_c2_g5_i1	TRINITY_DN105332_c2_g5_i1 len=1158 path=[1:0-210 189:211-233 212:234-456 435:457-457 15184:458-481 460:482-558 15187:559-582 561:583-608 7294:609-632 7318:633-645 624:646-648 15176:649-672 651:673-674 653:675-681 660:682-722 701:723-735 15177:736-759 738:760-915 10313:916-919 10317:920-930 10328:931-931 10329:932-939 918:940-954 8743:955-978 957:979-988 15186:989-1012 991:1013-1014 993:1015-1035 …	TAACTATTGTTATTAGTATGTAAATACATATTTAATATATTGAATATAAATTTATATAAATAATAGGTTCGTTTAGGCTTGCGAGAAGCTTGATAAGTGTAGTTCGGGCTCGGGCGCATTTATTAAACAAACTTATTTTGCTCATTAATCTTGACTCAAAACAAGCGTTTACTAGCCGATCTCAAGTATAGCTCGCGAGCTGGTTTGGTTCGTTTACCTGCCTAGATTCTCTAGCTAATTGTGATAGGAAGTAAATGAAAACTCTCTCAAACCAAGTACATTTATAAATCCCTTCTAAACTAGATAAGCAAAGTCTCTTTATAAATACTACATTATCAAACTAGCTTCTAAAAGAAACCAAAAACAAAATCTTTGATTTAAGCCCCCTTCAAATTTCTC…	8.48	2.46	0	0.16	0.53	0	0	0.14	0	0.31	0.09	9.36	0.54	1.15	5.39	0.26	0	1.16	0.8	0.9	1.25	1.02	0.4	0.72	0.96	1.16	0.91	10.18	1.91	0.75
TRINITY_DN105373_c4_g3_i1	TRINITY_DN105373_c4_g3_i1 len=333 path=[7081:0-58 3285:59-69 3296:70-75 4792:76-134 4851:135-137 10758:138-158 3529:159-159 11196:160-183 3554:184-184 3555:185-234 3605:235-274 3645:275-332] [-1, 7081, 3285, 3296, 4792, 4851, 10758, 3529, 11196, 3554, 3555, 3605, 3645, -2]	CGTGTAATGCATACACTAATTCGAATATCTCGGGGACCGGGAGTGGTTGCTTGCTATGGTTTGGTGACCTGATTGACATCAGAACGTTTGGTGAAAACGGGGACACTCTATATATACGAATGCCGCATTCGGAGTTAGGGACACAGATAAACGAGCTTGAGTATGATCCTGAAAATAGAAGTGGTGATGAAGATCTAGAGCTACCATTATTTGGCTTGTCTACGTTAGTTAAAGCAACAAACAACTTTTCAGTTAACAACAAACTTGGAGAGGGCGGTTTTGGCCCCGTTTACAAGGGTGTACTCGAAGACGGACATGAAATAGCAATAAAAC	0	0	0	0	0	0	0	0	0	0	0	0	0	0	0	0	0	0	0.31	0	0	0	0	0	0	0	0	39.56	60.23	54.4
TRINITY_DN105381_c1_g2_i6	TRINITY_DN105381_c1_g2_i6 len=1020 path=[1:0-136 115:137-144 123:145-163 142:164-184 163:185-208 10257:209-232 211:233-240 219:241-268 247:269-276 255:277-297 5617:298-315 5635:316-323 302:324-325 304:326-327 306:328-339 318:340-349 328:350-350 329:351-351 330:352-357 1457:358-369 1469:370-438 1538:439-447 1547:448-448 5214:449-471 5237:472-472 5238:473-487 5253:488-488 5254:489-592 5358:593-611 …	TGAATATGTGATGATCATTTGTTTGTATTTGATCACTTGATATGTACGTGGTTGGCTGTGTGCACATTGCATATCCATCTTACCATAAAATACACTCATCTCCGATTCTCCATTCTGTGCCTACGTTGGGAACTTAGAAGATGAAGTCAGTCAAAGCATTAGCCCAATCGCCTGATCTCAACAATATTCCTTCCATCTACACCTACTTTCTAAACTCAACCGACCCTCATGCTTCAGATCTCCAAGATGAAATCCCCACCATTGATTTTTCCTTACTTACCTCTACTGATGCTGATCTACGGTCGCAAATGATCAGGGTACTCGATATCGCATGCAAAGATTGGGGCTTTTTCCGGGTACTTGCCATCTTTCTTGAATGTAAAACTATTGGTGCAGCTT…	0	0	1.91	0	0	0	5.9	0	0	0	0	0.31	0	21.72	0	3.47	2.58	0.24	21.38	5.95	5.63	6.9	0	1.37	4.91	1.77	6.32	0	0	0
TRINITY_DN105395_c0_g4_i3	TRINITY_DN105395_c0_g4_i3 len=574 path=[4339:0-98 4415:99-122 4439:123-167 4484:168-172 7957:173-198 4515:199-212 4529:213-236 4553:237-245 4562:246-246 4563:247-256 4573:257-263 886:264-272 5271:273-314 5313:315-320 943:321-329 952:330-332 955:333-333 956:334-335 958:336-338 961:339-361 984:362-365 988:366-375 998:376-380 1003:381-389 1012:390-399 1022:400-404 1027:405-420 1043:421-437 1060:438-…	AACTGGAGTCGTCTTGGGAAACCTTGAATCACCATTCGCAACCATGCTACATAAAATGGGAAGAACTCTAGCCAAAGCAAATGCTGTTCCCATAAATTCTTTCCAAGAACTAGACCCTGATGTAACCAAAAACCTCTCTTCAAATTTGAATAACTTCCTCAACATTGGTCCTTCCTATCTCATATCTAAAGAAAAAACACCCTTAAAAGTTGATGAGTTTTCGTGCATTTCATGGTTAGATAATCAAAAGACGAGAAGTGTCACCTACATTTGCTTTGGGACGATTTTCAAGCCTCCACCTCACGAGCTAGTCGAGTTGGCTGAAGCACTTGAAGAGATCAAAACGCCGTTTCTTTGGTCGATAAACAAAGATTCCCATAAGCATTTCCCTAATGGTTT…	0.36	0	0	0	0.95	1.37	0.4	5.35	0.3	20.67	0.07	17.17	0	0	71.52	0.31	29.18	91.09	1.45	20.21	12.45	0.35	0	22.16	17.12	26.67	0	0.91	0.71	1.08
TRINITY_DN105415_c2_g2_i1	TRINITY_DN105415_c2_g2_i1 len=898 path=[5310:0-40 5328:41-57 2111:58-64 2118:65-69 2123:70-76 2130:77-88 2142:89-93 2147:94-101 2155:102-102 4423:103-129 4450:130-165 2220:166-184 2239:185-189 2244:190-194 2249:195-213 2268:214-217 2970:218-358 3111:359-384 8746:385-408 3161:409-554 3307:555-573 3326:574-639 8755:640-663 3416:664-689 3442:690-691 3444:692-713 3466:714-721 3474:722-746 3499:747-89…	CATCGTAAAGATCGTCAAGCTGATTTTCTTTGGAAGATAGAAGATTTTGTTTTGCAGTCATAGCTATAAGGTTTGTAGTTCAAATCTTAGGTTGATTGTTTTTCAGATCCGTAGTTACAAGTCTGGTTGTTTGTAACGTTCGTTTTCGGTTTGTTGTTCAAATCGTTGTATTGCTCTGTTGTTCAGATTTTCATTTATAAATCTGAAAGTATTTTGAGCAATTTCGTGTGAGTGAAATATCAAAGGTTAAAACTTGTTGAAGTTAAAATTCTTGATCAATGATTTAGGTGTGTTCACGAGCATTTCAACTGAAGTTTCAATTGAACAAATTAATTTTTTTGGGAGTTAAAAATCAAAAATATTTACTGTTTGGTTTTAAAGACTTTATAACTAAATATT…	0	19.82	0	0	0	0	0	0	1.34	5.78	0	46.89	0	0	0	0	0	0	0	0	0	0	11.77	5.03	0	0	0	16.08	19.42	14.75
TRINITY_DN105419_c1_g2_i14	TRINITY_DN105419_c1_g2_i14 len=1423 path=[1:0-90 11917:91-114 93:115-156 135:157-162 6951:163-180 6969:181-186 165:187-213 192:214-261 11924:262-285 264:286-295 274:296-310 9521:311-388 9599:389-412 310:413-422 320:423-461 359:462-465 363:466-495 393:496-539 437:540-559 457:560-642 11929:643-666 564:667-676 11918:677-700 598:701-704 602:705-717 615:718-729 11921:730-753 651:754-756 654:757-777 11…	CATTTAACCATTGTCCCTTCTCTTCCTCAAAAACCAAAAAAAAAAAAAAAAAAAGAATTCAACTTTAACTCACTGAATCAAGTCGGTTAACCGGGTCGATCATGGATAATAAGCTGCAGTTTGCTGTGAAGGTGGAGGAAGGAAGAAAAGGTGAGCCGTCTGTCGGTCCGGTGTACCGGAATATTCTTTCCGAACATTCTTTCCCGCCTATAGATTCTCAGTTCAAGACCACTTGGGATGTGTTTAGATCTGCTGTTGAAAAGTATCCTAAGAACAGGATGCTTGGGTGGCGTGAGCTTGTAAACGACAAGGTGGGTATTAATTAGTGGTAGTTAATGATGATCGAGGTGTTGGTTGGTTTTGTAAACGACGTCGTATATGTTGGGTTTCAGTGGGGAC…	9.44	14.9	0	0	0	0.45	0	21.63	0	0	6.89	0.34	0	5.94	2.09	2.01	0.88	0.75	0.37	0.49	0.27	0	0	1.62	0.5	0	0	0	2.93	0.32
TRINITY_DN105419_c1_g3_i1	TRINITY_DN105419_c1_g3_i1 len=303 path=[11125:0-56 1154:57-94 1192:95-109 1207:110-111 5516:112-115 6329:116-130 6344:131-139 1237:140-174 1272:175-179 5110:180-197 5128:198-237 5168:238-302] [-1, 11125, 1154, 1192, 1207, 5516, 6329, 6344, 1237, 1272, 5110, 5128, 5168, -2]	GTTTAATGTCGGTTTCGACATGAATATTATGCAGCAAACTTAAATGGTTGAAAGCAGGTTATAAGCAGAAATATGCATCACCATTTGCAGATATGCTGGCTTTCAGAAAGATTAAGGACAAACTGGGCGGTCGGTTACGGCTTATAGTATCCGGAGGAGCTCCATTAAGCCCAGAGGTGGGAGAGTTCTTGAGGGTTACATCCTCTGCTTTTGTGTTACAGGGCTATGCCGTCACTTCGCTGCACTACGGATCCGGCAATGTTCAGAGTAGAAGAAATGCAATTCGGTATCTACGTCTTGATA	41.76	12.7	0	0	0	1.27	5.03	44.28	21.33	46.19	0	10.05	12.97	0	10.96	12.44	12.72	3.12	0	0	1.16	81.36	0	0	0	0	22.71	16.61	49.78	79.7
TRINITY_DN105419_c1_g3_i2	TRINITY_DN105419_c1_g3_i2 len=336 path=[1154:0-60 1192:61-75 7793:76-92 11922:93-116 7834:117-163 6344:164-172 1237:173-207 1272:208-212 5110:213-230 5128:231-270 5168:271-335] [-1, 1154, 1192, 7793, 11922, 7834, 6344, 1237, 1272, 5110, 5128, 5168, -2]	CAAACTTAAATGGTTGAAAGCAGGTTATAAGCAGAAATATGCATCACCATTTGCAGATATGCTGGCTTTCAGAAAGGTTTTTGTCTATACAACGTTAAGTTCATTGATATAATAAGATTGAATGGAAACATCTGTTTTTTTAGATTAAGGACAAACTGGGCGGTCGGTTACGGCTTATAGTATCCGGAGGAGCTCCATTAAGCCCAGAGGTGGGAGAGTTCTTGAGGGTTACATCCTCTGCTTTTGTGTTACAGGGCTATGCCGTCACTTCGCTGCACTACGGATCCGGCAATGTTCAGAGTAGAAGAAATGCAATTCGGTATCTACGTCTTGATA	28.43	3.33	0	0	0	2.09	5.1	8.6	2.62	28.66	0	7.47	2.47	0	3.84	5.83	9.32	0	0	0	0	15.62	0	0	0	0	8.12	14.83	12.86	24.85
TRINITY_DN105431_c1_g2_i2	TRINITY_DN105431_c1_g2_i2 len=477 path=[4085:0-41 8462:42-66 4121:67-69 4124:70-77 6771:78-101 4156:102-104 4159:105-108 4163:109-112 4167:113-124 6795:125-128 6799:129-159 4214:160-167 4222:168-183 4238:184-204 4259:205-225 4280:226-277 4332:278-368 4423:369-373 4428:374-374 4429:375-376 4431:377-433 4488:434-476] [-1, 4085, 8462, 4121, 4124, 6771, 4156, 4159, 4163, 4167, 6795, 6799, 4214, 4222,…	GGTTTCTATAGTTACAGATGACGATGAAGACGAAGATGATGAGTTGATGACTGCATCGCTATTTTCTTCCAATTCTGATCCGTAATCACGTCATATACCCGAAAAGAAAGATATGGGTCGGGTCTTGCATATGAATACTCAACTGGGGTGGATTGAATTGACAGGAGGATGGATAAAGTTTGTGTCTTTTTGTTAGGAAATATGAAGAGGGGGTTTGTAGCCACATCTAGGATTTAGCGGCAGAAGGGGGTGGTTGACTGGTGGTTGCAGGAGGAGACTGGTATGAAGTGGCGGTGGGTGGGGATAAAGTTGAAGAAAGGGAATCTATAATGGCAAAACAGGTCCCTTATTTGGGGAAGAAGGCAAAACAGGTCCCTCAATTGAAGGATGTGGCTGCCA…	0	0	17.9	20.69	14.92	6.02	19.85	4.4	0	0	22.69	3.19	5.66	0	0	0	2.13	10.21	0	0	5.42	0	2.28	0	6.17	0	0	0	0	0
TRINITY_DN105445_c1_g1_i6	TRINITY_DN105445_c1_g1_i6 len=2263 path=[5657:0-27 5662:28-44 5679:45-45 5680:46-47 5682:48-69 5704:70-71 5706:72-90 5725:91-102 5737:103-108 5743:109-126 5761:127-128 5763:129-161 5796:162-206 5841:207-217 5852:218-241 5876:242-309 5944:310-340 5975:341-360 5995:361-368 6003:369-386 6021:387-395 6030:396-410 6045:411-430 6065:431-626 1182:627-632 15108:633-656 1212:657-678 1234:679-684 1240:685-…	CGAGATACCTTCTGATGACTCAATGAAAAAACATGGAGATGTGAGGGATAACTTCCATGCTGCTATTTCTACTCCTGTAGTTACATCAAGAGTTTTCGAGGAGATGGCTTCACCTGCTGAACTGGCAAAGTCTTACATGGGATCCAAGCAACCAACCAAAGCTCTTATACAAGATTCAAAGTTAATTCAAAGAACACCTATCACACCGCTGGCTCAGAAGACTGCAAACAGTTTACGGGATCTTGAAAATGGTTTTGTGACGCCAAGATCTCGAGGCAGATCAGCAATGTACACCATGGCTCGCACATCATATGCCAGAACTCTAACTTTTAGTCAAAAGGGAGTTAGGTCAGATTATAGTCTTGGTGCAGCATCAACATCTTCTCAGTCTACCCTTGG…	16.31	0	0	0	0	0	0	0.05	10.9	0	9.21	0	0	0	9.12	7.35	5.17	0	0	0	0	0	0	4.36	0	0	8.94	11.39	13.62	0
TRINITY_DN105464_c3_g1_i3	TRINITY_DN105464_c3_g1_i3 len=404 path=[6887:0-45 10241:46-104 1716:105-109 1721:110-132 1744:133-135 1747:136-153 1765:154-167 1779:168-176 5955:177-191 5970:192-249 6028:250-256 1868:257-260 1872:261-261 1873:262-268 6327:269-285 5060:286-290 5065:291-298 1910:299-335 9031:336-365 1977:366-379 11212:380-403] [-1, 6887, 10241, 1716, 1721, 1744, 1747, 1765, 1779, 5955, 5970, 6028, 1868, 1872, 187…	ACCGAATTATATGAAAACCCAAACCCGAAATATCCGAATACTCTTTCCTACTTCCTCCAGATCCCATCCTCCCACGAAGAAGAAAAACCCTAATTCCTGCTTCTTCCCGCTCCCACCTAGTGCACGCCACCAGCGTTGCAGCCAACACTGCTACAACGGCAGTCCGGCCTACATCATATTCTGCTGAATCGACAAGGCGACGACCAGAACCTCTGCTCCGACGAGGGGACGACCACCACCAGTGCACCACCGACCGACAAGGTGACGACCACCACCAGTTGAAATGGGGAGCGACTTGAAGACCTGGGTGTCAGATAAATTGATGTCCCTCTTGGGATATTCACAACCCACCTTGGTCCAGTACGTGATTAGTTTGTCTAAGAAAGCTTCATCACCTTC…	0	0	0	0	0	0	0	0	0	0	0	0	0	0	0	0	0	0	0	0	0	0	0	0	0	0.6	0	37.83	8.35	21.23
TRINITY_DN105471_c1_g2_i3	TRINITY_DN105471_c1_g2_i3 len=5256 path=[4311:0-110 15858:111-134 4423:135-151 4440:152-175 4464:176-185 4474:186-245 15869:246-269 4558:270-273 15872:274-297 4586:298-322 4611:323-351 4640:352-431 15851:432-455 4744:456-536 4825:537-572 4861:573-782 5071:783-791 13681:792-815 5104:816-821 5110:822-875 5164:876-908 5197:909-926 5215:927-941 5230:942-950 5239:951-965 5254:966-1019 5308:1020-1055 5…	CGTCTTTTTTCCTAGCAAATTATCCATCACATCACTTCTTCCATTACCGCAAGCTACTTTCCCCGTTTCATTCTTCTTACTACTGCCGTACGGCTATCGAATCAATCTATCCCCAAATTGTTCTTCAAATCTCACCAATCTCCGCCTAACGTTACCGTTCATCTAACCGTTTGATGTCATATCTTCTGGTGGCGATTGAAATCATTCGTCCAATTCTACGTTACATGCACCGATTTAGCGTCAACAGTTTCGATTTCGAAGAACGAACATCATATTCATCGTCAATTGATCATTAGGTCAAAATCAGATACTCTGATTGATAGAAATCGGAATCATGTCGATACCGAAGGAGCCTGAGCAGGTGATGAAGCAGCGAGACGGATCTGTGCTCGGAAAAAA…	0	0	6.85	0	0	0	19.36	22.42	12.85	0	0	0	0	0	0	14.4	0	0	0	0	0	14.68	0	10.13	0	39.79	0	0	0	0
TRINITY_DN105502_c2_g12_i1	TRINITY_DN105502_c2_g12_i1 len=407 path=[7748:0-81 495:82-89 503:90-108 522:109-119 533:120-123 11229:124-147 561:148-153 567:154-159 573:160-161 575:162-162 8520:163-185 586:186-192 8399:193-216 617:217-221 622:222-249 8351:250-255 12807:256-279 680:280-406] [-1, 7748, 495, 503, 522, 533, 11229, 561, 567, 573, 575, 8520, 586, 8399, 617, 622, 8351, 12807, 680]	GTTTGGTTTTATTATATTGTTCTAGATGTTTATTGAAATATAGGATTTGGGTTTTTATATTTGTTTTTGTTTGAAGAATCTTGTATTCGTTAGTGGATTCTAAAGAACCCTAAGTTCTTGGTTTGTTGGAGTTCATGTGAATGGATCATCAGATCCAGTAGTTAGATCCAGTAGTTGGTGACTCGGATCTGTTAACCAAATCATCAAATAGTCAAACTTGGTGTCAATTACAAAGTGGGGTGTGTTCTTGATGGTGATTATGATGCTGAAATTTGTGATCAAGATTATGGGGTTTATGTAGAATTTGGGGGTTATGTTGATGTGATTAGAGATCTTTGTAATTTGAAAGAAAAAAGTAGTTAAATGGAAGAGATGCCTCCTACGGTTTCGGTTACATTT…	0	0	0	0.65	0	0	0	0	0	0	0.11	1.77	0	0	0	0.52	0	0.61	0	0	0	0	0	0.56	0	0	0	24.22	27.1	26.97
TRINITY_DN105534_c0_g6_i2	TRINITY_DN105534_c0_g6_i2 len=267 path=[998:0-40 1016:41-52 1028:53-58 3863:59-82 1058:83-86 1062:87-91 1067:92-99 2531:100-100 2532:101-144 1120:145-145 1121:146-158 1134:159-166 1142:167-167 1143:168-185 1161:186-186 1162:187-189 1165:190-227 1203:228-239 1215:240-249 1225:250-266] [-1, 998, 1016, 1028, 3863, 1058, 1062, 1067, 2531, 2532, 1120, 1121, 1134, 1142, 1143, 1161, 1162, 1165, 1203, 12…	GGTGGAAGACAAGCAGCAACAGATCAGATCATGCTTGAGCGGTTCAGAAAGAGAGAACGTCATCGAGTAACCAGGAGATGAGAGACAAGTTTTTGGTGTCCGGTACTTGCTTGTGGGCTCTATCATGGCTTAGTGCTTGTTGTTGGAAAGTTTTAGGGAAACTGGTCATCTAATATTGATGTTTCTTAATCATAAGAATTGGTGGTTGATTATTTCAGGGAAAACTAAATTGACATATTTACACTTATATTTTACCCAATTTTGTAG	0	0	20.86	58.18	66.24	0	29.63	30.55	0	0	0	0	0	4.09	0	1.14	0	0	0	0	0	0	0	0	0	0	3.32	0	0	0
TRINITY_DN105566_c2_g4_i1	TRINITY_DN105566_c2_g4_i1 len=735 path=[1989:0-25 1992:26-28 1995:29-52 2019:53-53 2020:54-62 2029:63-66 2033:67-94 2061:95-96 2063:97-125 2092:126-129 2096:130-138 2105:139-143 3852:144-167 2134:168-177 2144:178-180 2147:181-186 5441:187-240 5495:241-242 3797:243-243 3798:244-244 3799:245-246 2213:247-254 7777:255-279 8473:280-303 2270:304-308 6021:309-326 10106:327-350 6063:351-371 2338:372-378…	ATGTGGAATAAAGGGTCGCAAGGAGGTCAATCGTTCATACGCAGATGGTGCGCCCACCAGTGATACCTGGTAAGACCCAGGTTCCTATCATGCATAGGCACTACGCGTAGCTTATATTAAACTGTTATTCAGTTAACATCCAACATATTCCAACGTTAAATATCGAGTAAGGTACCCTCTCGCCAAAATTCAACATCATCAACTATTCCTAAGGTATCTACTTATTTGTTTTAACTTTTATTGTTTTTCATAGTCGCTTCACAACATCTTAATTGAACTCCGATGATGTACATGGAAACTTGGTGATTGTTCAACTGTTTCAAATACGATATGTTATTATCTTTCCAATTTTTGCATCGTCTCGTATATTTCTCACTTTATCTTAATTGCATTAATTTC…	0	0	14.05	7.63	8.5	0	8	0	7.94	2.63	4.03	3.89	7.22	0	0	0	4.17	9.84	14.47	7.02	0	14.67	7.61	4.45	0.33	0	9.17	6.56	0	0
TRINITY_DN105568_c0_g1_i1	TRINITY_DN105568_c0_g1_i1 len=750 path=[10397:0-50 2819:51-53 2822:54-76 2845:77-77 2846:78-82 4172:83-104 4194:105-106 4196:107-107 4197:108-119 4209:120-131 2900:132-164 6672:165-201 2970:202-206 2975:207-212 7402:213-259 3028:260-270 3039:271-314 3083:315-316 14157:317-340 3109:341-386 3155:387-398 3167:399-403 3172:404-410 3179:411-432 3201:433-436 5601:437-462 5627:463-463 5628:464-477 3245:…	GACTTCAACTCCTCCGTCGGACTCCCCACCGATGTCTCCAGCCGGCGGTTCTCTGAGCCGGTCACTTGGATCGGTGTCGGTGAGTGATATGTTATCATCTCTCCGGCGATTGCAGCTTAACAAAACCGTACAACCCATGGGAAGCCCGTGGAGCATGCAAATGGGCCGGGCTATTTCAACTCCTGGATCCGGGTTATACAGCCTGCCGTCAACACCGACCCGACCCGTAGTCCGAAAGGGATTAGGGTTTCCAGAGATCTGGGAAGAAGGGGGTGGTTCGGAAGAGCCTGCAATGGAAAGAGTGGAATCGGGTCGGGGTTTGAGGGCGAGGATGTTTGAGAAGTTGAGCATGGAGAATGGACTAGGTCAAGTTGACCCGAATCCGGGAGAAAGTTCGAA…	20.32	25.44	1.96	0	0	7.73	0.84	2.35	0.42	28.27	0.49	1.34	9.17	4.66	22.79	13.96	0.58	8.12	59.52	7.61	4.5	18	14.57	5.54	20.09	8.85	3.39	2.56	0.74	5.3
TRINITY_DN105569_c4_g3_i7	TRINITY_DN105569_c4_g3_i7 len=2073 path=[9469:0-52 9499:53-67 9514:68-68 9515:69-84 9531:85-85 9532:86-97 4142:98-99 4144:100-106 4151:107-108 4153:109-109 4154:110-132 4177:133-168 15516:169-192 4237:193-207 4252:208-211 4256:212-227 4272:228-310 4355:311-311 4356:312-328 4373:329-337 4382:338-359 4404:360-376 4421:377-383 4428:384-389 4434:390-402 4447:403-409 4454:410-410 4455:411-411 15525:41…	ATGAGTAAATTGCCACTTTAGTCCCTGTGGTTTGGGAAAAATTGCCACTTTAGTCCAAAAACTTTTTTTCTCATCTGTGTCCCTGACGTTTACAATTTTTGCCATTTCGTTCAACCCATTAACTCTGTTAAAAAAACTCATTAAAGTCAGGGGTATTTTGGTAATTCTACATTTTTATTTGTATTTTTGCCATTTTCATCCAAATCCCATTTGTGGTGGGTGGTGGTGGCGACGATATAGTGCGTGAAGTGGTGGCAGTGTGGTGGTGATCTGGTGTGTGTGGTGGCGGCGGCGGCGGTCTGGTGTGGTGGTGGTTTGGATGAAAATGAAAAAAAAAAATAAAAGAAAATGTAGAGTTACTAAAATACCCCTAAGTTAACTGATCATTTTTAACAGAGT…	0	5.74	15	22.22	20.91	0	0	12.7	14.04	0	0	0	4.6	0	5.03	0	2.39	2.22	4.62	0	1.67	7.48	5.63	0	0	0	0	0	0	0
TRINITY_DN105586_c1_g10_i2	TRINITY_DN105586_c1_g10_i2 len=245 path=[4001:0-46 1978:47-52 3209:53-74 6023:75-94 2026:95-98 2030:99-106 5127:107-118 9291:119-130 3843:131-142 2074:143-148 2080:149-156 2088:157-157 7454:158-180 6359:181-181 2113:182-188 2120:189-196 2128:197-212 2144:213-214 2146:215-238 2170:239-244] [-1, 4001, 1978, 3209, 6023, 2026, 2030, 5127, 9291, 3843, 2074, 2080, 2088, 7454, 6359, 2113, 2120, 2128, 21…	AAGATCTTTGTTGCAAATGTTGCATCTCATGTGAACCCTGATGCACTCCGCTCCTTTTTCACTAAGTTTGGGGAAGTCGAGCAAGGGCCATTGGGGATGGACAATGCGACTGGAAAGTTTAAAGGGTTTGCAATGTTTGTATACAAGACGGTTGAAGGTTGCAAGAAGGCTTTGGAAGAACCCAATAAGGTTTTTGATGGTTGTCAATTGCAGTGCAGACAAGCCATAGATGGTCAACGTGGAAA	6.49	2.54	0	0	14.54	0	0	0	0	1.75	0	0	6.92	0	10.32	6.99	21.32	90.95	24.15	3.37	46.5	1.67	45.5	2.44	8.9	5.05	9.85	4.4	0	0
TRINITY_DN105590_c2_g6_i1	TRINITY_DN105590_c2_g6_i1 len=437 path=[1534:0-33 1545:34-39 1551:40-48 2617:49-76 1588:77-78 1590:79-87 1599:88-90 5309:91-122 5341:123-125 3461:126-163 3499:164-184 11604:185-208 3544:209-255 11605:256-279 3615:280-288 3624:289-295 5885:296-390 5980:391-391 11556:392-436] [-1, 1534, 1545, 1551, 2617, 1588, 1590, 1599, 5309, 5341, 3461, 3499, 11604, 3544, 11605, 3615, 3624, 5885, 5980, 11556, -2]	ATGAGGTGAAGGCGGCGATGGAGAACGGTGTGCTGACTGTAACTGTGCCGAAAGTTGAAGCGAAAAAGGCTGATGTGAAATCAATCCAGATATCTGGTTGAATTTGATGGGTACCTCTCCACATTTGAATAATGTCTCTGGTTGAAGTCTTTCGACATGTGTTCCTAAGTTGTTTTGGTTGAAGTCTCTGCTTGAAACCGACTCAGTTTATCGAGCCGGAACCGGTATTTTTCCTGTCTAGTTGAAAGTGTGTTAACACGTTGTGCAAATGTTTAGTTAATGTGGAGAAGAATTCCTAAATATCCAATTGGTCATCGTTATCTTCAAGAGACGGTTGCTTACAGGCCCGGCCCACAATAGAGAAAATATAGGCTAGGGCTTTGGGCCCCCAAATTCTAA…	50.83	9.42	11.74	0	8.99	0	28.9	21.49	0	4.8	9.48	18.54	1.29	6.15	4.19	15.62	1.21	17.26	14.5	22.08	14.1	14.72	14.53	3.02	7.63	23.14	1.31	0	0	0
TRINITY_DN105594_c1_g3_i1	TRINITY_DN105594_c1_g3_i1 len=400 path=[14473:0-46 1098:47-66 1118:67-75 1127:76-76 1128:77-86 8621:87-130 1182:131-132 9571:133-156 1208:157-161 1213:162-172 1224:173-187 1239:188-193 1245:194-215 1267:216-217 1269:218-223 5627:224-297 5701:298-298 5702:299-313 5717:314-321 5725:322-337 5741:338-399] [-1, 14473, 1098, 1118, 1127, 1128, 8621, 1182, 9571, 1208, 1213, 1224, 1239, 1245, 1267, 1269, …	AAGCAGCATGTTACTGCTGAAGGAATGTCTTTAGTTCAACAGGCTGAAGATGCTGCGAGTAACAAGGCGGATAATGGTGGCGGTCCAGCGGAGCAGGTGTTGGTCAAGAAAGTAATCGAGTTGCATGACAAATACATGGCATATGTTACCGATTGCTTCTCGAATCACACACTATTTCACAAGGCTTTGAAAGACGCTTTTGAGGTTTTCTGCAATAAAGTCGTTGCTGGTTCCTCTATGTTAGAAAAGCAGGAGATGGAAACTTTACTCGAAACGCTAAAACGAGAACCCCCAAATCGTTGAAGCAATAATTGCCGAGGAAACTTTTGAAATCTAGAAACTCTTTCAGATTAAACCATTTGTGCACACACCCAAATGATTTCAATCGGATAAGATCACG	23.16	59.5	87.56	6.49	0	0	0	0	0	17.1	18.62	12.61	0	32.07	0	25.89	0	0	4.32	7.45	13.02	0	10.49	0	41.66	49.83	4.53	0	0	0
TRINITY_DN105599_c0_g3_i3	TRINITY_DN105599_c0_g3_i3 len=1724 path=[12225:0-53 245:54-59 251:60-106 298:107-136 328:137-172 12665:173-196 388:197-209 12668:210-233 425:234-238 430:239-282 5395:283-342 534:343-345 6337:346-393 585:394-396 588:397-409 5141:410-435 5167:436-457 12658:458-481 5213:482-507 12659:508-531 5263:532-535 727:536-543 6457:544-546 6460:547-567 759:568-570 762:571-573 765:574-597 789:598-600 792:601-60…	GTCAGCAAGTTCCCTGATTCTATATATATGCAGCACCAGCATGTAACGCCTCCTCATCCCCTCTAAACTTTCCGAGAGAAGATTCCCCCGGCGTGAAATTAAAATCGCTTACAGAAGCTAGAGATCGTTGATTCCTCGCCGGATCTGTTAATTATCGCAGCGGTGAGCCATTTAATCTCCGGCTGCTAGCTTCGTCGACGATTAAATAACGGCTAGAAACAGAGATGGCTCCTCAAAACGTTGGAATTCTCGCCATGGAAATCTACTTCCCTCCTACTTGTATCCAGCAGGATGTCTTAGAAAATTTTGATGGGGTGAGCAAAGGAAAGTACACCATTGGTCTCGGACAGGATTGCATGGCGTTTTGTTCGGAGGTTGAAGATGTCATCTCTATGGGAT…	20.11	8.41	16.47	21.64	15.71	12.71	8.69	17.18	0	1.89	0	0	0	17.26	8.53	0	18.4	8.97	26.72	0	11.89	4.36	19.21	0	20.92	0	0	8.28	20.87	10.15
TRINITY_DN105607_c1_g1_i2	TRINITY_DN105607_c1_g1_i2 len=560 path=[1:0-132 11739:133-156 135:157-161 140:162-201 180:202-249 228:250-255 6593:256-268 6606:269-286 6624:287-289 266:290-304 281:305-306 283:307-310 287:311-311 288:312-313 9087:314-337 314:338-339 4261:340-341 4263:342-393 370:394-394 4315:395-409 4330:410-427 4348:428-454 4375:455-474 451:475-486 463:487-510 487:511-517 494:518-519 496:520-535 512:536-559] [-…	GGACCGGTGGGAGTGACATATAAAATTGAGACCAATATCCGAAAATAAGGTATAATTGAGACCATTTAAATCCAATTTTCTATTAGTTTAAAATGGTTACGTATGAAGAGGGCGAAAGAGACCTGGAGGAAAATGTCTTCTTTTACTTTTTCCATGTCCCCATGATAAATCTAACGGCACCCACTTCTTCTTGCCAACAAATATCTACACGTGGACGGTCGATCCCTGGTTCTAGTCTTGATTGGTGTTCATCTTCTTCCACTATACACACCTCCTTTCTCTCAGACTCACAGTAACACACACAAACGCGGCCTAGGTAACAATGGACAAAACGATTACCACCTTCACCATCTTCACGTTTCTGTTATTTTCCGTCTCCACCGCTCGTATCGCGTCAGA…	9.95	0.29	1.44	3.13	1.98	5.19	4.92	1.73	2.45	5.62	7.83	59.9	3.6	3.42	1.47	8.64	6.8	8.34	13.15	1.87	6.25	2.55	5.15	3.88	0.48	0	9.53	3.78	265.66	111.12
TRINITY_DN105618_c3_g3_i1	TRINITY_DN105618_c3_g3_i1 len=255 path=[2329:0-37 2344:38-44 2351:45-52 2359:53-53 2360:54-61 2368:62-74 2381:75-76 2383:77-88 2395:89-92 2399:93-98 2405:99-105 7131:106-135 2442:136-139 2446:140-140 2447:141-152 2459:153-156 2463:157-157 2464:158-168 2475:169-170 7985:171-194 2501:195-217 2524:218-254] [-1, 2329, 2344, 2351, 2359, 2360, 2368, 2381, 2383, 2395, 2399, 2405, 7131, 2442, 2446, 2447,…	GGAAGCATTGGCGGCAGCACAAATTGCATTTGTATTGCAAGCAGGACAAAGGAGAGGGCTACGCTTGAAAGTAGCTTCTTTAGGGCCAGTAGCAGCCCAATCACCCACACCAACACCCACTGTGACTCCAAATGCGGTTCCAAAGGATGAAAAGATTATGTAAAGAAACGGAATAGGTGATGCAAAACATTGTTCGTGCTCTTCATCAGTTGCAAAGAAGAGAACTTGGGAAGCCTCTCATACCTCACTAAAGAT	97.3	34.65	8.04	11.08	6.62	5.52	1.69	11.42	18.86	8.46	5.18	15.01	16.34	0	24.38	0	6.83	0	1.46	30.01	51.59	0	5.62	0	67.68	50.6	14.12	0	0	0
TRINITY_DN105643_c1_g5_i5	TRINITY_DN105643_c1_g5_i5 len=362 path=[1:0-72 51:73-94 5083:95-132 111:133-150 129:151-151 130:152-152 131:153-175 154:176-176 155:177-182 161:183-189 4595:190-240 4646:241-259 4665:260-263 233:264-264 234:265-283 253:284-285 255:286-306 276:307-318 10513:319-361] [-1, 1, 51, 5083, 111, 129, 130, 131, 154, 155, 161, 4595, 4646, 4665, 233, 234, 253, 255, 276, 10513]	CTTTTGGTGAATCCGGTTTACTGATCATTCCCTGTGTTGCAGCACATTTAAACCAGATCATAATGGACTCTATTCTCGTAAGCTATTGGAACAACGATGAACAGTCAGCCGGTAATACCAAGGTTGCATAAGACTTCAGTGATCAAAGATAACCAGATAAATGGTGGCAAATTGGCAAGACAACCAAGTTCTTTTTCAGTCTGTATGCTGTTCTTCGTATTCCATTGTCACGCATGATCACCATGATCACAGGTGGAACCTACGTGTAATCTTCGTAGGTATTATTCTTTGACAAACATTAGTCATACAACTCAGAAAGGAAAACAATTTATTCAGTTAAACATGTTTTGGGTACATAATCA	0	0	10.38	43.09	18.06	0	20.13	18.47	15.96	13.64	0	12.37	11.45	25.67	0	14.99	12.3	16.48	15.27	28.72	17.02	16.58	18.24	14.29	33.36	2.17	22.37	28.22	74.05	23.38
TRINITY_DN105652_c0_g5_i1	TRINITY_DN105652_c0_g5_i1 len=942 path=[179:0-55 11866:56-74 243:75-79 248:80-80 249:81-82 251:83-84 253:85-86 255:87-97 266:98-100 269:101-121 290:122-125 294:126-126 295:127-129 298:130-134 303:135-139 308:140-141 8353:142-165 334:166-167 336:168-171 340:172-173 342:174-187 356:188-205 5831:206-229 398:230-250 419:251-260 429:261-263 432:264-269 9467:270-293 462:294-299 468:300-308 477:309-309 …	TGGGATTACGGATACCCTGCCCAGACCCTATGCGACGCCGTTCGTATCACCAGCATCAGCAAACAACATCAAACCCTCCATCGCCTTAAACCTAGCTTCCAGACTGAGATCTTAATCATTGAAGATGAGTCTCCTCCATTACACAATCAGATCATCATCCAGTCGTTTGATGCGAAGTGTTCATCCAAACCAAGGGCTCGGATCATGTCTGTCTCATCGTTTATTCTCGACGGAATCTGCACCGCCGACCAGCCAGTCCTCCACTAAACCATTCTTTCAAACATCATCCTCCGGTTTGGTGTACGGGAAATTGTTTGGCGTTACAAAGAATACATTGAAGAGTGATGTTCTCAGTTTGTTAGAAGAATGCAATTTAAGCACTGACGATCTCAAAGTTGA…	0.67	0.72	0.71	43.93	62.49	48.29	44.29	60.23	28.51	0.35	4.02	12.68	4.57	0.22	0.44	4.62	1.29	0	1.49	14.79	13.13	25.02	27.56	29.95	10.4	57.78	6.73	0	17.09	5.63
TRINITY_DN105666_c2_g5_i7	TRINITY_DN105666_c2_g5_i7 len=381 path=[5129:0-42 1252:43-43 1253:44-44 1221:45-45 1222:46-48 1225:49-75 1252:76-76 1253:77-77 1221:78-78 1254:79-96 1272:97-103 1279:104-122 1298:123-132 1308:133-136 1312:137-156 1332:157-198 1374:199-206 1382:207-215 1391:216-219 1395:220-221 1397:222-232 1408:233-239 1415:240-240 1416:241-243 1419:244-244 1420:245-245 1421:246-261 1437:262-271 1447:272-291 1467…	GACCGCCGCTCGTGTTCTCCTTCCACATCCGCCGACCGCCGCTCCTGTGTTTATTCCACATCCGCCGACCGCCGCTCCTCTGGTCCCCATGGAGATCCTTGTCTCTCTTAGATTTGAAACATGCTTCAAGTATCATTAGCTCGTGAGTAGTGAGTAGCAAAACAAAGGAAGATGAGCAATAGGTCTAGCTCTTCATTTCTTTGTTGGTTGAATGAAGATAGAATCAGATAGATAGTTATTTTATGGTGTTTGTTATCTGTAAACTGTTTTAGGTATTGCCCATTTTCTTGTGGATAAGAATGATGAAGAAATGTTTAATTTTCTTATTTTAATCCTAAAGATGATCAGACAAGATTCACAATTACTAAACGAGAAGATATC	0	0	32.94	7.33	27.31	8.01	24.76	21.73	0	0	19.1	0	9.64	1.73	0	20.15	0	38.96	4.54	0	24.8	8.52	2.04	0	76.64	8.37	9.82	0	3.47	2.1
TRINITY_DN105671_c0_g1_i5	TRINITY_DN105671_c0_g1_i5 len=912 path=[2598:0-49 2625:50-71 2647:72-78 2654:79-79 2655:80-81 2657:82-82 3899:83-83 3900:84-97 7539:98-133 2709:134-136 2712:137-149 2725:150-153 2729:154-160 5298:161-193 5331:194-205 2781:206-208 3487:209-235 3514:236-236 3515:237-250 3529:251-251 2827:252-268 13865:269-292 2868:293-334 13866:335-358 2934:359-367 13868:368-391 2967:392-403 2979:404-415 2991:416-4…	CTTAGCGGCAACAGAATTTACGGACCAATTCCGGAAACGATTTCGTACATTTACCGTCTCTCAGATCTAGATCTGAGTTTGAATCGTCTCTCTGGTCCTATTCCTGAATCTCTCGGAAAAATGGCGGTGTTAGGTACACTAAACCTCGACGGAAATATGATATCCGGTAAGCTACCGGCGACGTTGTTTAACTCTCGAATTAACATTCTAAATCTGAGTAGAAACGCGATTGAAGGTAACATACCTGATGTATTCGGTTCCGGATCCTACTTCATGGTGATGGATCTATCGTATAATAAGCTTAAAGGATCGATTCCTAAATCGATATCTTCAGCGTCGTTTATCGGTCATATAGATCTGAGCCATAATCATCTGTGCGGTCCGATTCCGGCAGCGTCG…	0	0	176.69	1.35	0	0	404.45	0	0	96.68	0.22	1.15	0	2.38	0	124.09	110.49	12.33	33.75	0	111.98	133.62	0	0	0	6.54	137.62	0	200.49	146.78
TRINITY_DN105691_c0_g1_i5	TRINITY_DN105691_c0_g1_i5 len=403 path=[2160:0-64 2202:65-69 2207:70-72 2210:73-92 2230:93-105 2243:106-123 2261:124-129 5663:130-131 5796:132-152 2313:153-155 2316:156-178 2339:179-189 2350:190-273 2434:274-274 2435:275-275 2436:276-276 2437:277-296 2457:297-402] [-1, 2160, 2202, 2207, 2210, 2230, 2243, 2261, 5663, 5796, 2313, 2316, 2339, 2350, 2434, 2435, 2436, 2437, 2457, -2]	TTCTACATAAGATCTGGGATTACAATCATATTGGAGAAGGCTACAATCAATGATGGTGTTGTTATATGAACTATGTGACCAAGATCAAGTGGGTTGCTCCATGGGTCATGTTGGTTAAACCCTAGGGTTACATAACACATCCCTTTTTGTTGTACTTAAGTTTACAATGTAATATATTTATTAGAATAAGAATAATGGAATTGGCTTATTACATATGGGAATGTTGTACTTATGTTTTTCCTTTTACGAAACCCCCCTTATTACCCCATCAACCCCCCCTGACGTGACTTTTTGTCATTTTGTTGTCCTTTTTGTGTTTTTTAGTTGAGTTTTTTTTGTCTTTTACGAAACAGACAAAAATTTTGAAATAAAATTGAGTATTTAATGTCAAATCAAAAT…	0	17.63	0	0	6.46	19.17	0	1.71	6.94	29.57	0	0	13.23	0	23.74	8.87	0.69	18.48	14.01	19.01	4.5	19.78	21.7	22.83	10.29	4.46	34.28	10.15	3.59	3.65
TRINITY_DN105694_c2_g1_i3	TRINITY_DN105694_c2_g1_i3 len=1665 path=[3875:0-58 13386:59-82 3935:83-83 3936:84-105 3958:106-107 3960:108-119 3972:120-127 3980:128-143 3996:144-249 4102:250-271 1964:272-272 1965:273-285 1978:286-302 1995:303-324 2017:325-363 2056:364-381 2074:382-386 2079:387-427 2120:428-454 2147:455-458 2151:459-462 2155:463-482 2175:483-494 2187:495-496 2189:497-497 2190:498-505 2198:506-561 2254:562-585 2…	AGTAGCGACCAACCACCAGTACACCATCACATTCACGGCATCAGTGCATACCGATTCACACGTCGGCCGTCGATACACCGCCGATAGTCCGATACATCCATAAGGTGAAGGAGCAATCAGATTCAAGAGAGCTATTAGCCTATGAGGGATTGGGGGCTTTTGTTTGAGTGTTTTTCTATGATGCCCTTTGTATGAACTTAGGAAGGGACTTAGGAAGGGGGATATATGTAAATGCCCCAATATAATAAGGTTGTTATTTGGGTGTGGAGCTGCTTAAATCTGGAACTGAAAACATTTTGAAATCACTTTGGAGCCACTCGGATGCTATAATGTGTTGTTCTCTTAAGGCATTGCTCGTATTCACGTTTGCTAACCAGGCTGGGCTAGATATGCTTGAGA…	4.38	7.03	0	0	0	0	0.06	2.07	0	0.86	3.45	0	0	0	5.48	0	0	0	0	2.71	6	1.19	0.15	0	0	2.53	0	0	0	0
TRINITY_DN105707_c1_g3_i1	TRINITY_DN105707_c1_g3_i1 len=435 path=[5719:0-159 5856:160-242 5939:243-264 3027:265-273 3036:274-274 3037:275-285 3048:286-295 7910:296-319 7934:320-334 7949:335-362 7977:363-363 15215:364-387 8002:388-396 8011:397-434] [-1, 5719, 5856, 5939, 3027, 3036, 3037, 3048, 7910, 7934, 7949, 7977, 15215, 8002, 8011]	GGTAGAAGGAAATCAAAGAATAACGGCTTTGATTCCTCTAACTTGAGCAAACTCCCCCGGATTTGAAGTTTTCTTGAAAACTGAAGACGAGGAAGAGGATGCTGCACTCTTGATAAACTTTCAACATGGAATTCTAAAGATTATGCTTTCCGCTGTCTTGAAGTTTTTTGAAAAGTTGAAGCATCCTAATATGGGCGTCTATCTGGTCATGGGCTGTATGGGAGTTTTTTGAAAAGTGAAGTATGGACACTCTAACTTGAGTGATTGCTCTCGGTGAGATCTCTCCTTGCTTTACGGTTCCTTGTTAATCTATTTTTTTTGCAATAATCACTTAATCTCTCTTCTTCATTGGGCCTTTTTAGTCGGTCAGAGGTTTCATTATAAATGATGAACCTGTTG…	29.33	44.87	0	0	0	0	0	0	0	0	0	0	0	0	23.2	0	0	0	0	0	0	24.36	0	0	0	0	0	34.46	16.95	16.17
TRINITY_DN105707_c1_g6_i1	TRINITY_DN105707_c1_g6_i1 len=758 path=[12241:0-70 6924:71-119 15213:120-143 6997:144-235 15216:236-259 7113:260-298 15217:299-322 7176:323-482 15209:483-506 7360:507-523 2853:524-526 2856:527-527 15214:528-551 2881:552-590 2920:591-613 2943:614-614 2944:615-631 2961:632-635 2965:636-664 10677:665-691 3021:692-694 3024:695-697 3027:698-706 3036:707-707 9533:708-757] [-1, 12241, 6924, 15213, 6997,…	GGGTTCGTAACTTTTTCAAATTTTGTTCCGTTCGTTATGAAAACCATCGGGATCTCGTCCACTTCCATAATGCCTTGAAGAAAATGTTCAGCTCTGTGGTTGCTGACGATCTTTTAGTGTTTTTGAATGATTTATTTTCCAAGTCTAATATTGAAGCATTGATTAGGGATGTCCCTGTCTCTACTAATGATCTGCGACCAATTGTCTTGGTTCATGGCATATTTGGTTTTGAAAAAGGGAAATTAGGTGGATTGTCTTATTTTGCTGGGGCAGAAAAAAAAGGATAAGAAAGTTCTGGTGCCTGATTTGGTTCATTAACCCGTATTTATGACAAGGCTAAAGTATTGTTTTATTACTGTAAAGTTGGGCACTTGGCCGGAGCTCAGGTCCTGATCTTGA…	0	0	11.9	0	0	0	0	0	0.21	0	0	2.2	12.98	0	0	10.11	9.18	0	0	0	0	0	0	7.85	0	0	0	0.95	0	0
TRINITY_DN105725_c5_g11_i4	TRINITY_DN105725_c5_g11_i4 len=1185 path=[1:0-122 101:123-123 102:124-141 120:142-155 134:156-157 136:158-196 175:197-219 198:220-235 214:236-251 230:252-261 240:262-285 264:286-307 286:308-316 295:317-321 16334:322-345 324:346-346 325:347-370 349:371-389 368:390-390 369:391-399 9858:400-407 9866:408-408 9867:409-432 411:433-434 413:435-440 419:441-448 427:449-449 428:450-600 13199:601-601 14685:…	CTCCCAAACACACCCTATAATCCTATATAATTCTTGTTCTAAGTCAAGGGGTTAGGCCAGCGTACACGTTTGGATCGGAATCTGTCCACCTTCCTCACTGCTCCGCCACCAATCACCACCTATCGCCATATTATCTCTATCTCCGCCGATGCTCTCTTCATCACATTAAATACGACAGCCTCTCCTCACAGTCACATCTCACTCGAACGATACATACAACATCAAAACACACGCTTATACTGTATATACACAGACAGAAGAACTTACAGAGAGATCGGAGAATGTCGTCGAAGAAGTTCATCGTAGAGGTGGAGCCGGCGATAGAGGCGAAAGACGGAAGGCCGTCCATGGGACCTGTTTACCGCAGTGTGTTTGCTAAGGACGGATTTCCTGCTCCGA…	16.81	1.33	0	0	0	9.73	0	18.56	12.36	14.72	20.2	0	16.95	11.59	0	0	0	0	0	0	14.99	0	11.21	0	17.5	0	6.01	23.81	13.07	13.5
TRINITY_DN105725_c5_g11_i5	TRINITY_DN105725_c5_g11_i5 len=1269 path=[1:0-122 101:123-123 102:124-141 120:142-155 134:156-157 136:158-196 175:197-219 198:220-235 214:236-251 230:252-261 240:262-285 264:286-307 286:308-316 295:317-321 16334:322-345 324:346-346 325:347-370 349:371-389 368:390-390 369:391-399 9858:400-407 9866:408-408 9867:409-432 411:433-434 413:435-440 419:441-448 427:449-449 428:450-600 579:601-624 603:625-…	CTCCCAAACACACCCTATAATCCTATATAATTCTTGTTCTAAGTCAAGGGGTTAGGCCAGCGTACACGTTTGGATCGGAATCTGTCCACCTTCCTCACTGCTCCGCCACCAATCACCACCTATCGCCATATTATCTCTATCTCCGCCGATGCTCTCTTCATCACATTAAATACGACAGCCTCTCCTCACAGTCACATCTCACTCGAACGATACATACAACATCAAAACACACGCTTATACTGTATATACACAGACAGAAGAACTTACAGAGAGATCGGAGAATGTCGTCGAAGAAGTTCATCGTAGAGGTGGAGCCGGCGATAGAGGCGAAAGACGGAAGGCCGTCCATGGGACCTGTTTACCGCAGTGTGTTTGCTAAGGACGGATTTCCTGCTCCGA…	0	12.14	18.29	47.26	32.87	16.22	46.67	29.24	0	13.3	32.47	11.65	0	0	12.99	32.09	24.46	42.22	6.97	12.86	15.34	28.93	0.39	31.61	0	9.38	19.01	0	0	0
TRINITY_DN105742_c4_g5_i4	TRINITY_DN105742_c4_g5_i4 len=561 path=[6327:0-52 2997:53-54 2999:55-56 3001:57-62 3007:63-85 4451:86-87 4453:88-150 4516:151-159 11563:160-183 4549:184-203 1730:204-207 1734:208-208 1735:209-209 1736:210-212 1739:213-213 1740:214-218 1745:219-230 1757:231-231 1758:232-234 1761:235-237 1764:238-239 1766:240-262 1789:263-288 11559:289-312 1839:313-324 11560:325-348 1875:349-364 1891:365-366 1893:3…	CCCGGCGTCAACAATAGGCTGTATCCTCCACCGGATCATCTCTCTTCTCAACAAGCTTGAGACACCGCACAAACCAATGGACCTGTTTACTTAGGTATCACTGTAATGCCATCATCTGTTATGTCAAGCGATAGGATGCACATTGGCCTTCTTGCTTTTGCTTCTCATGCAGCTGTTACAGATAGTTGTTTCACAATATTCTATAATCCAAGGGCAAGTCCATGTGAATTTGTTATTCCTTTATCAAAATATGTCAAAGCTGTATATCATACTTTCGTGTTTTCGTTGGAGTGCGCTTTTGGATGTTTTTTGAAACTGAAGAATCATCAATCAAGCATCCGGAGGTGAAATGTTGCAGTTATGAAGGTTAATGAAGATGATGGTGATGATGCCCGTTTT…	4.54	3.53	19.1	0	0	0	10.22	2.05	0	0	0	4.95	4.48	6.49	0	2.87	0	0	0	19.75	0	6.07	0	4.22	0	4.85	0	24.02	12.38	24.75
TRINITY_DN105752_c1_g2_i2	TRINITY_DN105752_c1_g2_i2 len=381 path=[8911:0-73 4793:74-90 4810:91-92 4812:93-93 83:94-99 89:100-123 113:124-124 114:125-147 10746:148-171 161:172-181 171:182-221 211:222-263 253:264-287 277:288-291 281:292-340 330:341-360 350:361-380] [-1, 8911, 4793, 4810, 4812, 83, 89, 113, 114, 10746, 161, 171, 211, 253, 277, 281, 330, 350, -2]	CTTCTTTAGACATTGTAACCCTCGGATATATTCAATATATCGCACTTGATTAGTTGGCAGGAAGTGACTTTAACAAGAGTGCTATTGTTGAAAGAGGAGGTTTGAATAGACTCATCACACTTTCTAGTAGACTTGCTGATGATCCTTCTGTCCTCCAAGAGGTGATGACTATCATATGCACCCTGTGCCTGCGATCACCTGCAAATGCATCTTTGGCAATGGAAGCAGGAGCAGGAGACCTTGCTATCCAATCGATGCAAAAGTACCCTAACTCCCATCAACTGCAGAAAAATTCTTGCCTTATGATCCGTAATCTTGTTGCCAGAAATCCAGAAAACAGGCCTGTTTTATTGAATAATGGTATTGAGAATATAATAAGGA	0	13.31	0	0	0	2.09	0	0	10.78	2.15	0	0	0	6.98	5	22.9	14.23	15.72	17.68	0	5.52	0	15.92	24.37	19.14	4.73	21.28	30.08	0	0
TRINITY_DN105754_c1_g1_i4	TRINITY_DN105754_c1_g1_i4 len=364 path=[1:0-84 63:85-98 77:99-126 105:127-139 118:140-173 152:174-189 168:190-195 174:196-199 178:200-219 198:220-223 202:224-236 215:237-237 216:238-250 229:251-261 240:262-274 253:275-278 257:279-285 264:286-294 273:295-305 284:306-308 3728:309-327 450:328-329 452:330-332 455:333-333 456:334-346 469:347-349 472:350-363] [-1, 1, 63, 77, 105, 118, 152, 168, 174, 17…	CGGTGGTAGCGACGGCCTTAGACCCTGCAAATGGAAGTAGTGGCGGCAGATCTGGTCTCATTTTTTTTGGTGATTAAGGGTTCATCGATCCGAAAAATTAGAGTAAGTTGTATTAGTAGTTGCTAGCTAATAAGAAAGAAAATACGAATAGATGTCGTCCGCTGGGATTCCTAGATCTTCCAGTGCTCCTTTGAAAGACGACATCCCTCCTAAAGAACTCCTTGATGATCTCTGCAGTTATCAGGAGGCAATTGAGGATATTACCATGAAAATGGGTTCAGGAATGGCAAAGTTTATATTCAGAGAGGTTGATACGATTAAAGACTACGACGAGTATTGTCATTATGTTGCGGGGCTTGTTGGA	26.44	0	0	0	0	0	20.28	15.05	20.93	0	18.31	14.77	0	19.13	0	0	0	0	0	18.26	15.16	20.97	0	1.88	17.84	13.05	1.64	0	0	0
TRINITY_DN105766_c0_g4_i5	TRINITY_DN105766_c0_g4_i5 len=342 path=[3316:0-24 3318:25-27 12096:28-51 3345:52-67 3361:68-69 3363:70-91 3385:92-94 3388:95-100 3394:101-115 3409:116-116 3410:117-118 3412:119-124 3418:125-141 3435:142-143 5919:144-167 3461:168-170 3464:171-185 5667:186-223 5705:224-229 3523:230-242 3536:243-247 3541:248-310 3604:311-313 3607:314-322 10498:323-341] [-1, 3316, 3318, 12096, 3345, 3361, 3363, 3385,…	AAAAGTCTGGGAAAGATGGTGCCGGTGAGGATCAGAAATCAGTATCTGGTGATTTAGAATCAAAAAGTTATGATGCCGGTAACCTGGATGCAACGATTACGAACCAACAAAACCAATTGCCTGATGAGAATGCAGGCATCAAGAACCCGGTTTCAGAGGAAAGAAACGACAGCTTGAAGGACATGAGCATGAGTACAGATGATGTGACGATGGATGATGGTAACCGGGAGCCTGAAAAACCAACTGTTACAGAAGAGCCACGTGATGAGGATAGCAACAAAACTCAAAACGATAACAGTAGTGATTTGCTAACACTAATCAGGAACAAACAGGATGATGAAA	1.6	40.79	2.09	1.7	0	5.06	1.78	0	1.3	25.3	2.14	31.76	6.82	6.18	1.04	29.7	45.24	57.99	139.75	32.65	0.86	0.8	34.78	27.04	3.18	40.92	12.89	24.03	43.02	46.13
TRINITY_DN105783_c3_g4_i5	TRINITY_DN105783_c3_g4_i5 len=691 path=[680:0-52 710:53-53 711:54-64 722:65-70 728:71-74 2197:75-112 2235:113-113 771:114-115 773:116-119 777:120-120 778:121-130 788:131-136 794:137-139 797:140-143 801:144-148 7200:149-172 830:173-181 2034:182-183 4055:184-207 865:208-213 871:214-214 872:215-220 878:221-232 890:233-256 914:257-267 3119:268-295 953:296-296 954:297-299 1616:300-316 1633:317-339 216…	TGGATGGCACCAGAGGTTGTTACAAGCCAAGGTTACGGACTCGCAGCTGATATATGGAGCCTTGGTTGCACCGTGCTGGAGATGTTAACACGCAAAATTCCATACTCCCACTTGGAAGGGATGCAAGCACTGTTTAGAATTGGCAGGGGTGAACCTCCTCAAATACCTGACACATTGTCTACAGTGGCCCAAGATTTCATACTTAAATGCTTGCAAGTCAACCCGAATGACCGCCCTACTGCCGCCCAACTACTGGACCACCCTTTTTCTAGTAGACGAACTTCTATGAACTTTGCCCTTCCCCAGACTACATTGCAATCAAGTTGTAGGTGCCTTTGAAAACCGGTCATAGTAAACATTACAGGCAAGTAAGTTGTGGGCTCTAATTTTCATTTTAAC…	3.06	1.33	26.06	18.88	37.79	21.8	25.36	64.45	0.46	0.28	0	24.29	29.2	0	2.97	2.42	1.29	0.27	3.98	0.84	1.18	3.29	0	0	2.52	1.91	0.34	0	4.66	1.4
TRINITY_DN105789_c2_g2_i1	TRINITY_DN105789_c2_g2_i1 len=217 path=[1:0-69 48:70-75 54:76-108 87:109-120 99:121-129 108:130-142 121:143-174 153:175-216] [-1, 1, 48, 54, 87, 99, 108, 121, 153, -2]	CAAAAGCTGGGTTGTAGGTGGGTGATCAAGTGATATACACCAGCAGCTTCTTTGGTGATGAACTTTGGCCTGCTGATAAGCTTGGTTTCACCAAGACCGCCATTCAGGCCGTGCCCGATTCGGTTTACTTTGTCGTTAGCAGGGGTGCTGATGTAGATGTTAAACGACTACCAAAACGACCCGCTCCCCCTCGTTTTGGACGTAAACTTACCGATGC	0	54.54	2379.7	2509.25	1628.73	271.17	733.82	1064.45	961.75	0	1480.9	559.9	41.85	0	8.58	67.97	79.13	23.46	2404.7	35.56	1427.63	103.81	2839.35	1010.06	1010.59	1271.69	5.85	836.01	1319.9	1591.7
TRINITY_DN105792_c0_g1_i3	TRINITY_DN105792_c0_g1_i3 len=358 path=[1559:0-94 881:95-105 892:106-176 11:177-186 963:187-195 972:196-221 56:222-264 1631:265-288 123:289-311 437:312-335 170:336-357] [-1, 1559, 881, 892, 11, 963, 972, 56, 1631, 123, 437, 170, -2]	GTAAAACACAGGGACTAAAATGACAAAATTGAGACAAAACCAGGGACGAAAATGACAATTTACTCGTCAAACAAAATTGTATTTGTTTTTGTTAATCCCATAAAGAAAGCTTAATTTTTATGAAAGTTGTTTATAAAGCGGACGGGTCAAACTGCAGGTTGAGATTCTGTCTACATTGGATGATTCACCAACCGAAAAGATACCATATTCTGGAGAATATTTAATTGAAGGAGAGAATAAAATATGGATTGGAGTATCGCGTGCAGAAGGTACAAAATGTGAAAGATGCTGGAACTTTTCACCTCAAGTTGGTTCATTTATCGATCACCCCTCACTTTGCAAACGTTGTTATGATGTT	4.55	0	37.24	69.85	52.63	23.34	24.67	5.65	17.46	0	0	0	32.32	0	0	10.98	0	5.84	5.41	15.76	5.51	6.71	8.95	15.95	20.44	10.3	0	0	6.58	2.24
TRINITY_DN105793_c2_g1_i5	TRINITY_DN105793_c2_g1_i5 len=521 path=[3837:0-58 3873:59-78 2280:79-79 2281:80-89 2291:90-131 732:132-139 740:140-199 800:200-234 1969:235-265 2000:266-279 880:280-300 901:301-310 1783:311-338 1811:339-342 943:343-343 5020:344-367 968:368-396 997:397-414 1393:415-420 1399:421-439 1418:440-445 1424:446-464 1058:465-469 1063:470-470 1064:471-471 1065:472-472 1066:473-495 1089:496-513 1107:514-518 …	TTATGATTACAGCTTTTTAACAATAATCTAAATATTGAACAGATTATTAGGAGGTAAAAACACAACCCAAGTCGACCCATTTAAATAATTCTTTTGTGTTTATTTTACAGGTTATAATTTTCAATGTGATATGAAACAACTGGCTCAATCATACCAAGATTTTGATTGCTTTAAGCACTTTGAAATGCTATTGGATATTCAGAACGTATTCAAAGAGCCTCGTGGTGGCCTCTCATGTCTGACAAAGGAAGTATTGCGCGTTGGTTTAAACAAGACAAGAAGAAACTGTAATTGGGAGGAACGGCCTTTGACCCGCCATTAGCTAGAATATGCTGCTCTTGATGCTGCAGTACTTATCCACATATTCTGGCATGTCCGCAGCCAATCACAATCTACTGG…	5.3	18.97	0	0.43	0	0	27.23	14.58	0	11.17	26.67	16.41	24.88	2.32	9.74	0	10.8	12.05	25.32	0	16.88	0	17.4	0.39	17.52	0	2.51	0	0	0
TRINITY_DN105801_c1_g5_i1	TRINITY_DN105801_c1_g5_i1 len=547 path=[2163:0-34 2175:35-42 4049:43-43 7875:44-78 4085:79-79 4086:80-80 4087:81-92 2233:93-96 2237:97-104 2245:105-105 2246:106-112 4149:113-190 4227:191-217 2360:218-226 2369:227-263 2406:264-322 2465:323-341 2484:342-406 2549:407-410 5755:411-440 5785:441-444 5789:445-487 5832:488-512 5857:513-546] [-1, 2163, 2175, 4049, 7875, 4085, 4086, 4087, 2233, 2237, 2245,…	TTGCGTTCACTGAAAGGGAAAGAGATTCTCATTACTTGCGTGGGTTGTTGCCTCCACCCGTTTCAACACTGGAGCTTCAGGAGAAGAAGTTGATGCAAAATATTCGCAATTATAAAGTTCCTTTGCACAAATATGTGGCTAGATGAACTCGAGGAGCGAAACAAGAGGCTGTTCTACAAGCGTCTTATAGATAACGTGGAAGAACTTCTCCCAGTTGTGTACACTCCCACAGTTGGGGAGGCTTGCCAGAAATATGGCTGACAGATTAAACTATATTTACTTAATATATATTATTCCAAATTAGTAGGACTTGACAATTAAATAACCTGAAATCACAAGGGAGAGATTCTCGAGGTACTCAGGAATTGGACTGAGAGGAATATCCAAGTTATTGTGGTG…	0	0	6.45	6.47	7.48	0	6.35	8.23	0	0	0	0	0	0	0	0	0	0	0	0	0	0	0	0	0	0	0	0	0	0
TRINITY_DN105815_c1_g3_i4	TRINITY_DN105815_c1_g3_i4 len=475 path=[2733:0-53 2764:54-89 7433:90-177 1549:178-191 1563:192-293 1665:294-320 1692:321-335 1707:336-341 1713:342-371 1070:372-379 1078:380-386 1085:387-434 1133:435-474] [-1, 2733, 2764, 7433, 1549, 1563, 1665, 1692, 1707, 1713, 1070, 1078, 1085, 1133, -2]	GCTAGACGTTAAAATTGCTACGGTTGTGAAGAGGGAGCTGGCCAAAGGGTTAGCCGAGGCTATATCGTTGGTTACCAACGATATAAAGACAATTGTAGATACAGCATTGGATGCAAGGTTGGGAGAAAAGAAGAAGGAAGGTCCAGTGCTTACTCTAAAGGATTTTATGATCCTAAAACCGAAGGAATATGATGGGGAGGTGGACCCATTGGCCAGCCATAGATGGATTACCAACATGGAATCCAATTTCGAAACCGTTGATTGTCGGGAACAGGATAAAGTGAAGTTTGCTGTGCCTATGCTTGTGGGAAGGGCAAAAGATTGGTGGATAGATTTGAAAACGGAGAGAGGTGGTGAAGACATCACCAAGATGTCGTGGGCTGAATTCAAGCAAGTTTT…	37.33	99.55	0	0	0	1.19	0	0	0	8.49	0	0	0	0	33.94	0	0	0.46	1.42	0.47	0	35.12	0.25	0.44	0	0	0.58	1.2	0	0
TRINITY_DN105820_c0_g1_i5	TRINITY_DN105820_c0_g1_i5 len=2435 path=[3433:0-77 8875:78-101 3512:102-107 3518:108-128 3539:129-129 3540:130-182 3593:183-199 3610:200-206 3617:207-230 3641:231-231 3642:232-248 3659:249-257 3668:258-281 1799:282-282 1800:283-283 1801:284-299 1817:300-368 1886:369-377 8874:378-401 1919:402-419 5350:420-521 8883:522-545 5476:546-592 5523:593-825 7953:826-866 5797:867-877 5808:878-900 5831:901-96…	GTTTAATCGTTAACCACTATACGCTTCAATTAGACATAACGGGTTCCGGGTCAAAACCCTGATAGTCTTAAACAAAATCTTTGATTACTTGAAGAGAGACAAGCAGTTAGCAATGGCGTCGTACATGAGCATGGGAGAAGCACACAGAAGGATAACCGACTATTTGAATCGATTCGTCGACGTCATTTCGTACCAAGACGGCACATCTCTCAAACAACTTCTATCTCTATCGTCTGAATCCCCCTCCTTCCTCGCCCTAGCTGATGCCCTAAATCTCTTCCAGGATGCTAACAGATTGATCAAACAAGCAGATAAATATTCCCAATATGCTGAAATAGTAGCTCCGTTGTTTCGATCTATGCAAAGTTATAGGGTTGGCCATTTGGTTGAATCATATCA…	0.34	0	3.96	1.74	7.01	1.9	0.76	0	2.38	0	0.17	0	0	0	0.8	3.39	0.71	0	0.39	3.73	1.3	0.49	0.1	3.38	3.06	1.3	1.48	0	0	0.35
TRINITY_DN105847_c7_g8_i1	TRINITY_DN105847_c7_g8_i1 len=336 path=[225:0-34 237:35-35 238:36-38 241:39-49 252:50-51 254:52-59 7911:60-103 4640:104-140 343:141-141 344:142-146 349:147-165 368:166-167 7843:168-191 394:192-194 397:195-200 403:201-209 412:210-215 418:216-224 427:225-233 436:234-239 442:240-257 460:258-335] [-1, 225, 237, 238, 241, 252, 254, 7911, 4640, 343, 344, 349, 368, 7843, 394, 397, 403, 412, 418, 427, 43…	CAAATCTTTACCATCTAAACTCAGATTAAATCAAAACCCACTTCAAATTTTCAATCTTTTACAAGAAATTCAAGATTTTAGTTTTCTGGGTTTATCTCGCCGGATCCGTGTGGTTTCTGATAAAATGGGTAAGGTAACGGTAACGGCGGCGGTGGTGTGCGCCGCCGCGGTTTCTGCGGTGGCTGTGGTGATGGTGCGTCACCGGATGCGGAACTCCAGCAAGTGGGCAAAAGCGATTGATATACTCCGGGAGTTTGAGGACAAGTGTACAACTCCGATTTCAAAACTCCGGCAAGTTGCCGATGCCATGACCGTTGAGATGCACGCCGGACTTGC	28.85	32.68	68.02	30.83	25.82	30.29	24.87	69.8	67.99	62.8	49.4	76.86	54.37	19.14	77.28	36.38	77.49	66.51	15.75	16.87	53.24	47.96	78.07	38.75	27.36	25.72	42.03	138.34	111.98	91.16
TRINITY_DN105851_c2_g3_i2	TRINITY_DN105851_c2_g3_i2 len=631 path=[5163:0-59 5200:60-60 5201:61-108 5249:109-186 5327:187-213 1642:214-216 1645:217-223 1652:224-247 1676:248-249 1678:250-261 13538:262-285 1714:286-310 1739:311-349 1778:350-357 1786:358-381 1810:382-419 13541:420-443 1872:444-460 13543:461-484 1913:485-487 13545:488-511 1940:512-519 1948:520-543 1972:544-615 2044:616-630] [-1, 5163, 5200, 5201, 5249, 5327, …	CACCAATAGTGCATAGAGATGTGAAGTGTACAAATATATTGTTGAACGAAGATTTCCAAGCAAAACTTGCTGATTTTGGGCTGTCCAGAGCTTTTCCTACTGAAGATGCCACTCATGTATCATCATCGAAAGTTGCGGGCACTGCTGGCTACCTTGACCCTGAGTATCACTCAACTTTTAGGTTGACAGAGAAAAGTGATGTTTATAGCTTCGGGGTACTACTCCTGGAGTTGATTACAAGCCGACGAGTGCTATCACAGGGCATTTACATAGTTACCTGGGTCAAGTCAGCAGTTGAAGAAGGAAATGTACAAAATATAATTGATACTAGAATAGATGGGCGTTTTGACATCAATACTGCCTGGAAGGTCATAGAAATGGCAATTGCATGTGTCTCCC…	0	0	105.23	181.48	40.61	0	0	0	0	0	14.78	0	0	0	0	0	0	0	0	0	0	0	0	0	0	0	0	0	0	0
TRINITY_DN105914_c2_g4_i1	TRINITY_DN105914_c2_g4_i1 len=263 path=[3362:0-46 3386:47-49 3389:50-64 11972:65-88 3428:89-94 3434:95-97 9821:98-139 3479:140-154 8467:155-178 3518:179-181 5882:182-185 5886:186-205 5906:206-216 3556:217-218 3558:219-229 3569:230-242 3582:243-253 3593:254-262] [-1, 3362, 3386, 3389, 11972, 3428, 3434, 9821, 3479, 8467, 3518, 5882, 5886, 5906, 3556, 3558, 3569, 3582, 3593, -2]	AAGATTATGGGCCCGATCTCCACAGGGCATCTTGAGATTACATCTCGTAACCCAAATGACAACCCGTCGGTTACATTCAACTACTTTAAAGACCCACGGGACTTGCAAAGATGTGTTGACGGTATGAAAATCATTGAGAAAGTGATCGAATCAAACGCATTCTCACCATTTAGATTTGATTCATTATCTATAGAAACTCTTCTCAACATGACCGCAAGCGCACCCATAAACTTATTGCCTAAACATGCCAATGTATCAAGATC	1.37	7.02	0	7.35	0	1.71	0	0	2.2	0	0	0	1.67	2.12	3.5	2.36	0	1.38	0	1.41	1.5	4.19	4.42	1.26	11.14	7.02	0	62.35	146.17	99.15
TRINITY_DN105914_c2_g7_i3	TRINITY_DN105914_c2_g7_i3 len=615 path=[3437:0-46 3461:47-64 3479:65-79 3494:80-103 3518:104-106 3521:107-112 3527:113-116 3531:117-117 3532:118-141 3556:142-143 3558:144-154 10561:155-178 3593:179-187 3602:188-222 3637:223-267 6096:268-319 6621:320-328 3743:329-334 3749:335-340 6168:341-343 6171:344-365 6193:366-379 4198:380-400 5067:401-434 5101:435-614] [-1, 3437, 3461, 3479, 3494, 3518, 3521,…	TTCAACTACTTTAAAGACCCACGTGACTTGCAAAGATGTGTCGACGGTATGAAAATCATTGAGAAAGTGATCGAATCAAAAGCATTCTCACCATTTAGATTTGATTCTTTATCTATAGTAACTCTTCTCAACATGACCGCAAGCGCACCCATAAATTTATTGCCTAAACATGCCAATGTATCAAGATCGTTAGAACAGTTTTGTAAGGACACTGTGATGACCATATGGCATTACCATGGAGGTTGCCAAGTATCCAAAGTGGTGGATCGTGATTATAAGGTTATTGGTGTAGATTCTCTTAGGGTTATTGACGGGTCAACGTTCCGTAATTCCCCAGGAACTAATCCTCAAGCCACTGTTATGATGCTAGGAAGGTACATGGGGGTTAAGTTGATGCGC…	0.75	40.07	0	0	0	0	0	5.1	22.93	26.01	0	36.19	7.2	44.57	25.79	0.73	0.54	36.95	0	13.11	16.32	0.41	4.55	3.44	20.12	0	0.46	0	0	0
TRINITY_DN105914_c2_g7_i4	TRINITY_DN105914_c2_g7_i4 len=535 path=[5886:0-42 5906:43-53 3556:54-55 3558:56-66 3569:67-79 3582:80-90 3593:91-99 3602:100-134 3637:135-179 3682:180-240 3743:241-246 3749:247-252 3755:253-276 3779:277-277 3780:278-288 4195:289-291 4198:292-312 5067:313-346 7909:347-409 3902:410-415 3908:416-420 3913:421-435 3928:436-471 3964:472-534] [-1, 5886, 5906, 3556, 3558, 3569, 3582, 3593, 3602, 3637, 36…	CACCATTTAGATTTGATTCATTATCTATAGAAACTCTTCTCAACATGACCGCAAGCGCACCCATAAACTTATTGCCTAAACATGCCAATGTATCAAGATCGTTAGAACAGTTTTGTAAGGACACTGTGATGACCATATGGCATTACCATGGAGGTTGCCAAGTATCCAAAGTGGTGGATCATGATTATAAGGTTATTGGTGTTGATTCTCTCAGGGTCATTGACGGGTCAACGTTCCGTAATTCCCCAGGAACCAATCCTCAAGCCACCGTTATGATGCTAGGAAGGTACATGGGGGTTAAGTTGATGCGCGAGAGACATGATGTCACAAATGGACCTGAGTGATATCACATCTAATGTATTTGTTGCTTTTGAACAACACTTTGTCTCTTTACTTCCC…	14.04	0	0	11.88	0	4.49	0	9.13	14.09	8.85	0	13.66	19.39	13.8	7.03	12.82	6.89	1.2	3.22	6.46	17.7	18.88	13.41	9.15	6.92	16.04	18.35	50.32	82.35	96.37
TRINITY_DN105918_c1_g3_i1	TRINITY_DN105918_c1_g3_i1 len=215 path=[11859:0-70 3228:71-88 3246:89-97 3255:98-112 3270:113-124 3282:125-145 2024:146-151 2030:152-154 2033:155-172 2051:173-178 2057:179-184 2063:185-187 2066:188-193 2072:194-196 2075:197-205 2084:206-214] [-1, 11859, 3228, 3246, 3255, 3270, 3282, 2024, 2030, 2033, 2051, 2057, 2063, 2066, 2072, 2075, 2084, -2]	CAAGGTGCTTATCTTATGGGTTTTTGGGTCATTGGCCACGAATGCGGTCATCACGGGTTTAGCGAGTACCCATGGCTTAACGACACCATTGGGTTCATCGTCCACTCACTTATCCTCACTCCCTATTTTGGATTCAAATACAGCCACCGTACCCACCATGCCAACACCAACTCCATTGAATACGACGAGGTTTGGATCCCCAAACGCAAGGCCGA	0	14.58	222.29	176.8	240.33	97.64	165.22	71.46	0	0	349.28	126.83	103.29	185.24	8.79	0	74.21	437.35	134.32	263.41	16.3	0	242.66	0	228.21	9.83	0	12.89	2.38	140.16
TRINITY_DN105918_c1_g3_i2	TRINITY_DN105918_c1_g3_i2 len=235 path=[3205:0-36 3219:37-45 3228:46-63 3246:64-72 3255:73-87 3270:88-99 3282:100-120 2024:121-126 3142:127-135 3151:136-180 3196:181-189 3049:190-195 3055:196-204 3064:205-205 3065:206-210 3070:211-219 2123:220-222 2126:223-234] [-1, 3205, 3219, 3228, 3246, 3255, 3270, 3282, 2024, 3142, 3151, 3196, 3049, 3055, 3064, 3065, 3070, 2123, 2126, -2]	GGGTCATTGGCCACGAATGCGGCCATCACGGGTTTAGCGAGTACCCATGGCTTAACGACACCATTGGGTTCATCGTCCACTCACTTATCCTCACTCCCTATTTTGGATTCAAATACAGCCACCGTACTCACCATGCTAACACCAACTCCATCGAATACGACGAGGTATGGATCCCCAAACGCAAGGCCGATAAACTGTATTCCGAAATTCTAAACAACCCAACCGGCGCATTTCT	47.04	907.66	2.5	2	19.65	0	12.53	15.91	103.62	118.23	24.17	0	117.77	194.26	833.53	332.86	66.96	437.12	92.17	35.77	163.79	48.64	0	0	0	759.51	46.15	436.22	569.89	218.7
TRINITY_DN105918_c1_g4_i3	TRINITY_DN105918_c1_g4_i3 len=203 path=[5081:0-36 5095:37-67 5126:68-68 5127:69-95 5154:96-104 2258:105-110 2264:111-113 2267:114-128 2282:129-137 2291:138-140 8011:141-186 8057:187-202] [-1, 5081, 5095, 5126, 5127, 5154, 2258, 2264, 2267, 2282, 2291, 8011, 8057, -2]	CATCGTTCTATGCTTCCCCTTGTACTTTGTGTTTAACCTTTATGGCAGGAAATACGAGAAGGGGATCACTAGCCACTTTTATCCATACAGTCCTATCTTCAACGACAGCGAGCGCTTTCAGATTTTCCTCACCGATCTTGGTGTTTTCGCCACTTGTTACGCCATTTACCGCGCTGCGGCAATCATGGGCACACAATGGGTGA	53.06	595.1	7.42	0	30.12	0	6.31	50.3	89.68	161.93	28.26	20.67	41.38	151.76	483.73	136.05	39.12	562.34	30.19	211.53	126.18	60.58	39.23	0	130.43	517.1	78.03	358.88	324.51	246.04
TRINITY_DN105924_c3_g9_i3	TRINITY_DN105924_c3_g9_i3 len=801 path=[343:0-29 350:30-32 353:33-38 359:39-39 360:40-47 368:48-53 374:54-62 3358:63-77 3373:78-89 6723:90-113 434:114-118 3563:119-125 3570:126-135 8249:136-170 3615:171-171 3616:172-172 3617:173-173 494:174-177 498:178-188 9390:189-221 8619:222-222 8620:223-247 3791:248-248 3792:249-264 3808:265-265 3809:266-266 11590:267-290 3834:291-301 3845:302-314 3858:315-34…	GGCCTCGGAGAACCTAGGGTTTTTCCAAGTGGTGAATCATGGTATCCCGCTAAGTGTGTTGAACGAGACGCTTCAAGGCGTCCGTAGATTTCACGAACAAGACGTGGAGATAAAGAAACAGTTTTACACGAGGGATTATACGAAAACGTTTGTGTATAATAGTAATTTTGATCTGTATACTTCCCCGGCCGCGAACTGAAGAGACACTTACTTTACATTTATGGTTCCTTCACCTCCGCGGCCGGAGGACTTGCCAGAGGTTTGTAGGGAGATTCAAATTGAATACTCGAATAAAGTAATGAAACTAGGTGACTCATTGCTTCAATTGATCTCGGAGGCCTTAGGTTTGAAACCAAATCACTTGAAAAATCTGGATTGTGACAAGGGACTTGTATTCGT…	14.09	18.28	0	0	0.21	10.98	0	24.43	2.12	30.33	87.47	20.12	29.57	25.37	5.56	8.64	7.23	0	117.98	11.67	29.71	19.51	29.32	9.77	12.82	14.25	70.95	4.7	20.53	5.35
TRINITY_DN105938_c2_g6_i9	TRINITY_DN105938_c2_g6_i9 len=1311 path=[12808:0-35 19:36-39 23:40-63 47:64-69 53:70-93 77:94-106 5065:107-177 5136:178-267 407:268-269 409:270-271 411:272-293 433:294-295 435:296-297 437:298-348 15603:349-372 512:373-414 554:415-465 605:466-487 627:488-489 629:490-516 656:517-531 15597:532-555 695:556-591 731:592-630 770:631-703 843:704-741 881:742-743 883:744-748 888:749-775 7867:776-799 939:80…	TGTCAAAGGAGTTTAATTGGAACAGTGCTACAGTTGGTCTAATTCAATCCTCTTTCTTCTGGGGCTATTTACTCACTCAGATTGTTGGTGGTATATGGGCAGACAAAGTTGGTGGTAAACAAGTCCTCGGTTTTGGAGTCATCTGGTGGTCGATTGCAACCGTTTTGACGCCTATTGCTGCCAAAATAGGACTTCCTTTCTTACTCATTATGCGTGCCTTCATGGGGATTGGTGAGGGTGTTGCTATGCCTGCTATGAATAACATACTTAGCAAGTGGATTCCTGTCTCAGAGAGAAGTAGGTCTCTGGCAATGGTGTACAGTGGAATGTATCTAGGCTCTGTGGTAGGCTTAGCGTTGTCTCCTATCTTGATTCAGAAGTTTGCATGGCCATCTGTGT…	11.41	0	7.4	36.03	10.05	0	25.25	0	9.63	0	13.2	30.03	6.96	0	0	0	0	0	0	5.74	0	0	0	0	0	10.76	0	0	33.7	0
TRINITY_DN105964_c1_g5_i1	TRINITY_DN105964_c1_g5_i1 len=408 path=[1446:0-72 1496:73-78 1502:79-96 1520:97-108 1532:109-112 1536:113-113 1537:114-121 1545:122-136 1560:137-137 1561:138-145 1569:146-148 1572:149-151 4143:152-189 4181:190-190 1627:191-199 1636:200-203 1640:204-206 4677:207-223 2992:224-257 3026:258-260 3029:261-264 3033:265-265 3034:266-269 5701:270-321 5753:322-323 5755:324-325 3432:326-332 1769:333-333 177…	CGACTGCTCCTCCGCCGTCCACCACGACACCACTTGCTCAGTCCAGAACAAACCCTAATCGACGCCTCCAAGCACCAGCGGTTACACCACCAGTCCGACGTCCACCACCGCTCACCAGTCACAACCTGCTCCTAATTTCAGCACTAGCTTGAGAGGATCCCTTTAACCCCCTATGGCATTTACACATTTTCATGGACTTCGATCTTTACAAATTACTTCACGAGAATGTGTTTTCAACACCGGAAGCTTCCACACACGAAATGGTACATCTAACTATAGGAGTTACGCTATCAAGGCTTGCGCTAAGAACCCTGATGTAAATATTCATCTTGAATCCAAGTTAAATTCGGTATTGGACAGTGTGAAATGGGATGAGAAGGGTTTGGCTGTGGCTATAGC…	0	20.62	0	0.86	3.05	0	0	0	0	0	0	41.4	0	0	0	0	0	5.26	2.16	49.88	0	0	0	3.93	39.53	17.64	0	0.76	0	0
TRINITY_DN105969_c4_g2_i1	TRINITY_DN105969_c4_g2_i1 len=1192 path=[9245:0-46 9269:47-70 1318:71-76 1324:77-91 11830:92-115 1363:116-126 11831:127-150 1398:151-163 11832:164-187 1435:188-259 1507:260-289 1537:290-304 1552:305-313 1561:314-316 1564:317-340 1588:341-361 1609:362-385 1633:386-397 1645:398-400 1648:401-421 1669:422-423 11827:424-447 1695:448-463 1711:464-472 1720:473-509 1757:510-517 1765:518-520 1768:521-587 …	CTGGAAAGGTCTGCACGACAAAAGATTGCAATCGGAGCTGCTCGGGGATTAAGATACCTTCATGAAGAATGCAGAGTGGGTTGTATTGTTCATCGCGATATGCGTCCAAATAATCTTCTCCTGACTCGTGATTTCGAAGTTTTGGTTGGAGATTTTGGACTGGCAAGGTGGCAACCGGATGGTAAAATGGGTGCGGAAACTAGGATAATCGGAACATTCGGGTACTTGGCTCCAGAATATGCTCAAAGTGGTGAAATAACTGAAAAGGCCGATGTGTATTCATTCGGCGTTGTGTTGGTTGAGCTCATTACAGGACGGAAAGCTGTGGATATAAACCGGCCAAAGGGCCAACAATATCTTACCGAGTGGGCCCGGCCATTGCTTGAAGAGAGCGCCATC…	179.97	75.58	49.1	1787.67	44.74	1497.03	48.67	37.43	1227.14	5.68	20.3	3.97	862.91	44.63	61.05	7.01	3.35	3.24	2.51	47.3	18.14	1440.48	2.17	11.52	3.7	59.36	93.17	3.65	2.55	46.57
TRINITY_DN105973_c2_g3_i1	TRINITY_DN105973_c2_g3_i1 len=1198 path=[2332:0-40 2350:41-41 2351:42-55 2365:56-56 2366:57-61 2371:62-64 2374:65-65 2375:66-80 2390:81-81 2391:82-82 2392:83-85 2395:86-86 2396:87-104 9113:105-118 2430:119-129 2441:130-153 2465:154-311 15575:312-355 2667:356-358 2670:359-379 2691:380-415 20429:416-439 2751:440-460 2772:461-561 20430:562-585 2897:586-597 2909:598-601 2913:602-625 2937:626-1197] [-…	ACCCACAAGGAGGAGGAACTGGTTGGTTAATTAAATTAATAAGATTTGTTTTAATTAATAATGAATTTGATGATAATCATGTGGTGATTGATTTCTTATATATATGCATATGTAGTGCCTTTGAATTTTGCTACAATTTATATTGTGTTTGTTTTAAGATGATGATGTTACATTTTTAATCTAAGATGTAAACGACATATATATGTTTTTTTTGTTTTTAATTTCTTTTCATGCATTTTTTATTATCTATATATGATGGTGTGTAAATGAGAATAATGGTTGTTAACATTTCTTTCTACGGGTGAAGTGAAGAGGTTAGAGTGTAAATTTCTGATATTAAAATCTTAAATTTCACTCTTATCAGTCGCCACCTCTTTGCTCTCCCTCACCTTTGCCGGC…	0	3.6	20.97	0	0	0	5.39	15.09	0.12	47.07	26.97	0	0.17	0.22	29.97	0.62	0	0.14	0	0.43	0	0.28	0	32.57	0.18	29.44	0.35	8.16	5.08	8.34
TRINITY_DN105973_c2_g5_i3	TRINITY_DN105973_c2_g5_i3 len=345 path=[1939:0-37 1954:38-39 1956:40-40 1957:41-49 1966:50-58 6097:59-79 10639:80-103 4431:104-107 4435:108-121 5701:122-175 5755:176-182 5762:183-187 2104:188-202 2119:203-203 2120:204-220 7759:221-269 5619:270-289 2206:290-291 2208:292-296 2213:297-300 2217:301-304 2221:305-309 2226:310-313 2230:314-315 2232:316-317 2234:318-324 2241:325-328 2245:329-337 2254:338…	ACCAGCATATCCACCACCTCCTTCCTCCGCCGCCAACAACCAGCCACCACCACCCGCAAAACCTCAACCCTCTTCGGACTCAAACCTAACTCCAGCAGCCGAACAATTGGGGGAGTGAAAATTATGGCTACCTACAAGGTAACCCTATTTACTCCAGAAGGAAAAACTGAATTCGAATGCCCGGATGACGTGTACATCCTTGAGCATGCGGAAGAGGTGACCGGATTGGACCTGCCGGCGTCATGTAGGGCGGGTTCTTGCTCCGCATGTGCCGGGAAAGTGGTGTCTGGAGGCATTGACCAGTCGGACCAGAGCTTTCTTGATGATGATCAGATGGATGCAGGA	0	9.06	0	0	0.7	0	0	1111.25	9410.33	1506.23	151.26	0	1033.55	1890.61	1334.3	0	0	0	0	580.12	0	6043.09	0	12.57	19.78	3273.46	1682.15	2992.3	0	0
TRINITY_DN105976_c1_g3_i5	TRINITY_DN105976_c1_g3_i5 len=3254 path=[7848:0-72 11859:73-526 8352:527-541 8367:542-547 18725:548-569 8406:570-613 8450:614-627 8464:628-631 8468:632-634 8471:635-637 14041:638-715 14119:716-739 8576:740-772 13784:773-925 8762:926-954 21646:955-978 8815:979-987 21651:988-1011 8848:1012-1064 8901:1065-1431 21655:1432-1455 9292:1456-1864 21647:1865-1888 9725:1889-1929 9766:1930-1945 9782:1946-195…	GCACCACCTGAGGTGTCTGAAAAGTATAAACTGGGGGACCCAAGAACGTTTCATTACCTTAATCAATCAAATTTTTTTGAACTGGACGGAGTAGATGAGTCTCAAGAGTATCTTGCTACAAAGAAAGCTATGGATGTTGTTGGAATCAACTCCGATGAGCAGGATGCTATATTTTGTGTTGTTGCTGCAATTCTTCACTTAGGTAACATTGAGTTCACTAAAGGGAGTGAACCAGATTCTTCTCAACCCAAAGATGATCAATCTCGATTTCATCTAGAAACTGCAGCCGATCTTTTCAAGTGTGATAAGACAGCTCTTGAAGATTCTTTTTGCACGCGTGTGATTGTAACTCGTGGTGAAAGCATCAAAAAGTGCCTTGATCCAGCTGCTGCAACTATC…	1.71	1.47	0	0	1.11	0	3.12	0	0	1.9	0.97	2.38	0	0	0	1.35	1.65	0	0	1.89	0	1.53	0	2.12	0	3.14	1.77	0	1.58	0
[truncated: 1,343 more rows]

## Sheet: Diff_Sig_G2 vs G1
Supplementary Table S2-B: List of significantly differentially expressed genes (sig DEGs) between Group-2 and Group-1
Unigenes in red are those that are enriched via GO enrichment analysis
Grp = Group
			Grp2-count	Grp2-count	Grp2-count	Grp1-count	Grp1-count	Grp1-count	Grp2-FPKM	Grp2-FPKM	Grp2-FPKM	Grp1-FPKM	Grp1-FPKM	Grp1-FPKM
[truncated: 44 more rows]

## Sheet: Diff_Sig_G2 vs G3
Supplementary Table S2-C: List of significantly differentially expressed genes (sig DEGs) between Group-2 and Group-3
Grp = Group
[truncated: 177 more rows]

## Sheet: Diff_Sig_G2 vs G4
	Supplementary Table S2-D: List of significantly differentially expressed genes (sig DEGs) between Group-2 and Group-4
[truncated: 575 more rows]

[truncated: 7 more sheets: Diff_Sig_G2 vs G5, Diff_Sig_G2 vs G7, Diff_Sig_G7 vs G6, Diff_Sig_G7 vs G8, Diff_Sig_G7 vs G9, Diff_Sig_G7 vs G10, Diff_Sig_G8 vs G10]
