# Supplementary material for: Transcriptome analysis identifies genes regulating self-compatibility, flowering time, and oil biosynthesis in Noug (Guizotia abyssinica)
Source: Sci Rep. 2025 Sep 12;15:32475. doi: 10.1038/s41598-025-18728-x (PMC12432173; doi:10.1038/s41598-025-18728-x)
Supplement: Supplementary file 2 — Supplementary Material 2 [file 41598_2025_18728_MOESM2_ESM.zip › Supplementary Tables/Supplementary Table S3.xlsx]

## Sheet: BP_GO terms for sig DEGs
Supplementary Table S3-A: List of GO terms under the Biological Process (BP) GO class corresponding to one or more significantly differentially expressed genes between one or more pairs of groups.
Note: the names of the pair of groups are abbreviated: e.g., G2_G1 = Group-2 vs Group-1.
Class	GO.ID	Term	Group-pairs
			G2_G1	G2_G3	G2_G4	G2_G5	G2_G7	G7_G6	G7_G8	G7_G9	G7_G10	G8_G10
BP	GO:0000041	transition metal ion transport	0	0	0	0	0	0	0	1	0	0
BP	GO:0000079	regulation of cyclin-dependent protein serine/threonine kinase activity	0	0	3	0	0	0	0	1	0	0
BP	GO:0000105	histidine biosynthetic process	0	0	0	0	0	0	0	0	0	3
BP	GO:0000272	polysaccharide catabolic process	0	0	0	0	0	0	0	2	4	0
BP	GO:0000460	maturation of 5.8S rRNA	0	0	0	0	0	0	0	0	0	2
BP	GO:0000463	maturation of LSU-rRNA from tricistronic rRNA transcript (SSU-rRNA, 5.8S rRNA, LSU-rRNA)	0	0	0	0	0	0	0	0	0	2
BP	GO:0000466	maturation of 5.8S rRNA from tricistronic rRNA transcript (SSU-rRNA, 5.8S rRNA, LSU-rRNA)	0	0	0	0	0	0	0	0	0	2
BP	GO:0000470	maturation of LSU-rRNA	0	0	0	0	0	0	0	0	0	2
BP	GO:0000723	telomere maintenance	0	0	0	0	0	0	0	0	3	0
BP	GO:0000959	mitochondrial RNA metabolic process	0	0	0	1	0	0	0	0	0	0
BP	GO:0000963	mitochondrial RNA processing	0	0	0	1	0	0	0	0	0	0
BP	GO:0000966	RNA 5'-end processing	0	0	0	0	0	0	1	0	0	0
BP	GO:0000967	rRNA 5'-end processing	0	0	0	0	0	0	1	0	0	0
BP	GO:0001522	pseudouridine synthesis	0	0	0	0	0	0	0	0	0	2
BP	GO:0001678	cellular glucose homeostasis	0	0	0	0	0	0	0	0	0	2
BP	GO:0001932	regulation of protein phosphorylation	0	0	4	0	0	0	0	1	0	0
BP	GO:0006007	glucose catabolic process	0	0	0	1	1	0	0	0	0	0
BP	GO:0006012	galactose metabolic process	1	0	0	0	0	0	0	0	0	0
BP	GO:0006022	aminoglycan metabolic process	0	0	0	0	0	0	0	0	0	2
BP	GO:0006023	aminoglycan biosynthetic process	0	0	1	0	0	0	0	0	0	2
BP	GO:0006024	glycosaminoglycan biosynthetic process	0	0	1	0	0	0	0	0	0	2
BP	GO:0006029	proteoglycan metabolic process	0	0	0	0	0	0	0	0	0	2
BP	GO:0006082	organic acid metabolic process	0	0	0	14	0	0	6	0	0	18
BP	GO:0006090	pyruvate metabolic process	0	0	0	0	0	0	0	0	0	5
BP	GO:0006091	generation of precursor metabolites and energy	0	0	0	0	6	3	0	6	0	7
BP	GO:0006096	glycolytic process	0	0	0	0	0	0	0	0	0	5
BP	GO:0006099	tricarboxylic acid cycle	0	0	0	3	0	0	0	0	0	0
BP	GO:0006101	citrate metabolic process	0	0	0	4	3	0	0	0	0	0
BP	GO:0006102	isocitrate metabolic process	0	0	0	2	2	1	1	0	1	1
BP	GO:0006163	purine nucleotide metabolic process	2	3	8	0	0	0	0	0	0	7
BP	GO:0006164	purine nucleotide biosynthetic process	0	0	0	0	0	0	0	0	0	6
BP	GO:0006165	nucleoside diphosphate phosphorylation	0	0	0	0	0	0	0	0	0	5
BP	GO:0006265	DNA topological change	0	0	2	0	0	0	0	0	0	0
BP	GO:0006323	DNA packaging	0	0	3	0	0	0	0	0	0	0
BP	GO:0006333	chromatin assembly or disassembly	1	0	3	0	0	0	0	0	0	0
BP	GO:0006334	nucleosome assembly	1	0	3	0	0	0	0	0	0	0
BP	GO:0006418	tRNA aminoacylation for protein translation	0	0	0	0	0	0	0	0	3	0
BP	GO:0006423	cysteinyl-tRNA aminoacylation	0	0	0	0	2	0	1	0	0	0
BP	GO:0006427	histidyl-tRNA aminoacylation	0	1	0	0	0	0	0	0	0	0
BP	GO:0006450	regulation of translational fidelity	0	1	0	0	0	0	0	0	0	0
BP	GO:0006464	cellular protein modification process	0	0	0	0	10	0	0	6	0	0
BP	GO:0006468	protein phosphorylation	0	0	4	0	0	0	0	0	0	0
BP	GO:0006497	protein lipidation	0	0	0	2	0	0	0	0	0	0
BP	GO:0006498	N-terminal protein lipidation	0	0	0	2	1	0	0	0	0	0
BP	GO:0006499	N-terminal protein myristoylation	0	0	0	2	1	0	0	0	0	0
BP	GO:0006508	proteolysis	0	0	0	0	0	0	3	0	0	0
BP	GO:0006511	ubiquitin-dependent protein catabolic process	0	0	0	0	0	0	2	0	0	0
BP	GO:0006515	protein quality control for misfolded or incompletely synthesized proteins	0	0	0	0	0	0	1	0	0	0
BP	GO:0006520	cellular amino acid metabolic process	0	0	0	0	9	0	4	0	0	0
BP	GO:0006525	arginine metabolic process	0	0	0	0	0	0	1	0	0	0
BP	GO:0006526	arginine biosynthetic process	0	0	0	0	0	0	1	0	0	0
BP	GO:0006547	histidine metabolic process	0	0	0	0	0	0	0	0	0	3
BP	GO:0006551	leucine metabolic process	0	1	0	0	0	0	0	0	0	0
BP	GO:0006612	protein targeting to membrane	0	0	0	0	0	1	0	0	0	0
BP	GO:0006613	cotranslational protein targeting to membrane	0	0	0	0	0	1	0	0	0	0
BP	GO:0006614	SRP-dependent cotranslational protein targeting to membrane	0	0	0	0	0	1	0	0	0	0
BP	GO:0006625	protein targeting to peroxisome	0	0	0	0	0	0	1	0	0	0
BP	GO:0006629	lipid metabolic process	0	0	17	0	0	0	0	0	0	0
BP	GO:0006631	fatty acid metabolic process	0	0	0	5	0	0	0	0	0	6
BP	GO:0006633	fatty acid biosynthetic process	0	0	0	0	0	0	0	0	0	4
BP	GO:0006721	terpenoid metabolic process	0	0	0	0	2	0	0	0	0	0
BP	GO:0006732	coenzyme metabolic process	0	0	0	0	0	0	0	0	0	7
BP	GO:0006733	oxidoreduction coenzyme metabolic process	0	0	0	0	0	0	0	0	0	6
BP	GO:0006741	NADP biosynthetic process	0	0	0	0	0	0	0	0	0	1
BP	GO:0006751	glutathione catabolic process	0	1	0	0	1	0	0	0	1	0
BP	GO:0006753	nucleoside phosphate metabolic process	2	0	9	0	0	0	0	0	0	8
BP	GO:0006754	ATP biosynthetic process	0	3	4	0	0	0	0	0	0	6
BP	GO:0006757	ATP generation from ADP	0	0	0	0	0	0	0	0	0	5
BP	GO:0006766	vitamin metabolic process	0	0	0	0	0	0	0	0	3	0
BP	GO:0006767	water-soluble vitamin metabolic process	1	0	0	0	0	0	0	0	3	0
BP	GO:0006771	riboflavin metabolic process	1	0	0	0	0	0	0	0	0	0
BP	GO:0006772	thiamine metabolic process	0	0	0	0	0	0	0	0	2	2
BP	GO:0006779	porphyrin-containing compound biosynthetic process	0	0	0	0	0	0	0	0	0	2
BP	GO:0006790	sulfur compound metabolic process	0	3	0	0	0	0	0	0	4	0
BP	GO:0006793	phosphorus metabolic process	0	0	14	0	0	0	0	0	0	11
BP	GO:0006796	phosphate-containing compound metabolic process	0	0	14	0	0	0	0	0	0	11
BP	GO:0006811	ion transport	0	4	7	7	0	0	0	0	0	0
BP	GO:0006812	cation transport	0	4	6	5	0	0	0	0	0	0
BP	GO:0006817	phosphate ion transport	0	0	0	0	0	0	0	0	1	0
BP	GO:0006821	chloride transport	0	0	0	0	0	0	0	0	0	1
BP	GO:0006826	iron ion transport	0	0	0	0	0	0	0	1	1	0
BP	GO:0006875	cellular metal ion homeostasis	0	0	0	0	0	0	0	1	0	0
BP	GO:0006879	cellular iron ion homeostasis	0	0	0	0	0	0	0	1	0	0
BP	GO:0006884	cell volume homeostasis	0	0	0	1	1	1	0	0	0	1
BP	GO:0006928	movement of cell or subcellular component	0	0	0	0	0	0	2	0	0	0
BP	GO:0007018	microtubule-based movement	0	0	0	0	0	0	2	0	0	0
BP	GO:0007031	peroxisome organization	0	0	0	0	0	0	1	0	0	0
BP	GO:0007033	vacuole organization	0	0	0	0	0	0	1	1	0	0
BP	GO:0007264	small GTPase mediated signal transduction	0	0	0	0	4	0	0	0	0	0
BP	GO:0007602	phototransduction	0	0	2	2	2	0	0	0	0	0
BP	GO:0008361	regulation of cell size	0	0	0	1	1	1	0	0	0	1
BP	GO:0008652	cellular amino acid biosynthetic process	0	0	0	0	5	0	0	0	0	6
BP	GO:0009056	catabolic process	0	0	0	0	0	0	0	0	11	0
BP	GO:0009057	macromolecule catabolic process	0	0	0	0	0	0	4	0	7	0
BP	GO:0009058	biosynthetic process	0	0	0	0	0	0	0	0	0	38
BP	GO:0009060	aerobic respiration	0	0	0	3	0	0	0	0	0	0
BP	GO:0009064	glutamine family amino acid metabolic process	0	0	0	0	0	0	2	0	0	0
BP	GO:0009072	aromatic amino acid family metabolic process	0	0	0	0	0	0	0	0	0	5
BP	GO:0009073	aromatic amino acid family biosynthetic process	0	0	0	0	0	0	0	0	0	5
BP	GO:0009081	branched-chain amino acid metabolic process	0	0	0	2	0	0	0	0	0	0
BP	GO:0009082	branched-chain amino acid biosynthetic process	0	0	0	2	0	0	0	0	0	0
BP	GO:0009098	leucine biosynthetic process	0	1	0	1	1	0	0	0	0	0
BP	GO:0009108	coenzyme biosynthetic process	0	0	0	0	0	0	0	0	0	6
BP	GO:0009110	vitamin biosynthetic process	1	0	0	0	0	0	0	0	3	0
BP	GO:0009116	nucleoside metabolic process	2	0	4	0	0	0	0	0	0	0
BP	GO:0009117	nucleotide metabolic process	2	0	9	0	0	0	0	0	0	8
BP	GO:0009119	ribonucleoside metabolic process	2	0	4	0	0	0	0	0	0	0
BP	GO:0009123	nucleoside monophosphate metabolic process	0	0	0	0	0	0	0	0	0	6
BP	GO:0009124	nucleoside monophosphate biosynthetic process	0	3	0	0	0	0	0	0	0	6
BP	GO:0009126	purine nucleoside monophosphate metabolic process	0	3	0	0	0	0	0	0	0	6
BP	GO:0009127	purine nucleoside monophosphate biosynthetic process	0	3	0	0	0	0	0	0	0	6
BP	GO:0009132	nucleoside diphosphate metabolic process	0	0	0	0	0	0	0	0	0	5
BP	GO:0009135	purine nucleoside diphosphate metabolic process	0	0	0	0	0	0	0	0	0	5
BP	GO:0009141	nucleoside triphosphate metabolic process	0	3	0	0	0	0	0	0	0	6
BP	GO:0009142	nucleoside triphosphate biosynthetic process	0	3	0	0	0	0	0	0	0	6
BP	GO:0009144	purine nucleoside triphosphate metabolic process	0	3	0	0	0	0	0	0	0	6
BP	GO:0009145	purine nucleoside triphosphate biosynthetic process	0	3	4	0	0	0	0	0	0	6
BP	GO:0009150	purine ribonucleotide metabolic process	2	0	8	0	0	0	0	0	0	7
BP	GO:0009152	purine ribonucleotide biosynthetic process	0	3	0	0	0	0	0	0	0	6
BP	GO:0009156	ribonucleoside monophosphate biosynthetic process	0	3	0	0	0	0	0	0	0	6
BP	GO:0009161	ribonucleoside monophosphate metabolic process	0	3	0	0	0	0	0	0	0	6
BP	GO:0009165	nucleotide biosynthetic process	0	0	0	0	0	0	0	0	0	7
BP	GO:0009166	nucleotide catabolic process	0	0	0	0	0	0	0	0	0	5
BP	GO:0009167	purine ribonucleoside monophosphate metabolic process	0	3	0	0	0	0	0	0	0	6
BP	GO:0009168	purine ribonucleoside monophosphate biosynthetic process	0	3	0	0	0	0	0	0	0	6
BP	GO:0009179	purine ribonucleoside diphosphate metabolic process	0	0	0	0	0	0	0	0	0	5
BP	GO:0009185	ribonucleoside diphosphate metabolic process	0	0	0	0	0	0	0	0	0	5
BP	GO:0009199	ribonucleoside triphosphate metabolic process	0	3	0	0	0	0	0	0	0	6
BP	GO:0009201	ribonucleoside triphosphate biosynthetic process	0	3	0	0	0	0	0	0	0	6
BP	GO:0009205	purine ribonucleoside triphosphate metabolic process	0	3	0	0	0	0	0	0	0	6
BP	GO:0009206	purine ribonucleoside triphosphate biosynthetic process	0	3	4	0	0	0	0	0	0	6
BP	GO:0009228	thiamine biosynthetic process	0	0	0	0	0	0	0	0	2	2
BP	GO:0009231	riboflavin biosynthetic process	1	0	0	0	0	0	0	0	0	0
BP	GO:0009235	cobalamin metabolic process	0	0	0	0	0	0	0	0	1	0
BP	GO:0009236	cobalamin biosynthetic process	0	0	0	0	0	0	0	0	1	0
BP	GO:0009259	ribonucleotide metabolic process	2	0	8	0	0	0	0	0	0	7
BP	GO:0009260	ribonucleotide biosynthetic process	0	3	0	0	0	0	0	0	0	6
BP	GO:0009314	response to radiation	0	0	3	3	3	0	0	0	0	0
BP	GO:0009416	response to light stimulus	0	0	3	3	3	0	0	0	0	0
BP	GO:0009423	chorismate biosynthetic process	0	0	0	0	0	0	0	0	1	1
BP	GO:0009555	pollen development	1	0	0	0	0	0	0	0	0	0
BP	GO:0009581	detection of external stimulus	0	0	2	2	2	0	0	0	0	0
BP	GO:0009582	detection of abiotic stimulus	0	0	2	2	2	0	0	0	0	0
BP	GO:0009583	detection of light stimulus	0	0	2	2	2	0	0	0	0	0
BP	GO:0009584	detection of visible light	0	0	2	2	2	0	0	0	0	0
BP	GO:0009585	red, far-red light phototransduction	0	0	2	2	2	0	0	0	0	0
BP	GO:0009628	response to abiotic stimulus	0	0	0	0	3	0	0	0	0	0
BP	GO:0009639	response to red or far red light	0	0	2	2	2	0	0	0	0	0
BP	GO:0009765	photosynthesis, light harvesting	0	0	0	0	4	0	0	5	0	0
BP	GO:0009768	photosynthesis, light harvesting in photosystem I	0	0	0	0	1	0	0	0	0	0
BP	GO:0009853	photorespiration	0	0	3	5	3	0	0	0	0	2
BP	GO:0009968	negative regulation of signal transduction	0	0	0	0	0	0	0	0	0	1
BP	GO:0009992	cellular water homeostasis	0	0	0	1	1	1	0	0	0	0
BP	GO:0010017	red or far-red light signaling pathway	0	0	2	2	2	0	0	0	0	0
BP	GO:0010038	response to metal ion	0	1	0	0	0	0	0	0	0	0
BP	GO:0010104	regulation of ethylene-activated signaling pathway	0	0	0	0	0	0	0	0	0	1
BP	GO:0010105	negative regulation of ethylene-activated signaling pathway	0	0	0	0	0	0	0	0	0	1
BP	GO:0010154	fruit development	1	0	0	0	0	0	0	0	0	0
BP	GO:0010207	photosystem II assembly	0	0	0	0	0	1	1	0	0	0
BP	GO:0010208	pollen wall assembly	1	0	0	0	0	0	0	0	0	0
BP	GO:0010387	COP9 signalosome assembly	0	0	1	1	1	0	0	0	1	0
BP	GO:0010393	galacturonan metabolic process	0	0	0	0	0	0	0	0	5	0
BP	GO:0010430	fatty acid omega-oxidation	0	0	0	0	0	0	0	0	0	2
BP	GO:0010584	pollen exine formation	1	0	0	0	0	0	0	0	0	0
BP	GO:0010648	negative regulation of cell communication	0	0	0	0	0	0	0	0	0	1
BP	GO:0010927	cellular component assembly involved in morphogenesis	1	0	0	0	0	0	0	0	0	0
BP	GO:0015012	heparan sulfate proteoglycan biosynthetic process	0	0	1	0	0	0	0	0	0	2
BP	GO:0015672	monovalent inorganic cation transport	0	4	5	4	0	0	0	0	0	0
BP	GO:0015919	peroxisomal membrane transport	0	0	0	0	0	0	1	0	0	0
BP	GO:0015969	guanosine tetraphosphate metabolic process	2	0	4	0	2	1	0	0	0	0
BP	GO:0015976	carbon utilization	0	2	0	0	0	0	0	0	0	0
BP	GO:0015977	carbon fixation	0	0	3	5	3	0	0	0	0	0
BP	GO:0015979	photosynthesis	0	0	0	6	7	2	0	6	0	5
BP	GO:0015985	energy coupled proton transport, down electrochemical gradient	0	3	4	3	0	0	0	0	0	0
BP	GO:0015986	ATP synthesis coupled proton transport	0	3	4	3	0	0	0	0	0	0
BP	GO:0016043	cellular component organization	0	0	0	0	0	0	0	0	13	0
BP	GO:0016052	carbohydrate catabolic process	0	0	0	0	0	0	0	0	5	6
BP	GO:0016053	organic acid biosynthetic process	0	0	0	0	0	0	0	0	0	15
BP	GO:0016114	terpenoid biosynthetic process	0	0	0	0	2	0	0	0	0	0
BP	GO:0016143	S-glycoside metabolic process	0	1	1	0	0	0	0	0	0	0
BP	GO:0016144	S-glycoside biosynthetic process	0	1	1	0	0	0	0	0	0	0
BP	GO:0016310	phosphorylation	0	0	0	0	0	0	0	0	0	7
BP	GO:0016485	protein processing	0	2	0	0	0	0	0	0	0	0
BP	GO:0016558	protein import into peroxisome matrix	0	0	0	0	0	0	1	0	0	0
BP	GO:0016559	peroxisome fission	0	0	0	1	0	0	0	0	0	0
BP	GO:0016999	antibiotic metabolic process	0	0	0	4	0	0	0	0	0	0
BP	GO:0017006	protein-tetrapyrrole linkage	0	0	2	2	2	0	0	0	0	0
BP	GO:0017038	protein import	0	0	0	0	0	0	0	0	2	0
BP	GO:0017144	drug metabolic process	0	0	0	0	0	0	0	0	10	10
BP	GO:0018131	oxazole or thiazole biosynthetic process	0	0	0	0	0	0	0	0	2	2
BP	GO:0018298	protein-chromophore linkage	0	0	0	0	6	0	0	5	0	0
BP	GO:0018377	protein myristoylation	0	0	0	2	1	0	0	0	0	0
BP	GO:0019220	regulation of phosphate metabolic process	0	0	4	0	0	0	0	0	0	0
BP	GO:0019357	nicotinate nucleotide biosynthetic process	0	0	0	1	0	0	0	0	0	0
BP	GO:0019358	nicotinate nucleotide salvage	0	0	0	1	0	0	0	0	0	0
BP	GO:0019359	nicotinamide nucleotide biosynthetic process	0	0	0	0	0	0	0	0	0	6
BP	GO:0019362	pyridine nucleotide metabolic process	0	0	0	0	0	0	0	0	0	6
BP	GO:0019363	pyridine nucleotide biosynthetic process	0	0	0	0	0	0	0	0	0	6
BP	GO:0019365	pyridine nucleotide salvage	0	0	0	1	0	0	0	0	0	0
BP	GO:0019395	fatty acid oxidation	0	0	0	0	0	0	0	0	0	2
BP	GO:0019419	sulfate reduction	0	1	0	0	0	0	0	0	0	0
BP	GO:0019438	aromatic compound biosynthetic process	0	0	0	0	0	0	0	0	0	22
BP	GO:0019439	aromatic compound catabolic process	0	0	0	0	0	0	0	0	0	5
BP	GO:0019538	protein metabolic process	0	0	0	0	19	0	0	0	0	18
BP	GO:0019637	organophosphate metabolic process	0	0	0	0	0	0	0	0	0	9
BP	GO:0019684	photosynthesis, light reaction	0	0	0	0	4	2	0	5	0	0
BP	GO:0019693	ribose phosphate metabolic process	2	0	8	0	0	0	0	0	0	7
BP	GO:0019725	cellular homeostasis	0	0	0	0	0	0	0	0	5	6
BP	GO:0019752	carboxylic acid metabolic process	0	0	0	14	0	0	6	0	0	18
BP	GO:0019757	glycosinolate metabolic process	0	1	1	0	0	0	0	0	0	0
BP	GO:0019758	glycosinolate biosynthetic process	0	1	1	0	0	0	0	0	0	0
BP	GO:0019760	glucosinolate metabolic process	0	1	1	0	0	0	0	0	0	0
BP	GO:0019761	glucosinolate biosynthetic process	0	1	1	0	0	0	0	0	0	0
BP	GO:0019915	lipid storage	0	0	1	1	0	0	0	0	0	0
BP	GO:0019941	modification-dependent protein catabolic process	0	0	0	0	0	0	2	0	0	0
BP	GO:0022607	cellular component assembly	2	0	0	1	0	0	0	0	0	0
BP	GO:0023057	negative regulation of signaling	0	0	0	0	0	0	0	0	0	1
BP	GO:0030104	water homeostasis	0	0	0	0	1	1	0	0	0	0
BP	GO:0030150	protein import into mitochondrial matrix	0	0	0	0	0	0	0	0	1	0
BP	GO:0030163	protein catabolic process	0	0	0	0	0	0	3	0	0	0
BP	GO:0030166	proteoglycan biosynthetic process	0	0	1	0	0	0	0	0	0	2
BP	GO:0030201	heparan sulfate proteoglycan metabolic process	0	0	0	0	0	0	0	0	0	2
BP	GO:0030203	glycosaminoglycan metabolic process	0	0	1	0	0	0	0	0	0	2
BP	GO:0030258	lipid modification	0	0	0	0	0	0	0	0	0	3
BP	GO:0030259	lipid glycosylation	0	0	1	0	0	0	0	0	0	0
BP	GO:0030834	regulation of actin filament depolymerization	0	0	1	0	0	0	0	0	0	0
BP	GO:0030835	negative regulation of actin filament depolymerization	0	0	1	0	0	0	0	0	0	0
BP	GO:0030837	negative regulation of actin filament polymerization	0	0	1	0	0	0	0	0	0	0
BP	GO:0031333	negative regulation of protein complex assembly	0	0	1	0	0	0	0	0	0	0
BP	GO:0031365	N-terminal protein amino acid modification	0	0	0	2	1	0	0	0	0	0
BP	GO:0031399	regulation of protein modification process	0	0	4	0	0	0	0	0	0	0
BP	GO:0031497	chromatin assembly	1	0	3	0	0	0	0	0	0	0
BP	GO:0032200	telomere organization	0	0	0	0	0	0	0	0	3	0
BP	GO:0032268	regulation of cellular protein metabolic process	0	0	4	0	0	0	0	0	0	0
BP	GO:0032272	negative regulation of protein polymerization	0	0	1	0	0	0	0	0	0	0
BP	GO:0032535	regulation of cellular component size	0	0	0	0	0	1	0	0	0	0
BP	GO:0032787	monocarboxylic acid metabolic process	0	0	0	0	0	0	0	0	0	11
BP	GO:0032989	cellular component morphogenesis	1	0	0	0	0	0	0	0	0	0
BP	GO:0033500	carbohydrate homeostasis	0	0	0	0	0	0	0	0	0	2
BP	GO:0033865	nucleoside bisphosphate metabolic process	2	0	4	0	2	0	0	0	0	0
BP	GO:0033875	ribonucleoside bisphosphate metabolic process	2	0	4	0	2	0	0	0	0	0
BP	GO:0034032	purine nucleoside bisphosphate metabolic process	2	0	4	0	2	0	0	0	0	0
BP	GO:0034035	purine ribonucleoside bisphosphate metabolic process	2	0	4	0	2	1	0	0	0	0
BP	GO:0034220	ion transmembrane transport	0	3	4	4	0	0	0	0	0	0
BP	GO:0034250	positive regulation of cellular amide metabolic process	0	1	0	0	0	0	0	0	0	0
BP	GO:0034404	nucleobase-containing small molecule biosynthetic process	0	0	0	0	0	0	0	0	0	5
BP	GO:0034414	tRNA 3'-trailer cleavage, endonucleolytic	0	0	0	1	0	0	0	0	0	0
BP	GO:0034440	lipid oxidation	0	0	0	0	0	0	0	0	0	2
BP	GO:0034471	ncRNA 5'-end processing	0	0	0	0	0	0	1	0	0	0
BP	GO:0034622	cellular protein-containing complex assembly	0	0	6	0	0	0	0	0	0	0
BP	GO:0034655	nucleobase-containing compound catabolic process	0	0	0	0	0	0	0	0	0	5
BP	GO:0034728	nucleosome organization	1	0	3	0	0	0	0	0	0	0
BP	GO:0035556	intracellular signal transduction	0	0	0	0	6	0	0	0	0	0
BP	GO:0036211	protein modification process	0	0	0	0	10	0	0	6	0	0
BP	GO:0042157	lipoprotein metabolic process	0	0	0	2	0	0	0	0	0	0
BP	GO:0042158	lipoprotein biosynthetic process	0	0	0	2	0	0	0	0	0	0
BP	GO:0042176	regulation of protein catabolic process	0	1	0	0	0	0	0	0	0	0
BP	GO:0042256	mature ribosome assembly	0	0	0	0	0	0	0	0	0	1
BP	GO:0042273	ribosomal large subunit biogenesis	0	0	0	0	0	0	0	0	0	3
BP	GO:0042278	purine nucleoside metabolic process	2	0	4	0	0	0	0	0	0	0
BP	GO:0042325	regulation of phosphorylation	0	0	4	0	0	0	0	0	0	0
BP	GO:0042364	water-soluble vitamin biosynthetic process	1	0	0	0	0	0	0	0	3	2
BP	GO:0042545	cell wall modification	0	0	0	0	0	0	0	0	3	0
BP	GO:0042592	homeostatic process	0	0	0	0	0	0	0	0	8	7
BP	GO:0042593	glucose homeostasis	0	0	0	0	0	0	0	0	0	2
BP	GO:0042723	thiamine-containing compound metabolic process	0	0	0	0	0	0	0	0	2	2
BP	GO:0042724	thiamine-containing compound biosynthetic process	0	0	0	0	0	0	0	0	2	2
BP	GO:0042726	flavin-containing compound metabolic process	1	0	0	0	0	0	0	0	0	0
BP	GO:0042727	flavin-containing compound biosynthetic process	1	0	0	0	0	0	0	0	0	0
BP	GO:0042737	drug catabolic process	0	0	0	0	0	0	0	0	4	0
BP	GO:0042762	regulation of sulfur metabolic process	0	0	0	0	1	0	0	0	0	0
BP	GO:0042779	tRNA 3'-trailer cleavage	0	0	0	1	0	0	0	0	0	0
BP	GO:0042780	tRNA 3'-end processing	0	0	0	1	0	0	0	0	0	0
BP	GO:0042866	pyruvate biosynthetic process	0	0	0	0	0	0	0	0	0	5
BP	GO:0043038	amino acid activation	0	0	0	0	0	0	0	0	3	0
BP	GO:0043039	tRNA aminoacylation	0	0	0	0	0	0	0	0	3	0
BP	GO:0043094	cellular metabolic compound salvage	0	0	4	6	3	0	0	0	0	0
BP	GO:0043171	peptide catabolic process	0	1	0	0	0	0	0	0	0	0
BP	GO:0043242	negative regulation of protein complex disassembly	0	0	1	0	0	0	0	0	0	0
BP	GO:0043248	proteasome assembly	0	0	0	0	0	0	0	0	1	0
BP	GO:0043412	macromolecule modification	0	0	0	0	10	0	0	6	0	0
BP	GO:0043436	oxoacid metabolic process	0	0	0	14	0	0	6	0	0	18
BP	GO:0043543	protein acylation	0	0	0	2	0	0	0	0	0	0
BP	GO:0043549	regulation of kinase activity	0	0	4	0	0	0	0	0	0	0
BP	GO:0043574	peroxisomal transport	0	0	0	0	0	0	1	0	0	0
BP	GO:0043628	ncRNA 3'-end processing	0	0	0	1	0	0	0	0	0	0
BP	GO:0043632	modification-dependent macromolecule catabolic process	0	0	0	0	0	0	2	0	0	0
BP	GO:0043648	dicarboxylic acid metabolic process	0	2	0	0	0	0	0	0	0	0
BP	GO:0044237	cellular metabolic process	0	0	0	0	0	0	0	0	0	75
BP	GO:0044248	cellular catabolic process	0	0	0	0	0	0	4	0	0	11
BP	GO:0044249	cellular biosynthetic process	0	0	0	0	0	0	0	0	0	37
BP	GO:0044255	cellular lipid metabolic process	0	0	0	0	0	0	0	0	0	9
BP	GO:0044257	cellular protein catabolic process	0	0	0	0	0	0	3	0	0	0
BP	GO:0044265	cellular macromolecule catabolic process	0	0	0	0	0	0	3	0	0	0
BP	GO:0044267	cellular protein metabolic process	0	0	0	0	18	0	0	0	0	0
BP	GO:0044270	cellular nitrogen compound catabolic process	0	0	0	0	0	0	0	0	0	5
BP	GO:0044281	small molecule metabolic process	0	0	0	20	0	0	0	0	0	24
BP	GO:0044283	small molecule biosynthetic process	0	0	0	0	0	0	0	0	9	18
BP	GO:0044743	protein transmembrane import into intracellular organelle	0	0	0	0	0	0	1	0	2	0
BP	GO:0045047	protein targeting to ER	0	0	0	0	0	1	0	0	0	0
BP	GO:0045229	external encapsulating structure organization	2	0	0	0	0	0	0	0	5	0
BP	GO:0045333	cellular respiration	0	0	0	3	0	0	0	0	0	0
BP	GO:0045488	pectin metabolic process	0	0	0	0	0	0	0	0	5	0
BP	GO:0045489	pectin biosynthetic process	0	0	0	0	2	0	0	0	0	0
BP	GO:0045490	pectin catabolic process	0	0	0	0	0	0	0	0	4	0
BP	GO:0045595	regulation of cell differentiation	0	0	0	0	0	0	0	0	1	0
BP	GO:0045727	positive regulation of translation	0	1	0	0	0	0	0	0	0	0
BP	GO:0045859	regulation of protein kinase activity	0	0	4	0	0	0	0	1	0	0
BP	GO:0045903	positive regulation of translational fidelity	0	1	0	0	0	0	0	0	0	0
BP	GO:0046031	ADP metabolic process	0	0	0	0	0	0	0	0	0	5
BP	GO:0046034	ATP metabolic process	0	3	0	0	0	0	0	0	0	6
BP	GO:0046128	purine ribonucleoside metabolic process	2	0	4	0	2	0	0	0	0	0
BP	GO:0046390	ribose phosphate biosynthetic process	0	3	0	0	0	0	0	0	0	6
BP	GO:0046394	carboxylic acid biosynthetic process	0	0	0	0	0	0	0	0	0	15
BP	GO:0046434	organophosphate catabolic process	0	0	0	0	0	0	0	0	0	5
BP	GO:0046437	D-amino acid biosynthetic process	0	0	0	0	1	0	0	0	0	0
BP	GO:0046484	oxazole or thiazole metabolic process	0	0	0	0	0	0	0	0	2	2
BP	GO:0046496	nicotinamide nucleotide metabolic process	0	0	0	0	0	0	0	0	0	6
BP	GO:0046497	nicotinate nucleotide metabolic process	0	0	0	1	0	0	0	0	0	0
BP	GO:0046686	response to cadmium ion	0	1	1	0	0	0	0	0	0	0
BP	GO:0046700	heterocycle catabolic process	0	0	0	0	0	0	0	0	0	5
BP	GO:0046916	cellular transition metal ion homeostasis	0	0	0	0	0	0	0	1	0	0
BP	GO:0046939	nucleotide phosphorylation	0	0	0	0	0	0	0	0	0	5
BP	GO:0048229	gametophyte development	1	0	0	0	0	0	0	0	0	0
BP	GO:0048284	organelle fusion	0	0	0	0	0	0	1	1	0	0
BP	GO:0048316	seed development	1	0	0	0	0	0	0	0	0	0
BP	GO:0048608	reproductive structure development	1	0	0	0	0	0	0	0	0	0
BP	GO:0048646	anatomical structure formation involved in morphogenesis	1	0	0	0	0	0	0	0	0	0
BP	GO:0048878	chemical homeostasis	0	0	0	0	0	0	0	0	0	3
BP	GO:0050790	regulation of catalytic activity	0	0	4	0	0	0	0	0	0	0
BP	GO:0051016	barbed-end actin filament capping	0	0	1	0	0	0	0	0	0	0
BP	GO:0051174	regulation of phosphorus metabolic process	0	0	4	0	0	0	0	0	0	0
BP	GO:0051186	cofactor metabolic process	0	0	0	0	0	0	0	0	0	10
BP	GO:0051188	cofactor biosynthetic process	0	0	0	0	0	0	0	0	0	8
BP	GO:0051246	regulation of protein metabolic process	0	0	4	0	0	0	0	0	0	0
BP	GO:0051258	protein polymerization	0	0	2	0	0	0	0	0	0	0
BP	GO:0051338	regulation of transferase activity	0	0	4	0	0	0	0	0	0	0
BP	GO:0051493	regulation of cytoskeleton organization	0	0	2	0	0	0	0	0	0	0
BP	GO:0051494	negative regulation of cytoskeleton organization	0	0	1	0	0	0	0	0	0	0
BP	GO:0051603	proteolysis involved in cellular protein catabolic process	0	0	0	0	0	0	3	0	0	0
BP	GO:0051604	protein maturation	0	2	0	0	0	0	0	0	0	0
BP	GO:0051606	detection of stimulus	0	0	2	2	2	0	0	0	0	0
BP	GO:0051693	actin filament capping	0	0	1	0	0	0	0	0	0	0
BP	GO:0051726	regulation of cell cycle	0	0	4	0	0	0	0	0	0	0
BP	GO:0052803	imidazole-containing compound metabolic process	0	0	0	0	0	0	0	0	0	3
BP	GO:0052837	thiazole biosynthetic process	0	0	0	0	0	0	0	0	2	2
BP	GO:0052838	thiazole metabolic process	0	0	0	0	0	0	0	0	2	2
BP	GO:0055072	iron ion homeostasis	0	0	0	0	0	0	0	1	0	0
BP	GO:0055076	transition metal ion homeostasis	0	0	0	0	0	0	0	1	0	0
BP	GO:0055082	cellular chemical homeostasis	0	0	0	0	0	0	0	0	2	3
BP	GO:0055085	transmembrane transport	0	7	0	0	0	0	0	0	0	0
BP	GO:0055086	nucleobase-containing small molecule metabolic process	0	0	9	0	0	0	0	0	0	8
BP	GO:0055114	oxidation-reduction process	0	0	0	5	0	0	0	0	0	0
BP	GO:0060249	anatomical structure homeostasis	0	0	0	0	0	0	0	0	3	0
BP	GO:0061458	reproductive system development	1	0	0	0	0	0	0	0	0	0
BP	GO:0065002	intracellular protein transmembrane transport	0	0	0	0	0	0	1	0	2	0
BP	GO:0065003	protein-containing complex assembly	0	0	6	0	0	0	0	0	0	0
BP	GO:0065004	protein-DNA complex assembly	0	0	3	0	0	0	0	0	0	0
BP	GO:0065008	regulation of biological quality	8	0	0	0	0	0	0	0	0	7
BP	GO:0065009	regulation of molecular function	0	0	4	0	0	0	0	0	0	0
BP	GO:0070178	D-serine metabolic process	0	0	0	0	1	0	0	0	0	0
BP	GO:0070179	D-serine biosynthetic process	0	0	0	0	1	0	0	0	0	0
BP	GO:0070297	regulation of phosphorelay signal transduction system	0	0	0	0	0	0	0	0	0	1
BP	GO:0070298	negative regulation of phosphorelay signal transduction system	0	0	0	0	0	0	0	0	0	1
BP	GO:0070972	protein localization to endoplasmic reticulum	0	0	0	0	0	1	0	0	0	0
BP	GO:0071103	DNA conformation change	0	0	5	0	0	0	0	0	0	0
BP	GO:0071214	cellular response to abiotic stimulus	0	0	2	2	2	0	0	0	0	0
BP	GO:0071478	cellular response to radiation	0	0	2	2	2	0	0	0	0	0
BP	GO:0071482	cellular response to light stimulus	0	0	2	2	2	0	0	0	0	0
BP	GO:0071489	cellular response to red or far red light	0	0	2	2	2	0	0	0	0	0
BP	GO:0071554	cell wall organization or biogenesis	0	0	0	0	0	0	0	0	5	0
BP	GO:0071555	cell wall organization	0	0	0	0	0	0	0	0	5	0
BP	GO:0071806	protein transmembrane transport	0	0	0	0	0	0	1	0	2	0
BP	GO:0071824	protein-DNA complex subunit organization	0	0	3	0	0	0	0	0	0	0
BP	GO:0071840	cellular component organization or biogenesis	0	0	0	0	0	0	5	0	13	0
BP	GO:0071900	regulation of protein serine/threonine kinase activity	0	0	3	0	0	0	0	1	0	0
BP	GO:0072330	monocarboxylic acid biosynthetic process	0	0	0	0	0	0	0	0	0	9
BP	GO:0072350	tricarboxylic acid metabolic process	0	0	0	4	3	0	0	0	0	0
BP	GO:0072521	purine-containing compound metabolic process	2	0	8	0	0	0	0	0	0	7
BP	GO:0072522	purine-containing compound biosynthetic process	0	3	0	0	0	0	0	0	0	6
BP	GO:0072524	pyridine-containing compound metabolic process	0	0	0	0	0	0	0	0	0	6
BP	GO:0072525	pyridine-containing compound biosynthetic process	0	0	0	0	0	0	0	0	0	6
BP	GO:0072599	establishment of protein localization to endoplasmic reticulum	0	0	0	0	0	1	0	0	0	0
BP	GO:0072657	protein localization to membrane	0	0	0	0	0	1	0	0	0	0
BP	GO:0072662	protein localization to peroxisome	0	0	0	0	0	0	1	0	0	0
BP	GO:0072663	establishment of protein localization to peroxisome	0	0	0	0	0	0	1	0	0	0
BP	GO:0072684	mitochondrial tRNA 3'-trailer cleavage, endonucleolytic	0	0	0	1	0	0	0	0	0	0
BP	GO:0080110	sporopollenin biosynthetic process	1	0	0	0	0	0	0	0	0	0
BP	GO:0090066	regulation of anatomical structure size	0	0	0	0	0	1	0	0	0	0
BP	GO:0090150	establishment of protein localization to membrane	0	0	0	0	0	1	0	0	0	0
BP	GO:0090407	organophosphate biosynthetic process	0	0	0	0	0	0	0	0	0	7
BP	GO:0090502	RNA phosphodiester bond hydrolysis, endonucleolytic	0	0	0	1	0	0	0	0	0	0
BP	GO:0097576	vacuole fusion	0	0	0	0	1	0	1	1	0	0
BP	GO:0098655	cation transmembrane transport	0	3	4	3	0	0	0	0	0	0
BP	GO:0098660	inorganic ion transmembrane transport	0	3	4	3	0	0	0	0	0	0
BP	GO:0098662	inorganic cation transmembrane transport	0	3	4	3	0	0	0	0	0	0
BP	GO:0104004	cellular response to environmental stimulus	0	0	2	2	2	0	0	0	0	0
BP	GO:1901068	guanosine-containing compound metabolic process	2	0	4	0	2	1	0	0	0	0
BP	GO:1901135	carbohydrate derivative metabolic process	0	0	11	0	0	0	0	0	0	9
BP	GO:1901137	carbohydrate derivative biosynthetic process	0	0	0	0	0	0	0	0	0	8
BP	GO:1901292	nucleoside phosphate catabolic process	0	0	0	0	0	0	0	0	0	5
BP	GO:1901293	nucleoside phosphate biosynthetic process	0	0	0	0	0	0	0	0	0	7
BP	GO:1901361	organic cyclic compound catabolic process	0	0	0	0	0	0	0	0	0	5
BP	GO:1901362	organic cyclic compound biosynthetic process	0	0	0	0	0	0	0	0	0	23
BP	GO:1901564	organonitrogen compound metabolic process	0	0	0	0	29	0	0	0	25	36
BP	GO:1901565	organonitrogen compound catabolic process	0	0	0	0	0	0	3	0	0	0
BP	GO:1901566	organonitrogen compound biosynthetic process	0	0	0	19	0	0	0	0	0	25
BP	GO:1901575	organic substance catabolic process	0	0	0	0	0	0	0	0	11	0
BP	GO:1901576	organic substance biosynthetic process	0	0	0	0	0	0	0	0	0	37
BP	GO:1901607	alpha-amino acid biosynthetic process	0	3	0	0	0	0	0	0	0	0
BP	GO:1901657	glycosyl compound metabolic process	2	0	6	0	0	0	0	0	0	0
BP	GO:1901879	regulation of protein depolymerization	1	0	0	0	0	0	0	0	0	0
BP	GO:1901880	negative regulation of protein depolymerization	1	0	0	0	0	0	0	0	0	0
BP	GO:1902532	negative regulation of intracellular signal transduction	0	0	0	0	0	0	0	0	0	1
BP	GO:1902600	proton transmembrane transport	0	3	4	3	0	0	0	0	0	0
BP	GO:1902904	negative regulation of supramolecular fiber organization	1	0	0	0	0	0	0	0	0	0
BP	GO:1904029	regulation of cyclin-dependent protein kinase activity	3	0	0	0	0	0	0	1	0	0
BP	GO:1905267	endonucleolytic cleavage involved in tRNA processing	0	0	0	1	0	0	0	0	0	0
BP	GO:2000028	regulation of photoperiodism, flowering	1	0	0	1	0	0	0	0	0	0

## Sheet: CC_GO terms for sig DEGS
Supplementary Table S3-B: List of GO terms under the Cellular Component (CC) GO class corresponding to one or more significantly differentially expressed genes between one or more pairs of groups.
Note: the names of the pair of groups are abbreviated: e.g., G2_G1 = Group-2 vs Group-1.
Class	GO.ID	Term	Group-pairs
			G2_G1	G2_G3	G2_G4	G2_G5	G2_G7	G7_G6	G7_G8	G7_G9	G7_G10	G8_G10
CC	GO:0000015	phosphopyruvate hydratase complex	0	0	0	0	0	0	0	0	0	3
CC	GO:0000275	mitochondrial proton-transporting ATP synthase complex, catalytic core F(1)	0	1	0	0	0	0	0	0	0	0
CC	GO:0000346	transcription export complex	0	0	0	1	0	0	0	0	0	0
CC	GO:0000347	THO complex	0	0	0	1	0	0	0	0	0	0
CC	GO:0000445	THO complex part of transcription export complex	0	0	0	1	0	0	0	0	0	0
CC	GO:0000785	chromatin	6	0	7	0	0	0	0	0	0	0
CC	GO:0000786	nucleosome	6	0	7	0	0	0	0	0	0	0
CC	GO:0005618	cell wall	0	0	0	0	0	0	0	0	4	0
CC	GO:0005622	intracellular	0	0	0	54	0	0	0	0	0	0
CC	GO:0005623	cell	0	0	0	57	0	0	0	0	0	65
CC	GO:0005654	nucleoplasm	0	0	0	0	0	0	0	0	0	4
CC	GO:0005681	spliceosomal complex	0	0	0	0	0	1	0	0	0	0
CC	GO:0005688	U6 snRNP	0	0	1	0	0	0	0	0	0	0
CC	GO:0005689	U12-type spliceosomal complex	0	0	1	0	0	0	0	0	0	0
CC	GO:0005694	chromosome	6	0	8	0	0	0	0	0	0	0
CC	GO:0005730	nucleolus	0	0	0	0	0	0	0	0	0	3
CC	GO:0005737	cytoplasm	0	0	0	36	0	0	0	0	0	36
CC	GO:0005753	mitochondrial proton-transporting ATP synthase complex	0	1	0	0	0	0	0	0	0	0
CC	GO:0005758	mitochondrial intermembrane space	0	0	0	0	0	0	0	0	1	0
CC	GO:0005782	peroxisomal matrix	0	0	0	0	0	0	1	0	1	0
CC	GO:0005783	endoplasmic reticulum	0	0	0	0	0	0	0	0	0	6
CC	GO:0005785	signal recognition particle receptor complex	0	0	0	1	1	1	0	0	0	0
CC	GO:0005789	endoplasmic reticulum membrane	0	0	0	0	0	0	0	0	0	5
CC	GO:0005791	rough endoplasmic reticulum	0	0	0	1	1	1	0	0	0	0
CC	GO:0005829	cytosol	0	0	0	0	0	0	0	0	0	7
CC	GO:0005839	proteasome core complex	0	0	0	0	0	0	0	0	0	2
CC	GO:0005840	ribosome	0	0	0	10	0	0	0	0	0	0
CC	GO:0005874	microtubule	0	0	5	0	0	0	0	0	0	0
CC	GO:0005887	integral component of plasma membrane	0	0	0	0	0	1	0	0	0	0
CC	GO:0008180	COP9 signalosome	0	0	0	0	0	0	0	0	1	0
CC	GO:0008290	F-actin capping protein complex	0	0	1	0	0	0	0	0	0	0
CC	GO:0009507	chloroplast	0	0	9	0	8	0	0	6	9	11
CC	GO:0009521	photosystem	0	0	0	0	4	0	0	5	0	0
CC	GO:0009522	photosystem I	0	0	0	0	4	0	0	5	0	0
CC	GO:0009523	photosystem II	0	0	0	0	4	0	0	5	0	0
CC	GO:0009534	chloroplast thylakoid	0	0	0	0	4	0	0	5	4	6
CC	GO:0009535	chloroplast thylakoid membrane	0	0	0	0	4	0	0	5	4	6
CC	GO:0009536	plastid	0	0	10	8	10	0	0	6	9	13
CC	GO:0009579	thylakoid	0	0	0	0	0	0	0	5	0	6
CC	GO:0015935	small ribosomal subunit	0	2	0	0	0	0	0	0	0	0
CC	GO:0016272	prefoldin complex	0	0	0	0	1	0	0	0	0	0
CC	GO:0016469	proton-transporting two-sector ATPase complex	0	2	0	0	0	0	0	0	0	0
CC	GO:0022627	cytosolic small ribosomal subunit	0	1	0	0	0	0	0	0	0	0
CC	GO:0030312	external encapsulating structure	0	0	0	0	0	0	0	0	4	0
CC	GO:0030684	preribosome	0	0	0	0	0	0	0	0	0	2
CC	GO:0030687	preribosome, large subunit precursor	0	0	0	0	0	0	0	0	0	2
CC	GO:0030867	rough endoplasmic reticulum membrane	0	0	0	1	1	1	0	0	0	0
CC	GO:0030870	Mre11 complex	0	0	0	0	0	0	0	0	1	0
CC	GO:0030897	HOPS complex	0	0	0	0	1	0	1	1	0	0
CC	GO:0031226	intrinsic component of plasma membrane	0	0	0	0	0	1	0	0	0	0
CC	GO:0031306	intrinsic component of mitochondrial outer membrane	0	0	0	0	1	0	0	0	0	0
CC	GO:0031307	integral component of mitochondrial outer membrane	0	0	0	0	1	0	0	0	0	0
CC	GO:0031461	cullin-RING ubiquitin ligase complex	0	0	0	0	0	0	0	0	0	2
CC	GO:0031501	mannosyltransferase complex	1	0	0	0	0	0	0	0	0	0
CC	GO:0031907	microbody lumen	0	0	0	0	0	0	1	0	1	0
CC	GO:0031970	organelle envelope lumen	0	0	0	0	0	0	0	0	1	0
CC	GO:0031976	plastid thylakoid	0	0	0	0	4	0	0	5	4	6
CC	GO:0031984	organelle subcompartment	0	0	0	0	7	0	0	5	8	11
CC	GO:0032777	Piccolo NuA4 histone acetyltransferase complex	0	1	0	0	0	0	0	0	0	0
CC	GO:0032991	protein-containing complex	8	0	0	21	0	0	0	0	0	26
CC	GO:0032993	protein-DNA complex	6	0	7	0	0	0	0	0	0	0
CC	GO:0033178	proton-transporting two-sector ATPase complex, catalytic domain	0	2	0	2	0	0	0	0	0	0
CC	GO:0033185	dolichol-phosphate-mannose synthase complex	1	0	0	0	0	0	0	0	0	0
CC	GO:0034357	photosynthetic membrane	0	0	0	0	0	0	0	5	4	6
CC	GO:0034708	methyltransferase complex	0	0	0	0	0	0	0	0	0	1
CC	GO:0034709	methylosome	0	0	0	0	0	0	0	0	0	1
CC	GO:0034715	pICln-Sm protein complex	0	0	0	0	0	0	0	0	0	1
CC	GO:0035267	NuA4 histone acetyltransferase complex	0	1	0	0	0	0	0	0	0	0
CC	GO:0042175	nuclear outer membrane-endoplasmic reticulum membrane network	0	0	0	0	0	0	0	0	0	5
CC	GO:0042651	thylakoid membrane	0	0	0	0	4	0	0	5	4	6
CC	GO:0043189	H4/H2A histone acetyltransferase complex	0	1	0	0	0	0	0	0	0	0
CC	GO:0043226	organelle	10	0	0	0	0	0	0	0	0	0
CC	GO:0043228	non-membrane-bounded organelle	8	0	22	13	0	0	0	0	0	0
CC	GO:0043229	intracellular organelle	10	0	0	0	0	0	0	0	0	0
CC	GO:0043232	intracellular non-membrane-bounded organelle	8	0	22	13	0	0	0	0	0	0
CC	GO:0044391	ribosomal subunit	0	2	0	0	0	0	0	0	0	0
CC	GO:0044422	organelle part	7	0	0	0	0	0	0	0	20	24
CC	GO:0044424	intracellular part	0	0	0	48	0	0	0	0	0	55
CC	GO:0044427	chromosomal part	6	0	7	0	0	0	0	0	0	0
CC	GO:0044432	endoplasmic reticulum part	0	0	0	0	0	0	0	0	0	5
CC	GO:0044434	chloroplast part	0	0	0	0	0	0	0	5	7	8
CC	GO:0044435	plastid part	0	0	0	0	0	0	0	5	7	8
CC	GO:0044436	thylakoid part	0	0	0	0	0	0	0	5	4	6
CC	GO:0044438	microbody part	0	0	0	0	0	0	1	0	0	0
CC	GO:0044439	peroxisomal part	0	0	0	0	0	0	1	0	0	0
CC	GO:0044444	cytoplasmic part	0	0	0	27	22	0	0	0	0	30
CC	GO:0044445	cytosolic part	0	0	0	0	0	0	0	0	0	3
CC	GO:0044446	intracellular organelle part	7	0	0	0	0	0	0	0	20	24
CC	GO:0044464	cell part	0	0	0	56	0	0	0	0	0	0
CC	GO:0044815	DNA packaging complex	6	0	7	0	0	0	0	0	0	0
CC	GO:0045259	proton-transporting ATP synthase complex	0	2	2	2	0	0	0	0	0	0
CC	GO:0045261	proton-transporting ATP synthase complex, catalytic core F(1)	0	2	2	2	0	0	0	0	0	0
CC	GO:0055035	plastid thylakoid membrane	0	0	0	0	4	0	0	5	4	6
CC	GO:0071004	U2-type prespliceosome	0	0	1	0	0	0	0	0	0	0
CC	GO:0071010	prespliceosome	0	0	1	0	0	0	0	0	0	0
CC	GO:0072546	ER membrane protein complex	0	0	1	0	0	0	0	0	1	0
CC	GO:0098588	bounding membrane of organelle	0	0	0	0	5	0	0	0	0	0
CC	GO:0098796	membrane protein complex	0	0	0	0	9	0	0	6	0	0
CC	GO:0098827	endoplasmic reticulum subcompartment	0	0	0	0	0	0	0	0	0	5
CC	GO:0099513	polymeric cytoskeletal fiber	0	0	5	0	0	0	0	0	0	0
CC	GO:1902494	catalytic complex	0	0	0	0	0	0	0	0	0	10
CC	GO:1902562	H4 histone acetyltransferase complex	0	1	0	0	0	0	0	0	0	0
CC	GO:1990234	transferase complex	0	0	0	0	0	0	0	0	0	5
CC	GO:1990726	Lsm1-7-Pat1 complex	0	0	1	0	0	0	0	0	0	0
CC	GO:1990904	ribonucleoprotein complex	0	0	0	10	0	0	0	0	0	0

## Sheet: MF_GO terms for sig DEGs
Supplementary Table S3-C: List of GO terms under the Molecular Function (MF) GO class corresponding to one or more significantly differentially expressed genes between one or more pairs of groups.
Note: the names of the pair of groups are abbreviated: e.g., G2_G1 = Group-2 vs Group-1.
Class	GO.ID	Term	Group-pairs
			G2_G1	G2_G3	G2_G4	G2_G5	G2_G7	G7_G6	G7_G8	G7_G9	G7_G10	G8_G10
MF	GO:0000062	fatty-acyl-CoA binding	0	0	0	0	0	0	0	1	0	0
MF	GO:0000155	phosphorelay sensor kinase activity	0	0	0	3	2	0	0	0	0	0
MF	GO:0000175	3'-5'-exoribonuclease activity	0	0	0	0	0	0	0	1	0	0
MF	GO:0000287	magnesium ion binding	0	0	0	0	5	0	0	0	0	5
MF	GO:0001882	nucleoside binding	0	0	0	0	0	0	0	0	7	0
MF	GO:0001883	purine nucleoside binding	0	0	0	0	0	0	0	0	7	0
MF	GO:0002161	aminoacyl-tRNA editing activity	0	0	0	2	0	1	0	0	0	0
MF	GO:0003677	DNA binding	6	0	0	0	0	0	0	0	0	0
MF	GO:0003678	DNA helicase activity	0	0	0	0	0	0	0	0	3	0
MF	GO:0003735	structural constituent of ribosome	0	0	0	8	0	0	0	0	0	0
MF	GO:0003746	translation elongation factor activity	0	0	0	0	0	0	0	0	3	0
MF	GO:0003774	motor activity	0	0	0	0	0	0	2	0	0	0
MF	GO:0003777	microtubule motor activity	0	0	0	0	0	0	2	0	0	0
MF	GO:0003824	catalytic activity	0	0	155	0	0	0	21	0	113	0
MF	GO:0003839	gamma-glutamylcyclotransferase activity	0	1	0	0	1	0	0	0	1	0
MF	GO:0003849	3-deoxy-7-phosphoheptulonate synthase activity	0	0	0	0	0	0	0	0	0	1
MF	GO:0003861	3-isopropylmalate dehydratase activity	0	1	0	0	1	1	1	1	0	0
MF	GO:0003862	3-isopropylmalate dehydrogenase activity	0	0	0	1	1	0	0	0	0	0
MF	GO:0003865	3-oxo-5-alpha-steroid 4-dehydrogenase activity	0	0	0	0	0	0	0	0	1	0
MF	GO:0003866	3-phosphoshikimate 1-carboxyvinyltransferase activity	0	0	0	0	0	0	0	0	1	1
MF	GO:0003879	ATP phosphoribosyltransferase activity	0	0	0	1	1	0	0	0	0	2
MF	GO:0003899	DNA-directed 5'-3' RNA polymerase activity	0	0	0	0	0	0	2	0	0	0
MF	GO:0003916	DNA topoisomerase activity	0	0	2	0	0	0	0	0	0	0
MF	GO:0003917	DNA topoisomerase type I activity	0	0	2	0	0	0	0	0	0	0
MF	GO:0003924	GTPase activity	0	0	0	0	0	0	0	0	6	0
MF	GO:0003933	GTP cyclohydrolase activity	1	0	0	0	0	0	0	0	0	0
MF	GO:0003935	GTP cyclohydrolase II activity	1	0	1	0	0	0	0	0	0	0
MF	GO:0003941	L-serine ammonia-lyase activity	0	0	0	0	1	0	0	0	0	0
MF	GO:0003942	N-acetyl-gamma-glutamyl-phosphate reductase activity	0	0	0	0	0	0	1	0	0	0
MF	GO:0003964	RNA-directed DNA polymerase activity	0	0	6	0	0	0	0	0	0	0
MF	GO:0003984	acetolactate synthase activity	0	0	0	0	0	0	0	0	1	0
MF	GO:0003994	aconitate hydratase activity	0	0	0	0	0	0	1	0	0	0
MF	GO:0004000	adenosine deaminase activity	0	0	0	0	1	0	0	0	0	0
MF	GO:0004028	3-chloroallyl aldehyde dehydrogenase activity	0	0	2	0	0	0	0	0	0	0
MF	GO:0004029	aldehyde dehydrogenase (NAD) activity	0	0	2	0	0	0	0	0	0	0
MF	GO:0004030	aldehyde dehydrogenase [NAD(P)+] activity	0	0	2	0	0	0	0	0	0	0
MF	GO:0004055	argininosuccinate synthase activity	0	0	0	0	0	0	0	0	1	0
MF	GO:0004089	carbonate dehydratase activity	0	2	0	0	0	0	0	0	0	0
MF	GO:0004097	catechol oxidase activity	2	0	0	0	0	0	0	1	2	0
MF	GO:0004112	cyclic-nucleotide phosphodiesterase activity	0	0	0	0	2	0	0	0	0	0
MF	GO:0004144	diacylglycerol O-acyltransferase activity	1	0	0	0	0	0	0	0	0	0
MF	GO:0004176	ATP-dependent peptidase activity	0	0	0	0	0	0	1	0	2	0
MF	GO:0004252	serine-type endopeptidase activity	6	0	0	0	0	0	0	0	0	0
MF	GO:0004298	threonine-type endopeptidase activity	2	0	0	0	0	0	0	0	0	0
MF	GO:0004322	ferroxidase activity	0	0	0	0	0	0	0	1	0	0
MF	GO:0004335	galactokinase activity	1	0	0	1	0	0	0	0	0	0
MF	GO:0004363	glutathione synthase activity	0	0	0	0	1	0	0	0	0	0
MF	GO:0004379	glycylpeptide N-tetradecanoyltransferase activity	0	0	0	2	1	0	0	0	0	0
MF	GO:0004396	hexokinase activity	2	0	0	0	0	0	0	0	0	0
MF	GO:0004402	histone acetyltransferase activity	0	0	0	0	0	0	1	1	0	0
MF	GO:0004407	histone deacetylase activity	0	1	0	2	1	0	0	0	0	0
MF	GO:0004420	hydroxymethylglutaryl-CoA reductase (NADPH) activity	0	0	0	0	0	0	0	0	1	0
MF	GO:0004421	hydroxymethylglutaryl-CoA synthase activity	0	1	0	0	0	0	0	0	0	0
MF	GO:0004448	isocitrate dehydrogenase activity	0	0	0	0	0	1	0	0	0	0
MF	GO:0004450	isocitrate dehydrogenase (NADP+) activity	0	0	0	1	1	1	0	0	1	0
MF	GO:0004455	ketol-acid reductoisomerase activity	0	0	0	1	0	0	0	0	0	0
MF	GO:0004489	methylenetetrahydrofolate reductase (NAD(P)H) activity	1	0	0	0	0	0	0	0	0	0
MF	GO:0004497	monooxygenase activity	10	0	0	8	5	0	0	0	0	7
MF	GO:0004514	nicotinate-nucleotide diphosphorylase (carboxylating) activity	0	0	0	1	0	0	0	0	0	0
MF	GO:0004516	nicotinate phosphoribosyltransferase activity	0	0	0	1	0	0	0	0	0	0
MF	GO:0004525	ribonuclease III activity	1	0	0	0	0	0	0	0	0	0
MF	GO:0004527	exonuclease activity	0	0	0	0	0	0	0	0	4	0
MF	GO:0004532	exoribonuclease activity	0	0	0	0	0	0	0	1	0	0
MF	GO:0004553	hydrolase activity, hydrolyzing O-glycosyl compounds	0	0	0	0	0	3	0	0	0	0
MF	GO:0004557	alpha-galactosidase activity	0	0	0	0	0	1	0	0	0	0
MF	GO:0004563	beta-N-acetylhexosaminidase activity	0	0	0	0	0	1	0	0	0	0
MF	GO:0004604	phosphoadenylyl-sulfate reductase (thioredoxin) activity	0	1	0	0	0	0	0	0	0	0
MF	GO:0004634	phosphopyruvate hydratase activity	0	0	0	0	0	0	0	0	0	3
MF	GO:0004635	phosphoribosyl-AMP cyclohydrolase activity	0	0	0	0	0	0	0	0	0	1
MF	GO:0004636	phosphoribosyl-ATP diphosphatase activity	0	0	0	0	0	0	0	0	0	1
MF	GO:0004645	phosphorylase activity	2	0	0	0	0	0	0	0	0	0
MF	GO:0004654	polyribonucleotide nucleotidyltransferase activity	0	0	0	0	0	0	0	1	0	0
MF	GO:0004672	protein kinase activity	0	0	0	0	25	0	0	0	0	0
MF	GO:0004673	protein histidine kinase activity	0	0	0	3	2	0	0	0	0	0
MF	GO:0004683	calmodulin-dependent protein kinase activity	0	0	0	0	1	0	0	0	0	0
MF	GO:0004713	protein tyrosine kinase activity	0	0	0	0	2	0	0	0	0	0
MF	GO:0004729	oxygen-dependent protoporphyrinogen oxidase activity	0	0	0	0	0	0	1	0	0	2
MF	GO:0004738	pyruvate dehydrogenase activity	2	0	0	0	0	0	0	0	0	0
MF	GO:0004806	triglyceride lipase activity	0	0	0	1	0	0	0	0	0	0
MF	GO:0004812	aminoacyl-tRNA ligase activity	0	0	0	0	3	0	0	0	0	0
MF	GO:0004817	cysteine-tRNA ligase activity	0	0	0	0	2	0	1	0	0	0
MF	GO:0004821	histidine-tRNA ligase activity	0	1	0	0	0	0	0	0	0	0
MF	GO:0004857	enzyme inhibitor activity	0	0	0	0	0	0	0	0	3	0
MF	GO:0004869	cysteine-type endopeptidase inhibitor activity	0	1	0	0	0	0	0	0	0	0
MF	GO:0005047	signal recognition particle binding	0	0	0	0	0	1	0	0	0	0
MF	GO:0005198	structural molecule activity	0	0	0	8	0	0	0	0	0	0
MF	GO:0005372	water transmembrane transporter activity	0	0	0	1	1	1	0	0	0	0
MF	GO:0005506	iron ion binding	12	0	0	7	6	0	0	0	8	0
MF	GO:0005516	calmodulin binding	0	0	0	0	1	0	0	0	0	0
MF	GO:0005525	GTP binding	0	0	0	0	0	0	0	0	7	0
MF	GO:0005536	glucose binding	0	0	0	0	0	0	0	0	0	2
MF	GO:0005542	folic acid binding	1	0	0	0	1	0	0	0	1	0
MF	GO:0008113	peptide-methionine (S)-S-oxide reductase activity	1	0	0	0	0	0	0	0	0	0
MF	GO:0008184	glycogen phosphorylase activity	2	0	0	0	0	0	0	0	0	0
MF	GO:0008199	ferric iron binding	0	0	0	0	0	0	0	1	0	0
MF	GO:0008236	serine-type peptidase activity	8	0	0	0	0	0	0	0	0	0
MF	GO:0008270	zinc ion binding	0	15	0	0	0	0	0	0	0	0
MF	GO:0008324	cation transmembrane transporter activity	0	4	0	0	0	0	0	0	0	0
MF	GO:0008408	3'-5' exonuclease activity	0	0	0	0	0	0	0	0	2	0
MF	GO:0008422	beta-glucosidase activity	0	0	0	1	0	0	0	0	0	0
MF	GO:0008515	sucrose transmembrane transporter activity	0	1	0	0	0	0	0	0	0	0
MF	GO:0008686	3,4-dihydroxy-2-butanone-4-phosphate synthase activity	1	0	1	0	0	0	0	0	0	0
MF	GO:0008721	D-serine ammonia-lyase activity	0	0	0	0	1	0	0	0	0	0
MF	GO:0008837	diaminopimelate epimerase activity	0	0	0	0	0	0	0	0	1	1
MF	GO:0008840	4-hydroxy-tetrahydrodipicolinate synthase	0	1	0	0	1	0	0	0	0	0
MF	GO:0008970	phospholipase A1 activity	0	0	0	1	0	0	0	0	0	0
MF	GO:0009378	four-way junction helicase activity	0	0	0	1	0	0	0	0	0	0
MF	GO:0009881	photoreceptor activity	2	0	0	2	2	0	0	0	0	0
MF	GO:0009931	calcium-dependent protein serine/threonine kinase activity	0	0	0	0	1	0	0	0	0	0
MF	GO:0009982	pseudouridine synthase activity	0	0	0	0	0	0	0	0	0	2
MF	GO:0010333	terpene synthase activity	0	0	0	0	0	0	0	2	0	0
MF	GO:0010857	calcium-dependent protein kinase activity	0	0	0	0	1	0	0	0	0	0
MF	GO:0015035	protein disulfide oxidoreductase activity	0	0	0	0	3	0	0	0	0	0
MF	GO:0015036	disulfide oxidoreductase activity	0	0	0	0	3	0	0	0	0	0
MF	GO:0015077	monovalent inorganic cation transmembrane transporter activity	0	3	0	0	0	0	0	0	0	0
MF	GO:0015078	proton transmembrane transporter activity	0	3	0	0	0	0	0	0	0	0
MF	GO:0015144	carbohydrate transmembrane transporter activity	1	0	0	0	0	0	0	0	0	0
MF	GO:0015154	disaccharide transmembrane transporter activity	0	1	0	0	0	0	0	0	0	0
MF	GO:0015157	oligosaccharide transmembrane transporter activity	0	1	0	0	0	0	0	0	0	0
MF	GO:0015166	polyol transmembrane transporter activity	0	0	0	1	1	1	0	0	0	0
MF	GO:0015168	glycerol transmembrane transporter activity	0	0	0	1	1	1	0	0	0	0
MF	GO:0015250	water channel activity	0	0	0	1	1	1	0	0	0	0
MF	GO:0015254	glycerol channel activity	0	0	0	1	1	1	0	0	0	0
MF	GO:0015399	primary active transmembrane transporter activity	0	4	9	0	0	0	0	0	0	0
MF	GO:0015405	P-P-bond-hydrolysis-driven transmembrane transporter activity	0	4	9	0	0	0	0	0	0	0
MF	GO:0015929	hexosaminidase activity	0	0	0	0	0	1	0	0	0	0
MF	GO:0016151	nickel cation binding	0	0	0	0	0	0	0	0	1	0
MF	GO:0016168	chlorophyll binding	0	0	0	0	4	0	0	5	0	0
MF	GO:0016301	kinase activity	0	0	0	0	29	0	0	0	0	0
MF	GO:0016411	acylglycerol O-acyltransferase activity	1	0	0	0	0	0	0	0	0	0
MF	GO:0016462	pyrophosphatase activity	0	0	0	0	0	0	0	0	16	0
MF	GO:0016491	oxidoreductase activity	0	0	36	23	0	0	0	0	30	31
MF	GO:0016614	oxidoreductase activity, acting on CH-OH group of donors	0	0	0	6	0	0	0	0	0	0
MF	GO:0016616	oxidoreductase activity, acting on the CH-OH group of donors, NAD or NADP as acceptor	0	0	0	5	0	0	0	0	0	0
MF	GO:0016627	oxidoreductase activity, acting on the CH-CH group of donors	0	2	0	0	0	2	0	0	0	0
MF	GO:0016628	oxidoreductase activity, acting on the CH-CH group of donors, NAD or NADP as acceptor	0	0	0	0	0	2	0	0	0	0
MF	GO:0016630	protochlorophyllide reductase activity	0	1	0	0	0	2	0	0	0	0
MF	GO:0016634	oxidoreductase activity, acting on the CH-CH group of donors, oxygen as acceptor	0	0	0	0	0	0	1	0	0	2
MF	GO:0016667	oxidoreductase activity, acting on a sulfur group of donors	0	0	0	0	3	0	0	0	0	0
MF	GO:0016671	oxidoreductase activity, acting on a sulfur group of donors, disulfide as acceptor	0	1	0	0	0	0	0	0	0	0
MF	GO:0016682	oxidoreductase activity, acting on diphenols and related substances as donors, oxygen as acceptor	0	0	0	0	0	0	0	0	2	0
MF	GO:0016705	oxidoreductase activity, acting on paired donors, with incorporation or reduction of molecular oxygen	0	0	13	0	0	0	0	0	0	0
MF	GO:0016710	trans-cinnamate 4-monooxygenase activity	0	0	1	0	0	0	0	0	0	0
MF	GO:0016717	oxidoreductase activity, acting on paired donors, with oxidation of a pair of donors resulting in the reduction of molecular oxygen to two molecules of water	0	0	4	0	0	0	0	0	0	0
MF	GO:0016722	oxidoreductase activity, oxidizing metal ions	0	0	0	0	0	0	0	1	0	0
MF	GO:0016724	oxidoreductase activity, oxidizing metal ions, oxygen as acceptor	0	0	0	0	0	0	0	1	0	0
MF	GO:0016765	transferase activity, transferring alkyl or aryl (other than methyl) groups	0	0	0	0	0	0	0	0	0	3
MF	GO:0016775	phosphotransferase activity, nitrogenous group as acceptor	0	0	0	3	2	0	0	0	0	0
MF	GO:0016796	exonuclease activity, active with either ribo- or deoxyribonucleic acids and producing 5'-phosphomonoesters	0	0	0	0	0	0	0	1	0	0
MF	GO:0016798	hydrolase activity, acting on glycosyl bonds	0	0	0	0	0	3	0	0	0	0
MF	GO:0016811	hydrolase activity, acting on carbon-nitrogen (but not peptide) bonds, in linear amides	0	0	0	2	0	0	0	0	0	0
MF	GO:0016814	hydrolase activity, acting on carbon-nitrogen (but not peptide) bonds, in cyclic amidines	1	0	0	0	0	0	0	0	0	0
MF	GO:0016817	hydrolase activity, acting on acid anhydrides	0	0	0	0	0	0	0	0	16	0
MF	GO:0016818	hydrolase activity, acting on acid anhydrides, in phosphorus-containing anhydrides	0	0	0	0	0	0	0	0	16	0
MF	GO:0016829	lyase activity	0	6	0	10	10	0	3	4	0	9
MF	GO:0016830	carbon-carbon lyase activity	0	0	5	6	0	0	0	0	0	0
MF	GO:0016831	carboxy-lyase activity	0	0	4	6	3	0	0	0	0	0
MF	GO:0016835	carbon-oxygen lyase activity	0	4	0	0	0	0	3	3	0	5
MF	GO:0016836	hydro-lyase activity	0	4	0	4	3	0	2	0	0	5
MF	GO:0016837	carbon-oxygen lyase activity, acting on polysaccharides	0	0	0	0	0	0	1	0	0	0
MF	GO:0016838	carbon-oxygen lyase activity, acting on phosphates	0	0	0	0	0	0	0	2	0	0
MF	GO:0016840	carbon-nitrogen lyase activity	0	0	0	0	2	0	0	0	0	0
MF	GO:0016842	amidine-lyase activity	0	1	0	1	0	0	0	0	0	0
MF	GO:0016852	sirohydrochlorin cobaltochelatase activity	0	0	0	0	0	0	0	0	1	0
MF	GO:0016855	racemase and epimerase activity, acting on amino acids and derivatives	0	0	0	0	1	0	0	0	1	1
MF	GO:0016874	ligase activity	0	0	0	0	6	0	0	0	0	0
MF	GO:0016875	ligase activity, forming carbon-oxygen bonds	0	0	0	0	3	0	0	0	0	0
MF	GO:0016896	exoribonuclease activity, producing 5'-phosphomonoesters	0	0	0	0	0	0	0	1	0	0
MF	GO:0016984	ribulose-bisphosphate carboxylase activity	0	0	3	5	3	0	0	1	0	2
MF	GO:0017111	nucleoside-triphosphatase activity	0	0	0	0	0	0	0	0	16	0
MF	GO:0017136	NAD-dependent histone deacetylase activity	0	1	0	1	1	0	0	0	0	0
MF	GO:0017171	serine hydrolase activity	0	0	8	0	0	0	0	0	0	0
MF	GO:0018472	1-hydroxy-2-naphthaldehyde dehydrogenase activity	0	0	2	0	0	0	0	0	0	0
MF	GO:0018473	cis-2-methyl-5-isopropylhexa-2,5-dienal dehydrogenase activity	0	0	2	0	0	0	0	0	0	0
MF	GO:0018474	2-carboxybenzaldehyde dehydrogenase activity	0	0	2	0	0	0	0	0	0	0
MF	GO:0018475	trans-2-methyl-5-isopropylhexa-2,5-dienal dehydrogenase activity	0	0	2	0	0	0	0	0	0	0
MF	GO:0019001	guanyl nucleotide binding	0	0	0	0	0	0	0	0	7	0
MF	GO:0019107	myristoyltransferase activity	0	0	0	2	1	0	0	0	0	0
MF	GO:0019115	benzaldehyde dehydrogenase activity	0	0	2	0	0	0	0	0	0	0
MF	GO:0019213	deacetylase activity	0	1	0	2	1	0	0	0	0	0
MF	GO:0019238	cyclohydrolase activity	1	0	0	0	0	0	0	0	0	0
MF	GO:0019825	oxygen binding	0	0	1	0	1	0	0	0	0	0
MF	GO:0019829	cation-transporting ATPase activity	0	3	4	3	0	0	0	0	0	0
MF	GO:0019842	vitamin binding	0	0	6	5	5	0	0	0	5	0
MF	GO:0019843	rRNA binding	0	0	0	2	0	0	0	0	0	0
MF	GO:0020037	heme binding	0	0	10	0	0	0	0	0	0	9
MF	GO:0022804	active transmembrane transporter activity	0	0	10	0	0	0	0	0	0	0
MF	GO:0022853	active ion transmembrane transporter activity	0	3	4	3	0	0	0	0	0	0
MF	GO:0030145	manganese ion binding	0	0	0	0	0	0	0	0	3	2
MF	GO:0030170	pyridoxal phosphate binding	0	0	5	0	4	0	0	0	0	0
MF	GO:0030378	serine racemase activity	0	0	0	0	1	0	0	0	0	0
MF	GO:0030570	pectate lyase activity	0	0	0	0	0	0	1	0	0	0
MF	GO:0030599	pectinesterase activity	0	0	0	0	0	0	0	0	3	0
MF	GO:0031078	histone deacetylase activity (H3-K14 specific)	0	1	0	1	1	0	0	0	0	0
MF	GO:0031177	phosphopantetheine binding	0	0	0	2	0	0	0	0	0	0
MF	GO:0031409	pigment binding	0	0	0	0	1	0	0	0	0	0
MF	GO:0032041	NAD-dependent histone deacetylase activity (H3-K14 specific)	0	1	0	1	1	0	0	0	0	0
MF	GO:0032296	double-stranded RNA-specific ribonuclease activity	1	0	0	0	0	0	0	0	0	0
MF	GO:0032549	ribonucleoside binding	0	0	0	0	0	0	0	0	7	0
MF	GO:0032550	purine ribonucleoside binding	0	0	0	0	0	0	0	0	7	0
MF	GO:0032561	guanyl ribonucleotide binding	0	0	0	0	0	0	0	0	7	0
MF	GO:0033218	amide binding	0	0	0	3	2	0	0	0	2	0
MF	GO:0033558	protein deacetylase activity	0	1	0	2	1	0	0	0	0	0
MF	GO:0033765	steroid dehydrogenase activity, acting on the CH-CH group of donors	0	0	0	0	0	0	0	0	1	0
MF	GO:0034061	DNA polymerase activity	0	0	6	0	0	0	0	0	0	0
MF	GO:0034062	5'-3' RNA polymerase activity	0	0	0	0	0	0	2	0	0	0
MF	GO:0034212	peptide N-acetyltransferase activity	0	0	0	0	0	0	1	1	0	0
MF	GO:0034520	2-naphthaldehyde dehydrogenase activity	0	0	2	0	0	0	0	0	0	0
MF	GO:0034525	1-naphthaldehyde dehydrogenase activity	0	0	2	0	0	0	0	0	0	0
MF	GO:0034530	4-hydroxymethylsalicyaldehyde dehydrogenase activity	0	0	2	0	0	0	0	0	0	0
MF	GO:0034538	3-methylsalicylaldehyde dehydrogenase activity	0	0	2	0	0	0	0	0	0	0
MF	GO:0034601	oxoglutarate dehydrogenase [NAD(P)+] activity	0	0	2	0	0	0	0	0	0	0
MF	GO:0034602	oxoglutarate dehydrogenase (NAD+) activity	0	0	2	0	0	0	0	0	0	0
MF	GO:0034603	pyruvate dehydrogenase [NAD(P)+] activity	0	0	2	0	0	0	0	0	0	0
MF	GO:0034604	pyruvate dehydrogenase (NAD+) activity	0	0	2	0	0	0	0	0	0	0
MF	GO:0034822	citronellal dehydrogenase activity	0	0	2	0	0	0	0	0	0	0
MF	GO:0034832	geranial dehydrogenase activity	0	0	2	0	0	0	0	0	0	0
MF	GO:0034979	NAD-dependent protein deacetylase activity	0	1	0	1	1	0	0	0	0	0
MF	GO:0035299	inositol pentakisphosphate 2-kinase activity	0	0	1	1	0	0	0	0	0	0
MF	GO:0036094	small molecule binding	0	0	0	0	0	0	0	0	61	0
MF	GO:0036361	racemase activity, acting on amino acids and derivatives	0	0	0	0	1	0	0	0	1	1
MF	GO:0038199	ethylene receptor activity	0	0	0	0	0	0	0	0	0	1
MF	GO:0042286	glutamate-1-semialdehyde 2,1-aminomutase activity	0	0	0	1	0	0	0	0	0	0
MF	GO:0042562	hormone binding	0	0	0	0	0	0	0	0	0	1
MF	GO:0042625	ATPase coupled ion transmembrane transporter activity	0	3	4	3	0	0	0	0	0	0
MF	GO:0042626	ATPase activity, coupled to transmembrane movement of substances	0	4	8	0	0	0	0	0	0	0
MF	GO:0043021	ribonucleoprotein complex binding	0	0	0	0	0	0	0	0	0	3
MF	GO:0043138	3'-5' DNA helicase activity	0	0	0	1	0	0	0	0	0	0
MF	GO:0043140	ATP-dependent 3'-5' DNA helicase activity	0	0	0	1	0	0	0	0	0	0
MF	GO:0043141	ATP-dependent 5'-3' DNA helicase activity	0	0	0	0	0	0	0	0	0	1
MF	GO:0043167	ion binding	0	0	0	0	83	0	0	0	98	0
MF	GO:0043168	anion binding	0	0	0	0	0	0	0	0	57	0
MF	GO:0043169	cation binding	0	0	0	0	0	0	0	0	47	56
MF	GO:0043295	glutathione binding	0	0	0	0	1	0	0	0	0	0
MF	GO:0043492	ATPase activity, coupled to movement of substances	0	4	8	0	0	0	0	0	0	0
MF	GO:0043745	N2-acetyl-L-aminoadipate semialdehyde dehydrogenase activity	0	0	2	0	0	0	0	0	0	0
MF	GO:0043796	glyceraldehyde dehydrogenase (NADP) activity	0	0	2	0	0	0	0	0	0	0
MF	GO:0043870	N-acetyl-gamma-aminoadipyl-phosphate reductase activity	0	0	2	0	0	0	0	0	0	0
MF	GO:0043878	glyceraldehyde-3-phosphate dehydrogenase (NAD+) (non-phosphorylating) activity	0	0	2	0	0	0	0	0	0	0
MF	GO:0044104	2,5-dioxovalerate dehydrogenase (NAD+) activity	0	0	2	0	0	0	0	0	0	0
MF	GO:0044769	ATPase activity, coupled to transmembrane movement of ions, rotational mechanism	0	3	4	3	0	0	0	0	0	0
MF	GO:0044877	protein-containing complex binding	0	0	0	0	0	0	0	0	0	3
MF	GO:0045300	acyl-[acyl-carrier-protein] desaturase activity	0	0	1	1	0	0	0	0	1	1
MF	GO:0045330	aspartyl esterase activity	0	0	0	0	0	0	0	0	3	0
MF	GO:0045430	chalcone isomerase activity	0	0	1	0	0	0	0	0	0	0
MF	GO:0046429	4-hydroxy-3-methylbut-2-en-1-yl diphosphate synthase activity	0	0	0	0	1	0	0	0	0	0
MF	GO:0046872	metal ion binding	0	0	0	0	0	0	0	0	47	56
MF	GO:0046906	tetrapyrrole binding	0	0	11	0	9	0	0	6	0	11
MF	GO:0046910	pectinesterase inhibitor activity	0	0	1	0	1	0	0	1	0	0
MF	GO:0046912	transferase activity, transferring acyl groups, acyl groups converted into alkyl on transfer	0	1	0	0	0	0	0	0	0	0
MF	GO:0046914	transition metal ion binding	0	16	0	0	0	0	0	0	0	0
MF	GO:0046933	proton-transporting ATP synthase activity, rotational mechanism	0	3	4	3	0	0	0	0	0	0
MF	GO:0047262	polygalacturonate 4-alpha-galacturonosyltransferase activity	0	0	0	0	2	0	0	0	0	0
MF	GO:0047661	amino-acid racemase activity	0	0	0	0	1	0	0	0	1	1
MF	GO:0047974	guanosine deaminase activity	0	0	0	0	0	0	0	0	1	0
MF	GO:0048029	monosaccharide binding	0	0	0	0	0	0	0	0	2	2
MF	GO:0048037	cofactor binding	23	0	0	19	18	0	0	10	19	0
MF	GO:0048040	UDP-glucuronate decarboxylase activity	1	0	0	0	0	0	0	0	0	1
MF	GO:0050486	intramolecular transferase activity, transferring hydroxy groups	0	1	1	0	0	0	0	0	0	0
MF	GO:0050662	coenzyme binding	0	0	0	10	0	0	0	0	11	0
MF	GO:0051536	iron-sulfur cluster binding	0	0	0	0	0	0	2	2	0	0
MF	GO:0051537	2 iron, 2 sulfur cluster binding	0	0	0	0	0	0	1	0	0	0
MF	GO:0051540	metal cluster binding	0	0	0	0	0	0	2	2	0	0
MF	GO:0051740	ethylene binding	0	0	0	0	0	0	0	0	0	1
MF	GO:0052689	carboxylic ester hydrolase activity	0	0	0	5	0	0	0	0	0	0
MF	GO:0052692	raffinose alpha-galactosidase activity	1	0	0	0	0	0	0	0	0	0
MF	GO:0052814	medium-chain-aldehyde dehydrogenase activity	2	0	0	0	0	0	0	0	0	0
MF	GO:0061733	peptide-lysine-N-acetyltransferase activity	0	0	0	0	0	0	1	1	0	0
MF	GO:0070003	threonine-type peptidase activity	0	0	0	0	0	0	0	0	0	2
MF	GO:0070279	vitamin B6 binding	5	0	0	0	4	0	0	0	0	0
MF	GO:0070818	protoporphyrinogen oxidase activity	0	0	0	0	0	0	1	0	0	2
MF	GO:0072328	alkene binding	0	0	0	0	0	0	0	0	0	1
MF	GO:0072341	modified amino acid binding	0	0	0	2	2	0	0	0	0	0
MF	GO:0080019	fatty-acyl-CoA reductase (alcohol-forming) activity	2	0	0	0	0	0	0	0	0	0
MF	GO:0097747	RNA polymerase activity	0	0	0	0	0	0	2	0	0	0
MF	GO:0102483	scopolin beta-glucosidase activity	0	0	0	1	0	0	0	0	0	0
MF	GO:0140097	catalytic activity, acting on DNA	8	0	0	0	0	0	0	0	0	0
MF	GO:0140098	catalytic activity, acting on RNA	0	0	0	0	0	0	3	0	0	0
MF	GO:1900750	oligopeptide binding	0	0	0	0	1	0	0	0	0	0
MF	GO:1901567	fatty acid derivative binding	0	0	0	0	0	0	0	1	0	0
MF	GO:1901618	organic hydroxy compound transmembrane transporter activity	0	0	0	1	1	1	0	0	0	0
MF	GO:1901681	sulfur compound binding	0	0	0	0	0	0	0	0	2	0
