# Supplementary material for: Transcriptome analysis identifies genes regulating self-compatibility, flowering time, and oil biosynthesis in Noug (Guizotia abyssinica)
Source: Sci Rep. 2025 Sep 12;15:32475. doi: 10.1038/s41598-025-18728-x (PMC12432173; doi:10.1038/s41598-025-18728-x)
Supplement: Supplementary file 2 — Supplementary Material 2 [file 41598_2025_18728_MOESM2_ESM.zip › Supplementary Tables/Supplementary Table S4.xlsx]

## Sheet: Diff_Sig_G2 vs G1
Supplementary Table S4-A. List of significantly differentially expressed genes (unigenes) between Group-2 and Group-1 that were annotated with different GO terms of Biological Process (BP), Cellular Component (CC) or Molecular Function (MF) GO classes.
GO Class	GO.ID	Term	Annotated	Significant	Expected	P.value	P.adjust	Genelist
BP	GO:0015969	guanosine tetraphosphate metabolic process	56	2	0.01	7.8e-05	0.005499	TRINITY_DN100499_c0_g3_i4,TRINITY_DN103759_c1_g6_i2
BP	GO:0034035	purine ribonucleoside bisphosphate metabolic process	56	2	0.01	7.8e-05	0.005499	TRINITY_DN100499_c0_g3_i4,TRINITY_DN103759_c1_g6_i2
BP	GO:1901068	guanosine-containing compound metabolic process	113	2	0.03	0.00032	0.01504	TRINITY_DN100499_c0_g3_i4,TRINITY_DN103759_c1_g6_i2
BP	GO:0033865	nucleoside bisphosphate metabolic process	170	2	0.04	0.00072	0.0158625	TRINITY_DN100499_c0_g3_i4,TRINITY_DN103759_c1_g6_i2
BP	GO:0033875	ribonucleoside bisphosphate metabolic process	170	2	0.04	0.00072	0.0158625	TRINITY_DN100499_c0_g3_i4,TRINITY_DN103759_c1_g6_i2
BP	GO:0034032	purine nucleoside bisphosphate metabolic process	170	2	0.04	0.00072	0.0158625	TRINITY_DN100499_c0_g3_i4,TRINITY_DN103759_c1_g6_i2
BP	GO:0046128	purine ribonucleoside metabolic process	185	2	0.04	0.00085	0.0158625	TRINITY_DN100499_c0_g3_i4,TRINITY_DN103759_c1_g6_i2
BP	GO:0042278	purine nucleoside metabolic process	191	2	0.04	0.0009	0.0158625	TRINITY_DN100499_c0_g3_i4,TRINITY_DN103759_c1_g6_i2
BP	GO:0009119	ribonucleoside metabolic process	301	2	0.07	0.00221	0.0346233	TRINITY_DN100499_c0_g3_i4,TRINITY_DN103759_c1_g6_i2
BP	GO:0009116	nucleoside metabolic process	433	2	0.1	0.00451	0.0579275	TRINITY_DN100499_c0_g3_i4,TRINITY_DN103759_c1_g6_i2
BP	GO:1901657	glycosyl compound metabolic process	453	2	0.11	0.00492	0.0579275	TRINITY_DN100499_c0_g3_i4,TRINITY_DN103759_c1_g6_i2
BP	GO:0080110	sporopollenin biosynthetic process	21	1	0	0.00493	0.0579275	TRINITY_DN91132_c1_g1_i3
BP	GO:0010584	pollen exine formation	26	1	0.01	0.0061	0.0661615	TRINITY_DN91132_c1_g1_i3
BP	GO:0010208	pollen wall assembly	32	1	0.01	0.0075	0.0705	TRINITY_DN91132_c1_g1_i3
BP	GO:0010927	cellular component assembly involved in morphogenesis	32	1	0.01	0.0075	0.0705	TRINITY_DN91132_c1_g1_i3
BP	GO:0006771	riboflavin metabolic process	53	1	0.01	0.01239	0.0936537	TRINITY_DN89197_c0_g5_i8
BP	GO:0009231	riboflavin biosynthetic process	53	1	0.01	0.01239	0.0936537	TRINITY_DN89197_c0_g5_i8
BP	GO:0042727	flavin-containing compound biosynthetic process	53	1	0.01	0.01239	0.0936537	TRINITY_DN89197_c0_g5_i8
BP	GO:0042726	flavin-containing compound metabolic process	54	1	0.01	0.01262	0.0936537	TRINITY_DN89197_c0_g5_i8
BP	GO:0048646	anatomical structure formation involved in morphogenesis	58	1	0.01	0.01355	0.0955275	TRINITY_DN91132_c1_g1_i3
BP	GO:0009150	purine ribonucleotide metabolic process	974	2	0.23	0.02125	0.118386	TRINITY_DN100499_c0_g3_i4,TRINITY_DN103759_c1_g6_i2
BP	GO:0006163	purine nucleotide metabolic process	988	2	0.23	0.02183	0.118386	TRINITY_DN100499_c0_g3_i4,TRINITY_DN103759_c1_g6_i2
BP	GO:0009555	pollen development	85	1	0.02	0.0198	0.118386	TRINITY_DN91132_c1_g1_i3
BP	GO:0006012	galactose metabolic process	88	1	0.02	0.02049	0.118386	TRINITY_DN92458_c0_g1_i2
BP	GO:0048316	seed development	89	1	0.02	0.02072	0.118386	TRINITY_DN91132_c1_g1_i3
BP	GO:0010154	fruit development	90	1	0.02	0.02095	0.118386	TRINITY_DN91132_c1_g1_i3
BP	GO:0045229	external encapsulating structure organization	1027	2	0.24	0.02346	0.121764	TRINITY_DN106654_c3_g10_i1,TRINITY_DN91132_c1_g1_i3
BP	GO:0048229	gametophyte development	104	1	0.02	0.02418	0.121764	TRINITY_DN91132_c1_g1_i3
BP	GO:0009259	ribonucleotide metabolic process	1064	2	0.25	0.02506	0.121843	TRINITY_DN100499_c0_g3_i4,TRINITY_DN103759_c1_g6_i2
BP	GO:0072521	purine-containing compound metabolic process	1112	2	0.26	0.0272	0.12784	TRINITY_DN100499_c0_g3_i4,TRINITY_DN103759_c1_g6_i2
BP	GO:0019693	ribose phosphate metabolic process	1159	2	0.27	0.02937	0.133586	TRINITY_DN100499_c0_g3_i4,TRINITY_DN103759_c1_g6_i2
BP	GO:0022607	cellular component assembly	1369	2	0.32	0.03986	0.153956	TRINITY_DN90547_c0_g2_i1,TRINITY_DN91132_c1_g1_i3
BP	GO:0009117	nucleotide metabolic process	1504	2	0.35	0.04727	0.153956	TRINITY_DN100499_c0_g3_i4,TRINITY_DN103759_c1_g6_i2
BP	GO:0006753	nucleoside phosphate metabolic process	1505	2	0.35	0.04732	0.153956	TRINITY_DN100499_c0_g3_i4,TRINITY_DN103759_c1_g6_i2
BP	GO:0042364	water-soluble vitamin biosynthetic process	170	1	0.04	0.03924	0.153956	TRINITY_DN89197_c0_g5_i8
BP	GO:0006767	water-soluble vitamin metabolic process	190	1	0.04	0.04376	0.153956	TRINITY_DN89197_c0_g5_i8
BP	GO:0006334	nucleosome assembly	193	1	0.05	0.04444	0.153956	TRINITY_DN90547_c0_g2_i1
BP	GO:0048608	reproductive structure development	194	1	0.05	0.04466	0.153956	TRINITY_DN91132_c1_g1_i3
BP	GO:0061458	reproductive system development	194	1	0.05	0.04466	0.153956	TRINITY_DN91132_c1_g1_i3
BP	GO:0034728	nucleosome organization	195	1	0.05	0.04489	0.153956	TRINITY_DN90547_c0_g2_i1
BP	GO:0032989	cellular component morphogenesis	196	1	0.05	0.04511	0.153956	TRINITY_DN91132_c1_g1_i3
BP	GO:0009110	vitamin biosynthetic process	199	1	0.05	0.04579	0.153956	TRINITY_DN89197_c0_g5_i8
BP	GO:0031497	chromatin assembly	201	1	0.05	0.04624	0.153956	TRINITY_DN90547_c0_g2_i1
BP	GO:0006333	chromatin assembly or disassembly	210	1	0.05	0.04826	0.153956	TRINITY_DN90547_c0_g2_i1
CC	GO:0000786	nucleosome	298	6	0.1	5.9e-10	1.56e-08	TRINITY_DN103187_c4_g9_i3,TRINITY_DN85970_c1_g2_i2,TRINITY_DN90547_c0_g2_i1,TRINITY_DN90729_c1_g10_i1,TRINITY_DN90729_c1_g5_i2,TRINITY_DN95657_c2_g4_i2
CC	GO:0032993	protein-DNA complex	317	6	0.11	8.6e-10	1.56e-08	TRINITY_DN103187_c4_g9_i3,TRINITY_DN85970_c1_g2_i2,TRINITY_DN90547_c0_g2_i1,TRINITY_DN90729_c1_g10_i1,TRINITY_DN90729_c1_g5_i2,TRINITY_DN95657_c2_g4_i2
CC	GO:0044815	DNA packaging complex	333	6	0.11	1.2e-09	1.56e-08	TRINITY_DN103187_c4_g9_i3,TRINITY_DN85970_c1_g2_i2,TRINITY_DN90547_c0_g2_i1,TRINITY_DN90729_c1_g10_i1,TRINITY_DN90729_c1_g5_i2,TRINITY_DN95657_c2_g4_i2
CC	GO:0000785	chromatin	369	6	0.13	2.1e-09	2.0475e-08	TRINITY_DN103187_c4_g9_i3,TRINITY_DN85970_c1_g2_i2,TRINITY_DN90547_c0_g2_i1,TRINITY_DN90729_c1_g10_i1,TRINITY_DN90729_c1_g5_i2,TRINITY_DN95657_c2_g4_i2
CC	GO:0044427	chromosomal part	585	6	0.2	3.3e-08	2.574e-07	TRINITY_DN103187_c4_g9_i3,TRINITY_DN85970_c1_g2_i2,TRINITY_DN90547_c0_g2_i1,TRINITY_DN90729_c1_g10_i1,TRINITY_DN90729_c1_g5_i2,TRINITY_DN95657_c2_g4_i2
CC	GO:0005694	chromosome	753	6	0.26	1.5e-07	9.75e-07	TRINITY_DN103187_c4_g9_i3,TRINITY_DN85970_c1_g2_i2,TRINITY_DN90547_c0_g2_i1,TRINITY_DN90729_c1_g10_i1,TRINITY_DN90729_c1_g5_i2,TRINITY_DN95657_c2_g4_i2
CC	GO:0043228	non-membrane-bounded organelle	4289	8	1.47	4.5e-05	0.000219375	TRINITY_DN103187_c4_g9_i3,TRINITY_DN103340_c0_g3_i5,TRINITY_DN85970_c1_g2_i2,TRINITY_DN90547_c0_g2_i1,TRINITY_DN90729_c1_g10_i1,TRINITY_DN90729_c1_g5_i2,TRINITY_DN94038_c3_g5_i4,TRINITY_DN95657_c2_g4_i2
CC	GO:0043232	intracellular non-membrane-bounded organelle	4289	8	1.47	4.5e-05	0.000219375	TRINITY_DN103187_c4_g9_i3,TRINITY_DN103340_c0_g3_i5,TRINITY_DN85970_c1_g2_i2,TRINITY_DN90547_c0_g2_i1,TRINITY_DN90729_c1_g10_i1,TRINITY_DN90729_c1_g5_i2,TRINITY_DN94038_c3_g5_i4,TRINITY_DN95657_c2_g4_i2
CC	GO:0032991	protein-containing complex	7964	8	2.74	0.0031	0.0134333	TRINITY_DN103187_c4_g9_i3,TRINITY_DN103340_c0_g3_i5,TRINITY_DN85970_c1_g2_i2,TRINITY_DN90547_c0_g2_i1,TRINITY_DN90729_c1_g10_i1,TRINITY_DN90729_c1_g5_i2,TRINITY_DN94038_c3_g5_i4,TRINITY_DN95657_c2_g4_i2
CC	GO:0044422	organelle part	7063	7	2.43	0.0068	0.0241091	TRINITY_DN103187_c4_g9_i3,TRINITY_DN85970_c1_g2_i2,TRINITY_DN90547_c0_g2_i1,TRINITY_DN90729_c1_g10_i1,TRINITY_DN90729_c1_g5_i2,TRINITY_DN94038_c3_g5_i4,TRINITY_DN95657_c2_g4_i2
CC	GO:0044446	intracellular organelle part	7060	7	2.42	0.0068	0.0241091	TRINITY_DN103187_c4_g9_i3,TRINITY_DN85970_c1_g2_i2,TRINITY_DN90547_c0_g2_i1,TRINITY_DN90729_c1_g10_i1,TRINITY_DN90729_c1_g5_i2,TRINITY_DN94038_c3_g5_i4,TRINITY_DN95657_c2_g4_i2
CC	GO:0043229	intracellular organelle	16841	10	5.78	0.0359	0.108	TRINITY_DN103187_c4_g9_i3,TRINITY_DN103340_c0_g3_i5,TRINITY_DN85970_c1_g2_i2,TRINITY_DN89197_c0_g5_i8,TRINITY_DN90547_c0_g2_i1,TRINITY_DN90729_c1_g10_i1,TRINITY_DN90729_c1_g5_i2,TRINITY_DN91132_c1_g1_i3,TRINITY_DN94038_c3_g5_i4,TRINITY_DN95657_c2_g4_i2
CC	GO:0043226	organelle	16849	10	5.79	0.036	0.108	TRINITY_DN103187_c4_g9_i3,TRINITY_DN103340_c0_g3_i5,TRINITY_DN85970_c1_g2_i2,TRINITY_DN89197_c0_g5_i8,TRINITY_DN90547_c0_g2_i1,TRINITY_DN90729_c1_g10_i1,TRINITY_DN90729_c1_g5_i2,TRINITY_DN91132_c1_g1_i3,TRINITY_DN94038_c3_g5_i4,TRINITY_DN95657_c2_g4_i2
MF	GO:0003677	DNA binding	7522	6	1.68	0.0049	0.09408	TRINITY_DN103187_c4_g9_i3,TRINITY_DN85970_c1_g2_i2,TRINITY_DN90547_c0_g2_i1,TRINITY_DN90729_c1_g10_i1,TRINITY_DN90729_c1_g5_i2,TRINITY_DN95657_c2_g4_i2
MF	GO:0003935	GTP cyclohydrolase II activity	17	1	0	0.0038	0.09408	TRINITY_DN89197_c0_g5_i8
MF	GO:0008686	3,4-dihydroxy-2-butanone-4-phosphate synthase activity	17	1	0	0.0038	0.09408	TRINITY_DN89197_c0_g5_i8
MF	GO:0004335	galactokinase activity	22	1	0	0.0049	0.09408	TRINITY_DN92458_c0_g1_i2
MF	GO:0003933	GTP cyclohydrolase activity	25	1	0.01	0.0056	0.09408	TRINITY_DN89197_c0_g5_i8
MF	GO:0019238	cyclohydrolase activity	45	1	0.01	0.01	0.14	TRINITY_DN89197_c0_g5_i8
MF	GO:0004144	diacylglycerol O-acyltransferase activity	55	1	0.01	0.0122	0.1464	TRINITY_DN82849_c0_g2_i2
MF	GO:0016411	acylglycerol O-acyltransferase activity	72	1	0.02	0.0159	0.16695	TRINITY_DN82849_c0_g2_i2
MF	GO:0016814	hydrolase activity, acting on carbon-nitrogen (but not peptide) bonds, in cyclic amidines	106	1	0.02	0.0234	0.1932	TRINITY_DN89197_c0_g5_i8
MF	GO:0004525	ribonuclease III activity	115	1	0.03	0.0253	0.1932	TRINITY_DN101440_c0_g1_i3
MF	GO:0032296	double-stranded RNA-specific ribonuclease activity	115	1	0.03	0.0253	0.1932	TRINITY_DN101440_c0_g1_i3
				174

## Sheet: Diff_Sig_G2 vs G3
Supplementary Table S4-B. List of significantly differentially expressed genes (unigenes) between Group-2 and Group-3 that were annotated with different GO terms of Biological Process (BP), Cellular Component (CC) or Molecular Function (MF) GO classes.
GO Class	GO.ID	Term	Annotated	Significant	Expected	P.value	P.adjust	Genelist
BP	GO:0015985	energy coupled proton transport, down electrochemical gradient	144	3	0.14	0.00037	0.050135	TRINITY_DN101403_c4_g6_i2,TRINITY_DN83303_c0_g3_i2,TRINITY_DN85694_c1_g2_i1
BP	GO:0015986	ATP synthesis coupled proton transport	144	3	0.14	0.00037	0.050135	TRINITY_DN101403_c4_g6_i2,TRINITY_DN83303_c0_g3_i2,TRINITY_DN85694_c1_g2_i1
BP	GO:0015672	monovalent inorganic cation transport	426	4	0.41	0.00075	0.0648142	TRINITY_DN101403_c4_g6_i2,TRINITY_DN106240_c1_g1_i2,TRINITY_DN83303_c0_g3_i2,TRINITY_DN85694_c1_g2_i1
BP	GO:0045903	positive regulation of translational fidelity	1	1	0	0.00096	0.0648142	TRINITY_DN85967_c1_g1_i10
BP	GO:0015976	carbon utilization	58	2	0.06	0.00144	0.0648142	TRINITY_DN96375_c2_g3_i10,TRINITY_DN96375_c2_g3_i6
BP	GO:0016144	S-glycoside biosynthetic process	2	1	0	0.00192	0.0648142	TRINITY_DN84576_c1_g1_i1
BP	GO:0019758	glycosinolate biosynthetic process	2	1	0	0.00192	0.0648142	TRINITY_DN84576_c1_g1_i1
BP	GO:0019761	glucosinolate biosynthetic process	2	1	0	0.00192	0.0648142	TRINITY_DN84576_c1_g1_i1
BP	GO:0055085	transmembrane transport	1942	7	1.86	0.00244	0.0648142	TRINITY_DN101403_c4_g6_i2,TRINITY_DN103797_c2_g6_i7,TRINITY_DN107661_c0_g1_i2,TRINITY_DN81384_c0_g1_i2,TRINITY_DN83303_c0_g3_i2,TRINITY_DN85694_c1_g2_i1,TRINITY_DN86962_c0_g1_i4
BP	GO:0016143	S-glycoside metabolic process	3	1	0	0.00287	0.0648142	TRINITY_DN84576_c1_g1_i1
BP	GO:0019757	glycosinolate metabolic process	3	1	0	0.00287	0.0648142	TRINITY_DN84576_c1_g1_i1
BP	GO:0019760	glucosinolate metabolic process	3	1	0	0.00287	0.0648142	TRINITY_DN84576_c1_g1_i1
BP	GO:1902600	proton transmembrane transport	337	3	0.32	0.00419	0.07588	TRINITY_DN101403_c4_g6_i2,TRINITY_DN83303_c0_g3_i2,TRINITY_DN85694_c1_g2_i1
BP	GO:0098662	inorganic cation transmembrane transport	340	3	0.33	0.0043	0.07588	TRINITY_DN101403_c4_g6_i2,TRINITY_DN83303_c0_g3_i2,TRINITY_DN85694_c1_g2_i1
BP	GO:0098655	cation transmembrane transport	341	3	0.33	0.00433	0.07588	TRINITY_DN101403_c4_g6_i2,TRINITY_DN83303_c0_g3_i2,TRINITY_DN85694_c1_g2_i1
BP	GO:0098660	inorganic ion transmembrane transport	345	3	0.33	0.00448	0.07588	TRINITY_DN101403_c4_g6_i2,TRINITY_DN83303_c0_g3_i2,TRINITY_DN85694_c1_g2_i1
BP	GO:0006450	regulation of translational fidelity	5	1	0	0.00478	0.0761988	TRINITY_DN85967_c1_g1_i10
BP	GO:0006427	histidyl-tRNA aminoacylation	7	1	0.01	0.00669	0.100722	TRINITY_DN102173_c0_g1_i7
BP	GO:0034220	ion transmembrane transport	434	3	0.42	0.00841	0.119953	TRINITY_DN101403_c4_g6_i2,TRINITY_DN83303_c0_g3_i2,TRINITY_DN85694_c1_g2_i1
BP	GO:0016485	protein processing	149	2	0.14	0.00908	0.123034	TRINITY_DN106150_c2_g1_i1,TRINITY_DN106150_c2_g1_i2
BP	GO:0006812	cation transport	872	4	0.84	0.00976	0.12595	TRINITY_DN101403_c4_g6_i2,TRINITY_DN106240_c1_g1_i2,TRINITY_DN83303_c0_g3_i2,TRINITY_DN85694_c1_g2_i1
BP	GO:0019419	sulfate reduction	12	1	0.01	0.01144	0.14092	TRINITY_DN101491_c0_g2_i4
BP	GO:0006754	ATP biosynthetic process	500	3	0.48	0.01232	0.145162	TRINITY_DN101403_c4_g6_i2,TRINITY_DN83303_c0_g3_i2,TRINITY_DN85694_c1_g2_i1
BP	GO:0009145	purine nucleoside triphosphate biosynthetic process	523	3	0.5	0.01389	0.150568	TRINITY_DN101403_c4_g6_i2,TRINITY_DN83303_c0_g3_i2,TRINITY_DN85694_c1_g2_i1
BP	GO:0009206	purine ribonucleoside triphosphate biosynthetic process	523	3	0.5	0.01389	0.150568	TRINITY_DN101403_c4_g6_i2,TRINITY_DN83303_c0_g3_i2,TRINITY_DN85694_c1_g2_i1
BP	GO:0051604	protein maturation	193	2	0.18	0.01486	0.154887	TRINITY_DN106150_c2_g1_i1,TRINITY_DN106150_c2_g1_i2
BP	GO:0006751	glutathione catabolic process	18	1	0.02	0.01711	0.161155	TRINITY_DN85123_c1_g9_i5
BP	GO:0046686	response to cadmium ion	18	1	0.02	0.01711	0.161155	TRINITY_DN84576_c1_g1_i1
BP	GO:0009201	ribonucleoside triphosphate biosynthetic process	573	3	0.55	0.01767	0.161155	TRINITY_DN101403_c4_g6_i2,TRINITY_DN83303_c0_g3_i2,TRINITY_DN85694_c1_g2_i1
BP	GO:0009142	nucleoside triphosphate biosynthetic process	575	3	0.55	0.01784	0.161155	TRINITY_DN101403_c4_g6_i2,TRINITY_DN83303_c0_g3_i2,TRINITY_DN85694_c1_g2_i1
BP	GO:0006811	ion transport	1076	4	1.03	0.01965	0.171779	TRINITY_DN101403_c4_g6_i2,TRINITY_DN106240_c1_g1_i2,TRINITY_DN83303_c0_g3_i2,TRINITY_DN85694_c1_g2_i1
BP	GO:0009098	leucine biosynthetic process	23	1	0.02	0.02182	0.178783	TRINITY_DN84576_c1_g1_i1
BP	GO:0009127	purine nucleoside monophosphate biosynthetic process	634	3	0.61	0.023	0.178783	TRINITY_DN101403_c4_g6_i2,TRINITY_DN83303_c0_g3_i2,TRINITY_DN85694_c1_g2_i1
BP	GO:0009168	purine ribonucleoside monophosphate biosynthetic process	634	3	0.61	0.023	0.178783	TRINITY_DN101403_c4_g6_i2,TRINITY_DN83303_c0_g3_i2,TRINITY_DN85694_c1_g2_i1
BP	GO:0046034	ATP metabolic process	635	3	0.61	0.02309	0.178783	TRINITY_DN101403_c4_g6_i2,TRINITY_DN83303_c0_g3_i2,TRINITY_DN85694_c1_g2_i1
BP	GO:0009144	purine nucleoside triphosphate metabolic process	670	3	0.64	0.02651	0.194168	TRINITY_DN101403_c4_g6_i2,TRINITY_DN83303_c0_g3_i2,TRINITY_DN85694_c1_g2_i1
BP	GO:0009205	purine ribonucleoside triphosphate metabolic process	670	3	0.64	0.02651	0.194168	TRINITY_DN101403_c4_g6_i2,TRINITY_DN83303_c0_g3_i2,TRINITY_DN85694_c1_g2_i1
BP	GO:0006790	sulfur compound metabolic process	679	3	0.65	0.02743	0.195619	TRINITY_DN101491_c0_g2_i4,TRINITY_DN84576_c1_g1_i1,TRINITY_DN85123_c1_g9_i5
BP	GO:0009152	purine ribonucleotide biosynthetic process	714	3	0.68	0.03117	0.2006	TRINITY_DN101403_c4_g6_i2,TRINITY_DN83303_c0_g3_i2,TRINITY_DN85694_c1_g2_i1
BP	GO:0009156	ribonucleoside monophosphate biosynthetic process	716	3	0.69	0.03139	0.2006	TRINITY_DN101403_c4_g6_i2,TRINITY_DN83303_c0_g3_i2,TRINITY_DN85694_c1_g2_i1
BP	GO:0009199	ribonucleoside triphosphate metabolic process	720	3	0.69	0.03184	0.2006	TRINITY_DN101403_c4_g6_i2,TRINITY_DN83303_c0_g3_i2,TRINITY_DN85694_c1_g2_i1
BP	GO:0006164	purine nucleotide biosynthetic process	728	3	0.7	0.03274	0.2006	TRINITY_DN101403_c4_g6_i2,TRINITY_DN83303_c0_g3_i2,TRINITY_DN85694_c1_g2_i1
BP	GO:0006551	leucine metabolic process	35	1	0.03	0.03301	0.2006	TRINITY_DN84576_c1_g1_i1
BP	GO:0009124	nucleoside monophosphate biosynthetic process	732	3	0.7	0.0332	0.2006	TRINITY_DN101403_c4_g6_i2,TRINITY_DN83303_c0_g3_i2,TRINITY_DN85694_c1_g2_i1
BP	GO:0009141	nucleoside triphosphate metabolic process	733	3	0.7	0.03331	0.2006	TRINITY_DN101403_c4_g6_i2,TRINITY_DN83303_c0_g3_i2,TRINITY_DN85694_c1_g2_i1
BP	GO:1901607	alpha-amino acid biosynthetic process	755	3	0.72	0.03588	0.204009	TRINITY_DN101491_c0_g2_i4,TRINITY_DN84576_c1_g1_i1,TRINITY_DN90745_c0_g5_i4
BP	GO:0043171	peptide catabolic process	39	1	0.04	0.03672	0.204009	TRINITY_DN85123_c1_g9_i5
BP	GO:0009126	purine nucleoside monophosphate metabolic process	768	3	0.74	0.03744	0.204009	TRINITY_DN101403_c4_g6_i2,TRINITY_DN83303_c0_g3_i2,TRINITY_DN85694_c1_g2_i1
BP	GO:0009167	purine ribonucleoside monophosphate metabolic process	768	3	0.74	0.03744	0.204009	TRINITY_DN101403_c4_g6_i2,TRINITY_DN83303_c0_g3_i2,TRINITY_DN85694_c1_g2_i1
BP	GO:0042176	regulation of protein catabolic process	40	1	0.04	0.03764	0.204009	TRINITY_DN105725_c5_g11_i4
BP	GO:0072522	purine-containing compound biosynthetic process	783	3	0.75	0.03929	0.208776	TRINITY_DN101403_c4_g6_i2,TRINITY_DN83303_c0_g3_i2,TRINITY_DN85694_c1_g2_i1
BP	GO:0009260	ribonucleotide biosynthetic process	802	3	0.77	0.0417	0.211079	TRINITY_DN101403_c4_g6_i2,TRINITY_DN83303_c0_g3_i2,TRINITY_DN85694_c1_g2_i1
BP	GO:0046390	ribose phosphate biosynthetic process	802	3	0.77	0.0417	0.211079	TRINITY_DN101403_c4_g6_i2,TRINITY_DN83303_c0_g3_i2,TRINITY_DN85694_c1_g2_i1
BP	GO:0043648	dicarboxylic acid metabolic process	339	2	0.32	0.04206	0.211079	TRINITY_DN105801_c1_g5_i1,TRINITY_DN90745_c0_g5_i4
BP	GO:0010038	response to metal ion	48	1	0.05	0.045	0.218321	TRINITY_DN84576_c1_g1_i1
BP	GO:0034250	positive regulation of cellular amide metabolic process	49	1	0.05	0.04592	0.218321	TRINITY_DN85967_c1_g1_i10
BP	GO:0045727	positive regulation of translation	49	1	0.05	0.04592	0.218321	TRINITY_DN85967_c1_g1_i10
BP	GO:0009161	ribonucleoside monophosphate metabolic process	850	3	0.81	0.04811	0.22479	TRINITY_DN101403_c4_g6_i2,TRINITY_DN83303_c0_g3_i2,TRINITY_DN85694_c1_g2_i1
CC	GO:0045261	proton-transporting ATP synthase complex, catalytic core F(1)	72	2	0.05	0.0011	0.1067	TRINITY_DN101403_c4_g6_i2,TRINITY_DN85694_c1_g2_i1
CC	GO:0045259	proton-transporting ATP synthase complex	115	2	0.08	0.0029	0.1261	TRINITY_DN101403_c4_g6_i2,TRINITY_DN85694_c1_g2_i1
CC	GO:0033178	proton-transporting two-sector ATPase complex, catalytic domain	134	2	0.09	0.0039	0.1261	TRINITY_DN101403_c4_g6_i2,TRINITY_DN85694_c1_g2_i1
CC	GO:0015935	small ribosomal subunit	200	2	0.14	0.0084	0.18624	TRINITY_DN85967_c1_g1_i10,TRINITY_DN94038_c3_g5_i4
CC	GO:0032777	Piccolo NuA4 histone acetyltransferase complex	14	1	0.01	0.0096	0.18624	TRINITY_DN94308_c1_g1_i1
CC	GO:0000275	mitochondrial proton-transporting ATP synthase complex, catalytic core F(1)	20	1	0.01	0.0137	0.221483	TRINITY_DN85694_c1_g2_i1
CC	GO:0016469	proton-transporting two-sector ATPase complex	290	2	0.2	0.017	0.235571	TRINITY_DN101403_c4_g6_i2,TRINITY_DN85694_c1_g2_i1
CC	GO:0044391	ribosomal subunit	363	2	0.25	0.0258	0.311146	TRINITY_DN85967_c1_g1_i10,TRINITY_DN94038_c3_g5_i4
CC	GO:0005753	mitochondrial proton-transporting ATP synthase complex	47	1	0.03	0.0318	0.311146	TRINITY_DN85694_c1_g2_i1
CC	GO:0035267	NuA4 histone acetyltransferase complex	55	1	0.04	0.0371	0.311146	TRINITY_DN94308_c1_g1_i1
CC	GO:0043189	H4/H2A histone acetyltransferase complex	58	1	0.04	0.0391	0.311146	TRINITY_DN94308_c1_g1_i1
CC	GO:1902562	H4 histone acetyltransferase complex	58	1	0.04	0.0391	0.311146	TRINITY_DN94308_c1_g1_i1
CC	GO:0022627	cytosolic small ribosomal subunit	62	1	0.04	0.0417	0.311146	TRINITY_DN85967_c1_g1_i10
MF	GO:0046933	proton-transporting ATP synthase activity, rotational mechanism	106	3	0.08	7.5e-05	0.012675	TRINITY_DN101403_c4_g6_i2,TRINITY_DN83303_c0_g3_i2,TRINITY_DN85694_c1_g2_i1
MF	GO:0044769	ATPase activity, coupled to transmembrane movement of ions, rotational mechanism	156	3	0.12	0.00023	0.019435	TRINITY_DN101403_c4_g6_i2,TRINITY_DN83303_c0_g3_i2,TRINITY_DN85694_c1_g2_i1
MF	GO:0016836	hydro-lyase activity	466	4	0.35	0.00044	0.0247867	TRINITY_DN84576_c1_g1_i1,TRINITY_DN90745_c0_g5_i4,TRINITY_DN96375_c2_g3_i10,TRINITY_DN96375_c2_g3_i6
MF	GO:0004089	carbonate dehydratase activity	69	2	0.05	0.00127	0.0536575	TRINITY_DN96375_c2_g3_i10,TRINITY_DN96375_c2_g3_i6
MF	GO:0050486	intramolecular transferase activity, transferring hydroxy groups	4	1	0	0.00301	0.068614	TRINITY_DN84576_c1_g1_i1
MF	GO:0016829	lyase activity	1892	6	1.43	0.00306	0.068614	TRINITY_DN83846_c0_g1_i1,TRINITY_DN84576_c1_g1_i1,TRINITY_DN85123_c1_g9_i5,TRINITY_DN90745_c0_g5_i4,TRINITY_DN96375_c2_g3_i10,TRINITY_DN96375_c2_g3_i6
MF	GO:0019829	cation-transporting ATPase activity	416	3	0.31	0.00391	0.068614	TRINITY_DN101403_c4_g6_i2,TRINITY_DN83303_c0_g3_i2,TRINITY_DN85694_c1_g2_i1
MF	GO:0022853	active ion transmembrane transporter activity	416	3	0.31	0.00391	0.068614	TRINITY_DN101403_c4_g6_i2,TRINITY_DN83303_c0_g3_i2,TRINITY_DN85694_c1_g2_i1
MF	GO:0042625	ATPase coupled ion transmembrane transporter activity	416	3	0.31	0.00391	0.068614	TRINITY_DN101403_c4_g6_i2,TRINITY_DN83303_c0_g3_i2,TRINITY_DN85694_c1_g2_i1
MF	GO:0016835	carbon-oxygen lyase activity	856	4	0.64	0.00406	0.068614	TRINITY_DN84576_c1_g1_i1,TRINITY_DN90745_c0_g5_i4,TRINITY_DN96375_c2_g3_i10,TRINITY_DN96375_c2_g3_i6
MF	GO:0004604	phosphoadenylyl-sulfate reductase (thioredoxin) activity	6	1	0	0.00451	0.06929	TRINITY_DN101491_c0_g2_i4
MF	GO:0004821	histidine-tRNA ligase activity	7	1	0.01	0.00526	0.0740783	TRINITY_DN102173_c0_g1_i7
MF	GO:0017136	NAD-dependent histone deacetylase activity	13	1	0.01	0.00975	0.108804	TRINITY_DN103094_c0_g5_i6
MF	GO:0031078	histone deacetylase activity (H3-K14 specific)	13	1	0.01	0.00975	0.108804	TRINITY_DN103094_c0_g5_i6
MF	GO:0032041	NAD-dependent histone deacetylase activity (H3-K14 specific)	13	1	0.01	0.00975	0.108804	TRINITY_DN103094_c0_g5_i6
MF	GO:0034979	NAD-dependent protein deacetylase activity	16	1	0.01	0.01199	0.108804	TRINITY_DN103094_c0_g5_i6
MF	GO:0008270	zinc ion binding	10650	15	8.02	0.01202	0.108804	TRINITY_DN100551_c0_g8_i1,TRINITY_DN100765_c1_g6_i2,TRINITY_DN101317_c2_g2_i1,TRINITY_DN106191_c0_g2_i4,TRINITY_DN83577_c1_g1_i2,TRINITY_DN90673_c3_g3_i1,TRINITY_DN90673_c3_g4_i3,TRINITY_DN92892_c0_g1_i4,TRINITY_DN96375_c2_g3_i10,TRINITY_DN96375_c2_g3_i6,TRINITY_DN96760_c0_g1_i2,TRINITY_DN96775_c1_g5_i2,TRINITY_DN96775_c1_g5_i5,TRINITY_DN98079_c2_g1_i6,TRINITY_DN99533_c0_g3_i2
MF	GO:0003839	gamma-glutamylcyclotransferase activity	17	1	0.01	0.01273	0.108804	TRINITY_DN85123_c1_g9_i5
MF	GO:0004407	histone deacetylase activity	17	1	0.01	0.01273	0.108804	TRINITY_DN103094_c0_g5_i6
MF	GO:0004421	hydroxymethylglutaryl-CoA synthase activity	18	1	0.01	0.01348	0.108804	TRINITY_DN105599_c0_g3_i3
MF	GO:0015078	proton transmembrane transporter activity	656	3	0.49	0.01352	0.108804	TRINITY_DN101403_c4_g6_i2,TRINITY_DN83303_c0_g3_i2,TRINITY_DN85694_c1_g2_i1
MF	GO:0008840	4-hydroxy-tetrahydrodipicolinate synthase	20	1	0.02	0.01496	0.108935	TRINITY_DN90745_c0_g5_i4
MF	GO:0033558	protein deacetylase activity	20	1	0.02	0.01496	0.108935	TRINITY_DN103094_c0_g5_i6
MF	GO:0042626	ATPase activity, coupled to transmembrane movement of substances	1266	4	0.95	0.01547	0.108935	TRINITY_DN101403_c4_g6_i2,TRINITY_DN77591_c1_g1_i1,TRINITY_DN83303_c0_g3_i2,TRINITY_DN85694_c1_g2_i1
MF	GO:0015399	primary active transmembrane transporter activity	1356	4	1.02	0.01938	0.121492	TRINITY_DN101403_c4_g6_i2,TRINITY_DN77591_c1_g1_i1,TRINITY_DN83303_c0_g3_i2,TRINITY_DN85694_c1_g2_i1
MF	GO:0015405	P-P-bond-hydrolysis-driven transmembrane transporter activity	1356	4	1.02	0.01938	0.121492	TRINITY_DN101403_c4_g6_i2,TRINITY_DN77591_c1_g1_i1,TRINITY_DN83303_c0_g3_i2,TRINITY_DN85694_c1_g2_i1
MF	GO:0003861	3-isopropylmalate dehydratase activity	26	1	0.02	0.01941	0.121492	TRINITY_DN84576_c1_g1_i1
MF	GO:0019213	deacetylase activity	28	1	0.02	0.02088	0.126026	TRINITY_DN103094_c0_g5_i6
MF	GO:0043492	ATPase activity, coupled to movement of substances	1436	4	1.08	0.02332	0.129912	TRINITY_DN101403_c4_g6_i2,TRINITY_DN77591_c1_g1_i1,TRINITY_DN83303_c0_g3_i2,TRINITY_DN85694_c1_g2_i1
MF	GO:0008324	cation transmembrane transporter activity	1441	4	1.09	0.02358	0.129912	TRINITY_DN101403_c4_g6_i2,TRINITY_DN106240_c1_g1_i2,TRINITY_DN83303_c0_g3_i2,TRINITY_DN85694_c1_g2_i1
MF	GO:0004869	cysteine-type endopeptidase inhibitor activity	32	1	0.02	0.02383	0.129912	TRINITY_DN106251_c2_g2_i2
MF	GO:0016630	protochlorophyllide reductase activity	36	1	0.03	0.02677	0.141379	TRINITY_DN99986_c8_g1_i12
MF	GO:0046914	transition metal ion binding	12852	16	9.68	0.02776	0.142165	TRINITY_DN100551_c0_g8_i1,TRINITY_DN100765_c1_g6_i2,TRINITY_DN101317_c2_g2_i1,TRINITY_DN106191_c0_g2_i4,TRINITY_DN83577_c1_g1_i2,TRINITY_DN90673_c3_g3_i1,TRINITY_DN90673_c3_g4_i3,TRINITY_DN90907_c3_g4_i1,TRINITY_DN92892_c0_g1_i4,TRINITY_DN96375_c2_g3_i10,TRINITY_DN96375_c2_g3_i6,TRINITY_DN96760_c0_g1_i2,TRINITY_DN96775_c1_g5_i2,TRINITY_DN96775_c1_g5_i5,TRINITY_DN98079_c2_g1_i6,TRINITY_DN99533_c0_…
MF	GO:0016842	amidine-lyase activity	41	1	0.03	0.03043	0.151255	TRINITY_DN85123_c1_g9_i5
MF	GO:0015077	monovalent inorganic cation transmembrane transporter activity	915	3	0.69	0.03203	0.154659	TRINITY_DN101403_c4_g6_i2,TRINITY_DN83303_c0_g3_i2,TRINITY_DN85694_c1_g2_i1
MF	GO:0016671	oxidoreductase activity, acting on a sulfur group of donors, disulfide as acceptor	54	1	0.04	0.03989	0.187261	TRINITY_DN101491_c0_g2_i4
MF	GO:0046912	transferase activity, transferring acyl groups, acyl groups converted into alkyl on transfer	59	1	0.04	0.0435	0.198444	TRINITY_DN105599_c0_g3_i3
MF	GO:0016627	oxidoreductase activity, acting on the CH-CH group of donors	445	2	0.34	0.04464	0.198444	TRINITY_DN100513_c0_g6_i15,TRINITY_DN99986_c8_g1_i12
MF	GO:0008515	sucrose transmembrane transporter activity	67	1	0.05	0.04926	0.198444	TRINITY_DN100310_c0_g11_i1
MF	GO:0015154	disaccharide transmembrane transporter activity	67	1	0.05	0.04926	0.198444	TRINITY_DN100310_c0_g11_i1
MF	GO:0015157	oligosaccharide transmembrane transporter activity	67	1	0.05	0.04926	0.198444	TRINITY_DN100310_c0_g11_i1

## Sheet: Diff_Sig_G2 vs G4
Supplementary Table S4-C. List of significantly differentially expressed genes (unigenes) between Group-2 and Group-4 that were annotated with different GO terms of Biological Process (BP), Cellular Component (CC) or Molecular Function (MF) GO classes.
GO Class	GO.ID	Term	Annotated	Significant	Expected	P.value	P.adjust	Genelist
BP	GO:0015969	guanosine tetraphosphate metabolic process	56	4	0.14	1.3e-05	0.003653	TRINITY_DN100499_c0_g3_i4,TRINITY_DN103759_c1_g6_i2,TRINITY_DN103759_c1_g6_i3,TRINITY_DN103759_c1_g6_i6
BP	GO:0034035	purine ribonucleoside bisphosphate metabolic process	56	4	0.14	1.3e-05	0.003653	TRINITY_DN100499_c0_g3_i4,TRINITY_DN103759_c1_g6_i2,TRINITY_DN103759_c1_g6_i3,TRINITY_DN103759_c1_g6_i6
BP	GO:0001932	regulation of protein phosphorylation	93	4	0.24	9.6e-05	0.013488	TRINITY_DN91396_c1_g3_i1,TRINITY_DN91396_c1_g3_i3,TRINITY_DN91396_c1_g3_i6,TRINITY_DN98123_c0_g6_i5
BP	GO:0045859	regulation of protein kinase activity	93	4	0.24	9.6e-05	0.013488	TRINITY_DN91396_c1_g3_i1,TRINITY_DN91396_c1_g3_i3,TRINITY_DN91396_c1_g3_i6,TRINITY_DN98123_c0_g6_i5
BP	GO:0000079	regulation of cyclin-dependent protein serine/threonine kinase activity	44	3	0.11	0.00019	0.013488	TRINITY_DN91396_c1_g3_i1,TRINITY_DN91396_c1_g3_i3,TRINITY_DN91396_c1_g3_i6
BP	GO:1904029	regulation of cyclin-dependent protein kinase activity	44	3	0.11	0.00019	0.013488	TRINITY_DN91396_c1_g3_i1,TRINITY_DN91396_c1_g3_i3,TRINITY_DN91396_c1_g3_i6
BP	GO:1901068	guanosine-containing compound metabolic process	113	4	0.29	0.0002	0.013488	TRINITY_DN100499_c0_g3_i4,TRINITY_DN103759_c1_g6_i2,TRINITY_DN103759_c1_g6_i3,TRINITY_DN103759_c1_g6_i6
BP	GO:0071900	regulation of protein serine/threonine kinase activity	45	3	0.11	0.00021	0.013488	TRINITY_DN91396_c1_g3_i1,TRINITY_DN91396_c1_g3_i3,TRINITY_DN91396_c1_g3_i6
BP	GO:0042325	regulation of phosphorylation	118	4	0.3	0.00024	0.013488	TRINITY_DN91396_c1_g3_i1,TRINITY_DN91396_c1_g3_i3,TRINITY_DN91396_c1_g3_i6,TRINITY_DN98123_c0_g6_i5
BP	GO:0043549	regulation of kinase activity	118	4	0.3	0.00024	0.013488	TRINITY_DN91396_c1_g3_i1,TRINITY_DN91396_c1_g3_i3,TRINITY_DN91396_c1_g3_i6,TRINITY_DN98123_c0_g6_i5
BP	GO:0019220	regulation of phosphate metabolic process	139	4	0.35	0.00045	0.0177967	TRINITY_DN91396_c1_g3_i1,TRINITY_DN91396_c1_g3_i3,TRINITY_DN91396_c1_g3_i6,TRINITY_DN98123_c0_g6_i5
BP	GO:0051174	regulation of phosphorus metabolic process	139	4	0.35	0.00045	0.0177967	TRINITY_DN91396_c1_g3_i1,TRINITY_DN91396_c1_g3_i3,TRINITY_DN91396_c1_g3_i6,TRINITY_DN98123_c0_g6_i5
BP	GO:0015985	energy coupled proton transport, down electrochemical gradient	144	4	0.36	0.00051	0.0177967	TRINITY_DN100106_c4_g4_i1,TRINITY_DN101403_c4_g6_i2,TRINITY_DN101403_c4_g8_i1,TRINITY_DN83303_c0_g3_i2
BP	GO:0015986	ATP synthesis coupled proton transport	144	4	0.36	0.00051	0.0177967	TRINITY_DN100106_c4_g4_i1,TRINITY_DN101403_c4_g6_i2,TRINITY_DN101403_c4_g8_i1,TRINITY_DN83303_c0_g3_i2
BP	GO:0007602	phototransduction	14	2	0.04	0.00057	0.0177967	TRINITY_DN89699_c0_g1_i1,TRINITY_DN89699_c0_g1_i2
BP	GO:0009585	red, far-red light phototransduction	14	2	0.04	0.00057	0.0177967	TRINITY_DN89699_c0_g1_i1,TRINITY_DN89699_c0_g1_i2
BP	GO:0010017	red or far-red light signaling pathway	14	2	0.04	0.00057	0.0177967	TRINITY_DN89699_c0_g1_i1,TRINITY_DN89699_c0_g1_i2
BP	GO:0071489	cellular response to red or far red light	14	2	0.04	0.00057	0.0177967	TRINITY_DN89699_c0_g1_i1,TRINITY_DN89699_c0_g1_i2
BP	GO:0033865	nucleoside bisphosphate metabolic process	170	4	0.43	0.00095	0.0254238	TRINITY_DN100499_c0_g3_i4,TRINITY_DN103759_c1_g6_i2,TRINITY_DN103759_c1_g6_i3,TRINITY_DN103759_c1_g6_i6
BP	GO:0033875	ribonucleoside bisphosphate metabolic process	170	4	0.43	0.00095	0.0254238	TRINITY_DN100499_c0_g3_i4,TRINITY_DN103759_c1_g6_i2,TRINITY_DN103759_c1_g6_i3,TRINITY_DN103759_c1_g6_i6
BP	GO:0034032	purine nucleoside bisphosphate metabolic process	170	4	0.43	0.00095	0.0254238	TRINITY_DN100499_c0_g3_i4,TRINITY_DN103759_c1_g6_i2,TRINITY_DN103759_c1_g6_i3,TRINITY_DN103759_c1_g6_i6
BP	GO:1901657	glycosyl compound metabolic process	453	6	1.15	0.00109	0.0278445	TRINITY_DN100499_c0_g3_i4,TRINITY_DN103759_c1_g6_i2,TRINITY_DN103759_c1_g6_i3,TRINITY_DN103759_c1_g6_i6,TRINITY_DN84576_c1_g1_i1,TRINITY_DN99001_c0_g1_i1
BP	GO:0017006	protein-tetrapyrrole linkage	21	2	0.05	0.00129	0.0287812	TRINITY_DN89699_c0_g1_i1,TRINITY_DN89699_c0_g1_i2
BP	GO:0046128	purine ribonucleoside metabolic process	185	4	0.47	0.0013	0.0287812	TRINITY_DN100499_c0_g3_i4,TRINITY_DN103759_c1_g6_i2,TRINITY_DN103759_c1_g6_i3,TRINITY_DN103759_c1_g6_i6
BP	GO:0042278	purine nucleoside metabolic process	191	4	0.48	0.00147	0.0287812	TRINITY_DN100499_c0_g3_i4,TRINITY_DN103759_c1_g6_i2,TRINITY_DN103759_c1_g6_i3,TRINITY_DN103759_c1_g6_i6
BP	GO:0051338	regulation of transferase activity	192	4	0.49	0.00149	0.0287812	TRINITY_DN91396_c1_g3_i1,TRINITY_DN91396_c1_g3_i3,TRINITY_DN91396_c1_g3_i6,TRINITY_DN98123_c0_g6_i5
BP	GO:0009639	response to red or far red light	23	2	0.06	0.00155	0.0287812	TRINITY_DN89699_c0_g1_i1,TRINITY_DN89699_c0_g1_i2
BP	GO:0031399	regulation of protein modification process	196	4	0.5	0.00161	0.0287812	TRINITY_DN91396_c1_g3_i1,TRINITY_DN91396_c1_g3_i3,TRINITY_DN91396_c1_g3_i6,TRINITY_DN98123_c0_g6_i5
BP	GO:0071103	DNA conformation change	332	5	0.84	0.00163	0.0287812	TRINITY_DN108397_c1_g1_i3,TRINITY_DN108397_c1_g3_i1,TRINITY_DN90547_c0_g3_i1,TRINITY_DN90547_c0_g7_i2,TRINITY_DN97146_c1_g2_i2
BP	GO:0071214	cellular response to abiotic stimulus	24	2	0.06	0.00169	0.0287812	TRINITY_DN89699_c0_g1_i1,TRINITY_DN89699_c0_g1_i2
BP	GO:0071478	cellular response to radiation	24	2	0.06	0.00169	0.0287812	TRINITY_DN89699_c0_g1_i1,TRINITY_DN89699_c0_g1_i2
BP	GO:0071482	cellular response to light stimulus	24	2	0.06	0.00169	0.0287812	TRINITY_DN89699_c0_g1_i1,TRINITY_DN89699_c0_g1_i2
BP	GO:0104004	cellular response to environmental stimulus	24	2	0.06	0.00169	0.0287812	TRINITY_DN89699_c0_g1_i1,TRINITY_DN89699_c0_g1_i2
BP	GO:0006629	lipid metabolic process	3222	17	8.16	0.00331	0.0547124	TRINITY_DN100010_c0_g1_i6,TRINITY_DN100010_c0_g1_i7,TRINITY_DN100734_c1_g1_i3,TRINITY_DN103805_c0_g2_i3,TRINITY_DN105914_c2_g7_i3,TRINITY_DN105918_c1_g3_i1,TRINITY_DN105918_c1_g3_i2,TRINITY_DN105918_c1_g4_i3,TRINITY_DN106172_c1_g2_i3,TRINITY_DN107739_c1_g5_i2,TRINITY_DN80068_c1_g1_i1,TRINITY_DN89050_c1_g3_i3,TRINITY_DN90611_c0_g3_i3,TRINITY_DN92845_c0_g1_i5,TRINITY_DN97581_c0_g3_i2,TRINITY_DN9771…
BP	GO:0009150	purine ribonucleotide metabolic process	974	8	2.47	0.0035	0.0560439	TRINITY_DN100106_c4_g4_i1,TRINITY_DN100499_c0_g3_i4,TRINITY_DN101403_c4_g6_i2,TRINITY_DN101403_c4_g8_i1,TRINITY_DN103759_c1_g6_i2,TRINITY_DN103759_c1_g6_i3,TRINITY_DN103759_c1_g6_i6,TRINITY_DN83303_c0_g3_i2
BP	GO:0009853	photorespiration	120	3	0.3	0.00359	0.0560439	TRINITY_DN65762_c0_g1_i2,TRINITY_DN83846_c0_g1_i1,TRINITY_DN83846_c0_g1_i4
BP	GO:0006163	purine nucleotide metabolic process	988	8	2.5	0.00381	0.0572353	TRINITY_DN100106_c4_g4_i1,TRINITY_DN100499_c0_g3_i4,TRINITY_DN101403_c4_g6_i2,TRINITY_DN101403_c4_g8_i1,TRINITY_DN103759_c1_g6_i2,TRINITY_DN103759_c1_g6_i3,TRINITY_DN103759_c1_g6_i6,TRINITY_DN83303_c0_g3_i2
BP	GO:0051726	regulation of cell cycle	250	4	0.63	0.00387	0.0572353	TRINITY_DN91396_c1_g3_i1,TRINITY_DN91396_c1_g3_i3,TRINITY_DN91396_c1_g3_i6,TRINITY_DN98123_c0_g6_i5
BP	GO:0009584	detection of visible light	37	2	0.09	0.004	0.057641	TRINITY_DN89699_c0_g1_i1,TRINITY_DN89699_c0_g1_i2
BP	GO:0009583	detection of light stimulus	38	2	0.1	0.00421	0.0591505	TRINITY_DN89699_c0_g1_i1,TRINITY_DN89699_c0_g1_i2
BP	GO:0015672	monovalent inorganic cation transport	426	5	1.08	0.00473	0.0605047	TRINITY_DN100106_c4_g4_i1,TRINITY_DN101403_c4_g6_i2,TRINITY_DN101403_c4_g8_i1,TRINITY_DN106240_c1_g1_i2,TRINITY_DN83303_c0_g3_i2
BP	GO:0050790	regulation of catalytic activity	266	4	0.67	0.00481	0.0605047	TRINITY_DN91396_c1_g3_i1,TRINITY_DN91396_c1_g3_i3,TRINITY_DN91396_c1_g3_i6,TRINITY_DN98123_c0_g6_i5
BP	GO:0009581	detection of external stimulus	41	2	0.1	0.00489	0.0605047	TRINITY_DN89699_c0_g1_i1,TRINITY_DN89699_c0_g1_i2
BP	GO:0009582	detection of abiotic stimulus	41	2	0.1	0.00489	0.0605047	TRINITY_DN89699_c0_g1_i1,TRINITY_DN89699_c0_g1_i2
BP	GO:0016144	S-glycoside biosynthetic process	2	1	0.01	0.00506	0.0605047	TRINITY_DN84576_c1_g1_i1
BP	GO:0019758	glycosinolate biosynthetic process	2	1	0.01	0.00506	0.0605047	TRINITY_DN84576_c1_g1_i1
BP	GO:0019761	glucosinolate biosynthetic process	2	1	0.01	0.00506	0.0605047	TRINITY_DN84576_c1_g1_i1
BP	GO:0065009	regulation of molecular function	279	4	0.71	0.00568	0.0665033	TRINITY_DN91396_c1_g3_i1,TRINITY_DN91396_c1_g3_i3,TRINITY_DN91396_c1_g3_i6,TRINITY_DN98123_c0_g6_i5
BP	GO:0009259	ribonucleotide metabolic process	1064	8	2.69	0.0059	0.0676694	TRINITY_DN100106_c4_g4_i1,TRINITY_DN100499_c0_g3_i4,TRINITY_DN101403_c4_g6_i2,TRINITY_DN101403_c4_g8_i1,TRINITY_DN103759_c1_g6_i2,TRINITY_DN103759_c1_g6_i3,TRINITY_DN103759_c1_g6_i6,TRINITY_DN83303_c0_g3_i2
BP	GO:0009119	ribonucleoside metabolic process	301	4	0.76	0.00739	0.0790963	TRINITY_DN100499_c0_g3_i4,TRINITY_DN103759_c1_g6_i2,TRINITY_DN103759_c1_g6_i3,TRINITY_DN103759_c1_g6_i6
BP	GO:0016143	S-glycoside metabolic process	3	1	0.01	0.00758	0.0790963	TRINITY_DN84576_c1_g1_i1
BP	GO:0019757	glycosinolate metabolic process	3	1	0.01	0.00758	0.0790963	TRINITY_DN84576_c1_g1_i1
BP	GO:0019760	glucosinolate metabolic process	3	1	0.01	0.00758	0.0790963	TRINITY_DN84576_c1_g1_i1
BP	GO:0072521	purine-containing compound metabolic process	1112	8	2.82	0.0076	0.0790963	TRINITY_DN100106_c4_g4_i1,TRINITY_DN100499_c0_g3_i4,TRINITY_DN101403_c4_g6_i2,TRINITY_DN101403_c4_g8_i1,TRINITY_DN103759_c1_g6_i2,TRINITY_DN103759_c1_g6_i3,TRINITY_DN103759_c1_g6_i6,TRINITY_DN83303_c0_g3_i2
BP	GO:0009416	response to light stimulus	163	3	0.41	0.00838	0.0856284	TRINITY_DN89699_c0_g1_i1,TRINITY_DN89699_c0_g1_i2,TRINITY_DN91930_c0_g1_i1
BP	GO:0051606	detection of stimulus	56	2	0.14	0.00896	0.088934	TRINITY_DN89699_c0_g1_i1,TRINITY_DN89699_c0_g1_i2
BP	GO:0043094	cellular metabolic compound salvage	319	4	0.81	0.00902	0.088934	TRINITY_DN65762_c0_g1_i2,TRINITY_DN83308_c0_g1_i1,TRINITY_DN83846_c0_g1_i1,TRINITY_DN83846_c0_g1_i4
BP	GO:0019693	ribose phosphate metabolic process	1159	8	2.93	0.00961	0.0931176	TRINITY_DN100106_c4_g4_i1,TRINITY_DN100499_c0_g3_i4,TRINITY_DN101403_c4_g6_i2,TRINITY_DN101403_c4_g8_i1,TRINITY_DN103759_c1_g6_i2,TRINITY_DN103759_c1_g6_i3,TRINITY_DN103759_c1_g6_i6,TRINITY_DN83303_c0_g3_i2
BP	GO:0009314	response to radiation	177	3	0.45	0.01047	0.0997312	TRINITY_DN89699_c0_g1_i1,TRINITY_DN89699_c0_g1_i2,TRINITY_DN91930_c0_g1_i1
BP	GO:1902600	proton transmembrane transport	337	4	0.85	0.01086	0.101722	TRINITY_DN100106_c4_g4_i1,TRINITY_DN101403_c4_g6_i2,TRINITY_DN101403_c4_g8_i1,TRINITY_DN83303_c0_g3_i2
BP	GO:0098662	inorganic cation transmembrane transport	340	4	0.86	0.01119	0.102429	TRINITY_DN100106_c4_g4_i1,TRINITY_DN101403_c4_g6_i2,TRINITY_DN101403_c4_g8_i1,TRINITY_DN83303_c0_g3_i2
BP	GO:0098655	cation transmembrane transport	341	4	0.86	0.0113	0.102429	TRINITY_DN100106_c4_g4_i1,TRINITY_DN101403_c4_g6_i2,TRINITY_DN101403_c4_g8_i1,TRINITY_DN83303_c0_g3_i2
BP	GO:0098660	inorganic ion transmembrane transport	345	4	0.87	0.01175	0.104817	TRINITY_DN100106_c4_g4_i1,TRINITY_DN101403_c4_g6_i2,TRINITY_DN101403_c4_g8_i1,TRINITY_DN83303_c0_g3_i2
BP	GO:0015977	carbon fixation	187	3	0.47	0.01214	0.106604	TRINITY_DN65762_c0_g1_i2,TRINITY_DN83846_c0_g1_i1,TRINITY_DN83846_c0_g1_i4
BP	GO:0006334	nucleosome assembly	193	3	0.49	0.01321	0.114216	TRINITY_DN90547_c0_g3_i1,TRINITY_DN90547_c0_g7_i2,TRINITY_DN97146_c1_g2_i2
BP	GO:0034728	nucleosome organization	195	3	0.49	0.01357	0.115551	TRINITY_DN90547_c0_g3_i1,TRINITY_DN90547_c0_g7_i2,TRINITY_DN97146_c1_g2_i2
BP	GO:0009117	nucleotide metabolic process	1504	9	3.81	0.01467	0.119893	TRINITY_DN100106_c4_g4_i1,TRINITY_DN100499_c0_g3_i4,TRINITY_DN101403_c4_g6_i2,TRINITY_DN101403_c4_g8_i1,TRINITY_DN103759_c1_g6_i2,TRINITY_DN103759_c1_g6_i3,TRINITY_DN103759_c1_g6_i6,TRINITY_DN83303_c0_g3_i2,TRINITY_DN83308_c0_g1_i1
BP	GO:0031497	chromatin assembly	201	3	0.51	0.01471	0.119893	TRINITY_DN90547_c0_g3_i1,TRINITY_DN90547_c0_g7_i2,TRINITY_DN97146_c1_g2_i2
BP	GO:0006753	nucleoside phosphate metabolic process	1505	9	3.81	0.01472	0.119893	TRINITY_DN100106_c4_g4_i1,TRINITY_DN100499_c0_g3_i4,TRINITY_DN101403_c4_g6_i2,TRINITY_DN101403_c4_g8_i1,TRINITY_DN103759_c1_g6_i2,TRINITY_DN103759_c1_g6_i3,TRINITY_DN103759_c1_g6_i6,TRINITY_DN83303_c0_g3_i2,TRINITY_DN83308_c0_g1_i1
BP	GO:0006796	phosphate-containing compound metabolic process	2890	14	7.32	0.01513	0.121472	TRINITY_DN100106_c4_g4_i1,TRINITY_DN100499_c0_g3_i4,TRINITY_DN101403_c4_g6_i2,TRINITY_DN101403_c4_g8_i1,TRINITY_DN103759_c1_g6_i2,TRINITY_DN103759_c1_g6_i3,TRINITY_DN103759_c1_g6_i6,TRINITY_DN107739_c1_g5_i2,TRINITY_DN83303_c0_g3_i2,TRINITY_DN83308_c0_g1_i1,TRINITY_DN91396_c1_g3_i1,TRINITY_DN91396_c1_g3_i3,TRINITY_DN91396_c1_g3_i6,TRINITY_DN98123_c0_g6_i5
BP	GO:0006793	phosphorus metabolic process	2906	14	7.36	0.0158	0.125065	TRINITY_DN100106_c4_g4_i1,TRINITY_DN100499_c0_g3_i4,TRINITY_DN101403_c4_g6_i2,TRINITY_DN101403_c4_g8_i1,TRINITY_DN103759_c1_g6_i2,TRINITY_DN103759_c1_g6_i3,TRINITY_DN103759_c1_g6_i6,TRINITY_DN107739_c1_g5_i2,TRINITY_DN83303_c0_g3_i2,TRINITY_DN83308_c0_g1_i1,TRINITY_DN91396_c1_g3_i1,TRINITY_DN91396_c1_g3_i3,TRINITY_DN91396_c1_g3_i6,TRINITY_DN98123_c0_g6_i5
BP	GO:0006333	chromatin assembly or disassembly	210	3	0.53	0.01651	0.12887	TRINITY_DN90547_c0_g3_i1,TRINITY_DN90547_c0_g7_i2,TRINITY_DN97146_c1_g2_i2
BP	GO:0006265	DNA topological change	83	2	0.21	0.01894	0.145812	TRINITY_DN108397_c1_g1_i3,TRINITY_DN108397_c1_g3_i1
BP	GO:0006811	ion transport	1076	7	2.72	0.02011	0.152727	TRINITY_DN100106_c4_g4_i1,TRINITY_DN101403_c4_g6_i2,TRINITY_DN101403_c4_g8_i1,TRINITY_DN106240_c1_g1_i2,TRINITY_DN83279_c0_g1_i1,TRINITY_DN83303_c0_g3_i2,TRINITY_DN92165_c4_g4_i2
BP	GO:0006812	cation transport	872	6	2.21	0.02404	0.159696	TRINITY_DN100106_c4_g4_i1,TRINITY_DN101403_c4_g6_i2,TRINITY_DN101403_c4_g8_i1,TRINITY_DN106240_c1_g1_i2,TRINITY_DN83279_c0_g1_i1,TRINITY_DN83303_c0_g3_i2
BP	GO:0065004	protein-DNA complex assembly	243	3	0.62	0.02415	0.159696	TRINITY_DN90547_c0_g3_i1,TRINITY_DN90547_c0_g7_i2,TRINITY_DN97146_c1_g2_i2
BP	GO:0006323	DNA packaging	245	3	0.62	0.02466	0.159696	TRINITY_DN90547_c0_g3_i1,TRINITY_DN90547_c0_g7_i2,TRINITY_DN97146_c1_g2_i2
BP	GO:0071824	protein-DNA complex subunit organization	245	3	0.62	0.02466	0.159696	TRINITY_DN90547_c0_g3_i1,TRINITY_DN90547_c0_g7_i2,TRINITY_DN97146_c1_g2_i2
BP	GO:0009116	nucleoside metabolic process	433	4	1.1	0.02474	0.159696	TRINITY_DN100499_c0_g3_i4,TRINITY_DN103759_c1_g6_i2,TRINITY_DN103759_c1_g6_i3,TRINITY_DN103759_c1_g6_i6
BP	GO:0032268	regulation of cellular protein metabolic process	434	4	1.1	0.02492	0.159696	TRINITY_DN91396_c1_g3_i1,TRINITY_DN91396_c1_g3_i3,TRINITY_DN91396_c1_g3_i6,TRINITY_DN98123_c0_g6_i5
BP	GO:0034220	ion transmembrane transport	434	4	1.1	0.02492	0.159696	TRINITY_DN100106_c4_g4_i1,TRINITY_DN101403_c4_g6_i2,TRINITY_DN101403_c4_g8_i1,TRINITY_DN83303_c0_g3_i2
BP	GO:0030834	regulation of actin filament depolymerization	10	1	0.03	0.02503	0.159696	TRINITY_DN87717_c0_g2_i5
BP	GO:0030835	negative regulation of actin filament depolymerization	10	1	0.03	0.02503	0.159696	TRINITY_DN87717_c0_g2_i5
BP	GO:0030837	negative regulation of actin filament polymerization	10	1	0.03	0.02503	0.159696	TRINITY_DN87717_c0_g2_i5
BP	GO:0031333	negative regulation of protein complex assembly	10	1	0.03	0.02503	0.159696	TRINITY_DN87717_c0_g2_i5
BP	GO:0032272	negative regulation of protein polymerization	10	1	0.03	0.02503	0.159696	TRINITY_DN87717_c0_g2_i5
BP	GO:0051016	barbed-end actin filament capping	10	1	0.03	0.02503	0.159696	TRINITY_DN87717_c0_g2_i5
BP	GO:0051693	actin filament capping	10	1	0.03	0.02503	0.159696	TRINITY_DN87717_c0_g2_i5
BP	GO:0006468	protein phosphorylation	436	4	1.1	0.02529	0.159696	TRINITY_DN91396_c1_g3_i1,TRINITY_DN91396_c1_g3_i3,TRINITY_DN91396_c1_g3_i6,TRINITY_DN98123_c0_g6_i5
BP	GO:0034622	cellular protein-containing complex assembly	893	6	2.26	0.0266	0.166102	TRINITY_DN84614_c0_g1_i2,TRINITY_DN87717_c0_g2_i5,TRINITY_DN90547_c0_g3_i1,TRINITY_DN90547_c0_g7_i2,TRINITY_DN96371_c0_g3_i3,TRINITY_DN97146_c1_g2_i2
BP	GO:0043242	negative regulation of protein complex disassembly	12	1	0.03	0.02996	0.177237	TRINITY_DN87717_c0_g2_i5
BP	GO:0051494	negative regulation of cytoskeleton organization	12	1	0.03	0.02996	0.177237	TRINITY_DN87717_c0_g2_i5
BP	GO:1901879	regulation of protein depolymerization	12	1	0.03	0.02996	0.177237	TRINITY_DN87717_c0_g2_i5
BP	GO:1901880	negative regulation of protein depolymerization	12	1	0.03	0.02996	0.177237	TRINITY_DN87717_c0_g2_i5
BP	GO:1902904	negative regulation of supramolecular fiber organization	12	1	0.03	0.02996	0.177237	TRINITY_DN87717_c0_g2_i5
BP	GO:0051246	regulation of protein metabolic process	465	4	1.18	0.03099	0.181421	TRINITY_DN91396_c1_g3_i1,TRINITY_DN91396_c1_g3_i3,TRINITY_DN91396_c1_g3_i6,TRINITY_DN98123_c0_g6_i5
BP	GO:1901135	carbohydrate derivative metabolic process	2297	11	5.81	0.03209	0.185924	TRINITY_DN100106_c4_g4_i1,TRINITY_DN100499_c0_g3_i4,TRINITY_DN101403_c4_g6_i2,TRINITY_DN101403_c4_g8_i1,TRINITY_DN103759_c1_g6_i2,TRINITY_DN103759_c1_g6_i3,TRINITY_DN103759_c1_g6_i6,TRINITY_DN108016_c1_g6_i2,TRINITY_DN83303_c0_g3_i2,TRINITY_DN84576_c1_g1_i1,TRINITY_DN99001_c0_g1_i1
BP	GO:0051493	regulation of cytoskeleton organization	114	2	0.29	0.03408	0.195438	TRINITY_DN87717_c0_g2_i5,TRINITY_DN98123_c0_g6_i5
BP	GO:0006754	ATP biosynthetic process	500	4	1.27	0.0388	0.21659	TRINITY_DN100106_c4_g4_i1,TRINITY_DN101403_c4_g6_i2,TRINITY_DN101403_c4_g8_i1,TRINITY_DN83303_c0_g3_i2
BP	GO:0065003	protein-containing complex assembly	979	6	2.48	0.03892	0.21659	TRINITY_DN84614_c0_g1_i2,TRINITY_DN87717_c0_g2_i5,TRINITY_DN90547_c0_g3_i1,TRINITY_DN90547_c0_g7_i2,TRINITY_DN96371_c0_g3_i3,TRINITY_DN97146_c1_g2_i2
BP	GO:0051258	protein polymerization	123	2	0.31	0.03912	0.21659	TRINITY_DN84614_c0_g1_i2,TRINITY_DN87717_c0_g2_i5
BP	GO:0055086	nucleobase-containing small molecule metabolic process	1794	9	4.54	0.03931	0.21659	TRINITY_DN100106_c4_g4_i1,TRINITY_DN100499_c0_g3_i4,TRINITY_DN101403_c4_g6_i2,TRINITY_DN101403_c4_g8_i1,TRINITY_DN103759_c1_g6_i2,TRINITY_DN103759_c1_g6_i3,TRINITY_DN103759_c1_g6_i6,TRINITY_DN83303_c0_g3_i2,TRINITY_DN83308_c0_g1_i1
BP	GO:0009145	purine nucleoside triphosphate biosynthetic process	523	4	1.32	0.04449	0.234307	TRINITY_DN100106_c4_g4_i1,TRINITY_DN101403_c4_g6_i2,TRINITY_DN101403_c4_g8_i1,TRINITY_DN83303_c0_g3_i2
BP	GO:0009206	purine ribonucleoside triphosphate biosynthetic process	523	4	1.32	0.04449	0.234307	TRINITY_DN100106_c4_g4_i1,TRINITY_DN101403_c4_g6_i2,TRINITY_DN101403_c4_g8_i1,TRINITY_DN83303_c0_g3_i2
BP	GO:0010387	COP9 signalosome assembly	18	1	0.05	0.04461	0.234307	TRINITY_DN96371_c0_g3_i3
BP	GO:0030259	lipid glycosylation	18	1	0.05	0.04461	0.234307	TRINITY_DN90611_c0_g3_i3
BP	GO:0046686	response to cadmium ion	18	1	0.05	0.04461	0.234307	TRINITY_DN84576_c1_g1_i1
BP	GO:0006023	aminoglycan biosynthetic process	19	1	0.05	0.04703	0.238116	TRINITY_DN108016_c1_g6_i2
BP	GO:0006024	glycosaminoglycan biosynthetic process	19	1	0.05	0.04703	0.238116	TRINITY_DN108016_c1_g6_i2
BP	GO:0015012	heparan sulfate proteoglycan biosynthetic process	19	1	0.05	0.04703	0.238116	TRINITY_DN108016_c1_g6_i2
BP	GO:0030166	proteoglycan biosynthetic process	19	1	0.05	0.04703	0.238116	TRINITY_DN108016_c1_g6_i2
BP	GO:0019915	lipid storage	20	1	0.05	0.04944	0.243731	TRINITY_DN106747_c1_g6_i1
BP	GO:0030203	glycosaminoglycan metabolic process	20	1	0.05	0.04944	0.243731	TRINITY_DN108016_c1_g6_i2
BP	GO:2000028	regulation of photoperiodism, flowering	20	1	0.05	0.04944	0.243731	TRINITY_DN91930_c0_g1_i1
CC	GO:0000786	nucleosome	298	7	0.82	2e-05	0.002173	TRINITY_DN103187_c4_g2_i1,TRINITY_DN90547_c0_g3_i1,TRINITY_DN90547_c0_g7_i2,TRINITY_DN90729_c1_g3_i1,TRINITY_DN90729_c1_g5_i2,TRINITY_DN95657_c1_g2_i2,TRINITY_DN97146_c1_g2_i2
CC	GO:0032993	protein-DNA complex	317	7	0.87	3e-05	0.002173	TRINITY_DN103187_c4_g2_i1,TRINITY_DN90547_c0_g3_i1,TRINITY_DN90547_c0_g7_i2,TRINITY_DN90729_c1_g3_i1,TRINITY_DN90729_c1_g5_i2,TRINITY_DN95657_c1_g2_i2,TRINITY_DN97146_c1_g2_i2
CC	GO:0044815	DNA packaging complex	333	7	0.91	4.1e-05	0.002173	TRINITY_DN103187_c4_g2_i1,TRINITY_DN90547_c0_g3_i1,TRINITY_DN90547_c0_g7_i2,TRINITY_DN90729_c1_g3_i1,TRINITY_DN90729_c1_g5_i2,TRINITY_DN95657_c1_g2_i2,TRINITY_DN97146_c1_g2_i2
CC	GO:0000785	chromatin	369	7	1.01	7.8e-05	0.0031005	TRINITY_DN103187_c4_g2_i1,TRINITY_DN90547_c0_g3_i1,TRINITY_DN90547_c0_g7_i2,TRINITY_DN90729_c1_g3_i1,TRINITY_DN90729_c1_g5_i2,TRINITY_DN95657_c1_g2_i2,TRINITY_DN97146_c1_g2_i2
CC	GO:0005694	chromosome	753	8	2.07	0.0012	0.0318	TRINITY_DN103187_c4_g2_i1,TRINITY_DN83274_c0_g1_i1,TRINITY_DN90547_c0_g3_i1,TRINITY_DN90547_c0_g7_i2,TRINITY_DN90729_c1_g3_i1,TRINITY_DN90729_c1_g5_i2,TRINITY_DN95657_c1_g2_i2,TRINITY_DN97146_c1_g2_i2
CC	GO:0044427	chromosomal part	585	7	1.61	0.0012	0.0318	TRINITY_DN103187_c4_g2_i1,TRINITY_DN90547_c0_g3_i1,TRINITY_DN90547_c0_g7_i2,TRINITY_DN90729_c1_g3_i1,TRINITY_DN90729_c1_g5_i2,TRINITY_DN95657_c1_g2_i2,TRINITY_DN97146_c1_g2_i2
CC	GO:0043228	non-membrane-bounded organelle	4289	22	11.78	0.0034	0.067575	TRINITY_DN100705_c1_g12_i8,TRINITY_DN100705_c1_g5_i1,TRINITY_DN103187_c4_g2_i1,TRINITY_DN104054_c1_g3_i3,TRINITY_DN105203_c2_g12_i8,TRINITY_DN108134_c2_g3_i2,TRINITY_DN108200_c9_g1_i7,TRINITY_DN79475_c0_g4_i2,TRINITY_DN83274_c0_g1_i1,TRINITY_DN84614_c0_g1_i2,TRINITY_DN87717_c0_g2_i5,TRINITY_DN90547_c0_g3_i1,TRINITY_DN90547_c0_g7_i2,TRINITY_DN90729_c1_g3_i1,TRINITY_DN90729_c1_g5_i2,TRINITY_DN92901…
CC	GO:0043232	intracellular non-membrane-bounded organelle	4289	22	11.78	0.0034	0.067575	TRINITY_DN100705_c1_g12_i8,TRINITY_DN100705_c1_g5_i1,TRINITY_DN103187_c4_g2_i1,TRINITY_DN104054_c1_g3_i3,TRINITY_DN105203_c2_g12_i8,TRINITY_DN108134_c2_g3_i2,TRINITY_DN108200_c9_g1_i7,TRINITY_DN79475_c0_g4_i2,TRINITY_DN83274_c0_g1_i1,TRINITY_DN84614_c0_g1_i2,TRINITY_DN87717_c0_g2_i5,TRINITY_DN90547_c0_g3_i1,TRINITY_DN90547_c0_g7_i2,TRINITY_DN90729_c1_g3_i1,TRINITY_DN90729_c1_g5_i2,TRINITY_DN92901…
CC	GO:0031501	mannosyltransferase complex	2	1	0.01	0.0055	0.08745	TRINITY_DN93752_c1_g3_i3
CC	GO:0033185	dolichol-phosphate-mannose synthase complex	2	1	0.01	0.0055	0.08745	TRINITY_DN93752_c1_g3_i3
CC	GO:0005689	U12-type spliceosomal complex	5	1	0.01	0.0137	0.181525	TRINITY_DN92786_c0_g8_i1
CC	GO:1990726	Lsm1-7-Pat1 complex	5	1	0.01	0.0137	0.181525	TRINITY_DN92786_c0_g8_i1
CC	GO:0005688	U6 snRNP	6	1	0.02	0.0164	0.191936	TRINITY_DN92786_c0_g8_i1
CC	GO:0045261	proton-transporting ATP synthase complex, catalytic core F(1)	72	2	0.2	0.0169	0.191936	TRINITY_DN101403_c4_g6_i2,TRINITY_DN101403_c4_g8_i1
CC	GO:0072546	ER membrane protein complex	8	1	0.02	0.0218	0.223594	TRINITY_DN89638_c2_g6_i1
CC	GO:0009536	plastid	1741	10	4.78	0.0225	0.223594	TRINITY_DN65762_c0_g1_i2,TRINITY_DN81664_c0_g2_i2,TRINITY_DN83846_c0_g1_i1,TRINITY_DN83846_c0_g1_i4,TRINITY_DN84576_c1_g1_i1,TRINITY_DN87486_c3_g2_i2,TRINITY_DN89197_c0_g5_i8,TRINITY_DN89603_c2_g5_i1,TRINITY_DN92845_c0_g1_i5,TRINITY_DN97581_c0_g3_i2
CC	GO:0008290	F-actin capping protein complex	10	1	0.03	0.0271	0.253465	TRINITY_DN87717_c0_g2_i5
CC	GO:0071004	U2-type prespliceosome	12	1	0.03	0.0325	0.271974	TRINITY_DN92786_c0_g8_i1
CC	GO:0071010	prespliceosome	12	1	0.03	0.0325	0.271974	TRINITY_DN92786_c0_g8_i1
CC	GO:0045259	proton-transporting ATP synthase complex	115	2	0.32	0.0402	0.303804	TRINITY_DN101403_c4_g6_i2,TRINITY_DN101403_c4_g8_i1
CC	GO:0009507	chloroplast	1672	9	4.59	0.042	0.303804	TRINITY_DN65762_c0_g1_i2,TRINITY_DN81664_c0_g2_i2,TRINITY_DN83846_c0_g1_i4,TRINITY_DN84576_c1_g1_i1,TRINITY_DN87486_c3_g2_i2,TRINITY_DN89197_c0_g5_i8,TRINITY_DN89603_c2_g5_i1,TRINITY_DN92845_c0_g1_i5,TRINITY_DN97581_c0_g3_i2
CC	GO:0005874	microtubule	716	5	1.97	0.0483	0.303804	TRINITY_DN100705_c1_g12_i8,TRINITY_DN100705_c1_g5_i1,TRINITY_DN108200_c9_g1_i7,TRINITY_DN84614_c0_g1_i2,TRINITY_DN98123_c0_g6_i5
CC	GO:0099513	polymeric cytoskeletal fiber	722	5	1.98	0.0498	0.303804	TRINITY_DN100705_c1_g12_i8,TRINITY_DN100705_c1_g5_i1,TRINITY_DN108200_c9_g1_i7,TRINITY_DN84614_c0_g1_i2,TRINITY_DN98123_c0_g6_i5
MF	GO:0046933	proton-transporting ATP synthase activity, rotational mechanism	106	4	0.26	0.00015	0.04275	TRINITY_DN100106_c4_g4_i1,TRINITY_DN101403_c4_g6_i2,TRINITY_DN101403_c4_g8_i1,TRINITY_DN83303_c0_g3_i2
MF	GO:0044769	ATPase activity, coupled to transmembrane movement of ions, rotational mechanism	156	4	0.39	0.00064	0.04617	TRINITY_DN100106_c4_g4_i1,TRINITY_DN101403_c4_g6_i2,TRINITY_DN101403_c4_g8_i1,TRINITY_DN83303_c0_g3_i2
MF	GO:0005506	iron ion binding	1593	12	3.94	0.00069	0.04617	TRINITY_DN100319_c1_g2_i2,TRINITY_DN100535_c0_g1_i1,TRINITY_DN100535_c0_g2_i2,TRINITY_DN104949_c1_g1_i1,TRINITY_DN104949_c1_g5_i2,TRINITY_DN105789_c2_g2_i1,TRINITY_DN106172_c1_g2_i3,TRINITY_DN84075_c2_g1_i3,TRINITY_DN86963_c1_g2_i2,TRINITY_DN90907_c3_g4_i1,TRINITY_DN99679_c4_g1_i9,TRINITY_DN99679_c4_g4_i3
MF	GO:0016705	oxidoreductase activity, acting on paired donors, with incorporation or reduction of molecular oxygen	1847	13	4.57	0.00078	0.04617	TRINITY_DN100319_c1_g2_i2,TRINITY_DN100535_c0_g1_i1,TRINITY_DN100535_c0_g2_i2,TRINITY_DN104949_c1_g1_i1,TRINITY_DN104949_c1_g5_i2,TRINITY_DN105918_c1_g3_i1,TRINITY_DN105918_c1_g3_i2,TRINITY_DN105918_c1_g4_i3,TRINITY_DN84075_c2_g1_i3,TRINITY_DN86963_c1_g2_i2,TRINITY_DN97581_c0_g3_i2,TRINITY_DN99679_c4_g1_i9,TRINITY_DN99679_c4_g4_i3
MF	GO:0004497	monooxygenase activity	1182	10	2.92	0.00081	0.04617	TRINITY_DN100319_c1_g2_i2,TRINITY_DN100535_c0_g1_i1,TRINITY_DN100535_c0_g2_i2,TRINITY_DN104949_c1_g1_i1,TRINITY_DN104949_c1_g5_i2,TRINITY_DN65762_c0_g1_i2,TRINITY_DN83846_c0_g1_i1,TRINITY_DN83846_c0_g1_i4,TRINITY_DN99679_c4_g1_i9,TRINITY_DN99679_c4_g4_i3
MF	GO:0016491	oxidoreductase activity	8881	36	21.96	0.00222	0.0783071	TRINITY_DN100010_c0_g1_i6,TRINITY_DN100010_c0_g1_i7,TRINITY_DN100319_c1_g2_i2,TRINITY_DN100535_c0_g1_i1,TRINITY_DN100535_c0_g2_i2,TRINITY_DN102844_c0_g8_i3,TRINITY_DN103188_c1_g4_i4,TRINITY_DN104640_c0_g1_i4,TRINITY_DN104949_c1_g1_i1,TRINITY_DN104949_c1_g5_i2,TRINITY_DN105801_c1_g5_i1,TRINITY_DN105914_c2_g7_i3,TRINITY_DN105918_c1_g3_i1,TRINITY_DN105918_c1_g3_i2,TRINITY_DN105918_c1_g4_i3,TRINITY_D…
MF	GO:0016717	oxidoreductase activity, acting on paired donors, with oxidation of a pair of donors resulting in the reduction of molecular oxygen to two molecules of water	224	4	0.55	0.00243	0.0783071	TRINITY_DN105918_c1_g3_i1,TRINITY_DN105918_c1_g3_i2,TRINITY_DN105918_c1_g4_i3,TRINITY_DN97581_c0_g3_i2
MF	GO:0016984	ribulose-bisphosphate carboxylase activity	107	3	0.26	0.00245	0.0783071	TRINITY_DN65762_c0_g1_i2,TRINITY_DN83846_c0_g1_i1,TRINITY_DN83846_c0_g1_i4
MF	GO:0003917	DNA topoisomerase type I activity	34	2	0.08	0.00324	0.0783071	TRINITY_DN108397_c1_g1_i3,TRINITY_DN108397_c1_g3_i1
MF	GO:0004097	catechol oxidase activity	37	2	0.09	0.00383	0.0783071	TRINITY_DN92813_c0_g3_i2,TRINITY_DN92813_c0_g4_i2
MF	GO:0008184	glycogen phosphorylase activity	41	2	0.1	0.00468	0.0783071	TRINITY_DN100397_c0_g2_i3,TRINITY_DN100397_c0_g2_i6
MF	GO:0015399	primary active transmembrane transporter activity	1356	9	3.35	0.00708	0.0783071	TRINITY_DN100106_c4_g4_i1,TRINITY_DN100890_c0_g8_i3,TRINITY_DN101403_c4_g6_i2,TRINITY_DN101403_c4_g8_i1,TRINITY_DN104091_c2_g1_i1,TRINITY_DN22802_c0_g1_i1,TRINITY_DN80598_c2_g1_i2,TRINITY_DN83303_c0_g3_i2,TRINITY_DN96090_c0_g4_i7
MF	GO:0015405	P-P-bond-hydrolysis-driven transmembrane transporter activity	1356	9	3.35	0.00708	0.0783071	TRINITY_DN100106_c4_g4_i1,TRINITY_DN100890_c0_g8_i3,TRINITY_DN101403_c4_g6_i2,TRINITY_DN101403_c4_g8_i1,TRINITY_DN104091_c2_g1_i1,TRINITY_DN22802_c0_g1_i1,TRINITY_DN80598_c2_g1_i2,TRINITY_DN83303_c0_g3_i2,TRINITY_DN96090_c0_g4_i7
MF	GO:0004645	phosphorylase activity	51	2	0.13	0.00716	0.0783071	TRINITY_DN100397_c0_g2_i3,TRINITY_DN100397_c0_g2_i6
MF	GO:0009881	photoreceptor activity	54	2	0.13	0.008	0.0783071	TRINITY_DN89699_c0_g1_i1,TRINITY_DN89699_c0_g1_i2
MF	GO:0004252	serine-type endopeptidase activity	702	6	1.74	0.00842	0.0783071	TRINITY_DN101110_c1_g2_i3,TRINITY_DN103038_c4_g1_i3,TRINITY_DN54372_c0_g2_i1,TRINITY_DN84349_c0_g1_i1,TRINITY_DN99145_c0_g1_i1,TRINITY_DN99145_c0_g1_i3
MF	GO:0050486	intramolecular transferase activity, transferring hydroxy groups	4	1	0.01	0.00985	0.0783071	TRINITY_DN84576_c1_g1_i1
MF	GO:0018472	1-hydroxy-2-naphthaldehyde dehydrogenase activity	63	2	0.16	0.01076	0.0783071	TRINITY_DN100010_c0_g1_i6,TRINITY_DN100010_c0_g1_i7
MF	GO:0018473	cis-2-methyl-5-isopropylhexa-2,5-dienal dehydrogenase activity	63	2	0.16	0.01076	0.0783071	TRINITY_DN100010_c0_g1_i6,TRINITY_DN100010_c0_g1_i7
MF	GO:0018474	2-carboxybenzaldehyde dehydrogenase activity	63	2	0.16	0.01076	0.0783071	TRINITY_DN100010_c0_g1_i6,TRINITY_DN100010_c0_g1_i7
MF	GO:0018475	trans-2-methyl-5-isopropylhexa-2,5-dienal dehydrogenase activity	63	2	0.16	0.01076	0.0783071	TRINITY_DN100010_c0_g1_i6,TRINITY_DN100010_c0_g1_i7
MF	GO:0019115	benzaldehyde dehydrogenase activity	63	2	0.16	0.01076	0.0783071	TRINITY_DN100010_c0_g1_i6,TRINITY_DN100010_c0_g1_i7
MF	GO:0034520	2-naphthaldehyde dehydrogenase activity	63	2	0.16	0.01076	0.0783071	TRINITY_DN100010_c0_g1_i6,TRINITY_DN100010_c0_g1_i7
MF	GO:0034525	1-naphthaldehyde dehydrogenase activity	63	2	0.16	0.01076	0.0783071	TRINITY_DN100010_c0_g1_i6,TRINITY_DN100010_c0_g1_i7
MF	GO:0034530	4-hydroxymethylsalicyaldehyde dehydrogenase activity	63	2	0.16	0.01076	0.0783071	TRINITY_DN100010_c0_g1_i6,TRINITY_DN100010_c0_g1_i7
MF	GO:0034538	3-methylsalicylaldehyde dehydrogenase activity	63	2	0.16	0.01076	0.0783071	TRINITY_DN100010_c0_g1_i6,TRINITY_DN100010_c0_g1_i7
MF	GO:0034601	oxoglutarate dehydrogenase [NAD(P)+] activity	63	2	0.16	0.01076	0.0783071	TRINITY_DN100010_c0_g1_i6,TRINITY_DN100010_c0_g1_i7
MF	GO:0034602	oxoglutarate dehydrogenase (NAD+) activity	63	2	0.16	0.01076	0.0783071	TRINITY_DN100010_c0_g1_i6,TRINITY_DN100010_c0_g1_i7
MF	GO:0034603	pyruvate dehydrogenase [NAD(P)+] activity	63	2	0.16	0.01076	0.0783071	TRINITY_DN100010_c0_g1_i6,TRINITY_DN100010_c0_g1_i7
MF	GO:0034604	pyruvate dehydrogenase (NAD+) activity	63	2	0.16	0.01076	0.0783071	TRINITY_DN100010_c0_g1_i6,TRINITY_DN100010_c0_g1_i7
MF	GO:0034822	citronellal dehydrogenase activity	63	2	0.16	0.01076	0.0783071	TRINITY_DN100010_c0_g1_i6,TRINITY_DN100010_c0_g1_i7
MF	GO:0034832	geranial dehydrogenase activity	63	2	0.16	0.01076	0.0783071	TRINITY_DN100010_c0_g1_i6,TRINITY_DN100010_c0_g1_i7
MF	GO:0043745	N2-acetyl-L-aminoadipate semialdehyde dehydrogenase activity	63	2	0.16	0.01076	0.0783071	TRINITY_DN100010_c0_g1_i6,TRINITY_DN100010_c0_g1_i7
MF	GO:0043796	glyceraldehyde dehydrogenase (NADP) activity	63	2	0.16	0.01076	0.0783071	TRINITY_DN100010_c0_g1_i6,TRINITY_DN100010_c0_g1_i7
MF	GO:0043870	N-acetyl-gamma-aminoadipyl-phosphate reductase activity	63	2	0.16	0.01076	0.0783071	TRINITY_DN100010_c0_g1_i6,TRINITY_DN100010_c0_g1_i7
MF	GO:0043878	glyceraldehyde-3-phosphate dehydrogenase (NAD+) (non-phosphorylating) activity	63	2	0.16	0.01076	0.0783071	TRINITY_DN100010_c0_g1_i6,TRINITY_DN100010_c0_g1_i7
MF	GO:0044104	2,5-dioxovalerate dehydrogenase (NAD+) activity	63	2	0.16	0.01076	0.0783071	TRINITY_DN100010_c0_g1_i6,TRINITY_DN100010_c0_g1_i7
MF	GO:0052814	medium-chain-aldehyde dehydrogenase activity	63	2	0.16	0.01076	0.0783071	TRINITY_DN100010_c0_g1_i6,TRINITY_DN100010_c0_g1_i7
MF	GO:0080019	fatty-acyl-CoA reductase (alcohol-forming) activity	63	2	0.16	0.01076	0.0783071	TRINITY_DN100010_c0_g1_i6,TRINITY_DN100010_c0_g1_i7
MF	GO:0020037	heme binding	1717	10	4.24	0.01104	0.0783071	TRINITY_DN100319_c1_g2_i2,TRINITY_DN100535_c0_g1_i1,TRINITY_DN100535_c0_g2_i2,TRINITY_DN104949_c1_g1_i1,TRINITY_DN104949_c1_g5_i2,TRINITY_DN84075_c2_g1_i3,TRINITY_DN86963_c1_g2_i2,TRINITY_DN95049_c0_g3_i1,TRINITY_DN99679_c4_g1_i9,TRINITY_DN99679_c4_g4_i3
MF	GO:0003964	RNA-directed DNA polymerase activity	749	6	1.85	0.01132	0.0783071	TRINITY_DN102859_c2_g1_i2,TRINITY_DN104091_c2_g1_i1,TRINITY_DN108232_c3_g11_i2,TRINITY_DN22802_c0_g1_i1,TRINITY_DN80598_c2_g1_i2,TRINITY_DN96090_c0_g4_i7
MF	GO:0048037	cofactor binding	5572	23	13.78	0.01154	0.0783071	TRINITY_DN100319_c1_g2_i2,TRINITY_DN100397_c0_g2_i3,TRINITY_DN100397_c0_g2_i6,TRINITY_DN100535_c0_g1_i1,TRINITY_DN100535_c0_g2_i2,TRINITY_DN100874_c0_g2_i1,TRINITY_DN101149_c3_g3_i7,TRINITY_DN103188_c1_g4_i4,TRINITY_DN104949_c1_g1_i1,TRINITY_DN104949_c1_g5_i2,TRINITY_DN105801_c1_g5_i1,TRINITY_DN105914_c2_g7_i3,TRINITY_DN84075_c2_g1_i3,TRINITY_DN84576_c1_g1_i1,TRINITY_DN86963_c1_g2_i2,TRINITY_DN87…
MF	GO:0004028	3-chloroallyl aldehyde dehydrogenase activity	68	2	0.17	0.01245	0.07885	TRINITY_DN100010_c0_g1_i6,TRINITY_DN100010_c0_g1_i7
MF	GO:0008236	serine-type peptidase activity	1236	8	3.06	0.01245	0.07885	TRINITY_DN101110_c1_g2_i3,TRINITY_DN101496_c1_g1_i11,TRINITY_DN101496_c1_g1_i6,TRINITY_DN103038_c4_g1_i3,TRINITY_DN54372_c0_g2_i1,TRINITY_DN84349_c0_g1_i1,TRINITY_DN99145_c0_g1_i1,TRINITY_DN99145_c0_g1_i3
MF	GO:0017171	serine hydrolase activity	1236	8	3.06	0.01245	0.07885	TRINITY_DN101110_c1_g2_i3,TRINITY_DN101496_c1_g1_i11,TRINITY_DN101496_c1_g1_i6,TRINITY_DN103038_c4_g1_i3,TRINITY_DN54372_c0_g2_i1,TRINITY_DN84349_c0_g1_i1,TRINITY_DN99145_c0_g1_i1,TRINITY_DN99145_c0_g1_i3
MF	GO:0003824	catalytic activity	55812	155	137.98	0.01307	0.0809772	TRINITY_DN100010_c0_g1_i6,TRINITY_DN100010_c0_g1_i7,TRINITY_DN100106_c4_g4_i1,TRINITY_DN100319_c1_g2_i2,TRINITY_DN100365_c0_g2_i6,TRINITY_DN100394_c1_g2_i1,TRINITY_DN100397_c0_g2_i3,TRINITY_DN100397_c0_g2_i6,TRINITY_DN100535_c0_g1_i1,TRINITY_DN100535_c0_g2_i2,TRINITY_DN100705_c1_g12_i8,TRINITY_DN100705_c1_g5_i1,TRINITY_DN100734_c1_g1_i3,TRINITY_DN100874_c0_g2_i1,TRINITY_DN100890_c0_g8_i3,TRINITY_…
MF	GO:0042626	ATPase activity, coupled to transmembrane movement of substances	1266	8	3.13	0.01418	0.0857327	TRINITY_DN100106_c4_g4_i1,TRINITY_DN101403_c4_g6_i2,TRINITY_DN101403_c4_g8_i1,TRINITY_DN104091_c2_g1_i1,TRINITY_DN22802_c0_g1_i1,TRINITY_DN80598_c2_g1_i2,TRINITY_DN83303_c0_g3_i2,TRINITY_DN96090_c0_g4_i7
MF	GO:0016710	trans-cinnamate 4-monooxygenase activity	6	1	0.01	0.01474	0.0857327	TRINITY_DN104949_c1_g1_i1
MF	GO:0019825	oxygen binding	6	1	0.01	0.01474	0.0857327	TRINITY_DN95049_c0_g3_i1
MF	GO:0004029	aldehyde dehydrogenase (NAD) activity	76	2	0.19	0.01538	0.087666	TRINITY_DN100010_c0_g1_i6,TRINITY_DN100010_c0_g1_i7
MF	GO:0004030	aldehyde dehydrogenase [NAD(P)+] activity	79	2	0.2	0.01655	0.0924853	TRINITY_DN100010_c0_g1_i6,TRINITY_DN100010_c0_g1_i7
MF	GO:0046906	tetrapyrrole binding	2119	11	5.24	0.01722	0.0943788	TRINITY_DN100319_c1_g2_i2,TRINITY_DN100535_c0_g1_i1,TRINITY_DN100535_c0_g2_i2,TRINITY_DN104949_c1_g1_i1,TRINITY_DN104949_c1_g5_i2,TRINITY_DN84075_c2_g1_i3,TRINITY_DN86963_c1_g2_i2,TRINITY_DN87486_c3_g2_i2,TRINITY_DN95049_c0_g3_i1,TRINITY_DN99679_c4_g1_i9,TRINITY_DN99679_c4_g4_i3
MF	GO:0003916	DNA topoisomerase activity	82	2	0.2	0.01775	0.0954481	TRINITY_DN108397_c1_g1_i3,TRINITY_DN108397_c1_g3_i1
MF	GO:0016830	carbon-carbon lyase activity	623	5	1.54	0.01997	0.0997033	TRINITY_DN65762_c0_g1_i2,TRINITY_DN83846_c0_g1_i1,TRINITY_DN83846_c0_g1_i4,TRINITY_DN89197_c0_g5_i8,TRINITY_DN98140_c0_g1_i2
MF	GO:0019829	cation-transporting ATPase activity	416	4	1.03	0.02034	0.0997033	TRINITY_DN100106_c4_g4_i1,TRINITY_DN101403_c4_g6_i2,TRINITY_DN101403_c4_g8_i1,TRINITY_DN83303_c0_g3_i2
MF	GO:0022853	active ion transmembrane transporter activity	416	4	1.03	0.02034	0.0997033	TRINITY_DN100106_c4_g4_i1,TRINITY_DN101403_c4_g6_i2,TRINITY_DN101403_c4_g8_i1,TRINITY_DN83303_c0_g3_i2
MF	GO:0042625	ATPase coupled ion transmembrane transporter activity	416	4	1.03	0.02034	0.0997033	TRINITY_DN100106_c4_g4_i1,TRINITY_DN101403_c4_g6_i2,TRINITY_DN101403_c4_g8_i1,TRINITY_DN83303_c0_g3_i2
MF	GO:0004738	pyruvate dehydrogenase activity	89	2	0.22	0.0207	0.0997033	TRINITY_DN100010_c0_g1_i6,TRINITY_DN100010_c0_g1_i7
MF	GO:0016831	carboxy-lyase activity	422	4	1.04	0.02131	0.0997033	TRINITY_DN65762_c0_g1_i2,TRINITY_DN83846_c0_g1_i1,TRINITY_DN83846_c0_g1_i4,TRINITY_DN98140_c0_g1_i2
MF	GO:0030170	pyridoxal phosphate binding	634	5	1.57	0.02134	0.0997033	TRINITY_DN100397_c0_g2_i3,TRINITY_DN100397_c0_g2_i6,TRINITY_DN101149_c3_g3_i7,TRINITY_DN96365_c0_g1_i4,TRINITY_DN98140_c0_g1_i2
MF	GO:0070279	vitamin B6 binding	634	5	1.57	0.02134	0.0997033	TRINITY_DN100397_c0_g2_i3,TRINITY_DN100397_c0_g2_i6,TRINITY_DN101149_c3_g3_i7,TRINITY_DN96365_c0_g1_i4,TRINITY_DN98140_c0_g1_i2
MF	GO:0045300	acyl-[acyl-carrier-protein] desaturase activity	9	1	0.02	0.02203	0.100564	TRINITY_DN97581_c0_g3_i2
MF	GO:0019842	vitamin binding	873	6	2.16	0.02223	0.100564	TRINITY_DN100397_c0_g2_i3,TRINITY_DN100397_c0_g2_i6,TRINITY_DN101149_c3_g3_i7,TRINITY_DN93622_c4_g1_i1,TRINITY_DN96365_c0_g1_i4,TRINITY_DN98140_c0_g1_i2
MF	GO:0034061	DNA polymerase activity	903	6	2.23	0.02566	0.114267	TRINITY_DN102859_c2_g1_i2,TRINITY_DN104091_c2_g1_i1,TRINITY_DN108232_c3_g11_i2,TRINITY_DN22802_c0_g1_i1,TRINITY_DN80598_c2_g1_i2,TRINITY_DN96090_c0_g4_i7
MF	GO:0005542	folic acid binding	11	1	0.03	0.02686	0.117771	TRINITY_DN93622_c4_g1_i1
MF	GO:0043492	ATPase activity, coupled to movement of substances	1436	8	3.55	0.02749	0.118707	TRINITY_DN100106_c4_g4_i1,TRINITY_DN101403_c4_g6_i2,TRINITY_DN101403_c4_g8_i1,TRINITY_DN104091_c2_g1_i1,TRINITY_DN22802_c0_g1_i1,TRINITY_DN80598_c2_g1_i2,TRINITY_DN83303_c0_g3_i2,TRINITY_DN96090_c0_g4_i7
MF	GO:0008113	peptide-methionine (S)-S-oxide reductase activity	12	1	0.03	0.02927	0.124507	TRINITY_DN88593_c1_g1_i4
MF	GO:0004489	methylenetetrahydrofolate reductase (NAD(P)H) activity	14	1	0.03	0.03406	0.140683	TRINITY_DN106987_c4_g1_i3
MF	GO:0046910	pectinesterase inhibitor activity	14	1	0.03	0.03406	0.140683	TRINITY_DN106654_c3_g11_i1
MF	GO:0022804	active transmembrane transporter activity	2108	10	5.21	0.03816	0.153702	TRINITY_DN100106_c4_g4_i1,TRINITY_DN100890_c0_g8_i3,TRINITY_DN101403_c4_g6_i2,TRINITY_DN101403_c4_g8_i1,TRINITY_DN104091_c2_g1_i1,TRINITY_DN22802_c0_g1_i1,TRINITY_DN80598_c2_g1_i2,TRINITY_DN83303_c0_g3_i2,TRINITY_DN85533_c0_g4_i1,TRINITY_DN96090_c0_g4_i7
MF	GO:0035299	inositol pentakisphosphate 2-kinase activity	16	1	0.04	0.03883	0.153702	TRINITY_DN96341_c0_g1_i1
MF	GO:0045430	chalcone isomerase activity	16	1	0.04	0.03883	0.153702	TRINITY_DN103793_c0_g3_i5
MF	GO:0003935	GTP cyclohydrolase II activity	17	1	0.04	0.04121	0.158714	TRINITY_DN89197_c0_g5_i8
MF	GO:0008686	3,4-dihydroxy-2-butanone-4-phosphate synthase activity	17	1	0.04	0.04121	0.158714	TRINITY_DN89197_c0_g5_i8
MF	GO:0140097	catalytic activity, acting on DNA	1620	8	4.01	0.04967	0.188746	TRINITY_DN102859_c2_g1_i2,TRINITY_DN104091_c2_g1_i1,TRINITY_DN108232_c3_g11_i2,TRINITY_DN108397_c1_g1_i3,TRINITY_DN108397_c1_g3_i1,TRINITY_DN22802_c0_g1_i1,TRINITY_DN80598_c2_g1_i2,TRINITY_DN96090_c0_g4_i7

## Sheet: Diff_Sig_G2 vs G5
Supplementary Table S4-D. List of significantly differentially expressed genes (unigenes) between Group-2 and Group-5 that were annotated with different GO terms of Biological Process (BP), Cellular Component (CC) or Molecular Function (MF) GO classes.
GO Class	GO.ID	Term	Annotated	Significant	Expected	P.value	P.adjust	Genelist
BP	GO:0009853	photorespiration	120	5	0.24	4.9e-06	0.0023275	TRINITY_DN83846_c0_g1_i1,TRINITY_DN83846_c0_g1_i4,TRINITY_DN83846_c0_g3_i1,TRINITY_DN86416_c1_g2_i1,TRINITY_DN86416_c1_g3_i3
BP	GO:0015977	carbon fixation	187	5	0.38	4.2e-05	0.00791667	TRINITY_DN83846_c0_g1_i1,TRINITY_DN83846_c0_g1_i4,TRINITY_DN83846_c0_g3_i1,TRINITY_DN86416_c1_g2_i1,TRINITY_DN86416_c1_g3_i3
BP	GO:0043094	cellular metabolic compound salvage	319	6	0.65	5e-05	0.00791667	TRINITY_DN83308_c0_g1_i1,TRINITY_DN83846_c0_g1_i1,TRINITY_DN83846_c0_g1_i4,TRINITY_DN83846_c0_g3_i1,TRINITY_DN86416_c1_g2_i1,TRINITY_DN86416_c1_g3_i3
BP	GO:0006498	N-terminal protein lipidation	9	2	0.02	0.00014	0.0110833	TRINITY_DN93242_c0_g2_i4,TRINITY_DN93242_c0_g2_i7
BP	GO:0006499	N-terminal protein myristoylation	9	2	0.02	0.00014	0.0110833	TRINITY_DN93242_c0_g2_i4,TRINITY_DN93242_c0_g2_i7
BP	GO:0018377	protein myristoylation	9	2	0.02	0.00014	0.0110833	TRINITY_DN93242_c0_g2_i4,TRINITY_DN93242_c0_g2_i7
BP	GO:0007602	phototransduction	14	2	0.03	0.00036	0.0171	TRINITY_DN89699_c0_g1_i1,TRINITY_DN89699_c0_g1_i2
BP	GO:0009585	red, far-red light phototransduction	14	2	0.03	0.00036	0.0171	TRINITY_DN89699_c0_g1_i1,TRINITY_DN89699_c0_g1_i2
BP	GO:0010017	red or far-red light signaling pathway	14	2	0.03	0.00036	0.0171	TRINITY_DN89699_c0_g1_i1,TRINITY_DN89699_c0_g1_i2
BP	GO:0071489	cellular response to red or far red light	14	2	0.03	0.00036	0.0171	TRINITY_DN89699_c0_g1_i1,TRINITY_DN89699_c0_g1_i2
BP	GO:0017006	protein-tetrapyrrole linkage	21	2	0.04	0.00083	0.0304559	TRINITY_DN89699_c0_g1_i1,TRINITY_DN89699_c0_g1_i2
BP	GO:0009639	response to red or far red light	23	2	0.05	0.001	0.0304559	TRINITY_DN89699_c0_g1_i1,TRINITY_DN89699_c0_g1_i2
BP	GO:0006102	isocitrate metabolic process	24	2	0.05	0.00109	0.0304559	TRINITY_DN89603_c2_g5_i1,TRINITY_DN90375_c0_g1_i2
BP	GO:0071214	cellular response to abiotic stimulus	24	2	0.05	0.00109	0.0304559	TRINITY_DN89699_c0_g1_i1,TRINITY_DN89699_c0_g1_i2
BP	GO:0071478	cellular response to radiation	24	2	0.05	0.00109	0.0304559	TRINITY_DN89699_c0_g1_i1,TRINITY_DN89699_c0_g1_i2
BP	GO:0071482	cellular response to light stimulus	24	2	0.05	0.00109	0.0304559	TRINITY_DN89699_c0_g1_i1,TRINITY_DN89699_c0_g1_i2
BP	GO:0104004	cellular response to environmental stimulus	24	2	0.05	0.00109	0.0304559	TRINITY_DN89699_c0_g1_i1,TRINITY_DN89699_c0_g1_i2
BP	GO:0031365	N-terminal protein amino acid modification	27	2	0.05	0.00138	0.0364167	TRINITY_DN93242_c0_g2_i4,TRINITY_DN93242_c0_g2_i7
BP	GO:0006101	citrate metabolic process	268	4	0.54	0.00222	0.0555	TRINITY_DN106923_c3_g7_i3,TRINITY_DN89603_c2_g5_i1,TRINITY_DN90034_c1_g5_i1,TRINITY_DN90375_c0_g1_i2
BP	GO:0009584	detection of visible light	37	2	0.07	0.00258	0.0584615	TRINITY_DN89699_c0_g1_i1,TRINITY_DN89699_c0_g1_i2
BP	GO:0072350	tricarboxylic acid metabolic process	282	4	0.57	0.00267	0.0584615	TRINITY_DN106923_c3_g7_i3,TRINITY_DN89603_c2_g5_i1,TRINITY_DN90034_c1_g5_i1,TRINITY_DN90375_c0_g1_i2
BP	GO:0009583	detection of light stimulus	38	2	0.08	0.00272	0.0584615	TRINITY_DN89699_c0_g1_i1,TRINITY_DN89699_c0_g1_i2
BP	GO:0009581	detection of external stimulus	41	2	0.08	0.00317	0.0584615	TRINITY_DN89699_c0_g1_i1,TRINITY_DN89699_c0_g1_i2
BP	GO:0009582	detection of abiotic stimulus	41	2	0.08	0.00317	0.0584615	TRINITY_DN89699_c0_g1_i1,TRINITY_DN89699_c0_g1_i2
BP	GO:0015985	energy coupled proton transport, down electrochemical gradient	144	3	0.29	0.0032	0.0584615	TRINITY_DN101403_c4_g6_i2,TRINITY_DN101403_c4_g8_i1,TRINITY_DN83303_c0_g3_i2
BP	GO:0015986	ATP synthesis coupled proton transport	144	3	0.29	0.0032	0.0584615	TRINITY_DN101403_c4_g6_i2,TRINITY_DN101403_c4_g8_i1,TRINITY_DN83303_c0_g3_i2
BP	GO:0009416	response to light stimulus	163	3	0.33	0.00453	0.0796944	TRINITY_DN89699_c0_g1_i1,TRINITY_DN89699_c0_g1_i2,TRINITY_DN91930_c0_g1_i1
BP	GO:0009314	response to radiation	177	3	0.36	0.00569	0.0954914	TRINITY_DN89699_c0_g1_i1,TRINITY_DN89699_c0_g1_i2,TRINITY_DN91930_c0_g1_i1
BP	GO:0051606	detection of stimulus	56	2	0.11	0.00583	0.0954914	TRINITY_DN89699_c0_g1_i1,TRINITY_DN89699_c0_g1_i2
BP	GO:0006811	ion transport	1076	7	2.18	0.00643	0.101808	TRINITY_DN101403_c4_g6_i2,TRINITY_DN101403_c4_g8_i1,TRINITY_DN106240_c1_g1_i2,TRINITY_DN83303_c0_g3_i2,TRINITY_DN87479_c4_g3_i4,TRINITY_DN92165_c4_g4_i2,TRINITY_DN96823_c1_g2_i3
BP	GO:0034414	tRNA 3'-trailer cleavage, endonucleolytic	5	1	0.01	0.01009	0.145235	TRINITY_DN107613_c0_g1_i2
BP	GO:0072684	mitochondrial tRNA 3'-trailer cleavage, endonucleolytic	5	1	0.01	0.01009	0.145235	TRINITY_DN107613_c0_g1_i2
BP	GO:1905267	endonucleolytic cleavage involved in tRNA processing	5	1	0.01	0.01009	0.145235	TRINITY_DN107613_c0_g1_i2
BP	GO:0006497	protein lipidation	78	2	0.16	0.01104	0.148174	TRINITY_DN93242_c0_g2_i4,TRINITY_DN93242_c0_g2_i7
BP	GO:0042158	lipoprotein biosynthetic process	78	2	0.16	0.01104	0.148174	TRINITY_DN93242_c0_g2_i4,TRINITY_DN93242_c0_g2_i7
BP	GO:0015672	monovalent inorganic cation transport	426	4	0.86	0.01123	0.148174	TRINITY_DN101403_c4_g6_i2,TRINITY_DN101403_c4_g8_i1,TRINITY_DN106240_c1_g1_i2,TRINITY_DN83303_c0_g3_i2
BP	GO:0034220	ion transmembrane transport	434	4	0.88	0.01195	0.153412	TRINITY_DN101403_c4_g6_i2,TRINITY_DN101403_c4_g8_i1,TRINITY_DN83303_c0_g3_i2,TRINITY_DN87479_c4_g3_i4
BP	GO:0042157	lipoprotein metabolic process	92	2	0.19	0.01511	0.188782	TRINITY_DN93242_c0_g2_i4,TRINITY_DN93242_c0_g2_i7
BP	GO:1901566	organonitrogen compound biosynthetic process	5540	19	11.22	0.0155	0.188782	TRINITY_DN101403_c4_g6_i2,TRINITY_DN101403_c4_g8_i1,TRINITY_DN101781_c1_g1_i2,TRINITY_DN102401_c1_g2_i3,TRINITY_DN102670_c2_g5_i1,TRINITY_DN103217_c0_g1_i4,TRINITY_DN103340_c0_g3_i5,TRINITY_DN103587_c4_g3_i1,TRINITY_DN105792_c0_g1_i3,TRINITY_DN79475_c0_g4_i2,TRINITY_DN83303_c0_g3_i2,TRINITY_DN83308_c0_g1_i1,TRINITY_DN87655_c1_g1_i1,TRINITY_DN88595_c1_g3_i5,TRINITY_DN93242_c0_g2_i4,TRINITY_DN93242…
BP	GO:0000963	mitochondrial RNA processing	8	1	0.02	0.01609	0.189321	TRINITY_DN107613_c0_g1_i2
BP	GO:0015979	photosynthesis	1003	6	2.03	0.0166	0.189321	TRINITY_DN83846_c0_g1_i1,TRINITY_DN83846_c0_g1_i4,TRINITY_DN83846_c0_g3_i1,TRINITY_DN86416_c1_g2_i1,TRINITY_DN86416_c1_g3_i3,TRINITY_DN87486_c3_g2_i2
BP	GO:0006099	tricarboxylic acid cycle	264	3	0.53	0.01674	0.189321	TRINITY_DN106923_c3_g7_i3,TRINITY_DN90034_c1_g5_i1,TRINITY_DN90375_c0_g1_i2
BP	GO:0043543	protein acylation	103	2	0.21	0.01869	0.202955	TRINITY_DN93242_c0_g2_i4,TRINITY_DN93242_c0_g2_i7
BP	GO:0009060	aerobic respiration	276	3	0.56	0.0188	0.202955	TRINITY_DN106923_c3_g7_i3,TRINITY_DN90034_c1_g5_i1,TRINITY_DN90375_c0_g1_i2
BP	GO:0042779	tRNA 3'-trailer cleavage	10	1	0.02	0.02007	0.207245	TRINITY_DN107613_c0_g1_i2
BP	GO:0042780	tRNA 3'-end processing	10	1	0.02	0.02007	0.207245	TRINITY_DN107613_c0_g1_i2
BP	GO:0016999	antibiotic metabolic process	513	4	1.04	0.02074	0.209606	TRINITY_DN106923_c3_g7_i3,TRINITY_DN89603_c2_g5_i1,TRINITY_DN90034_c1_g5_i1,TRINITY_DN90375_c0_g1_i2
BP	GO:0009082	branched-chain amino acid biosynthetic process	113	2	0.23	0.02223	0.219984	TRINITY_DN103217_c0_g1_i4,TRINITY_DN88595_c1_g3_i5
BP	GO:0090502	RNA phosphodiester bond hydrolysis, endonucleolytic	13	1	0.03	0.02601	0.247528	TRINITY_DN107613_c0_g1_i2
BP	GO:0019752	carboxylic acid metabolic process	3923	14	7.95	0.02731	0.247528	TRINITY_DN102670_c2_g5_i1,TRINITY_DN103217_c0_g1_i4,TRINITY_DN105792_c0_g1_i3,TRINITY_DN105914_c2_g7_i3,TRINITY_DN106923_c3_g7_i3,TRINITY_DN80068_c1_g1_i1,TRINITY_DN88595_c1_g3_i5,TRINITY_DN89603_c2_g5_i1,TRINITY_DN90034_c1_g5_i1,TRINITY_DN90180_c0_g4_i13,TRINITY_DN90180_c0_g4_i9,TRINITY_DN90375_c0_g1_i2,TRINITY_DN97581_c0_g3_i2,TRINITY_DN98140_c0_g1_i2
BP	GO:0043436	oxoacid metabolic process	3933	14	7.97	0.02783	0.247528	TRINITY_DN102670_c2_g5_i1,TRINITY_DN103217_c0_g1_i4,TRINITY_DN105792_c0_g1_i3,TRINITY_DN105914_c2_g7_i3,TRINITY_DN106923_c3_g7_i3,TRINITY_DN80068_c1_g1_i1,TRINITY_DN88595_c1_g3_i5,TRINITY_DN89603_c2_g5_i1,TRINITY_DN90034_c1_g5_i1,TRINITY_DN90180_c0_g4_i13,TRINITY_DN90180_c0_g4_i9,TRINITY_DN90375_c0_g1_i2,TRINITY_DN97581_c0_g3_i2,TRINITY_DN98140_c0_g1_i2
BP	GO:0009992	cellular water homeostasis	14	1	0.03	0.02799	0.247528	TRINITY_DN87479_c4_g3_i4
BP	GO:0030104	water homeostasis	14	1	0.03	0.02799	0.247528	TRINITY_DN87479_c4_g3_i4
BP	GO:0006082	organic acid metabolic process	3939	14	7.98	0.02814	0.247528	TRINITY_DN102670_c2_g5_i1,TRINITY_DN103217_c0_g1_i4,TRINITY_DN105792_c0_g1_i3,TRINITY_DN105914_c2_g7_i3,TRINITY_DN106923_c3_g7_i3,TRINITY_DN80068_c1_g1_i1,TRINITY_DN88595_c1_g3_i5,TRINITY_DN89603_c2_g5_i1,TRINITY_DN90034_c1_g5_i1,TRINITY_DN90180_c0_g4_i13,TRINITY_DN90180_c0_g4_i9,TRINITY_DN90375_c0_g1_i2,TRINITY_DN97581_c0_g3_i2,TRINITY_DN98140_c0_g1_i2
BP	GO:0009081	branched-chain amino acid metabolic process	134	2	0.27	0.03046	0.254008	TRINITY_DN103217_c0_g1_i4,TRINITY_DN88595_c1_g3_i5
BP	GO:0044281	small molecule metabolic process	6368	20	12.9	0.03062	0.254008	TRINITY_DN101403_c4_g6_i2,TRINITY_DN101403_c4_g8_i1,TRINITY_DN102384_c1_g1_i3,TRINITY_DN102670_c2_g5_i1,TRINITY_DN103217_c0_g1_i4,TRINITY_DN105792_c0_g1_i3,TRINITY_DN105914_c2_g7_i3,TRINITY_DN106923_c3_g7_i3,TRINITY_DN80068_c1_g1_i1,TRINITY_DN83303_c0_g3_i2,TRINITY_DN83308_c0_g1_i1,TRINITY_DN88595_c1_g3_i5,TRINITY_DN89603_c2_g5_i1,TRINITY_DN90034_c1_g5_i1,TRINITY_DN90180_c0_g4_i13,TRINITY_DN90180…
BP	GO:1902600	proton transmembrane transport	337	3	0.68	0.03142	0.254008	TRINITY_DN101403_c4_g6_i2,TRINITY_DN101403_c4_g8_i1,TRINITY_DN83303_c0_g3_i2
BP	GO:0098662	inorganic cation transmembrane transport	340	3	0.69	0.03213	0.254008	TRINITY_DN101403_c4_g6_i2,TRINITY_DN101403_c4_g8_i1,TRINITY_DN83303_c0_g3_i2
BP	GO:0098655	cation transmembrane transport	341	3	0.69	0.03237	0.254008	TRINITY_DN101403_c4_g6_i2,TRINITY_DN101403_c4_g8_i1,TRINITY_DN83303_c0_g3_i2
BP	GO:0006631	fatty acid metabolic process	872	5	1.77	0.03262	0.254008	TRINITY_DN105914_c2_g7_i3,TRINITY_DN80068_c1_g1_i1,TRINITY_DN90180_c0_g4_i13,TRINITY_DN90180_c0_g4_i9,TRINITY_DN97581_c0_g3_i2
BP	GO:0006812	cation transport	872	5	1.77	0.03262	0.254008	TRINITY_DN101403_c4_g6_i2,TRINITY_DN101403_c4_g8_i1,TRINITY_DN106240_c1_g1_i2,TRINITY_DN83303_c0_g3_i2,TRINITY_DN96823_c1_g2_i3
BP	GO:0098660	inorganic ion transmembrane transport	345	3	0.7	0.03333	0.255351	TRINITY_DN101403_c4_g6_i2,TRINITY_DN101403_c4_g8_i1,TRINITY_DN83303_c0_g3_i2
BP	GO:0006884	cell volume homeostasis	18	1	0.04	0.03584	0.261908	TRINITY_DN87479_c4_g3_i4
BP	GO:0010387	COP9 signalosome assembly	18	1	0.04	0.03584	0.261908	TRINITY_DN96371_c0_g3_i3
BP	GO:0016559	peroxisome fission	18	1	0.04	0.03584	0.261908	TRINITY_DN96429_c2_g2_i5
BP	GO:0019915	lipid storage	20	1	0.04	0.03974	0.281739	TRINITY_DN106747_c1_g6_i1
BP	GO:2000028	regulation of photoperiodism, flowering	20	1	0.04	0.03974	0.281739	TRINITY_DN91930_c0_g1_i1
BP	GO:0000959	mitochondrial RNA metabolic process	21	1	0.04	0.04169	0.284813	TRINITY_DN107613_c0_g1_i2
BP	GO:0055114	oxidation-reduction process	943	5	1.91	0.04324	0.284813	TRINITY_DN105914_c2_g7_i3,TRINITY_DN105973_c2_g5_i3,TRINITY_DN106923_c3_g7_i3,TRINITY_DN90034_c1_g5_i1,TRINITY_DN90375_c0_g1_i2
BP	GO:0006007	glucose catabolic process	22	1	0.04	0.04363	0.284813	TRINITY_DN102384_c1_g1_i3
BP	GO:0045333	cellular respiration	387	3	0.78	0.04434	0.284813	TRINITY_DN106923_c3_g7_i3,TRINITY_DN90034_c1_g5_i1,TRINITY_DN90375_c0_g1_i2
BP	GO:0009098	leucine biosynthetic process	23	1	0.05	0.04557	0.284813	TRINITY_DN103217_c0_g1_i4
BP	GO:0019357	nicotinate nucleotide biosynthetic process	23	1	0.05	0.04557	0.284813	TRINITY_DN83308_c0_g1_i1
BP	GO:0019358	nicotinate nucleotide salvage	23	1	0.05	0.04557	0.284813	TRINITY_DN83308_c0_g1_i1
BP	GO:0019365	pyridine nucleotide salvage	23	1	0.05	0.04557	0.284813	TRINITY_DN83308_c0_g1_i1
BP	GO:0046497	nicotinate nucleotide metabolic process	23	1	0.05	0.04557	0.284813	TRINITY_DN83308_c0_g1_i1
BP	GO:0008361	regulation of cell size	24	1	0.05	0.0475	0.289263	TRINITY_DN87479_c4_g3_i4
BP	GO:0043628	ncRNA 3'-end processing	24	1	0.05	0.0475	0.289263	TRINITY_DN107613_c0_g1_i2
CC	GO:0005737	cytoplasm	11701	36	20.94	0.00036	0.0396	TRINITY_DN101781_c1_g1_i2,TRINITY_DN102384_c1_g1_i3,TRINITY_DN102401_c1_g2_i3,TRINITY_DN102670_c2_g5_i1,TRINITY_DN102711_c1_g6_i5,TRINITY_DN103217_c0_g1_i4,TRINITY_DN103340_c0_g3_i5,TRINITY_DN103587_c4_g3_i1,TRINITY_DN103809_c1_g13_i4,TRINITY_DN104715_c0_g4_i11,TRINITY_DN105792_c0_g1_i3,TRINITY_DN106923_c3_g7_i3,TRINITY_DN107613_c0_g1_i2,TRINITY_DN108134_c2_g3_i2,TRINITY_DN76737_c0_g1_i2,TRINITY_…
CC	GO:0005840	ribosome	1901	10	3.4	0.00218	0.0979	TRINITY_DN101781_c1_g1_i2,TRINITY_DN102401_c1_g2_i3,TRINITY_DN103340_c0_g3_i5,TRINITY_DN103587_c4_g3_i1,TRINITY_DN108134_c2_g3_i2,TRINITY_DN79475_c0_g4_i2,TRINITY_DN94038_c3_g5_i4,TRINITY_DN94211_c0_g1_i3,TRINITY_DN96923_c0_g7_i2,TRINITY_DN97993_c0_g3_i1
CC	GO:0044444	cytoplasmic part	8779	27	15.71	0.00267	0.0979	TRINITY_DN101781_c1_g1_i2,TRINITY_DN102401_c1_g2_i3,TRINITY_DN103340_c0_g3_i5,TRINITY_DN103587_c4_g3_i1,TRINITY_DN103809_c1_g13_i4,TRINITY_DN106923_c3_g7_i3,TRINITY_DN107613_c0_g1_i2,TRINITY_DN108134_c2_g3_i2,TRINITY_DN76737_c0_g1_i2,TRINITY_DN79475_c0_g4_i2,TRINITY_DN83846_c0_g1_i1,TRINITY_DN83846_c0_g1_i4,TRINITY_DN83846_c0_g3_i1,TRINITY_DN86416_c1_g2_i1,TRINITY_DN86416_c1_g3_i3,TRINITY_DN87479…
CC	GO:0045261	proton-transporting ATP synthase complex, catalytic core F(1)	72	2	0.13	0.00747	0.146221	TRINITY_DN101403_c4_g6_i2,TRINITY_DN101403_c4_g8_i1
CC	GO:0005622	intracellular	23502	54	42.06	0.0103	0.146221	TRINITY_DN100333_c2_g3_i1,TRINITY_DN101403_c4_g6_i2,TRINITY_DN101403_c4_g8_i1,TRINITY_DN101781_c1_g1_i2,TRINITY_DN102384_c1_g1_i3,TRINITY_DN102401_c1_g2_i3,TRINITY_DN102670_c2_g5_i1,TRINITY_DN102711_c1_g6_i5,TRINITY_DN103094_c0_g5_i6,TRINITY_DN103217_c0_g1_i4,TRINITY_DN103340_c0_g3_i5,TRINITY_DN103587_c4_g3_i1,TRINITY_DN103724_c1_g2_i4,TRINITY_DN103809_c1_g13_i4,TRINITY_DN104715_c0_g4_i11,TRINITY…
CC	GO:0000346	transcription export complex	6	1	0.01	0.01069	0.146221	TRINITY_DN96830_c1_g2_i3
CC	GO:0000445	THO complex part of transcription export complex	6	1	0.01	0.01069	0.146221	TRINITY_DN96830_c1_g2_i3
CC	GO:0009536	plastid	1741	8	3.12	0.013	0.146221	TRINITY_DN83846_c0_g1_i1,TRINITY_DN83846_c0_g1_i4,TRINITY_DN83846_c0_g3_i1,TRINITY_DN86416_c1_g2_i1,TRINITY_DN86416_c1_g3_i3,TRINITY_DN87486_c3_g2_i2,TRINITY_DN89603_c2_g5_i1,TRINITY_DN97581_c0_g3_i2
CC	GO:1990904	ribonucleoprotein complex	2505	10	4.48	0.01431	0.146221	TRINITY_DN101781_c1_g1_i2,TRINITY_DN102401_c1_g2_i3,TRINITY_DN103340_c0_g3_i5,TRINITY_DN103587_c4_g3_i1,TRINITY_DN108134_c2_g3_i2,TRINITY_DN79475_c0_g4_i2,TRINITY_DN94038_c3_g5_i4,TRINITY_DN94211_c0_g1_i3,TRINITY_DN96923_c0_g7_i2,TRINITY_DN97993_c0_g3_i1
CC	GO:0000347	THO complex	9	1	0.02	0.01599	0.146221	TRINITY_DN96830_c1_g2_i3
CC	GO:0005785	signal recognition particle receptor complex	9	1	0.02	0.01599	0.146221	TRINITY_DN95029_c1_g1_i4
CC	GO:0044464	cell part	25170	56	45.04	0.0175	0.146221	TRINITY_DN100333_c2_g3_i1,TRINITY_DN101403_c4_g6_i2,TRINITY_DN101403_c4_g8_i1,TRINITY_DN101781_c1_g1_i2,TRINITY_DN102384_c1_g1_i3,TRINITY_DN102401_c1_g2_i3,TRINITY_DN102670_c2_g5_i1,TRINITY_DN102711_c1_g6_i5,TRINITY_DN103038_c4_g1_i3,TRINITY_DN103094_c0_g5_i6,TRINITY_DN103217_c0_g1_i4,TRINITY_DN103340_c0_g3_i5,TRINITY_DN103587_c4_g3_i1,TRINITY_DN103724_c1_g2_i4,TRINITY_DN103809_c1_g13_i4,TRINITY_…
CC	GO:0045259	proton-transporting ATP synthase complex	115	2	0.21	0.01822	0.146221	TRINITY_DN101403_c4_g6_i2,TRINITY_DN101403_c4_g8_i1
CC	GO:0005623	cell	25795	57	46.16	0.01861	0.146221	TRINITY_DN100333_c2_g3_i1,TRINITY_DN101403_c4_g6_i2,TRINITY_DN101403_c4_g8_i1,TRINITY_DN101781_c1_g1_i2,TRINITY_DN102384_c1_g1_i3,TRINITY_DN102401_c1_g2_i3,TRINITY_DN102670_c2_g5_i1,TRINITY_DN102711_c1_g6_i5,TRINITY_DN103038_c4_g1_i3,TRINITY_DN103094_c0_g5_i6,TRINITY_DN103217_c0_g1_i4,TRINITY_DN103340_c0_g3_i5,TRINITY_DN103587_c4_g3_i1,TRINITY_DN103724_c1_g2_i4,TRINITY_DN103809_c1_g13_i4,TRINITY_…
CC	GO:0033178	proton-transporting two-sector ATPase complex, catalytic domain	134	2	0.24	0.02424	0.162006	TRINITY_DN101403_c4_g6_i2,TRINITY_DN101403_c4_g8_i1
CC	GO:0044424	intracellular part	21261	48	38.05	0.02632	0.162006	TRINITY_DN100333_c2_g3_i1,TRINITY_DN101403_c4_g6_i2,TRINITY_DN101403_c4_g8_i1,TRINITY_DN101781_c1_g1_i2,TRINITY_DN102384_c1_g1_i3,TRINITY_DN102401_c1_g2_i3,TRINITY_DN102670_c2_g5_i1,TRINITY_DN102711_c1_g6_i5,TRINITY_DN103094_c0_g5_i6,TRINITY_DN103217_c0_g1_i4,TRINITY_DN103340_c0_g3_i5,TRINITY_DN103587_c4_g3_i1,TRINITY_DN103809_c1_g13_i4,TRINITY_DN104715_c0_g4_i11,TRINITY_DN105792_c0_g1_i3,TRINITY…
CC	GO:0005791	rough endoplasmic reticulum	15	1	0.03	0.02651	0.162006	TRINITY_DN95029_c1_g1_i4
CC	GO:0030867	rough endoplasmic reticulum membrane	15	1	0.03	0.02651	0.162006	TRINITY_DN95029_c1_g1_i4
CC	GO:0032991	protein-containing complex	7964	21	14.25	0.0418	0.221833	TRINITY_DN101403_c4_g6_i2,TRINITY_DN101403_c4_g8_i1,TRINITY_DN101781_c1_g1_i2,TRINITY_DN102401_c1_g2_i3,TRINITY_DN103340_c0_g3_i5,TRINITY_DN103587_c4_g3_i1,TRINITY_DN105820_c0_g1_i5,TRINITY_DN106923_c3_g7_i3,TRINITY_DN108134_c2_g3_i2,TRINITY_DN79475_c0_g4_i2,TRINITY_DN87486_c3_g2_i2,TRINITY_DN94038_c3_g5_i4,TRINITY_DN94211_c0_g1_i3,TRINITY_DN95029_c1_g1_i4,TRINITY_DN95609_c1_g3_i8,TRINITY_DN95657…
CC	GO:0043228	non-membrane-bounded organelle	4289	13	7.68	0.04235	0.221833	TRINITY_DN101781_c1_g1_i2,TRINITY_DN102401_c1_g2_i3,TRINITY_DN103340_c0_g3_i5,TRINITY_DN103587_c4_g3_i1,TRINITY_DN104715_c0_g4_i11,TRINITY_DN108134_c2_g3_i2,TRINITY_DN79475_c0_g4_i2,TRINITY_DN94038_c3_g5_i4,TRINITY_DN94211_c0_g1_i3,TRINITY_DN95657_c1_g2_i2,TRINITY_DN96923_c0_g7_i2,TRINITY_DN97993_c0_g3_i1,TRINITY_DN99399_c1_g1_i2
CC	GO:0043232	intracellular non-membrane-bounded organelle	4289	13	7.68	0.04235	0.221833	TRINITY_DN101781_c1_g1_i2,TRINITY_DN102401_c1_g2_i3,TRINITY_DN103340_c0_g3_i5,TRINITY_DN103587_c4_g3_i1,TRINITY_DN104715_c0_g4_i11,TRINITY_DN108134_c2_g3_i2,TRINITY_DN79475_c0_g4_i2,TRINITY_DN94038_c3_g5_i4,TRINITY_DN94211_c0_g1_i3,TRINITY_DN95657_c1_g2_i2,TRINITY_DN96923_c0_g7_i2,TRINITY_DN97993_c0_g3_i1,TRINITY_DN99399_c1_g1_i2
MF	GO:0016984	ribulose-bisphosphate carboxylase activity	107	5	0.17	9.8e-07	0.00024696	TRINITY_DN83846_c0_g1_i1,TRINITY_DN83846_c0_g1_i4,TRINITY_DN83846_c0_g3_i1,TRINITY_DN86416_c1_g2_i1,TRINITY_DN86416_c1_g3_i3
MF	GO:0016831	carboxy-lyase activity	422	6	0.69	7.2e-05	0.005922	TRINITY_DN83846_c0_g1_i1,TRINITY_DN83846_c0_g1_i4,TRINITY_DN83846_c0_g3_i1,TRINITY_DN86416_c1_g2_i1,TRINITY_DN86416_c1_g3_i3,TRINITY_DN98140_c0_g1_i2
MF	GO:0004379	glycylpeptide N-tetradecanoyltransferase activity	9	2	0.01	9.4e-05	0.005922	TRINITY_DN93242_c0_g2_i4,TRINITY_DN93242_c0_g2_i7
MF	GO:0019107	myristoyltransferase activity	9	2	0.01	9.4e-05	0.005922	TRINITY_DN93242_c0_g2_i4,TRINITY_DN93242_c0_g2_i7
MF	GO:0004407	histone deacetylase activity	17	2	0.03	0.00035	0.01764	TRINITY_DN103094_c0_g5_i5,TRINITY_DN103094_c0_g5_i6
MF	GO:0033558	protein deacetylase activity	20	2	0.03	0.00049	0.02058	TRINITY_DN103094_c0_g5_i5,TRINITY_DN103094_c0_g5_i6
MF	GO:0016830	carbon-carbon lyase activity	623	6	1.01	0.00058	0.02088	TRINITY_DN83846_c0_g1_i1,TRINITY_DN83846_c0_g1_i4,TRINITY_DN83846_c0_g3_i1,TRINITY_DN86416_c1_g2_i1,TRINITY_DN86416_c1_g3_i3,TRINITY_DN98140_c0_g1_i2
MF	GO:0046933	proton-transporting ATP synthase activity, rotational mechanism	106	3	0.17	0.00072	0.021	TRINITY_DN101403_c4_g6_i2,TRINITY_DN101403_c4_g8_i1,TRINITY_DN83303_c0_g3_i2
MF	GO:0004497	monooxygenase activity	1182	8	1.92	0.00075	0.021	TRINITY_DN104949_c1_g5_i2,TRINITY_DN83846_c0_g1_i1,TRINITY_DN83846_c0_g1_i4,TRINITY_DN83846_c0_g3_i1,TRINITY_DN86416_c1_g2_i1,TRINITY_DN86416_c1_g3_i3,TRINITY_DN99679_c4_g4_i1,TRINITY_DN99679_c4_g4_i3
MF	GO:0019213	deacetylase activity	28	2	0.05	0.00096	0.024192	TRINITY_DN103094_c0_g5_i5,TRINITY_DN103094_c0_g5_i6
MF	GO:0016829	lyase activity	1892	10	3.07	0.00112	0.0256582	TRINITY_DN106923_c3_g7_i3,TRINITY_DN78522_c0_g2_i1,TRINITY_DN83846_c0_g1_i1,TRINITY_DN83846_c0_g1_i4,TRINITY_DN83846_c0_g3_i1,TRINITY_DN86416_c1_g2_i1,TRINITY_DN86416_c1_g3_i3,TRINITY_DN89603_c2_g5_i1,TRINITY_DN96375_c2_g3_i5,TRINITY_DN98140_c0_g1_i2
MF	GO:0031177	phosphopantetheine binding	33	2	0.05	0.00134	0.02814	TRINITY_DN90180_c0_g4_i13,TRINITY_DN90180_c0_g4_i9
MF	GO:0048037	cofactor binding	5572	19	9.05	0.00181	0.0350862	TRINITY_DN101149_c3_g3_i7,TRINITY_DN103217_c0_g1_i4,TRINITY_DN103661_c2_g6_i4,TRINITY_DN104949_c1_g5_i2,TRINITY_DN105914_c2_g7_i3,TRINITY_DN105973_c2_g5_i3,TRINITY_DN75444_c0_g1_i1,TRINITY_DN84075_c2_g1_i3,TRINITY_DN87486_c3_g2_i2,TRINITY_DN87655_c1_g1_i1,TRINITY_DN90180_c0_g4_i13,TRINITY_DN90180_c0_g4_i9,TRINITY_DN90375_c0_g1_i2,TRINITY_DN92382_c1_g1_i2,TRINITY_DN97692_c2_g1_i10,TRINITY_DN97692_…
MF	GO:0044769	ATPase activity, coupled to transmembrane movement of ions, rotational mechanism	156	3	0.25	0.00217	0.03906	TRINITY_DN101403_c4_g6_i2,TRINITY_DN101403_c4_g8_i1,TRINITY_DN83303_c0_g3_i2
MF	GO:0052689	carboxylic ester hydrolase activity	587	5	0.95	0.00283	0.04725	TRINITY_DN105792_c0_g1_i3,TRINITY_DN106610_c0_g1_i3,TRINITY_DN106654_c3_g9_i1,TRINITY_DN95031_c0_g2_i1,TRINITY_DN98881_c3_g2_i2
MF	GO:0033218	amide binding	175	3	0.28	0.003	0.04725	TRINITY_DN75444_c0_g1_i1,TRINITY_DN90180_c0_g4_i13,TRINITY_DN90180_c0_g4_i9
MF	GO:0009881	photoreceptor activity	54	2	0.09	0.00354	0.04956	TRINITY_DN89699_c0_g1_i1,TRINITY_DN89699_c0_g1_i2
MF	GO:0072341	modified amino acid binding	54	2	0.09	0.00354	0.04956	TRINITY_DN90180_c0_g4_i13,TRINITY_DN90180_c0_g4_i9
MF	GO:0000155	phosphorelay sensor kinase activity	202	3	0.33	0.00448	0.05532	TRINITY_DN106758_c3_g2_i5,TRINITY_DN89699_c0_g1_i1,TRINITY_DN89699_c0_g1_i2
MF	GO:0004673	protein histidine kinase activity	204	3	0.33	0.00461	0.05532	TRINITY_DN106758_c3_g2_i5,TRINITY_DN89699_c0_g1_i1,TRINITY_DN89699_c0_g1_i2
MF	GO:0016775	phosphotransferase activity, nitrogenous group as acceptor	204	3	0.33	0.00461	0.05532	TRINITY_DN106758_c3_g2_i5,TRINITY_DN89699_c0_g1_i1,TRINITY_DN89699_c0_g1_i2
MF	GO:0016616	oxidoreductase activity, acting on the CH-OH group of donors, NAD or NADP as acceptor	691	5	1.12	0.00562	0.0643745	TRINITY_DN103217_c0_g1_i4,TRINITY_DN88595_c1_g3_i5,TRINITY_DN90034_c1_g5_i1,TRINITY_DN90375_c0_g1_i2,TRINITY_DN96146_c0_g5_i9
MF	GO:0003735	structural constituent of ribosome	1655	8	2.69	0.00588	0.0644243	TRINITY_DN101781_c1_g1_i2,TRINITY_DN102401_c1_g2_i3,TRINITY_DN103340_c0_g3_i5,TRINITY_DN103587_c4_g3_i1,TRINITY_DN79475_c0_g4_i2,TRINITY_DN94038_c3_g5_i4,TRINITY_DN94211_c0_g1_i3,TRINITY_DN97993_c0_g3_i1
MF	GO:0003862	3-isopropylmalate dehydrogenase activity	4	1	0.01	0.00648	0.06804	TRINITY_DN103217_c0_g1_i4
MF	GO:0016836	hydro-lyase activity	466	4	0.76	0.00726	0.0731808	TRINITY_DN106923_c3_g7_i3,TRINITY_DN78522_c0_g2_i1,TRINITY_DN89603_c2_g5_i1,TRINITY_DN96375_c2_g3_i5
MF	GO:0009378	four-way junction helicase activity	5	1	0.01	0.00809	0.0755067	TRINITY_DN104715_c0_g4_i11
MF	GO:0016614	oxidoreductase activity, acting on CH-OH group of donors	1063	6	1.73	0.00809	0.0755067	TRINITY_DN103217_c0_g1_i4,TRINITY_DN105914_c2_g7_i3,TRINITY_DN88595_c1_g3_i5,TRINITY_DN90034_c1_g5_i1,TRINITY_DN90375_c0_g1_i2,TRINITY_DN96146_c0_g5_i9
MF	GO:0019842	vitamin binding	873	5	1.42	0.01437	0.126174	TRINITY_DN101149_c3_g3_i7,TRINITY_DN87655_c1_g1_i1,TRINITY_DN90180_c0_g4_i13,TRINITY_DN90180_c0_g4_i9,TRINITY_DN98140_c0_g1_i2
MF	GO:0045300	acyl-[acyl-carrier-protein] desaturase activity	9	1	0.01	0.01452	0.126174	TRINITY_DN97581_c0_g3_i2
MF	GO:0005506	iron ion binding	1593	7	2.59	0.01575	0.128806	TRINITY_DN104949_c1_g5_i2,TRINITY_DN84075_c2_g1_i3,TRINITY_DN85479_c6_g1_i1,TRINITY_DN90907_c3_g4_i3,TRINITY_DN92382_c1_g1_i2,TRINITY_DN99679_c4_g4_i1,TRINITY_DN99679_c4_g4_i3
MF	GO:0016491	oxidoreductase activity	8881	23	14.42	0.017	0.128806	TRINITY_DN103217_c0_g1_i4,TRINITY_DN104444_c0_g5_i1,TRINITY_DN104949_c1_g5_i2,TRINITY_DN105914_c2_g7_i3,TRINITY_DN105924_c3_g9_i3,TRINITY_DN105973_c2_g5_i3,TRINITY_DN80068_c1_g1_i1,TRINITY_DN83846_c0_g1_i1,TRINITY_DN83846_c0_g1_i4,TRINITY_DN83846_c0_g3_i1,TRINITY_DN84075_c2_g1_i3,TRINITY_DN86416_c1_g2_i1,TRINITY_DN86416_c1_g3_i3,TRINITY_DN88595_c1_g3_i5,TRINITY_DN90034_c1_g5_i1,TRINITY_DN90375_c0…
MF	GO:0016869	intramolecular transferase activity, transferring amino groups	11	1	0.02	0.01771	0.128806	TRINITY_DN87655_c1_g1_i1
MF	GO:0042286	glutamate-1-semialdehyde 2,1-aminomutase activity	11	1	0.02	0.01771	0.128806	TRINITY_DN87655_c1_g1_i1
MF	GO:0016811	hydrolase activity, acting on carbon-nitrogen (but not peptide) bonds, in linear amides	125	2	0.2	0.01781	0.128806	TRINITY_DN103094_c0_g5_i5,TRINITY_DN103094_c0_g5_i6
MF	GO:0050662	coenzyme binding	2866	10	4.65	0.01905	0.128806	TRINITY_DN101149_c3_g3_i7,TRINITY_DN103217_c0_g1_i4,TRINITY_DN103661_c2_g6_i4,TRINITY_DN105914_c2_g7_i3,TRINITY_DN75444_c0_g1_i1,TRINITY_DN87655_c1_g1_i1,TRINITY_DN90375_c0_g1_i2,TRINITY_DN97692_c2_g1_i10,TRINITY_DN97692_c2_g1_i7,TRINITY_DN98140_c0_g1_i2
MF	GO:0002161	aminoacyl-tRNA editing activity	134	2	0.22	0.02029	0.128806	TRINITY_DN105792_c0_g1_i3,TRINITY_DN95031_c0_g2_i1
MF	GO:0017136	NAD-dependent histone deacetylase activity	13	1	0.02	0.0209	0.128806	TRINITY_DN103094_c0_g5_i6
MF	GO:0031078	histone deacetylase activity (H3-K14 specific)	13	1	0.02	0.0209	0.128806	TRINITY_DN103094_c0_g5_i6
MF	GO:0032041	NAD-dependent histone deacetylase activity (H3-K14 specific)	13	1	0.02	0.0209	0.128806	TRINITY_DN103094_c0_g5_i6
MF	GO:0102483	scopolin beta-glucosidase activity	13	1	0.02	0.0209	0.128806	TRINITY_DN104527_c4_g2_i3
MF	GO:0005198	structural molecule activity	2085	8	3.38	0.02109	0.128806	TRINITY_DN101781_c1_g1_i2,TRINITY_DN102401_c1_g2_i3,TRINITY_DN103340_c0_g3_i5,TRINITY_DN103587_c4_g3_i1,TRINITY_DN79475_c0_g4_i2,TRINITY_DN94038_c3_g5_i4,TRINITY_DN94211_c0_g1_i3,TRINITY_DN97993_c0_g3_i1
MF	GO:0005372	water transmembrane transporter activity	14	1	0.02	0.02249	0.128806	TRINITY_DN87479_c4_g3_i4
MF	GO:0015250	water channel activity	14	1	0.02	0.02249	0.128806	TRINITY_DN87479_c4_g3_i4
MF	GO:0015254	glycerol channel activity	14	1	0.02	0.02249	0.128806	TRINITY_DN87479_c4_g3_i4
MF	GO:0015168	glycerol transmembrane transporter activity	15	1	0.02	0.02408	0.131966	TRINITY_DN87479_c4_g3_i4
MF	GO:0015166	polyol transmembrane transporter activity	16	1	0.03	0.02566	0.131966	TRINITY_DN87479_c4_g3_i4
MF	GO:0034979	NAD-dependent protein deacetylase activity	16	1	0.03	0.02566	0.131966	TRINITY_DN103094_c0_g5_i6
MF	GO:0035299	inositol pentakisphosphate 2-kinase activity	16	1	0.03	0.02566	0.131966	TRINITY_DN96341_c0_g1_i1
MF	GO:1901618	organic hydroxy compound transmembrane transporter activity	16	1	0.03	0.02566	0.131966	TRINITY_DN87479_c4_g3_i4
MF	GO:0003879	ATP phosphoribosyltransferase activity	18	1	0.03	0.02882	0.1435	TRINITY_DN102670_c2_g5_i1
MF	GO:0004806	triglyceride lipase activity	19	1	0.03	0.0304	0.1435	TRINITY_DN106610_c0_g1_i3
MF	GO:0019829	cation-transporting ATPase activity	416	3	0.68	0.03075	0.1435	TRINITY_DN101403_c4_g6_i2,TRINITY_DN101403_c4_g8_i1,TRINITY_DN83303_c0_g3_i2
MF	GO:0022853	active ion transmembrane transporter activity	416	3	0.68	0.03075	0.1435	TRINITY_DN101403_c4_g6_i2,TRINITY_DN101403_c4_g8_i1,TRINITY_DN83303_c0_g3_i2
MF	GO:0042625	ATPase coupled ion transmembrane transporter activity	416	3	0.68	0.03075	0.1435	TRINITY_DN101403_c4_g6_i2,TRINITY_DN101403_c4_g8_i1,TRINITY_DN83303_c0_g3_i2
MF	GO:0004450	isocitrate dehydrogenase (NADP+) activity	21	1	0.03	0.03355	0.15372	TRINITY_DN90375_c0_g1_i2
MF	GO:0004335	galactokinase activity	22	1	0.04	0.03512	0.155267	TRINITY_DN92458_c0_g1_i2
MF	GO:0043140	ATP-dependent 3'-5' DNA helicase activity	22	1	0.04	0.03512	0.155267	TRINITY_DN104715_c0_g4_i11
MF	GO:0004516	nicotinate phosphoribosyltransferase activity	23	1	0.04	0.03668	0.156667	TRINITY_DN83308_c0_g1_i1
MF	GO:0043138	3'-5' DNA helicase activity	23	1	0.04	0.03668	0.156667	TRINITY_DN104715_c0_g4_i11
MF	GO:0004455	ketol-acid reductoisomerase activity	24	1	0.04	0.03825	0.16065	TRINITY_DN88595_c1_g3_i5
MF	GO:0019843	rRNA binding	192	2	0.31	0.03928	0.161808	TRINITY_DN102401_c1_g2_i3,TRINITY_DN103587_c4_g3_i1
MF	GO:0008970	phospholipase A1 activity	25	1	0.04	0.03981	0.161808	TRINITY_DN98881_c3_g2_i2
MF	GO:0004514	nicotinate-nucleotide diphosphorylase (carboxylating) activity	28	1	0.05	0.04448	0.17792	TRINITY_DN83308_c0_g1_i1
MF	GO:0008422	beta-glucosidase activity	31	1	0.05	0.04913	0.193449	TRINITY_DN104527_c4_g2_i3

## Sheet: Diff_Sig_G2 vs G7
Supplementary Table S4-E. List of significantly differentially expressed genes (unigenes) between Group-2 and Group-7 that were annotated with different GO terms of Biological Process (BP), Cellular Component (CC) or Molecular Function (MF) GO classes.
GO Class	GO.ID	Term	Annotated	Significant	Expected	P.value	P.adjust	Genelist
BP	GO:0018298	protein-chromophore linkage	420	6	0.79	0.00015	0.024862	TRINITY_DN56324_c0_g1_i1,TRINITY_DN87486_c3_g2_i2,TRINITY_DN89699_c0_g1_i1,TRINITY_DN89699_c0_g1_i2,TRINITY_DN95394_c7_g8_i1,TRINITY_DN98660_c2_g4_i1
BP	GO:0007602	phototransduction	14	2	0.03	0.00031	0.024862	TRINITY_DN89699_c0_g1_i1,TRINITY_DN89699_c0_g1_i2
BP	GO:0009585	red, far-red light phototransduction	14	2	0.03	0.00031	0.024862	TRINITY_DN89699_c0_g1_i1,TRINITY_DN89699_c0_g1_i2
BP	GO:0010017	red or far-red light signaling pathway	14	2	0.03	0.00031	0.024862	TRINITY_DN89699_c0_g1_i1,TRINITY_DN89699_c0_g1_i2
BP	GO:0071489	cellular response to red or far red light	14	2	0.03	0.00031	0.024862	TRINITY_DN89699_c0_g1_i1,TRINITY_DN89699_c0_g1_i2
BP	GO:0017006	protein-tetrapyrrole linkage	21	2	0.04	0.00072	0.0314117	TRINITY_DN89699_c0_g1_i1,TRINITY_DN89699_c0_g1_i2
BP	GO:0009639	response to red or far red light	23	2	0.04	0.00086	0.0314117	TRINITY_DN89699_c0_g1_i1,TRINITY_DN89699_c0_g1_i2
BP	GO:0006102	isocitrate metabolic process	24	2	0.05	0.00094	0.0314117	TRINITY_DN89603_c2_g5_i1,TRINITY_DN90375_c0_g1_i2
BP	GO:0071214	cellular response to abiotic stimulus	24	2	0.05	0.00094	0.0314117	TRINITY_DN89699_c0_g1_i1,TRINITY_DN89699_c0_g1_i2
BP	GO:0071478	cellular response to radiation	24	2	0.05	0.00094	0.0314117	TRINITY_DN89699_c0_g1_i1,TRINITY_DN89699_c0_g1_i2
BP	GO:0071482	cellular response to light stimulus	24	2	0.05	0.00094	0.0314117	TRINITY_DN89699_c0_g1_i1,TRINITY_DN89699_c0_g1_i2
BP	GO:0104004	cellular response to environmental stimulus	24	2	0.05	0.00094	0.0314117	TRINITY_DN89699_c0_g1_i1,TRINITY_DN89699_c0_g1_i2
BP	GO:0009853	photorespiration	120	3	0.23	0.00155	0.0478115	TRINITY_DN83846_c0_g1_i1,TRINITY_DN83846_c0_g1_i4,TRINITY_DN86416_c1_g2_i1
BP	GO:0006423	cysteinyl-tRNA aminoacylation	33	2	0.06	0.00178	0.0509843	TRINITY_DN101040_c0_g5_i15,TRINITY_DN81457_c1_g1_i2
BP	GO:0009584	detection of visible light	37	2	0.07	0.00223	0.0591475	TRINITY_DN89699_c0_g1_i1,TRINITY_DN89699_c0_g1_i2
BP	GO:0009583	detection of light stimulus	38	2	0.07	0.00236	0.0591475	TRINITY_DN89699_c0_g1_i1,TRINITY_DN89699_c0_g1_i2
BP	GO:0009581	detection of external stimulus	41	2	0.08	0.00274	0.0610411	TRINITY_DN89699_c0_g1_i1,TRINITY_DN89699_c0_g1_i2
BP	GO:0009582	detection of abiotic stimulus	41	2	0.08	0.00274	0.0610411	TRINITY_DN89699_c0_g1_i1,TRINITY_DN89699_c0_g1_i2
BP	GO:0015979	photosynthesis	1003	7	1.89	0.00293	0.0618384	TRINITY_DN56324_c0_g1_i1,TRINITY_DN83846_c0_g1_i1,TRINITY_DN83846_c0_g1_i4,TRINITY_DN86416_c1_g2_i1,TRINITY_DN87486_c3_g2_i2,TRINITY_DN95394_c7_g8_i1,TRINITY_DN98660_c2_g4_i1
BP	GO:0009416	response to light stimulus	163	3	0.31	0.00368	0.0655548	TRINITY_DN89699_c0_g1_i1,TRINITY_DN89699_c0_g1_i2,TRINITY_DN98660_c2_g4_i1
BP	GO:0046437	D-amino acid biosynthetic process	2	1	0	0.00376	0.0655548	TRINITY_DN96669_c1_g5_i4
BP	GO:0070178	D-serine metabolic process	2	1	0	0.00376	0.0655548	TRINITY_DN96669_c1_g5_i4
BP	GO:0070179	D-serine biosynthetic process	2	1	0	0.00376	0.0655548	TRINITY_DN96669_c1_g5_i4
BP	GO:0009314	response to radiation	177	3	0.33	0.00463	0.0750019	TRINITY_DN89699_c0_g1_i1,TRINITY_DN89699_c0_g1_i2,TRINITY_DN98660_c2_g4_i1
BP	GO:0015969	guanosine tetraphosphate metabolic process	56	2	0.11	0.00505	0.0750019	TRINITY_DN100499_c0_g3_i4,TRINITY_DN91061_c0_g1_i9
BP	GO:0034035	purine ribonucleoside bisphosphate metabolic process	56	2	0.11	0.00505	0.0750019	TRINITY_DN100499_c0_g3_i4,TRINITY_DN91061_c0_g1_i9
BP	GO:0051606	detection of stimulus	56	2	0.11	0.00505	0.0750019	TRINITY_DN89699_c0_g1_i1,TRINITY_DN89699_c0_g1_i2
BP	GO:0015977	carbon fixation	187	3	0.35	0.00539	0.0771925	TRINITY_DN83846_c0_g1_i1,TRINITY_DN83846_c0_g1_i4,TRINITY_DN86416_c1_g2_i1
BP	GO:0009765	photosynthesis, light harvesting	383	4	0.72	0.00605	0.0836569	TRINITY_DN56324_c0_g1_i1,TRINITY_DN87486_c3_g2_i2,TRINITY_DN95394_c7_g8_i1,TRINITY_DN98660_c2_g4_i1
BP	GO:0042762	regulation of sulfur metabolic process	4	1	0.01	0.0075	0.10025	TRINITY_DN106448_c0_g5_i2
BP	GO:1901564	organonitrogen compound metabolic process	10023	29	18.85	0.00937	0.121205	TRINITY_DN100029_c1_g3_i1,TRINITY_DN100499_c0_g3_i4,TRINITY_DN100999_c0_g4_i2,TRINITY_DN101040_c0_g5_i15,TRINITY_DN101403_c4_g6_i2,TRINITY_DN102289_c0_g2_i1,TRINITY_DN102670_c2_g5_i1,TRINITY_DN103217_c0_g1_i4,TRINITY_DN103782_c4_g1_i6,TRINITY_DN104856_c0_g8_i1,TRINITY_DN107106_c1_g1_i10,TRINITY_DN56324_c0_g1_i1,TRINITY_DN73589_c0_g1_i1,TRINITY_DN79475_c0_g4_i2,TRINITY_DN81457_c1_g1_i2,TRINITY_DN8…
BP	GO:0019538	protein metabolic process	5886	19	11.07	0.01323	0.153109	TRINITY_DN100029_c1_g3_i1,TRINITY_DN100999_c0_g4_i2,TRINITY_DN101040_c0_g5_i15,TRINITY_DN102289_c0_g2_i1,TRINITY_DN103782_c4_g1_i6,TRINITY_DN107106_c1_g1_i10,TRINITY_DN56324_c0_g1_i1,TRINITY_DN73589_c0_g1_i1,TRINITY_DN79475_c0_g4_i2,TRINITY_DN81457_c1_g1_i2,TRINITY_DN87486_c3_g2_i2,TRINITY_DN89699_c0_g1_i1,TRINITY_DN89699_c0_g1_i2,TRINITY_DN93242_c0_g2_i4,TRINITY_DN94038_c3_g5_i1,TRINITY_DN94038_…
BP	GO:0044267	cellular protein metabolic process	5469	18	10.28	0.01323	0.153109	TRINITY_DN100029_c1_g3_i1,TRINITY_DN100999_c0_g4_i2,TRINITY_DN101040_c0_g5_i15,TRINITY_DN103782_c4_g1_i6,TRINITY_DN107106_c1_g1_i10,TRINITY_DN56324_c0_g1_i1,TRINITY_DN73589_c0_g1_i1,TRINITY_DN79475_c0_g4_i2,TRINITY_DN81457_c1_g1_i2,TRINITY_DN87486_c3_g2_i2,TRINITY_DN89699_c0_g1_i1,TRINITY_DN89699_c0_g1_i2,TRINITY_DN93242_c0_g2_i4,TRINITY_DN94038_c3_g5_i1,TRINITY_DN94038_c3_g5_i4,TRINITY_DN95394_c…
BP	GO:0045489	pectin biosynthetic process	94	2	0.18	0.01368	0.153109	TRINITY_DN76737_c0_g1_i1,TRINITY_DN76737_c0_g1_i2
BP	GO:0019684	photosynthesis, light reaction	492	4	0.93	0.01416	0.153109	TRINITY_DN56324_c0_g1_i1,TRINITY_DN87486_c3_g2_i2,TRINITY_DN95394_c7_g8_i1,TRINITY_DN98660_c2_g4_i1
BP	GO:0006101	citrate metabolic process	268	3	0.5	0.01431	0.153109	TRINITY_DN89603_c2_g5_i1,TRINITY_DN90034_c1_g5_i1,TRINITY_DN90375_c0_g1_i2
BP	GO:0006464	cellular protein modification process	2414	10	4.54	0.01562	0.153109	TRINITY_DN100029_c1_g3_i1,TRINITY_DN56324_c0_g1_i1,TRINITY_DN73589_c0_g1_i1,TRINITY_DN87486_c3_g2_i2,TRINITY_DN89699_c0_g1_i1,TRINITY_DN89699_c0_g1_i2,TRINITY_DN93242_c0_g2_i4,TRINITY_DN95394_c7_g8_i1,TRINITY_DN95593_c6_g4_i3,TRINITY_DN98660_c2_g4_i1
BP	GO:0036211	protein modification process	2414	10	4.54	0.01562	0.153109	TRINITY_DN100029_c1_g3_i1,TRINITY_DN56324_c0_g1_i1,TRINITY_DN73589_c0_g1_i1,TRINITY_DN87486_c3_g2_i2,TRINITY_DN89699_c0_g1_i1,TRINITY_DN89699_c0_g1_i2,TRINITY_DN93242_c0_g2_i4,TRINITY_DN95394_c7_g8_i1,TRINITY_DN95593_c6_g4_i3,TRINITY_DN98660_c2_g4_i1
BP	GO:0072350	tricarboxylic acid metabolic process	282	3	0.53	0.01637	0.153109	TRINITY_DN89603_c2_g5_i1,TRINITY_DN90034_c1_g5_i1,TRINITY_DN90375_c0_g1_i2
BP	GO:0006520	cellular amino acid metabolic process	2082	9	3.92	0.01677	0.153109	TRINITY_DN101040_c0_g5_i15,TRINITY_DN102670_c2_g5_i1,TRINITY_DN103217_c0_g1_i4,TRINITY_DN104856_c0_g8_i1,TRINITY_DN107106_c1_g1_i10,TRINITY_DN81457_c1_g1_i2,TRINITY_DN90745_c0_g5_i4,TRINITY_DN96365_c0_g1_i4,TRINITY_DN96669_c1_g5_i4
BP	GO:0006498	N-terminal protein lipidation	9	1	0.02	0.0168	0.153109	TRINITY_DN93242_c0_g2_i4
BP	GO:0006499	N-terminal protein myristoylation	9	1	0.02	0.0168	0.153109	TRINITY_DN93242_c0_g2_i4
BP	GO:0018377	protein myristoylation	9	1	0.02	0.0168	0.153109	TRINITY_DN93242_c0_g2_i4
BP	GO:0097576	vacuole fusion	9	1	0.02	0.0168	0.153109	TRINITY_DN100702_c2_g1_i2
BP	GO:1901068	guanosine-containing compound metabolic process	113	2	0.21	0.01936	0.172519	TRINITY_DN100499_c0_g3_i4,TRINITY_DN91061_c0_g1_i9
BP	GO:0043094	cellular metabolic compound salvage	319	3	0.6	0.02258	0.196839	TRINITY_DN83846_c0_g1_i1,TRINITY_DN83846_c0_g1_i4,TRINITY_DN86416_c1_g2_i1
BP	GO:0009992	cellular water homeostasis	14	1	0.03	0.02601	0.217292	TRINITY_DN87479_c4_g3_i4
BP	GO:0030104	water homeostasis	14	1	0.03	0.02601	0.217292	TRINITY_DN87479_c4_g3_i4
BP	GO:0008652	cellular amino acid biosynthetic process	918	5	1.73	0.02994	0.245019	TRINITY_DN102670_c2_g5_i1,TRINITY_DN103217_c0_g1_i4,TRINITY_DN104856_c0_g8_i1,TRINITY_DN90745_c0_g5_i4,TRINITY_DN96669_c1_g5_i4
BP	GO:0006091	generation of precursor metabolites and energy	1253	6	2.36	0.03124	0.250545	TRINITY_DN56324_c0_g1_i1,TRINITY_DN87486_c3_g2_i2,TRINITY_DN90034_c1_g5_i1,TRINITY_DN90375_c0_g1_i2,TRINITY_DN95394_c7_g8_i1,TRINITY_DN98660_c2_g4_i1
BP	GO:0006751	glutathione catabolic process	18	1	0.03	0.03332	0.2521	TRINITY_DN85123_c1_g9_i5
BP	GO:0006884	cell volume homeostasis	18	1	0.03	0.03332	0.2521	TRINITY_DN87479_c4_g3_i4
BP	GO:0010387	COP9 signalosome assembly	18	1	0.03	0.03332	0.2521	TRINITY_DN96371_c0_g3_i3
BP	GO:0016114	terpenoid biosynthetic process	164	2	0.31	0.03844	0.274103	TRINITY_DN106172_c1_g2_i3,TRINITY_DN92845_c0_g1_i5
BP	GO:0006007	glucose catabolic process	22	1	0.04	0.04057	0.274103	TRINITY_DN102384_c1_g1_i3
BP	GO:0043412	macromolecule modification	2835	10	5.33	0.04093	0.274103	TRINITY_DN100029_c1_g3_i1,TRINITY_DN56324_c0_g1_i1,TRINITY_DN73589_c0_g1_i1,TRINITY_DN87486_c3_g2_i2,TRINITY_DN89699_c0_g1_i1,TRINITY_DN89699_c0_g1_i2,TRINITY_DN93242_c0_g2_i4,TRINITY_DN95394_c7_g8_i1,TRINITY_DN95593_c6_g4_i3,TRINITY_DN98660_c2_g4_i1
BP	GO:0033865	nucleoside bisphosphate metabolic process	170	2	0.32	0.04102	0.274103	TRINITY_DN100499_c0_g3_i4,TRINITY_DN91061_c0_g1_i9
BP	GO:0033875	ribonucleoside bisphosphate metabolic process	170	2	0.32	0.04102	0.274103	TRINITY_DN100499_c0_g3_i4,TRINITY_DN91061_c0_g1_i9
BP	GO:0034032	purine nucleoside bisphosphate metabolic process	170	2	0.32	0.04102	0.274103	TRINITY_DN100499_c0_g3_i4,TRINITY_DN91061_c0_g1_i9
BP	GO:0007264	small GTPase mediated signal transduction	688	4	1.29	0.04127	0.274103	TRINITY_DN100554_c2_g1_i1,TRINITY_DN82237_c0_g1_i1,TRINITY_DN89620_c1_g6_i4,TRINITY_DN97475_c4_g1_i2
BP	GO:0009098	leucine biosynthetic process	23	1	0.04	0.04238	0.274103	TRINITY_DN103217_c0_g1_i4
BP	GO:0009768	photosynthesis, light harvesting in photosystem I	23	1	0.04	0.04238	0.274103	TRINITY_DN98660_c2_g4_i1
BP	GO:0008361	regulation of cell size	24	1	0.05	0.04418	0.279134	TRINITY_DN87479_c4_g3_i4
BP	GO:0006721	terpenoid metabolic process	178	2	0.33	0.04455	0.279134	TRINITY_DN106172_c1_g2_i3,TRINITY_DN92845_c0_g1_i5
BP	GO:0035556	intracellular signal transduction	1383	6	2.6	0.04671	0.287876	TRINITY_DN100554_c2_g1_i1,TRINITY_DN73589_c0_g1_i1,TRINITY_DN82237_c0_g1_i1,TRINITY_DN83498_c2_g2_i6,TRINITY_DN89620_c1_g6_i4,TRINITY_DN97475_c4_g1_i2
BP	GO:0046128	purine ribonucleoside metabolic process	185	2	0.35	0.04774	0.287876	TRINITY_DN100499_c0_g3_i4,TRINITY_DN91061_c0_g1_i9
BP	GO:0031365	N-terminal protein amino acid modification	27	1	0.05	0.04957	0.287876	TRINITY_DN93242_c0_g2_i4
BP	GO:0009628	response to abiotic stimulus	437	3	0.82	0.04975	0.287876	TRINITY_DN89699_c0_g1_i1,TRINITY_DN89699_c0_g1_i2,TRINITY_DN98660_c2_g4_i1
CC	GO:0009536	plastid	1741	10	2.96	0.00076	0.10412	TRINITY_DN56324_c0_g1_i1,TRINITY_DN81664_c0_g2_i2,TRINITY_DN83846_c0_g1_i1,TRINITY_DN83846_c0_g1_i4,TRINITY_DN86416_c1_g2_i1,TRINITY_DN87486_c3_g2_i2,TRINITY_DN89603_c2_g5_i1,TRINITY_DN92845_c0_g1_i5,TRINITY_DN95394_c7_g8_i1,TRINITY_DN98660_c2_g4_i1
CC	GO:0098796	membrane protein complex	1912	9	3.25	0.00528	0.251512	TRINITY_DN100702_c2_g1_i2,TRINITY_DN101403_c4_g6_i2,TRINITY_DN56324_c0_g1_i1,TRINITY_DN81664_c0_g2_i2,TRINITY_DN87486_c3_g2_i2,TRINITY_DN95029_c1_g1_i4,TRINITY_DN95394_c7_g8_i1,TRINITY_DN95609_c1_g3_i8,TRINITY_DN98660_c2_g4_i1
CC	GO:0009507	chloroplast	1672	8	2.84	0.00769	0.251512	TRINITY_DN56324_c0_g1_i1,TRINITY_DN81664_c0_g2_i2,TRINITY_DN83846_c0_g1_i4,TRINITY_DN87486_c3_g2_i2,TRINITY_DN89603_c2_g5_i1,TRINITY_DN92845_c0_g1_i5,TRINITY_DN95394_c7_g8_i1,TRINITY_DN98660_c2_g4_i1
CC	GO:0009522	photosystem I	492	4	0.84	0.01005	0.251512	TRINITY_DN56324_c0_g1_i1,TRINITY_DN87486_c3_g2_i2,TRINITY_DN95394_c7_g8_i1,TRINITY_DN98660_c2_g4_i1
CC	GO:0009523	photosystem II	550	4	0.93	0.01459	0.251512	TRINITY_DN56324_c0_g1_i1,TRINITY_DN87486_c3_g2_i2,TRINITY_DN95394_c7_g8_i1,TRINITY_DN98660_c2_g4_i1
CC	GO:0005785	signal recognition particle receptor complex	9	1	0.02	0.01519	0.251512	TRINITY_DN95029_c1_g1_i4
CC	GO:0030897	HOPS complex	9	1	0.02	0.01519	0.251512	TRINITY_DN100702_c2_g1_i2
CC	GO:0009535	chloroplast thylakoid membrane	590	4	1	0.01838	0.251512	TRINITY_DN56324_c0_g1_i1,TRINITY_DN87486_c3_g2_i2,TRINITY_DN95394_c7_g8_i1,TRINITY_DN98660_c2_g4_i1
CC	GO:0055035	plastid thylakoid membrane	590	4	1	0.01838	0.251512	TRINITY_DN56324_c0_g1_i1,TRINITY_DN87486_c3_g2_i2,TRINITY_DN95394_c7_g8_i1,TRINITY_DN98660_c2_g4_i1
CC	GO:0009534	chloroplast thylakoid	619	4	1.05	0.02148	0.251512	TRINITY_DN56324_c0_g1_i1,TRINITY_DN87486_c3_g2_i2,TRINITY_DN95394_c7_g8_i1,TRINITY_DN98660_c2_g4_i1
CC	GO:0031976	plastid thylakoid	619	4	1.05	0.02148	0.251512	TRINITY_DN56324_c0_g1_i1,TRINITY_DN87486_c3_g2_i2,TRINITY_DN95394_c7_g8_i1,TRINITY_DN98660_c2_g4_i1
CC	GO:0005791	rough endoplasmic reticulum	15	1	0.03	0.02519	0.251512	TRINITY_DN95029_c1_g1_i4
CC	GO:0030867	rough endoplasmic reticulum membrane	15	1	0.03	0.02519	0.251512	TRINITY_DN95029_c1_g1_i4
CC	GO:0009521	photosystem	675	4	1.15	0.02832	0.251512	TRINITY_DN56324_c0_g1_i1,TRINITY_DN87486_c3_g2_i2,TRINITY_DN95394_c7_g8_i1,TRINITY_DN98660_c2_g4_i1
CC	GO:0042651	thylakoid membrane	714	4	1.21	0.03376	0.251512	TRINITY_DN56324_c0_g1_i1,TRINITY_DN87486_c3_g2_i2,TRINITY_DN95394_c7_g8_i1,TRINITY_DN98660_c2_g4_i1
CC	GO:0044444	cytoplasmic part	8779	22	14.92	0.03622	0.251512	TRINITY_DN100029_c1_g3_i1,TRINITY_DN100554_c2_g1_i1,TRINITY_DN103809_c1_g13_i4,TRINITY_DN104640_c0_g1_i5,TRINITY_DN56324_c0_g1_i1,TRINITY_DN76737_c0_g1_i1,TRINITY_DN76737_c0_g1_i2,TRINITY_DN79475_c0_g4_i2,TRINITY_DN81664_c0_g2_i2,TRINITY_DN83846_c0_g1_i1,TRINITY_DN83846_c0_g1_i4,TRINITY_DN86416_c1_g2_i1,TRINITY_DN87479_c4_g3_i4,TRINITY_DN87486_c3_g2_i2,TRINITY_DN89603_c2_g5_i1,TRINITY_DN92845_c0_…
CC	GO:0031984	organelle subcompartment	1841	7	3.13	0.0375	0.251512	TRINITY_DN56324_c0_g1_i1,TRINITY_DN76737_c0_g1_i1,TRINITY_DN76737_c0_g1_i2,TRINITY_DN87486_c3_g2_i2,TRINITY_DN95029_c1_g1_i4,TRINITY_DN95394_c7_g8_i1,TRINITY_DN98660_c2_g4_i1
CC	GO:0016272	prefoldin complex	26	1	0.04	0.04326	0.251512	TRINITY_DN91929_c2_g3_i4
CC	GO:0098588	bounding membrane of organelle	1127	5	1.91	0.04339	0.251512	TRINITY_DN100554_c2_g1_i1,TRINITY_DN76737_c0_g1_i1,TRINITY_DN76737_c0_g1_i2,TRINITY_DN81664_c0_g2_i2,TRINITY_DN95029_c1_g1_i4
CC	GO:0031306	intrinsic component of mitochondrial outer membrane	30	1	0.05	0.04975	0.251512	TRINITY_DN100554_c2_g1_i1
CC	GO:0031307	integral component of mitochondrial outer membrane	30	1	0.05	0.04975	0.251512	TRINITY_DN100554_c2_g1_i1
MF	GO:0004112	cyclic-nucleotide phosphodiesterase activity	11	2	0.02	0.00014	0.035	TRINITY_DN96976_c1_g5_i2,TRINITY_DN96976_c1_g5_i3
MF	GO:0016984	ribulose-bisphosphate carboxylase activity	107	3	0.17	0.00072	0.0825	TRINITY_DN83846_c0_g1_i1,TRINITY_DN83846_c0_g1_i4,TRINITY_DN86416_c1_g2_i1
MF	GO:0016829	lyase activity	1892	10	3.05	0.00106	0.0825	TRINITY_DN104856_c0_g8_i1,TRINITY_DN106202_c1_g1_i3,TRINITY_DN83846_c0_g1_i1,TRINITY_DN83846_c0_g1_i4,TRINITY_DN85123_c1_g9_i5,TRINITY_DN86416_c1_g2_i1,TRINITY_DN89603_c2_g5_i1,TRINITY_DN90745_c0_g5_i4,TRINITY_DN92845_c0_g1_i5,TRINITY_DN96669_c1_g5_i4
MF	GO:0004817	cysteine-tRNA ligase activity	33	2	0.05	0.00132	0.0825	TRINITY_DN101040_c0_g5_i15,TRINITY_DN81457_c1_g1_i2
MF	GO:0003941	L-serine ammonia-lyase activity	2	1	0	0.00322	0.0965909	TRINITY_DN96669_c1_g5_i4
MF	GO:0008721	D-serine ammonia-lyase activity	2	1	0	0.00322	0.0965909	TRINITY_DN96669_c1_g5_i4
MF	GO:0030378	serine racemase activity	2	1	0	0.00322	0.0965909	TRINITY_DN96669_c1_g5_i4
MF	GO:0009881	photoreceptor activity	54	2	0.09	0.0035	0.0965909	TRINITY_DN89699_c0_g1_i1,TRINITY_DN89699_c0_g1_i2
MF	GO:0072341	modified amino acid binding	54	2	0.09	0.0035	0.0965909	TRINITY_DN103920_c1_g1_i6,TRINITY_DN93622_c4_g1_i1
MF	GO:0048037	cofactor binding	5572	18	8.99	0.00394	0.0965909	TRINITY_DN100397_c0_g2_i3,TRINITY_DN100411_c1_g6_i2,TRINITY_DN101149_c3_g3_i7,TRINITY_DN103217_c0_g1_i4,TRINITY_DN103920_c1_g1_i6,TRINITY_DN104856_c0_g8_i1,TRINITY_DN104949_c1_g5_i2,TRINITY_DN56324_c0_g1_i1,TRINITY_DN87486_c3_g2_i2,TRINITY_DN90375_c0_g1_i2,TRINITY_DN92382_c1_g1_i2,TRINITY_DN95049_c0_g3_i1,TRINITY_DN95394_c7_g8_i1,TRINITY_DN96365_c0_g1_i4,TRINITY_DN96669_c1_g5_i4,TRINITY_DN97692_c…
MF	GO:0016168	chlorophyll binding	402	4	0.65	0.00425	0.0965909	TRINITY_DN56324_c0_g1_i1,TRINITY_DN87486_c3_g2_i2,TRINITY_DN95394_c7_g8_i1,TRINITY_DN98660_c2_g4_i1
MF	GO:0003862	3-isopropylmalate dehydrogenase activity	4	1	0.01	0.00644	0.134167	TRINITY_DN103217_c0_g1_i4
MF	GO:0046906	tetrapyrrole binding	2119	9	3.42	0.00773	0.14099	TRINITY_DN100411_c1_g6_i2,TRINITY_DN104949_c1_g5_i2,TRINITY_DN56324_c0_g1_i1,TRINITY_DN87486_c3_g2_i2,TRINITY_DN92382_c1_g1_i2,TRINITY_DN95049_c0_g3_i1,TRINITY_DN95394_c7_g8_i1,TRINITY_DN98660_c2_g4_i1,TRINITY_DN99679_c4_g4_i1
MF	GO:0019825	oxygen binding	6	1	0.01	0.00964	0.14099	TRINITY_DN95049_c0_g3_i1
MF	GO:0047262	polygalacturonate 4-alpha-galacturonosyltransferase activity	107	2	0.17	0.01312	0.14099	TRINITY_DN76737_c0_g1_i1,TRINITY_DN76737_c0_g1_i2
MF	GO:0015035	protein disulfide oxidoreductase activity	305	3	0.49	0.01351	0.14099	TRINITY_DN104640_c0_g1_i4,TRINITY_DN104640_c0_g1_i5,TRINITY_DN85334_c1_g1_i2
MF	GO:0019842	vitamin binding	873	5	1.41	0.01401	0.14099	TRINITY_DN100397_c0_g2_i3,TRINITY_DN101149_c3_g3_i7,TRINITY_DN93622_c4_g1_i1,TRINITY_DN96365_c0_g1_i4,TRINITY_DN96669_c1_g5_i4
MF	GO:0004379	glycylpeptide N-tetradecanoyltransferase activity	9	1	0.01	0.01442	0.14099	TRINITY_DN93242_c0_g2_i4
MF	GO:0019107	myristoyltransferase activity	9	1	0.01	0.01442	0.14099	TRINITY_DN93242_c0_g2_i4
MF	GO:0000287	magnesium ion binding	880	5	1.42	0.01445	0.14099	TRINITY_DN102670_c2_g5_i1,TRINITY_DN103217_c0_g1_i4,TRINITY_DN103920_c1_g1_i6,TRINITY_DN90375_c0_g1_i2,TRINITY_DN92845_c0_g1_i5
MF	GO:0043295	glutathione binding	10	1	0.02	0.01601	0.14099	TRINITY_DN103920_c1_g1_i6
MF	GO:0047661	amino-acid racemase activity	10	1	0.02	0.01601	0.14099	TRINITY_DN96669_c1_g5_i4
MF	GO:1900750	oligopeptide binding	10	1	0.02	0.01601	0.14099	TRINITY_DN103920_c1_g1_i6
MF	GO:0015036	disulfide oxidoreductase activity	333	3	0.54	0.01704	0.14099	TRINITY_DN104640_c0_g1_i4,TRINITY_DN104640_c0_g1_i5,TRINITY_DN85334_c1_g1_i2
MF	GO:0005542	folic acid binding	11	1	0.02	0.0176	0.14099	TRINITY_DN93622_c4_g1_i1
MF	GO:0004363	glutathione synthase activity	12	1	0.02	0.01918	0.14099	TRINITY_DN103920_c1_g1_i6
MF	GO:0030170	pyridoxal phosphate binding	634	4	1.02	0.01987	0.14099	TRINITY_DN100397_c0_g2_i3,TRINITY_DN101149_c3_g3_i7,TRINITY_DN96365_c0_g1_i4,TRINITY_DN96669_c1_g5_i4
MF	GO:0070279	vitamin B6 binding	634	4	1.02	0.01987	0.14099	TRINITY_DN100397_c0_g2_i3,TRINITY_DN101149_c3_g3_i7,TRINITY_DN96365_c0_g1_i4,TRINITY_DN96669_c1_g5_i4
MF	GO:0017136	NAD-dependent histone deacetylase activity	13	1	0.02	0.02077	0.14099	TRINITY_DN103094_c0_g5_i6
MF	GO:0031078	histone deacetylase activity (H3-K14 specific)	13	1	0.02	0.02077	0.14099	TRINITY_DN103094_c0_g5_i6
MF	GO:0032041	NAD-dependent histone deacetylase activity (H3-K14 specific)	13	1	0.02	0.02077	0.14099	TRINITY_DN103094_c0_g5_i6
MF	GO:0005372	water transmembrane transporter activity	14	1	0.02	0.02235	0.14099	TRINITY_DN87479_c4_g3_i4
MF	GO:0015250	water channel activity	14	1	0.02	0.02235	0.14099	TRINITY_DN87479_c4_g3_i4
MF	GO:0015254	glycerol channel activity	14	1	0.02	0.02235	0.14099	TRINITY_DN87479_c4_g3_i4
MF	GO:0016855	racemase and epimerase activity, acting on amino acids and derivatives	14	1	0.02	0.02235	0.14099	TRINITY_DN96669_c1_g5_i4
MF	GO:0036361	racemase activity, acting on amino acids and derivatives	14	1	0.02	0.02235	0.14099	TRINITY_DN96669_c1_g5_i4
MF	GO:0046910	pectinesterase inhibitor activity	14	1	0.02	0.02235	0.14099	TRINITY_DN107915_c1_g2_i4
MF	GO:0004713	protein tyrosine kinase activity	146	2	0.24	0.02351	0.14099	TRINITY_DN91765_c0_g2_i1,TRINITY_DN95014_c1_g4_i2
MF	GO:0015168	glycerol transmembrane transporter activity	15	1	0.02	0.02392	0.14099	TRINITY_DN87479_c4_g3_i4
MF	GO:0015166	polyol transmembrane transporter activity	16	1	0.03	0.0255	0.14099	TRINITY_DN87479_c4_g3_i4
MF	GO:0034979	NAD-dependent protein deacetylase activity	16	1	0.03	0.0255	0.14099	TRINITY_DN103094_c0_g5_i6
MF	GO:1901618	organic hydroxy compound transmembrane transporter activity	16	1	0.03	0.0255	0.14099	TRINITY_DN87479_c4_g3_i4
MF	GO:0043167	ion binding	43756	83	70.57	0.02623	0.14099	TRINITY_DN100372_c1_g1_i1,TRINITY_DN100397_c0_g2_i3,TRINITY_DN100411_c1_g6_i2,TRINITY_DN100554_c2_g1_i1,TRINITY_DN101040_c0_g5_i15,TRINITY_DN101149_c3_g3_i7,TRINITY_DN101689_c1_g1_i2,TRINITY_DN102289_c0_g2_i1,TRINITY_DN102384_c1_g1_i3,TRINITY_DN102662_c1_g9_i1,TRINITY_DN102670_c2_g5_i1,TRINITY_DN103217_c0_g1_i4,TRINITY_DN103809_c1_g13_i4,TRINITY_DN103920_c1_g1_i6,TRINITY_DN104141_c0_g5_i2,TRINITY…
MF	GO:0003839	gamma-glutamylcyclotransferase activity	17	1	0.03	0.02707	0.14099	TRINITY_DN85123_c1_g9_i5
MF	GO:0004407	histone deacetylase activity	17	1	0.03	0.02707	0.14099	TRINITY_DN103094_c0_g5_i6
MF	GO:0005516	calmodulin binding	17	1	0.03	0.02707	0.14099	TRINITY_DN73589_c0_g1_i1
MF	GO:0009931	calcium-dependent protein serine/threonine kinase activity	17	1	0.03	0.02707	0.14099	TRINITY_DN73589_c0_g1_i1
MF	GO:0010857	calcium-dependent protein kinase activity	17	1	0.03	0.02707	0.14099	TRINITY_DN73589_c0_g1_i1
MF	GO:0016840	carbon-nitrogen lyase activity	162	2	0.26	0.02848	0.1432	TRINITY_DN85123_c1_g9_i5,TRINITY_DN96669_c1_g5_i4
MF	GO:0003879	ATP phosphoribosyltransferase activity	18	1	0.03	0.02864	0.1432	TRINITY_DN102670_c2_g5_i1
MF	GO:0016831	carboxy-lyase activity	422	3	0.68	0.03135	0.146184	TRINITY_DN83846_c0_g1_i1,TRINITY_DN83846_c0_g1_i4,TRINITY_DN86416_c1_g2_i1
MF	GO:0004000	adenosine deaminase activity	20	1	0.03	0.03177	0.146184	TRINITY_DN92773_c5_g9_i4
MF	GO:0008840	4-hydroxy-tetrahydrodipicolinate synthase	20	1	0.03	0.03177	0.146184	TRINITY_DN90745_c0_g5_i4
MF	GO:0033558	protein deacetylase activity	20	1	0.03	0.03177	0.146184	TRINITY_DN103094_c0_g5_i6
MF	GO:0033218	amide binding	175	2	0.28	0.03281	0.146184	TRINITY_DN103920_c1_g1_i6,TRINITY_DN93622_c4_g1_i1
MF	GO:0016874	ligase activity	1477	6	2.38	0.03327	0.146184	TRINITY_DN101040_c0_g5_i15,TRINITY_DN103920_c1_g1_i6,TRINITY_DN106005_c0_g2_i4,TRINITY_DN107106_c1_g1_i10,TRINITY_DN81457_c1_g1_i2,TRINITY_DN96527_c1_g1_i7
MF	GO:0004450	isocitrate dehydrogenase (NADP+) activity	21	1	0.03	0.03333	0.146184	TRINITY_DN90375_c0_g1_i2
MF	GO:0016667	oxidoreductase activity, acting on a sulfur group of donors	447	3	0.72	0.03622	0.154449	TRINITY_DN104640_c0_g1_i4,TRINITY_DN104640_c0_g1_i5,TRINITY_DN85334_c1_g1_i2
MF	GO:0031409	pigment binding	23	1	0.04	0.03645	0.154449	TRINITY_DN98660_c2_g4_i1
MF	GO:0004672	protein kinase activity	10709	25	17.27	0.03723	0.155125	TRINITY_DN101689_c1_g1_i2,TRINITY_DN103809_c1_g13_i4,TRINITY_DN104141_c0_g5_i2,TRINITY_DN104342_c0_g4_i7,TRINITY_DN105851_c2_g3_i2,TRINITY_DN107236_c4_g2_i3,TRINITY_DN107274_c1_g4_i5,TRINITY_DN108063_c1_g1_i6,TRINITY_DN73589_c0_g1_i1,TRINITY_DN86271_c0_g2_i1,TRINITY_DN86271_c1_g3_i2,TRINITY_DN89699_c0_g1_i1,TRINITY_DN89699_c0_g1_i2,TRINITY_DN90051_c0_g2_i12,TRINITY_DN90051_c0_g2_i13,TRINITY_DN900…
MF	GO:0016301	kinase activity	12886	29	20.78	0.03852	0.157174	TRINITY_DN101689_c1_g1_i2,TRINITY_DN101689_c1_g1_i5,TRINITY_DN103809_c1_g13_i4,TRINITY_DN104141_c0_g5_i2,TRINITY_DN104342_c0_g4_i7,TRINITY_DN105851_c2_g3_i2,TRINITY_DN107236_c4_g2_i3,TRINITY_DN107274_c1_g4_i5,TRINITY_DN108063_c1_g1_i6,TRINITY_DN73589_c0_g1_i1,TRINITY_DN86271_c0_g2_i1,TRINITY_DN86271_c1_g3_i2,TRINITY_DN89699_c0_g1_i1,TRINITY_DN89699_c0_g1_i2,TRINITY_DN90051_c0_g2_i12,TRINITY_DN900…
MF	GO:0016836	hydro-lyase activity	466	3	0.75	0.04017	0.157174	TRINITY_DN104856_c0_g8_i1,TRINITY_DN89603_c2_g5_i1,TRINITY_DN90745_c0_g5_i4
MF	GO:0003861	3-isopropylmalate dehydratase activity	26	1	0.04	0.0411	0.157174	TRINITY_DN104856_c0_g8_i1
MF	GO:0000155	phosphorelay sensor kinase activity	202	2	0.33	0.04254	0.157174	TRINITY_DN89699_c0_g1_i1,TRINITY_DN89699_c0_g1_i2
MF	GO:0004812	aminoacyl-tRNA ligase activity	478	3	0.77	0.04277	0.157174	TRINITY_DN101040_c0_g5_i15,TRINITY_DN107106_c1_g1_i10,TRINITY_DN81457_c1_g1_i2
MF	GO:0016875	ligase activity, forming carbon-oxygen bonds	478	3	0.77	0.04277	0.157174	TRINITY_DN101040_c0_g5_i15,TRINITY_DN107106_c1_g1_i10,TRINITY_DN81457_c1_g1_i2
MF	GO:0004673	protein histidine kinase activity	204	2	0.33	0.0433	0.157174	TRINITY_DN89699_c0_g1_i1,TRINITY_DN89699_c0_g1_i2
MF	GO:0016775	phosphotransferase activity, nitrogenous group as acceptor	204	2	0.33	0.0433	0.157174	TRINITY_DN89699_c0_g1_i1,TRINITY_DN89699_c0_g1_i2
MF	GO:0004497	monooxygenase activity	1182	5	1.91	0.04338	0.157174	TRINITY_DN104949_c1_g5_i2,TRINITY_DN83846_c0_g1_i1,TRINITY_DN83846_c0_g1_i4,TRINITY_DN86416_c1_g2_i1,TRINITY_DN99679_c4_g4_i1
MF	GO:0019213	deacetylase activity	28	1	0.05	0.0442	0.157857	TRINITY_DN103094_c0_g5_i6
MF	GO:0005506	iron ion binding	1593	6	2.57	0.04519	0.15912	TRINITY_DN100411_c1_g6_i2,TRINITY_DN104949_c1_g5_i2,TRINITY_DN106172_c1_g2_i3,TRINITY_DN90907_c3_g4_i3,TRINITY_DN92382_c1_g1_i2,TRINITY_DN99679_c4_g4_i1
MF	GO:0046429	4-hydroxy-3-methylbut-2-en-1-yl diphosphate synthase activity	30	1	0.05	0.04728	0.164167	TRINITY_DN106172_c1_g2_i3
MF	GO:0004683	calmodulin-dependent protein kinase activity	31	1	0.05	0.04881	0.167158	TRINITY_DN73589_c0_g1_i1

## Sheet: Diff_Sig_G7 vs G6
Supplementary Table S4-F. List of significantly differentially expressed genes (unigenes) between Group-7 and Group-6 that were annotated with different GO terms of Biological Process (BP), Cellular Component (CC) or Molecular Function (MF) GO classes.
GO Class	GO.ID	Term	Annotated	Significant	Expected	P.value	P.adjust	Genelist
BP	GO:0009992	cellular water homeostasis	14	1	0	0.0043	0.158571	TRINITY_DN87479_c4_g3_i4
BP	GO:0030104	water homeostasis	14	1	0	0.0043	0.158571	TRINITY_DN87479_c4_g3_i4
BP	GO:0006884	cell volume homeostasis	18	1	0.01	0.0055	0.158571	TRINITY_DN87479_c4_g3_i4
BP	GO:0010207	photosystem II assembly	20	1	0.01	0.0061	0.158571	TRINITY_DN103416_c0_g3_i3
BP	GO:0006091	generation of precursor metabolites and energy	1253	3	0.39	0.0062	0.158571	TRINITY_DN103416_c0_g3_i3,TRINITY_DN81620_c0_g2_i2,TRINITY_DN90375_c0_g1_i2
BP	GO:0006102	isocitrate metabolic process	24	1	0.01	0.0074	0.158571	TRINITY_DN90375_c0_g1_i2
BP	GO:0008361	regulation of cell size	24	1	0.01	0.0074	0.158571	TRINITY_DN87479_c4_g3_i4
BP	GO:0019684	photosynthesis, light reaction	492	2	0.15	0.0098	0.18375	TRINITY_DN103416_c0_g3_i3,TRINITY_DN81620_c0_g2_i2
BP	GO:0015969	guanosine tetraphosphate metabolic process	56	1	0.02	0.0171	0.235588	TRINITY_DN91061_c0_g1_i9
BP	GO:0034035	purine ribonucleoside bisphosphate metabolic process	56	1	0.02	0.0171	0.235588	TRINITY_DN91061_c0_g1_i9
BP	GO:0006613	cotranslational protein targeting to membrane	78	1	0.02	0.0237	0.235588	TRINITY_DN95029_c1_g1_i4
BP	GO:0006614	SRP-dependent cotranslational protein targeting to membrane	78	1	0.02	0.0237	0.235588	TRINITY_DN95029_c1_g1_i4
BP	GO:0045047	protein targeting to ER	79	1	0.02	0.024	0.235588	TRINITY_DN95029_c1_g1_i4
BP	GO:0072599	establishment of protein localization to endoplasmic reticulum	79	1	0.02	0.024	0.235588	TRINITY_DN95029_c1_g1_i4
BP	GO:0006612	protein targeting to membrane	80	1	0.02	0.0243	0.235588	TRINITY_DN95029_c1_g1_i4
BP	GO:0032535	regulation of cellular component size	88	1	0.03	0.0267	0.235588	TRINITY_DN87479_c4_g3_i4
BP	GO:0090066	regulation of anatomical structure size	88	1	0.03	0.0267	0.235588	TRINITY_DN87479_c4_g3_i4
BP	GO:0070972	protein localization to endoplasmic reticulum	102	1	0.03	0.0309	0.2575	TRINITY_DN95029_c1_g1_i4
BP	GO:1901068	guanosine-containing compound metabolic process	113	1	0.03	0.0342	0.27	TRINITY_DN91061_c0_g1_i9
BP	GO:0015979	photosynthesis	1003	2	0.31	0.0373	0.27975	TRINITY_DN103416_c0_g3_i3,TRINITY_DN81620_c0_g2_i2
BP	GO:0090150	establishment of protein localization to membrane	154	1	0.05	0.0463	0.306	TRINITY_DN95029_c1_g1_i4
BP	GO:0072657	protein localization to membrane	156	1	0.05	0.0469	0.306	TRINITY_DN95029_c1_g1_i4
CC	GO:0005785	signal recognition particle receptor complex	9	1	0	0.0021	0.077	TRINITY_DN95029_c1_g1_i4
CC	GO:0005791	rough endoplasmic reticulum	15	1	0	0.0035	0.077	TRINITY_DN95029_c1_g1_i4
CC	GO:0030867	rough endoplasmic reticulum membrane	15	1	0	0.0035	0.077	TRINITY_DN95029_c1_g1_i4
CC	GO:0005681	spliceosomal complex	153	1	0.04	0.0354	0.306075	TRINITY_DN82426_c1_g2_i11
CC	GO:0005887	integral component of plasma membrane	160	1	0.04	0.037	0.306075	TRINITY_DN87479_c4_g3_i4
CC	GO:0031226	intrinsic component of plasma membrane	180	1	0.04	0.0415	0.306075	TRINITY_DN87479_c4_g3_i4
MF	GO:0016630	protochlorophyllide reductase activity	36	2	0.01	4.6e-05	0.004646	TRINITY_DN99986_c8_g1_i8,TRINITY_DN99986_c8_g1_i9
MF	GO:0016628	oxidoreductase activity, acting on the CH-CH group of donors, NAD or NADP as acceptor	145	2	0.04	0.00075	0.037875	TRINITY_DN99986_c8_g1_i8,TRINITY_DN99986_c8_g1_i9
MF	GO:0005372	water transmembrane transporter activity	14	1	0	0.00386	0.0530709	TRINITY_DN87479_c4_g3_i4
MF	GO:0015250	water channel activity	14	1	0	0.00386	0.0530709	TRINITY_DN87479_c4_g3_i4
MF	GO:0015254	glycerol channel activity	14	1	0	0.00386	0.0530709	TRINITY_DN87479_c4_g3_i4
MF	GO:0015168	glycerol transmembrane transporter activity	15	1	0	0.00413	0.0530709	TRINITY_DN87479_c4_g3_i4
MF	GO:0015166	polyol transmembrane transporter activity	16	1	0	0.00441	0.0530709	TRINITY_DN87479_c4_g3_i4
MF	GO:1901618	organic hydroxy compound transmembrane transporter activity	16	1	0	0.00441	0.0530709	TRINITY_DN87479_c4_g3_i4
MF	GO:0004557	alpha-galactosidase activity	20	1	0.01	0.0055	0.0530709	TRINITY_DN104341_c3_g4_i3
MF	GO:0052692	raffinose alpha-galactosidase activity	20	1	0.01	0.0055	0.0530709	TRINITY_DN104341_c3_g4_i3
MF	GO:0004450	isocitrate dehydrogenase (NADP+) activity	21	1	0.01	0.00578	0.0530709	TRINITY_DN90375_c0_g1_i2
MF	GO:0016627	oxidoreductase activity, acting on the CH-CH group of donors	445	2	0.12	0.00671	0.0536647	TRINITY_DN99986_c8_g1_i8,TRINITY_DN99986_c8_g1_i9
MF	GO:0003861	3-isopropylmalate dehydratase activity	26	1	0.01	0.00715	0.0536647	TRINITY_DN104856_c0_g8_i1
MF	GO:0004563	beta-N-acetylhexosaminidase activity	29	1	0.01	0.00797	0.0536647	TRINITY_DN87945_c0_g3_i2
MF	GO:0015929	hexosaminidase activity	29	1	0.01	0.00797	0.0536647	TRINITY_DN87945_c0_g3_i2
MF	GO:0005047	signal recognition particle binding	35	1	0.01	0.00961	0.0603624	TRINITY_DN95029_c1_g1_i4
MF	GO:0004448	isocitrate dehydrogenase activity	37	1	0.01	0.01016	0.0603624	TRINITY_DN90375_c0_g1_i2
MF	GO:0004553	hydrolase activity, hydrolyzing O-glycosyl compounds	2211	3	0.61	0.02242	0.125801	TRINITY_DN104341_c3_g4_i3,TRINITY_DN87945_c0_g3_i2,TRINITY_DN93468_c3_g1_i2
MF	GO:0016798	hydrolase activity, acting on glycosyl bonds	2410	3	0.66	0.02801	0.148895	TRINITY_DN104341_c3_g4_i3,TRINITY_DN87945_c0_g3_i2,TRINITY_DN93468_c3_g1_i2
MF	GO:0002161	aminoacyl-tRNA editing activity	134	1	0.04	0.03632	0.181079	TRINITY_DN95031_c0_g2_i1
MF	GO:0015144	carbohydrate transmembrane transporter activity	139	1	0.04	0.03765	0.181079	TRINITY_DN87479_c4_g3_i4

## Sheet: Diff_Sig_G7 vs G8
Supplementary Table S4-G. List of significantly differentially expressed genes (unigenes) between Group-7 and Group-8 that were annotated with different GO terms of Biological Process (BP), Cellular Component (CC) or Molecular Function (MF) GO classes.
GO Class	GO.ID	Term	Annotated	Significant	Expected	P.value	P.adjust	Genelist
BP	GO:0000967	rRNA 5'-end processing	2	1	0	0.00087	0.140067	TRINITY_DN93876_c0_g1_i5
BP	GO:0097576	vacuole fusion	9	1	0	0.0039	0.140067	TRINITY_DN100702_c2_g1_i2
BP	GO:0000966	RNA 5'-end processing	10	1	0	0.00433	0.140067	TRINITY_DN93876_c0_g1_i5
BP	GO:0034471	ncRNA 5'-end processing	10	1	0	0.00433	0.140067	TRINITY_DN93876_c0_g1_i5
BP	GO:0051603	proteolysis involved in cellular protein catabolic process	828	3	0.36	0.00535	0.140067	TRINITY_DN103782_c4_g1_i6,TRINITY_DN105569_c4_g3_i7,TRINITY_DN96248_c1_g1_i3
BP	GO:0019752	carboxylic acid metabolic process	3923	6	1.7	0.00561	0.140067	TRINITY_DN101040_c0_g5_i15,TRINITY_DN103381_c1_g4_i1,TRINITY_DN104856_c0_g8_i1,TRINITY_DN107301_c6_g1_i1,TRINITY_DN89603_c2_g5_i1,TRINITY_DN97714_c0_g8_i6
BP	GO:0044257	cellular protein catabolic process	843	3	0.37	0.00563	0.140067	TRINITY_DN103782_c4_g1_i6,TRINITY_DN105569_c4_g3_i7,TRINITY_DN96248_c1_g1_i3
BP	GO:0043436	oxoacid metabolic process	3933	6	1.71	0.00568	0.140067	TRINITY_DN101040_c0_g5_i15,TRINITY_DN103381_c1_g4_i1,TRINITY_DN104856_c0_g8_i1,TRINITY_DN107301_c6_g1_i1,TRINITY_DN89603_c2_g5_i1,TRINITY_DN97714_c0_g8_i6
BP	GO:0006082	organic acid metabolic process	3939	6	1.71	0.00573	0.140067	TRINITY_DN101040_c0_g5_i15,TRINITY_DN103381_c1_g4_i1,TRINITY_DN104856_c0_g8_i1,TRINITY_DN107301_c6_g1_i1,TRINITY_DN89603_c2_g5_i1,TRINITY_DN97714_c0_g8_i6
BP	GO:0009064	glutamine family amino acid metabolic process	315	2	0.14	0.00822	0.150765	TRINITY_DN103381_c1_g4_i1,TRINITY_DN107301_c6_g1_i1
BP	GO:0030163	protein catabolic process	981	3	0.43	0.00853	0.150765	TRINITY_DN103782_c4_g1_i6,TRINITY_DN105569_c4_g3_i7,TRINITY_DN96248_c1_g1_i3
BP	GO:0010207	photosystem II assembly	20	1	0.01	0.00865	0.150765	TRINITY_DN103416_c0_g3_i3
BP	GO:0009057	macromolecule catabolic process	1951	4	0.85	0.00933	0.150765	TRINITY_DN103782_c4_g1_i6,TRINITY_DN105569_c4_g3_i7,TRINITY_DN95476_c3_g3_i1,TRINITY_DN96248_c1_g1_i3
BP	GO:0006102	isocitrate metabolic process	24	1	0.01	0.01037	0.150765	TRINITY_DN89603_c2_g5_i1
BP	GO:0044265	cellular macromolecule catabolic process	1091	3	0.47	0.01138	0.150765	TRINITY_DN103782_c4_g1_i6,TRINITY_DN105569_c4_g3_i7,TRINITY_DN96248_c1_g1_i3
BP	GO:0006508	proteolysis	1099	3	0.48	0.0116	0.150765	TRINITY_DN103782_c4_g1_i6,TRINITY_DN105569_c4_g3_i7,TRINITY_DN96248_c1_g1_i3
BP	GO:0006520	cellular amino acid metabolic process	2082	4	0.9	0.01165	0.150765	TRINITY_DN101040_c0_g5_i15,TRINITY_DN103381_c1_g4_i1,TRINITY_DN104856_c0_g8_i1,TRINITY_DN107301_c6_g1_i1
BP	GO:0006423	cysteinyl-tRNA aminoacylation	33	1	0.01	0.01423	0.173922	TRINITY_DN101040_c0_g5_i15
BP	GO:0006526	arginine biosynthetic process	45	1	0.02	0.01935	0.196731	TRINITY_DN103381_c1_g4_i1
BP	GO:0015919	peroxisomal membrane transport	47	1	0.02	0.0202	0.196731	TRINITY_DN96248_c1_g1_i3
BP	GO:0016558	protein import into peroxisome matrix	47	1	0.02	0.0202	0.196731	TRINITY_DN96248_c1_g1_i3
BP	GO:0006625	protein targeting to peroxisome	54	1	0.02	0.02318	0.196731	TRINITY_DN96248_c1_g1_i3
BP	GO:0043574	peroxisomal transport	54	1	0.02	0.02318	0.196731	TRINITY_DN96248_c1_g1_i3
BP	GO:0072662	protein localization to peroxisome	54	1	0.02	0.02318	0.196731	TRINITY_DN96248_c1_g1_i3
BP	GO:0072663	establishment of protein localization to peroxisome	54	1	0.02	0.02318	0.196731	TRINITY_DN96248_c1_g1_i3
BP	GO:1901565	organonitrogen compound catabolic process	1429	3	0.62	0.02325	0.196731	TRINITY_DN103782_c4_g1_i6,TRINITY_DN105569_c4_g3_i7,TRINITY_DN96248_c1_g1_i3
BP	GO:0006525	arginine metabolic process	58	1	0.03	0.02487	0.202644	TRINITY_DN103381_c1_g4_i1
BP	GO:0007033	vacuole organization	61	1	0.03	0.02615	0.205464	TRINITY_DN100702_c2_g1_i2
BP	GO:0006515	protein quality control for misfolded or incompletely synthesized proteins	73	1	0.03	0.03121	0.232843	TRINITY_DN96248_c1_g1_i3
BP	GO:0007031	peroxisome organization	77	1	0.03	0.03289	0.232843	TRINITY_DN96248_c1_g1_i3
BP	GO:0044743	protein transmembrane import into intracellular organelle	78	1	0.03	0.03331	0.232843	TRINITY_DN96248_c1_g1_i3
BP	GO:0006511	ubiquitin-dependent protein catabolic process	679	2	0.29	0.03476	0.232843	TRINITY_DN103782_c4_g1_i6,TRINITY_DN105569_c4_g3_i7
BP	GO:0048284	organelle fusion	86	1	0.04	0.03667	0.232843	TRINITY_DN100702_c2_g1_i2
BP	GO:0065002	intracellular protein transmembrane transport	90	1	0.04	0.03834	0.232843	TRINITY_DN96248_c1_g1_i3
BP	GO:0071806	protein transmembrane transport	90	1	0.04	0.03834	0.232843	TRINITY_DN96248_c1_g1_i3
BP	GO:0019941	modification-dependent protein catabolic process	723	2	0.31	0.03896	0.232843	TRINITY_DN103782_c4_g1_i6,TRINITY_DN105569_c4_g3_i7
BP	GO:0043632	modification-dependent macromolecule catabolic process	725	2	0.31	0.03916	0.232843	TRINITY_DN103782_c4_g1_i6,TRINITY_DN105569_c4_g3_i7
BP	GO:0044248	cellular catabolic process	3075	4	1.33	0.0416	0.240842	TRINITY_DN103782_c4_g1_i6,TRINITY_DN105569_c4_g3_i7,TRINITY_DN95476_c3_g3_i1,TRINITY_DN96248_c1_g1_i3
BP	GO:0007018	microtubule-based movement	801	2	0.35	0.04687	0.258335	TRINITY_DN103381_c1_g4_i1,TRINITY_DN83696_c0_g2_i3
BP	GO:0006928	movement of cell or subcellular component	802	2	0.35	0.04697	0.258335	TRINITY_DN103381_c1_g4_i1,TRINITY_DN83696_c0_g2_i3
BP	GO:0071840	cellular component organization or biogenesis	4717	5	2.05	0.04873	0.261478	TRINITY_DN100702_c2_g1_i2,TRINITY_DN103416_c0_g3_i3,TRINITY_DN87601_c1_g8_i1,TRINITY_DN93876_c0_g1_i5,TRINITY_DN96248_c1_g1_i3
CC	GO:0030897	HOPS complex	9	1	0	0.0023	0.0748	TRINITY_DN100702_c2_g1_i2
CC	GO:0005782	peroxisomal matrix	26	1	0.01	0.0066	0.0748	TRINITY_DN96248_c1_g1_i3
CC	GO:0031907	microbody lumen	26	1	0.01	0.0066	0.0748	TRINITY_DN96248_c1_g1_i3
CC	GO:0044438	microbody part	77	1	0.02	0.0193	0.13124	TRINITY_DN96248_c1_g1_i3
CC	GO:0044439	peroxisomal part	77	1	0.02	0.0193	0.13124	TRINITY_DN96248_c1_g1_i3
MF	GO:0016835	carbon-oxygen lyase activity	856	3	0.23	0.0015	0.0769615	TRINITY_DN104856_c0_g8_i1,TRINITY_DN89603_c2_g5_i1,TRINITY_DN95476_c3_g3_i1
MF	GO:0003942	N-acetyl-gamma-glutamyl-phosphate reductase activity	16	1	0	0.0042	0.0769615	TRINITY_DN103381_c1_g4_i1
MF	GO:0003899	DNA-directed 5'-3' RNA polymerase activity	373	2	0.1	0.0044	0.0769615	TRINITY_DN88390_c0_g4_i1,TRINITY_DN88390_c0_g4_i14
MF	GO:0034062	5'-3' RNA polymerase activity	405	2	0.11	0.0052	0.0769615	TRINITY_DN88390_c0_g4_i1,TRINITY_DN88390_c0_g4_i14
MF	GO:0097747	RNA polymerase activity	405	2	0.11	0.0052	0.0769615	TRINITY_DN88390_c0_g4_i1,TRINITY_DN88390_c0_g4_i14
MF	GO:0004729	oxygen-dependent protoporphyrinogen oxidase activity	20	1	0.01	0.0053	0.0769615	TRINITY_DN101380_c3_g2_i2
MF	GO:0070818	protoporphyrinogen oxidase activity	20	1	0.01	0.0053	0.0769615	TRINITY_DN101380_c3_g2_i2
MF	GO:0016836	hydro-lyase activity	466	2	0.12	0.0068	0.0769615	TRINITY_DN104856_c0_g8_i1,TRINITY_DN89603_c2_g5_i1
MF	GO:0003861	3-isopropylmalate dehydratase activity	26	1	0.01	0.0069	0.0769615	TRINITY_DN104856_c0_g8_i1
MF	GO:0003824	catalytic activity	55812	21	14.81	0.0077	0.0769615	TRINITY_DN100521_c0_g2_i3,TRINITY_DN101040_c0_g5_i15,TRINITY_DN101380_c3_g2_i2,TRINITY_DN102747_c3_g4_i7,TRINITY_DN103250_c1_g8_i2,TRINITY_DN103381_c1_g4_i1,TRINITY_DN104190_c0_g1_i2,TRINITY_DN104856_c0_g8_i1,TRINITY_DN105569_c4_g3_i7,TRINITY_DN105973_c2_g5_i3,TRINITY_DN107301_c6_g1_i1,TRINITY_DN107498_c3_g3_i5,TRINITY_DN107843_c3_g4_i1,TRINITY_DN83696_c0_g2_i3,TRINITY_DN88390_c0_g4_i1,TRINITY_DN…
MF	GO:0051536	iron-sulfur cluster binding	525	2	0.14	0.0085	0.0769615	TRINITY_DN104856_c0_g8_i1,TRINITY_DN105973_c2_g5_i3
MF	GO:0051540	metal cluster binding	525	2	0.14	0.0085	0.0769615	TRINITY_DN104856_c0_g8_i1,TRINITY_DN105973_c2_g5_i3
MF	GO:0004817	cysteine-tRNA ligase activity	33	1	0.01	0.0087	0.0769615	TRINITY_DN101040_c0_g5_i15
MF	GO:0003994	aconitate hydratase activity	43	1	0.01	0.0113	0.0928214	TRINITY_DN89603_c2_g5_i1
MF	GO:0016829	lyase activity	1892	3	0.5	0.0134	0.102733	TRINITY_DN104856_c0_g8_i1,TRINITY_DN89603_c2_g5_i1,TRINITY_DN95476_c3_g3_i1
MF	GO:0140098	catalytic activity, acting on RNA	1988	3	0.53	0.0152	0.10925	TRINITY_DN101040_c0_g5_i15,TRINITY_DN88390_c0_g4_i1,TRINITY_DN88390_c0_g4_i14
MF	GO:0003777	microtubule motor activity	800	2	0.21	0.019	0.125861	TRINITY_DN103381_c1_g4_i1,TRINITY_DN83696_c0_g2_i3
MF	GO:0016634	oxidoreductase activity, acting on the CH-CH group of donors, oxygen as acceptor	75	1	0.02	0.0197	0.125861	TRINITY_DN101380_c3_g2_i2
MF	GO:0004402	histone acetyltransferase activity	83	1	0.02	0.0218	0.1265	TRINITY_DN102747_c3_g4_i7
MF	GO:0061733	peptide-lysine-N-acetyltransferase activity	86	1	0.02	0.0226	0.1265	TRINITY_DN102747_c3_g4_i7
MF	GO:0034212	peptide N-acetyltransferase activity	88	1	0.02	0.0231	0.1265	TRINITY_DN102747_c3_g4_i7
MF	GO:0003774	motor activity	1028	2	0.27	0.0302	0.157864	TRINITY_DN103381_c1_g4_i1,TRINITY_DN83696_c0_g2_i3
MF	GO:0016837	carbon-oxygen lyase activity, acting on polysaccharides	131	1	0.03	0.0342	0.163875	TRINITY_DN95476_c3_g3_i1
MF	GO:0030570	pectate lyase activity	131	1	0.03	0.0342	0.163875	TRINITY_DN95476_c3_g3_i1
MF	GO:0004176	ATP-dependent peptidase activity	141	1	0.04	0.0367	0.16882	TRINITY_DN96248_c1_g1_i3
MF	GO:0051537	2 iron, 2 sulfur cluster binding	186	1	0.05	0.0482	0.213192	TRINITY_DN105973_c2_g5_i3

## Sheet: Diff_Sig_G7 vs G9
Supplementary Table S4-H. List of significantly differentially expressed genes (unigenes) between Group-7 and Group-9 that were annotated with different GO terms of Biological Process (BP), Cellular Component (CC) or Molecular Function (MF) GO classes.
GO Class	GO.ID	Term	Annotated	Significant	Expected	P.value	P.adjust	Genelist
BP	GO:0009765	photosynthesis, light harvesting	383	5	0.2	1.6e-06	0.00025	TRINITY_DN56324_c0_g1_i1,TRINITY_DN81620_c0_g2_i2,TRINITY_DN87622_c0_g9_i1,TRINITY_DN93510_c1_g3_i1,TRINITY_DN95394_c7_g8_i1
BP	GO:0018298	protein-chromophore linkage	420	5	0.22	2.5e-06	0.00025	TRINITY_DN56324_c0_g1_i1,TRINITY_DN81620_c0_g2_i2,TRINITY_DN87622_c0_g9_i1,TRINITY_DN93510_c1_g3_i1,TRINITY_DN95394_c7_g8_i1
BP	GO:0019684	photosynthesis, light reaction	492	5	0.26	5.4e-06	0.00036	TRINITY_DN56324_c0_g1_i1,TRINITY_DN81620_c0_g2_i2,TRINITY_DN87622_c0_g9_i1,TRINITY_DN93510_c1_g3_i1,TRINITY_DN95394_c7_g8_i1
BP	GO:0015979	photosynthesis	1003	6	0.53	1.2e-05	0.0006	TRINITY_DN16511_c0_g1_i1,TRINITY_DN56324_c0_g1_i1,TRINITY_DN81620_c0_g2_i2,TRINITY_DN87622_c0_g9_i1,TRINITY_DN93510_c1_g3_i1,TRINITY_DN95394_c7_g8_i1
BP	GO:0006091	generation of precursor metabolites and energy	1253	6	0.66	4.1e-05	0.00164	TRINITY_DN105973_c2_g5_i3,TRINITY_DN56324_c0_g1_i1,TRINITY_DN81620_c0_g2_i2,TRINITY_DN87622_c0_g9_i1,TRINITY_DN93510_c1_g3_i1,TRINITY_DN95394_c7_g8_i1
BP	GO:0006464	cellular protein modification process	2414	6	1.27	0.0014	0.04	TRINITY_DN56324_c0_g1_i1,TRINITY_DN81620_c0_g2_i2,TRINITY_DN87622_c0_g9_i1,TRINITY_DN91396_c1_g3_i7,TRINITY_DN93510_c1_g3_i1,TRINITY_DN95394_c7_g8_i1
BP	GO:0036211	protein modification process	2414	6	1.27	0.0014	0.04	TRINITY_DN56324_c0_g1_i1,TRINITY_DN81620_c0_g2_i2,TRINITY_DN87622_c0_g9_i1,TRINITY_DN91396_c1_g3_i7,TRINITY_DN93510_c1_g3_i1,TRINITY_DN95394_c7_g8_i1
BP	GO:0043412	macromolecule modification	2835	6	1.49	0.0031	0.0775	TRINITY_DN56324_c0_g1_i1,TRINITY_DN81620_c0_g2_i2,TRINITY_DN87622_c0_g9_i1,TRINITY_DN91396_c1_g3_i7,TRINITY_DN93510_c1_g3_i1,TRINITY_DN95394_c7_g8_i1
BP	GO:0097576	vacuole fusion	9	1	0	0.0047	0.104444	TRINITY_DN100702_c2_g1_i2
BP	GO:0006826	iron ion transport	31	1	0.02	0.0161	0.287692	TRINITY_DN99903_c2_g6_i2
BP	GO:0006879	cellular iron ion homeostasis	34	1	0.02	0.0177	0.287692	TRINITY_DN99903_c2_g6_i2
BP	GO:0000041	transition metal ion transport	35	1	0.02	0.0182	0.287692	TRINITY_DN99903_c2_g6_i2
BP	GO:0055072	iron ion homeostasis	36	1	0.02	0.0187	0.287692	TRINITY_DN99903_c2_g6_i2
BP	GO:0000079	regulation of cyclin-dependent protein serine/threonine kinase activity	44	1	0.02	0.0228	0.29125	TRINITY_DN91396_c1_g3_i7
BP	GO:1904029	regulation of cyclin-dependent protein kinase activity	44	1	0.02	0.0228	0.29125	TRINITY_DN91396_c1_g3_i7
BP	GO:0071900	regulation of protein serine/threonine kinase activity	45	1	0.02	0.0233	0.29125	TRINITY_DN91396_c1_g3_i7
BP	GO:0046916	cellular transition metal ion homeostasis	54	1	0.03	0.0279	0.322222	TRINITY_DN99903_c2_g6_i2
BP	GO:0055076	transition metal ion homeostasis	56	1	0.03	0.029	0.322222	TRINITY_DN99903_c2_g6_i2
BP	GO:0007033	vacuole organization	61	1	0.03	0.0315	0.331579	TRINITY_DN100702_c2_g1_i2
BP	GO:0048284	organelle fusion	86	1	0.05	0.0441	0.383103	TRINITY_DN100702_c2_g1_i2
BP	GO:0000272	polysaccharide catabolic process	663	2	0.35	0.0471	0.383103	TRINITY_DN107915_c1_g2_i4,TRINITY_DN86107_c0_g3_i5
BP	GO:0006875	cellular metal ion homeostasis	92	1	0.05	0.0471	0.383103	TRINITY_DN99903_c2_g6_i2
BP	GO:0001932	regulation of protein phosphorylation	93	1	0.05	0.0476	0.383103	TRINITY_DN91396_c1_g3_i7
BP	GO:0045859	regulation of protein kinase activity	93	1	0.05	0.0476	0.383103	TRINITY_DN91396_c1_g3_i7
CC	GO:0009522	photosystem I	492	5	0.2	1.6e-06	4.165e-05	TRINITY_DN56324_c0_g1_i1,TRINITY_DN81620_c0_g2_i2,TRINITY_DN87622_c0_g9_i1,TRINITY_DN93510_c1_g3_i1,TRINITY_DN95394_c7_g8_i1
CC	GO:0009523	photosystem II	550	5	0.23	2.8e-06	4.165e-05	TRINITY_DN56324_c0_g1_i1,TRINITY_DN81620_c0_g2_i2,TRINITY_DN87622_c0_g9_i1,TRINITY_DN93510_c1_g3_i1,TRINITY_DN95394_c7_g8_i1
CC	GO:0009535	chloroplast thylakoid membrane	590	5	0.25	3.9e-06	4.165e-05	TRINITY_DN56324_c0_g1_i1,TRINITY_DN81620_c0_g2_i2,TRINITY_DN87622_c0_g9_i1,TRINITY_DN93510_c1_g3_i1,TRINITY_DN95394_c7_g8_i1
CC	GO:0055035	plastid thylakoid membrane	590	5	0.25	3.9e-06	4.165e-05	TRINITY_DN56324_c0_g1_i1,TRINITY_DN81620_c0_g2_i2,TRINITY_DN87622_c0_g9_i1,TRINITY_DN93510_c1_g3_i1,TRINITY_DN95394_c7_g8_i1
CC	GO:0009534	chloroplast thylakoid	619	5	0.26	4.9e-06	4.165e-05	TRINITY_DN56324_c0_g1_i1,TRINITY_DN81620_c0_g2_i2,TRINITY_DN87622_c0_g9_i1,TRINITY_DN93510_c1_g3_i1,TRINITY_DN95394_c7_g8_i1
CC	GO:0031976	plastid thylakoid	619	5	0.26	4.9e-06	4.165e-05	TRINITY_DN56324_c0_g1_i1,TRINITY_DN81620_c0_g2_i2,TRINITY_DN87622_c0_g9_i1,TRINITY_DN93510_c1_g3_i1,TRINITY_DN95394_c7_g8_i1
CC	GO:0009521	photosystem	675	5	0.28	7.5e-06	5.46429e-05	TRINITY_DN56324_c0_g1_i1,TRINITY_DN81620_c0_g2_i2,TRINITY_DN87622_c0_g9_i1,TRINITY_DN93510_c1_g3_i1,TRINITY_DN95394_c7_g8_i1
CC	GO:0042651	thylakoid membrane	714	5	0.3	9.8e-06	6.2475e-05	TRINITY_DN56324_c0_g1_i1,TRINITY_DN81620_c0_g2_i2,TRINITY_DN87622_c0_g9_i1,TRINITY_DN93510_c1_g3_i1,TRINITY_DN95394_c7_g8_i1
CC	GO:0034357	photosynthetic membrane	854	5	0.36	2.3e-05	0.0001275	TRINITY_DN56324_c0_g1_i1,TRINITY_DN81620_c0_g2_i2,TRINITY_DN87622_c0_g9_i1,TRINITY_DN93510_c1_g3_i1,TRINITY_DN95394_c7_g8_i1
CC	GO:0044436	thylakoid part	869	5	0.36	2.5e-05	0.0001275	TRINITY_DN56324_c0_g1_i1,TRINITY_DN81620_c0_g2_i2,TRINITY_DN87622_c0_g9_i1,TRINITY_DN93510_c1_g3_i1,TRINITY_DN95394_c7_g8_i1
CC	GO:0009579	thylakoid	934	5	0.39	3.5e-05	0.000162273	TRINITY_DN56324_c0_g1_i1,TRINITY_DN81620_c0_g2_i2,TRINITY_DN87622_c0_g9_i1,TRINITY_DN93510_c1_g3_i1,TRINITY_DN95394_c7_g8_i1
CC	GO:0009507	chloroplast	1672	6	0.7	4.9e-05	0.000189429	TRINITY_DN16511_c0_g1_i1,TRINITY_DN56324_c0_g1_i1,TRINITY_DN81620_c0_g2_i2,TRINITY_DN87622_c0_g9_i1,TRINITY_DN93510_c1_g3_i1,TRINITY_DN95394_c7_g8_i1
CC	GO:0044434	chloroplast part	1003	5	0.42	5e-05	0.000189429	TRINITY_DN56324_c0_g1_i1,TRINITY_DN81620_c0_g2_i2,TRINITY_DN87622_c0_g9_i1,TRINITY_DN93510_c1_g3_i1,TRINITY_DN95394_c7_g8_i1
CC	GO:0044435	plastid part	1011	5	0.42	5.2e-05	0.000189429	TRINITY_DN56324_c0_g1_i1,TRINITY_DN81620_c0_g2_i2,TRINITY_DN87622_c0_g9_i1,TRINITY_DN93510_c1_g3_i1,TRINITY_DN95394_c7_g8_i1
CC	GO:0009536	plastid	1741	6	0.72	6.1e-05	0.0002074	TRINITY_DN16511_c0_g1_i1,TRINITY_DN56324_c0_g1_i1,TRINITY_DN81620_c0_g2_i2,TRINITY_DN87622_c0_g9_i1,TRINITY_DN93510_c1_g3_i1,TRINITY_DN95394_c7_g8_i1
CC	GO:0098796	membrane protein complex	1912	6	0.79	0.0001	0.00031875	TRINITY_DN100702_c2_g1_i2,TRINITY_DN56324_c0_g1_i1,TRINITY_DN81620_c0_g2_i2,TRINITY_DN87622_c0_g9_i1,TRINITY_DN93510_c1_g3_i1,TRINITY_DN95394_c7_g8_i1
CC	GO:0031984	organelle subcompartment	1841	5	0.77	0.00083	0.00249	TRINITY_DN56324_c0_g1_i1,TRINITY_DN81620_c0_g2_i2,TRINITY_DN87622_c0_g9_i1,TRINITY_DN93510_c1_g3_i1,TRINITY_DN95394_c7_g8_i1
CC	GO:0030897	HOPS complex	9	1	0	0.00374	0.0105967	TRINITY_DN100702_c2_g1_i2
MF	GO:0016168	chlorophyll binding	402	5	0.17	9.1e-07	0.00011193	TRINITY_DN56324_c0_g1_i1,TRINITY_DN81620_c0_g2_i2,TRINITY_DN87622_c0_g9_i1,TRINITY_DN93510_c1_g3_i1,TRINITY_DN95394_c7_g8_i1
MF	GO:0048037	cofactor binding	5572	10	2.42	0.00011	0.006765	TRINITY_DN100938_c5_g1_i1,TRINITY_DN101147_c2_g1_i3,TRINITY_DN104856_c0_g8_i1,TRINITY_DN105973_c2_g5_i3,TRINITY_DN56324_c0_g1_i1,TRINITY_DN79927_c1_g1_i2,TRINITY_DN81620_c0_g2_i2,TRINITY_DN87622_c0_g9_i1,TRINITY_DN93510_c1_g3_i1,TRINITY_DN95394_c7_g8_i1
MF	GO:0046906	tetrapyrrole binding	2119	6	0.92	0.00029	0.01189	TRINITY_DN101147_c2_g1_i3,TRINITY_DN56324_c0_g1_i1,TRINITY_DN81620_c0_g2_i2,TRINITY_DN87622_c0_g9_i1,TRINITY_DN93510_c1_g3_i1,TRINITY_DN95394_c7_g8_i1
MF	GO:0010333	terpene synthase activity	227	2	0.1	0.00445	0.10824	TRINITY_DN108162_c4_g5_i2,TRINITY_DN108162_c4_g7_i5
MF	GO:0016838	carbon-oxygen lyase activity, acting on phosphates	258	2	0.11	0.00571	0.10824	TRINITY_DN108162_c4_g5_i2,TRINITY_DN108162_c4_g7_i5
MF	GO:0046910	pectinesterase inhibitor activity	14	1	0.01	0.00607	0.10824	TRINITY_DN107915_c1_g2_i4
MF	GO:0016835	carbon-oxygen lyase activity	856	3	0.37	0.00616	0.10824	TRINITY_DN104856_c0_g8_i1,TRINITY_DN108162_c4_g5_i2,TRINITY_DN108162_c4_g7_i5
MF	GO:0016829	lyase activity	1892	4	0.82	0.00909	0.123056	TRINITY_DN104856_c0_g8_i1,TRINITY_DN108162_c4_g5_i2,TRINITY_DN108162_c4_g7_i5,TRINITY_DN16511_c0_g1_i1
MF	GO:0004654	polyribonucleotide nucleotidyltransferase activity	24	1	0.01	0.01039	0.123056	TRINITY_DN98221_c0_g1_i4
MF	GO:0003861	3-isopropylmalate dehydratase activity	26	1	0.01	0.01125	0.123056	TRINITY_DN104856_c0_g8_i1
MF	GO:0000175	3'-5'-exoribonuclease activity	27	1	0.01	0.01168	0.123056	TRINITY_DN98221_c0_g1_i4
MF	GO:0004322	ferroxidase activity	36	1	0.02	0.01555	0.123056	TRINITY_DN99903_c2_g6_i2
MF	GO:0008199	ferric iron binding	36	1	0.02	0.01555	0.123056	TRINITY_DN99903_c2_g6_i2
MF	GO:0016724	oxidoreductase activity, oxidizing metal ions, oxygen as acceptor	36	1	0.02	0.01555	0.123056	TRINITY_DN99903_c2_g6_i2
MF	GO:0004097	catechol oxidase activity	37	1	0.02	0.01597	0.123056	TRINITY_DN81476_c1_g5_i1
MF	GO:0004532	exoribonuclease activity	41	1	0.02	0.01769	0.123056	TRINITY_DN98221_c0_g1_i4
MF	GO:0016896	exoribonuclease activity, producing 5'-phosphomonoesters	41	1	0.02	0.01769	0.123056	TRINITY_DN98221_c0_g1_i4
MF	GO:0000062	fatty-acyl-CoA binding	49	1	0.02	0.0211	0.123056	TRINITY_DN79927_c1_g1_i2
MF	GO:1901567	fatty acid derivative binding	49	1	0.02	0.0211	0.123056	TRINITY_DN79927_c1_g1_i2
MF	GO:0016796	exonuclease activity, active with either ribo- or deoxyribonucleic acids and producing 5'-phosphomonoesters	51	1	0.02	0.02195	0.123056	TRINITY_DN98221_c0_g1_i4
MF	GO:0051536	iron-sulfur cluster binding	525	2	0.23	0.02201	0.123056	TRINITY_DN104856_c0_g8_i1,TRINITY_DN105973_c2_g5_i3
MF	GO:0051540	metal cluster binding	525	2	0.23	0.02201	0.123056	TRINITY_DN104856_c0_g8_i1,TRINITY_DN105973_c2_g5_i3
MF	GO:0016722	oxidoreductase activity, oxidizing metal ions	54	1	0.02	0.02323	0.12423	TRINITY_DN99903_c2_g6_i2
MF	GO:0004402	histone acetyltransferase activity	83	1	0.04	0.03549	0.177782	TRINITY_DN86057_c0_g1_i4
MF	GO:0061733	peptide-lysine-N-acetyltransferase activity	86	1	0.04	0.03675	0.177782	TRINITY_DN86057_c0_g1_i4
MF	GO:0034212	peptide N-acetyltransferase activity	88	1	0.04	0.03758	0.177782	TRINITY_DN86057_c0_g1_i4
MF	GO:0016984	ribulose-bisphosphate carboxylase activity	107	1	0.05	0.04552	0.207369	TRINITY_DN16511_c0_g1_i1

## Sheet: Diff_Sig_G7 vs G10
Supplementary Table S4-I. List of significantly differentially expressed genes (unigenes) between Group-7 and Group-10 that were annotated with different GO terms of Biological Process (BP), Cellular Component (CC) or Molecular Function (MF) GO classes.
GO Class	GO.ID	Term	Annotated	Significant	Expected	P.value	P.adjust	Genelist
BP	GO:0042592	homeostatic process	1067	8	1.74	0.00036	0.0868157	TRINITY_DN100051_c1_g1_i5,TRINITY_DN104640_c0_g1_i5,TRINITY_DN108512_c2_g2_i1,TRINITY_DN76298_c0_g1_i1,TRINITY_DN84144_c0_g2_i3,TRINITY_DN93094_c1_g13_i2,TRINITY_DN97009_c0_g3_i5,TRINITY_DN99903_c2_g6_i2
BP	GO:0018131	oxazole or thiazole biosynthetic process	33	2	0.05	0.00134	0.0868157	TRINITY_DN87455_c0_g2_i1,TRINITY_DN98881_c2_g3_i3
BP	GO:0046484	oxazole or thiazole metabolic process	33	2	0.05	0.00134	0.0868157	TRINITY_DN87455_c0_g2_i1,TRINITY_DN98881_c2_g3_i3
BP	GO:0052837	thiazole biosynthetic process	33	2	0.05	0.00134	0.0868157	TRINITY_DN87455_c0_g2_i1,TRINITY_DN98881_c2_g3_i3
BP	GO:0052838	thiazole metabolic process	33	2	0.05	0.00134	0.0868157	TRINITY_DN87455_c0_g2_i1,TRINITY_DN98881_c2_g3_i3
BP	GO:0010393	galacturonan metabolic process	502	5	0.82	0.00141	0.0868157	TRINITY_DN106594_c2_g4_i2,TRINITY_DN107915_c2_g5_i5,TRINITY_DN76737_c0_g1_i1,TRINITY_DN89654_c0_g1_i6,TRINITY_DN95476_c3_g3_i1
BP	GO:0045488	pectin metabolic process	502	5	0.82	0.00141	0.0868157	TRINITY_DN106594_c2_g4_i2,TRINITY_DN107915_c2_g5_i5,TRINITY_DN76737_c0_g1_i1,TRINITY_DN89654_c0_g1_i6,TRINITY_DN95476_c3_g3_i1
BP	GO:0000723	telomere maintenance	164	3	0.27	0.00249	0.107319	TRINITY_DN100051_c1_g1_i5,TRINITY_DN108512_c2_g2_i1,TRINITY_DN76298_c0_g1_i1
BP	GO:0032200	telomere organization	164	3	0.27	0.00249	0.107319	TRINITY_DN100051_c1_g1_i5,TRINITY_DN108512_c2_g2_i1,TRINITY_DN76298_c0_g1_i1
BP	GO:0060249	anatomical structure homeostasis	164	3	0.27	0.00249	0.107319	TRINITY_DN100051_c1_g1_i5,TRINITY_DN108512_c2_g2_i1,TRINITY_DN76298_c0_g1_i1
BP	GO:0042364	water-soluble vitamin biosynthetic process	170	3	0.28	0.00276	0.108142	TRINITY_DN87455_c0_g2_i1,TRINITY_DN89533_c0_g1_i3,TRINITY_DN98881_c2_g3_i3
BP	GO:0009228	thiamine biosynthetic process	52	2	0.08	0.00329	0.108325	TRINITY_DN87455_c0_g2_i1,TRINITY_DN98881_c2_g3_i3
BP	GO:0042724	thiamine-containing compound biosynthetic process	52	2	0.08	0.00329	0.108325	TRINITY_DN87455_c0_g2_i1,TRINITY_DN98881_c2_g3_i3
BP	GO:0065008	regulation of biological quality	1534	8	2.5	0.00358	0.108325	TRINITY_DN100051_c1_g1_i5,TRINITY_DN104640_c0_g1_i5,TRINITY_DN108512_c2_g2_i1,TRINITY_DN76298_c0_g1_i1,TRINITY_DN84144_c0_g2_i3,TRINITY_DN93094_c1_g13_i2,TRINITY_DN97009_c0_g3_i5,TRINITY_DN99903_c2_g6_i2
BP	GO:0006767	water-soluble vitamin metabolic process	190	3	0.31	0.00377	0.108325	TRINITY_DN87455_c0_g2_i1,TRINITY_DN89533_c0_g1_i3,TRINITY_DN98881_c2_g3_i3
BP	GO:0009110	vitamin biosynthetic process	199	3	0.32	0.00428	0.113835	TRINITY_DN87455_c0_g2_i1,TRINITY_DN89533_c0_g1_i3,TRINITY_DN98881_c2_g3_i3
BP	GO:0045490	pectin catabolic process	407	4	0.66	0.00449	0.113835	TRINITY_DN106594_c2_g4_i2,TRINITY_DN107915_c2_g5_i5,TRINITY_DN89654_c0_g1_i6,TRINITY_DN95476_c3_g3_i1
BP	GO:0017144	drug metabolic process	2366	10	3.85	0.00513	0.122835	TRINITY_DN106594_c2_g4_i2,TRINITY_DN107915_c2_g5_i5,TRINITY_DN76737_c0_g1_i1,TRINITY_DN87455_c0_g2_i1,TRINITY_DN89533_c0_g1_i3,TRINITY_DN89654_c0_g1_i6,TRINITY_DN90375_c0_g1_i2,TRINITY_DN95476_c3_g3_i1,TRINITY_DN97009_c0_g3_i5,TRINITY_DN98881_c2_g3_i3
BP	GO:0006766	vitamin metabolic process	219	3	0.36	0.00559	0.124169	TRINITY_DN87455_c0_g2_i1,TRINITY_DN89533_c0_g1_i3,TRINITY_DN98881_c2_g3_i3
BP	GO:0006772	thiamine metabolic process	71	2	0.12	0.00605	0.124169	TRINITY_DN87455_c0_g2_i1,TRINITY_DN98881_c2_g3_i3
BP	GO:0042723	thiamine-containing compound metabolic process	71	2	0.12	0.00605	0.124169	TRINITY_DN87455_c0_g2_i1,TRINITY_DN98881_c2_g3_i3
BP	GO:0044743	protein transmembrane import into intracellular organelle	78	2	0.13	0.00726	0.14223	TRINITY_DN106699_c1_g1_i5,TRINITY_DN96248_c1_g1_i3
BP	GO:0065002	intracellular protein transmembrane transport	90	2	0.15	0.00956	0.161293	TRINITY_DN106699_c1_g1_i5,TRINITY_DN96248_c1_g1_i3
BP	GO:0071806	protein transmembrane transport	90	2	0.15	0.00956	0.161293	TRINITY_DN106699_c1_g1_i5,TRINITY_DN96248_c1_g1_i3
BP	GO:0009235	cobalamin metabolic process	6	1	0.01	0.00973	0.161293	TRINITY_DN89533_c0_g1_i3
BP	GO:0009236	cobalamin biosynthetic process	6	1	0.01	0.00973	0.161293	TRINITY_DN89533_c0_g1_i3
BP	GO:0019725	cellular homeostasis	803	5	1.31	0.01018	0.162503	TRINITY_DN104640_c0_g1_i5,TRINITY_DN84144_c0_g2_i3,TRINITY_DN93094_c1_g13_i2,TRINITY_DN97009_c0_g3_i5,TRINITY_DN99903_c2_g6_i2
BP	GO:0042545	cell wall modification	280	3	0.46	0.01091	0.167936	TRINITY_DN106594_c2_g4_i2,TRINITY_DN107915_c2_g5_i5,TRINITY_DN89654_c0_g1_i6
BP	GO:1901564	organonitrogen compound metabolic process	10023	25	16.31	0.0158	0.234821	TRINITY_DN101040_c0_g5_i15,TRINITY_DN101929_c0_g2_i6,TRINITY_DN102401_c1_g2_i6,TRINITY_DN105020_c0_g7_i1,TRINITY_DN105373_c4_g3_i1,TRINITY_DN105569_c4_g3_i7,TRINITY_DN105725_c5_g11_i5,TRINITY_DN106648_c2_g4_i2,TRINITY_DN107106_c1_g1_i10,TRINITY_DN107106_c1_g1_i5,TRINITY_DN56324_c0_g1_i1,TRINITY_DN60496_c0_g1_i1,TRINITY_DN85123_c1_g9_i5,TRINITY_DN87455_c0_g2_i1,TRINITY_DN89533_c0_g1_i3,TRINITY_DN9…
BP	GO:0016043	cellular component organization	4172	13	6.79	0.0174	0.246921	TRINITY_DN100051_c1_g1_i5,TRINITY_DN101456_c0_g3_i5,TRINITY_DN106594_c2_g4_i2,TRINITY_DN106699_c1_g1_i5,TRINITY_DN107103_c5_g10_i1,TRINITY_DN107915_c2_g5_i5,TRINITY_DN108512_c2_g2_i1,TRINITY_DN76298_c0_g1_i1,TRINITY_DN76737_c0_g1_i1,TRINITY_DN89654_c0_g1_i6,TRINITY_DN93328_c5_g4_i1,TRINITY_DN96248_c1_g1_i3,TRINITY_DN96371_c0_g3_i3
BP	GO:0045595	regulation of cell differentiation	11	1	0.02	0.01776	0.246921	TRINITY_DN89479_c0_g2_i4
BP	GO:1901575	organic substance catabolic process	3309	11	5.39	0.01849	0.249037	TRINITY_DN105569_c4_g3_i7,TRINITY_DN105725_c5_g11_i5,TRINITY_DN106172_c2_g8_i6,TRINITY_DN106594_c2_g4_i2,TRINITY_DN107915_c2_g5_i5,TRINITY_DN85123_c1_g9_i5,TRINITY_DN89654_c0_g1_i6,TRINITY_DN90688_c4_g1_i6,TRINITY_DN95476_c3_g3_i1,TRINITY_DN96248_c1_g1_i3,TRINITY_DN97009_c0_g3_i5
BP	GO:0000272	polysaccharide catabolic process	663	4	1.08	0.02329	0.297136	TRINITY_DN106594_c2_g4_i2,TRINITY_DN107915_c2_g5_i5,TRINITY_DN89654_c0_g1_i6,TRINITY_DN95476_c3_g3_i1
BP	GO:0071555	cell wall organization	995	5	1.62	0.02344	0.297136	TRINITY_DN106594_c2_g4_i2,TRINITY_DN107915_c2_g5_i5,TRINITY_DN76737_c0_g1_i1,TRINITY_DN89654_c0_g1_i6,TRINITY_DN93328_c5_g4_i1
BP	GO:0006790	sulfur compound metabolic process	679	4	1.11	0.02513	0.303401	TRINITY_DN107103_c5_g10_i1,TRINITY_DN85123_c1_g9_i5,TRINITY_DN87455_c0_g2_i1,TRINITY_DN98881_c2_g3_i3
BP	GO:0016052	carbohydrate catabolic process	1023	5	1.66	0.02601	0.303401	TRINITY_DN106594_c2_g4_i2,TRINITY_DN107915_c2_g5_i5,TRINITY_DN89654_c0_g1_i6,TRINITY_DN95476_c3_g3_i1,TRINITY_DN97009_c0_g3_i5
BP	GO:0045229	external encapsulating structure organization	1027	5	1.67	0.02639	0.303401	TRINITY_DN106594_c2_g4_i2,TRINITY_DN107915_c2_g5_i5,TRINITY_DN76737_c0_g1_i1,TRINITY_DN89654_c0_g1_i6,TRINITY_DN93328_c5_g4_i1
BP	GO:0044283	small molecule biosynthetic process	2619	9	4.26	0.02675	0.303401	TRINITY_DN101929_c0_g2_i6,TRINITY_DN105020_c0_g7_i1,TRINITY_DN106648_c2_g4_i2,TRINITY_DN87455_c0_g2_i1,TRINITY_DN89533_c0_g1_i3,TRINITY_DN97009_c0_g3_i5,TRINITY_DN97581_c0_g3_i2,TRINITY_DN98881_c2_g3_i3,TRINITY_DN99866_c3_g1_i6
BP	GO:0006751	glutathione catabolic process	18	1	0.03	0.0289	0.311397	TRINITY_DN85123_c1_g9_i5
BP	GO:0010387	COP9 signalosome assembly	18	1	0.03	0.0289	0.311397	TRINITY_DN96371_c0_g3_i3
BP	GO:0030150	protein import into mitochondrial matrix	19	1	0.03	0.03048	0.320412	TRINITY_DN106699_c1_g1_i5
BP	GO:0043248	proteasome assembly	22	1	0.04	0.0352	0.359167	TRINITY_DN101456_c0_g3_i5
BP	GO:0071554	cell wall organization or biogenesis	1117	5	1.82	0.03594	0.359167	TRINITY_DN106594_c2_g4_i2,TRINITY_DN107915_c2_g5_i5,TRINITY_DN76737_c0_g1_i1,TRINITY_DN89654_c0_g1_i6,TRINITY_DN93328_c5_g4_i1
BP	GO:0009056	catabolic process	3690	11	6.01	0.03712	0.359167	TRINITY_DN105569_c4_g3_i7,TRINITY_DN105725_c5_g11_i5,TRINITY_DN106172_c2_g8_i6,TRINITY_DN106594_c2_g4_i2,TRINITY_DN107915_c2_g5_i5,TRINITY_DN85123_c1_g9_i5,TRINITY_DN89654_c0_g1_i6,TRINITY_DN90688_c4_g1_i6,TRINITY_DN95476_c3_g3_i1,TRINITY_DN96248_c1_g1_i3,TRINITY_DN97009_c0_g3_i5
BP	GO:0006102	isocitrate metabolic process	24	1	0.04	0.03834	0.359167	TRINITY_DN90375_c0_g1_i2
BP	GO:0009423	chorismate biosynthetic process	24	1	0.04	0.03834	0.359167	TRINITY_DN105020_c0_g7_i1
BP	GO:0006418	tRNA aminoacylation for protein translation	460	3	0.75	0.03949	0.359167	TRINITY_DN101040_c0_g5_i15,TRINITY_DN107106_c1_g1_i10,TRINITY_DN107106_c1_g1_i5
BP	GO:0009057	macromolecule catabolic process	1951	7	3.18	0.04	0.359167	TRINITY_DN105569_c4_g3_i7,TRINITY_DN105725_c5_g11_i5,TRINITY_DN106594_c2_g4_i2,TRINITY_DN107915_c2_g5_i5,TRINITY_DN89654_c0_g1_i6,TRINITY_DN95476_c3_g3_i1,TRINITY_DN96248_c1_g1_i3
BP	GO:0071840	cellular component organization or biogenesis	4717	13	7.68	0.04172	0.366479	TRINITY_DN100051_c1_g1_i5,TRINITY_DN101456_c0_g3_i5,TRINITY_DN106594_c2_g4_i2,TRINITY_DN106699_c1_g1_i5,TRINITY_DN107103_c5_g10_i1,TRINITY_DN107915_c2_g5_i5,TRINITY_DN108512_c2_g2_i1,TRINITY_DN76298_c0_g1_i1,TRINITY_DN76737_c0_g1_i1,TRINITY_DN89654_c0_g1_i6,TRINITY_DN93328_c5_g4_i1,TRINITY_DN96248_c1_g1_i3,TRINITY_DN96371_c0_g3_i3
BP	GO:0055082	cellular chemical homeostasis	203	2	0.33	0.0435	0.366479	TRINITY_DN97009_c0_g3_i5,TRINITY_DN99903_c2_g6_i2
BP	GO:0043038	amino acid activation	482	3	0.78	0.04432	0.366479	TRINITY_DN101040_c0_g5_i15,TRINITY_DN107106_c1_g1_i10,TRINITY_DN107106_c1_g1_i5
BP	GO:0043039	tRNA aminoacylation	482	3	0.78	0.04432	0.366479	TRINITY_DN101040_c0_g5_i15,TRINITY_DN107106_c1_g1_i10,TRINITY_DN107106_c1_g1_i5
BP	GO:0042737	drug catabolic process	824	4	1.34	0.04585	0.366479	TRINITY_DN106594_c2_g4_i2,TRINITY_DN107915_c2_g5_i5,TRINITY_DN89654_c0_g1_i6,TRINITY_DN95476_c3_g3_i1
BP	GO:0017038	protein import	217	2	0.35	0.049	0.366479	TRINITY_DN106699_c1_g1_i5,TRINITY_DN96248_c1_g1_i3
BP	GO:0006817	phosphate ion transport	31	1	0.05	0.04925	0.366479	TRINITY_DN77395_c0_g2_i2
BP	GO:0006826	iron ion transport	31	1	0.05	0.04925	0.366479	TRINITY_DN99903_c2_g6_i2
CC	GO:0044434	chloroplast part	1003	7	1.58	0.001	0.051425	TRINITY_DN56324_c0_g1_i1,TRINITY_DN76175_c0_g1_i3,TRINITY_DN87455_c0_g2_i1,TRINITY_DN89359_c2_g7_i2,TRINITY_DN95394_c7_g8_i1,TRINITY_DN96451_c0_g2_i1,TRINITY_DN98881_c2_g3_i3
CC	GO:0044435	plastid part	1011	7	1.59	0.0011	0.051425	TRINITY_DN56324_c0_g1_i1,TRINITY_DN76175_c0_g1_i3,TRINITY_DN87455_c0_g2_i1,TRINITY_DN89359_c2_g7_i2,TRINITY_DN95394_c7_g8_i1,TRINITY_DN96451_c0_g2_i1,TRINITY_DN98881_c2_g3_i3
CC	GO:0009507	chloroplast	1672	9	2.63	0.0013	0.051425	TRINITY_DN56324_c0_g1_i1,TRINITY_DN60496_c0_g1_i1,TRINITY_DN76175_c0_g1_i3,TRINITY_DN87455_c0_g2_i1,TRINITY_DN89359_c2_g7_i2,TRINITY_DN95394_c7_g8_i1,TRINITY_DN96451_c0_g2_i1,TRINITY_DN97581_c0_g3_i2,TRINITY_DN98881_c2_g3_i3
CC	GO:0009536	plastid	1741	9	2.74	0.0017	0.051425	TRINITY_DN56324_c0_g1_i1,TRINITY_DN60496_c0_g1_i1,TRINITY_DN76175_c0_g1_i3,TRINITY_DN87455_c0_g2_i1,TRINITY_DN89359_c2_g7_i2,TRINITY_DN95394_c7_g8_i1,TRINITY_DN96451_c0_g2_i1,TRINITY_DN97581_c0_g3_i2,TRINITY_DN98881_c2_g3_i3
CC	GO:0044422	organelle part	7063	20	11.11	0.006	0.121	TRINITY_DN104099_c1_g1_i1,TRINITY_DN104895_c1_g3_i2,TRINITY_DN106699_c1_g1_i5,TRINITY_DN106787_c3_g6_i1,TRINITY_DN107103_c5_g10_i1,TRINITY_DN56324_c0_g1_i1,TRINITY_DN76175_c0_g1_i3,TRINITY_DN76737_c0_g1_i1,TRINITY_DN87455_c0_g2_i1,TRINITY_DN88269_c1_g1_i1,TRINITY_DN89359_c2_g7_i2,TRINITY_DN91305_c1_g2_i3,TRINITY_DN93428_c0_g6_i6,TRINITY_DN95394_c7_g8_i1,TRINITY_DN96248_c1_g1_i3,TRINITY_DN96371_c0…
CC	GO:0044446	intracellular organelle part	7060	20	11.1	0.006	0.121	TRINITY_DN104099_c1_g1_i1,TRINITY_DN104895_c1_g3_i2,TRINITY_DN106699_c1_g1_i5,TRINITY_DN106787_c3_g6_i1,TRINITY_DN107103_c5_g10_i1,TRINITY_DN56324_c0_g1_i1,TRINITY_DN76175_c0_g1_i3,TRINITY_DN76737_c0_g1_i1,TRINITY_DN87455_c0_g2_i1,TRINITY_DN88269_c1_g1_i1,TRINITY_DN89359_c2_g7_i2,TRINITY_DN91305_c1_g2_i3,TRINITY_DN93428_c0_g6_i6,TRINITY_DN95394_c7_g8_i1,TRINITY_DN96248_c1_g1_i3,TRINITY_DN96371_c0…
CC	GO:0031984	organelle subcompartment	1841	8	2.9	0.0085	0.146929	TRINITY_DN106787_c3_g6_i1,TRINITY_DN56324_c0_g1_i1,TRINITY_DN76175_c0_g1_i3,TRINITY_DN76737_c0_g1_i1,TRINITY_DN89359_c2_g7_i2,TRINITY_DN93428_c0_g6_i6,TRINITY_DN95394_c7_g8_i1,TRINITY_DN99303_c0_g2_i8
CC	GO:0009535	chloroplast thylakoid membrane	590	4	0.93	0.0142	0.183362	TRINITY_DN56324_c0_g1_i1,TRINITY_DN76175_c0_g1_i3,TRINITY_DN89359_c2_g7_i2,TRINITY_DN95394_c7_g8_i1
CC	GO:0055035	plastid thylakoid membrane	590	4	0.93	0.0142	0.183362	TRINITY_DN56324_c0_g1_i1,TRINITY_DN76175_c0_g1_i3,TRINITY_DN89359_c2_g7_i2,TRINITY_DN95394_c7_g8_i1
CC	GO:0009534	chloroplast thylakoid	619	4	0.97	0.0167	0.183362	TRINITY_DN56324_c0_g1_i1,TRINITY_DN76175_c0_g1_i3,TRINITY_DN89359_c2_g7_i2,TRINITY_DN95394_c7_g8_i1
CC	GO:0031976	plastid thylakoid	619	4	0.97	0.0167	0.183362	TRINITY_DN56324_c0_g1_i1,TRINITY_DN76175_c0_g1_i3,TRINITY_DN89359_c2_g7_i2,TRINITY_DN95394_c7_g8_i1
CC	GO:0005618	cell wall	652	4	1.03	0.0197	0.183362	TRINITY_DN106594_c2_g4_i2,TRINITY_DN107915_c2_g5_i5,TRINITY_DN89654_c0_g1_i6,TRINITY_DN93328_c5_g4_i1
CC	GO:0030312	external encapsulating structure	652	4	1.03	0.0197	0.183362	TRINITY_DN106594_c2_g4_i2,TRINITY_DN107915_c2_g5_i5,TRINITY_DN89654_c0_g1_i6,TRINITY_DN93328_c5_g4_i1
CC	GO:0042651	thylakoid membrane	714	4	1.12	0.0264	0.228171	TRINITY_DN56324_c0_g1_i1,TRINITY_DN76175_c0_g1_i3,TRINITY_DN89359_c2_g7_i2,TRINITY_DN95394_c7_g8_i1
CC	GO:0089701	U2AF	21	1	0.03	0.0325	0.242605	TRINITY_DN88269_c1_g1_i1
CC	GO:0005758	mitochondrial intermembrane space	23	1	0.04	0.0356	0.242605	TRINITY_DN107103_c5_g10_i1
CC	GO:0031970	organelle envelope lumen	23	1	0.04	0.0356	0.242605	TRINITY_DN107103_c5_g10_i1
CC	GO:0005782	peroxisomal matrix	26	1	0.04	0.0401	0.242605	TRINITY_DN96248_c1_g1_i3
CC	GO:0030870	Mre11 complex	26	1	0.04	0.0401	0.242605	TRINITY_DN97628_c4_g1_i6
CC	GO:0031907	microbody lumen	26	1	0.04	0.0401	0.242605	TRINITY_DN96248_c1_g1_i3
CC	GO:0034357	photosynthetic membrane	854	4	1.34	0.046	0.249446	TRINITY_DN56324_c0_g1_i1,TRINITY_DN76175_c0_g1_i3,TRINITY_DN89359_c2_g7_i2,TRINITY_DN95394_c7_g8_i1
CC	GO:0008180	COP9 signalosome	31	1	0.05	0.0476	0.249446	TRINITY_DN96371_c0_g3_i3
CC	GO:0044436	thylakoid part	869	4	1.37	0.0485	0.249446	TRINITY_DN56324_c0_g1_i1,TRINITY_DN76175_c0_g1_i3,TRINITY_DN89359_c2_g7_i2,TRINITY_DN95394_c7_g8_i1
MF	GO:0016491	oxidoreductase activity	8881	30	15.36	0.00029	0.03885	TRINITY_DN101404_c0_g1_i3,TRINITY_DN102641_c0_g10_i1,TRINITY_DN102641_c0_g5_i1,TRINITY_DN102844_c0_g7_i5,TRINITY_DN104640_c0_g1_i5,TRINITY_DN105914_c2_g4_i1,TRINITY_DN106172_c1_g2_i3,TRINITY_DN107498_c3_g3_i7,TRINITY_DN83324_c2_g1_i2,TRINITY_DN83723_c0_g2_i2,TRINITY_DN84075_c2_g7_i2,TRINITY_DN84144_c0_g2_i3,TRINITY_DN86816_c0_g1_i1,TRINITY_DN86816_c0_g1_i2,TRINITY_DN87455_c0_g2_i1,TRINITY_DN88035…
MF	GO:0043167	ion binding	43756	98	75.68	0.0003	0.03885	TRINITY_DN100051_c1_g1_i5,TRINITY_DN100554_c2_g1_i7,TRINITY_DN101040_c0_g5_i15,TRINITY_DN101054_c0_g4_i1,TRINITY_DN101404_c0_g1_i3,TRINITY_DN101698_c1_g9_i2,TRINITY_DN102617_c1_g5_i3,TRINITY_DN102641_c0_g10_i1,TRINITY_DN102641_c0_g5_i1,TRINITY_DN102844_c0_g7_i5,TRINITY_DN103119_c0_g1_i2,TRINITY_DN103561_c1_g2_i6,TRINITY_DN103953_c0_g3_i4,TRINITY_DN104396_c0_g1_i11,TRINITY_DN104895_c1_g3_i2,TRINIT…
MF	GO:0004097	catechol oxidase activity	37	2	0.06	0.0019	0.134162	TRINITY_DN92813_c0_g4_i5,TRINITY_DN93144_c0_g4_i3
MF	GO:0030145	manganese ion binding	146	3	0.25	0.00215	0.134162	TRINITY_DN103561_c1_g2_i6,TRINITY_DN105076_c2_g2_i1,TRINITY_DN97628_c4_g1_i6
MF	GO:0003865	3-oxo-5-alpha-steroid 4-dehydrogenase activity	2	1	0	0.00346	0.134162	TRINITY_DN93979_c0_g1_i1
MF	GO:0033765	steroid dehydrogenase activity, acting on the CH-CH group of donors	2	1	0	0.00346	0.134162	TRINITY_DN93979_c0_g1_i1
MF	GO:0048037	cofactor binding	5572	19	9.64	0.00371	0.134162	TRINITY_DN101404_c0_g1_i3,TRINITY_DN102641_c0_g10_i1,TRINITY_DN102641_c0_g5_i1,TRINITY_DN105914_c2_g4_i1,TRINITY_DN106102_c2_g2_i7,TRINITY_DN106648_c2_g4_i2,TRINITY_DN107103_c5_g10_i1,TRINITY_DN107915_c2_g5_i5,TRINITY_DN56324_c0_g1_i1,TRINITY_DN76175_c0_g1_i3,TRINITY_DN79927_c1_g1_i2,TRINITY_DN84075_c2_g7_i2,TRINITY_DN84144_c0_g2_i3,TRINITY_DN89654_c0_g1_i6,TRINITY_DN90375_c0_g1_i2,TRINITY_DN9342…
MF	GO:0003824	catalytic activity	55812	113	96.53	0.00489	0.134162	TRINITY_DN100051_c1_g1_i5,TRINITY_DN100051_c1_g5_i2,TRINITY_DN100150_c0_g1_i1,TRINITY_DN100554_c2_g1_i7,TRINITY_DN100696_c1_g1_i6,TRINITY_DN101040_c0_g5_i15,TRINITY_DN101081_c0_g1_i4,TRINITY_DN101404_c0_g1_i3,TRINITY_DN101698_c1_g9_i2,TRINITY_DN101929_c0_g2_i6,TRINITY_DN102617_c1_g5_i3,TRINITY_DN102641_c0_g10_i1,TRINITY_DN102641_c0_g5_i1,TRINITY_DN102844_c0_g7_i5,TRINITY_DN103119_c0_g1_i2,TRINITY…
MF	GO:0047974	guanosine deaminase activity	3	1	0.01	0.00518	0.134162	TRINITY_DN90688_c4_g1_i6
MF	GO:0048040	UDP-glucuronate decarboxylase activity	3	1	0.01	0.00518	0.134162	TRINITY_DN100051_c1_g5_i2
MF	GO:0005506	iron ion binding	1593	8	2.76	0.00683	0.152163	TRINITY_DN102641_c0_g10_i1,TRINITY_DN102641_c0_g5_i1,TRINITY_DN106172_c1_g2_i3,TRINITY_DN84075_c2_g7_i2,TRINITY_DN90907_c3_g4_i3,TRINITY_DN97885_c0_g1_i3,TRINITY_DN98938_c1_g1_i4,TRINITY_DN99903_c2_g6_i2
MF	GO:0003924	GTPase activity	968	6	1.67	0.00705	0.152163	TRINITY_DN100554_c2_g1_i7,TRINITY_DN101698_c1_g9_i2,TRINITY_DN106787_c3_g6_i1,TRINITY_DN107843_c3_g4_i1,TRINITY_DN77028_c0_g1_i1,TRINITY_DN99303_c0_g2_i8
MF	GO:0046872	metal ion binding	19646	47	33.98	0.00962	0.164724	TRINITY_DN100554_c2_g1_i7,TRINITY_DN101054_c0_g4_i1,TRINITY_DN102641_c0_g10_i1,TRINITY_DN102641_c0_g5_i1,TRINITY_DN102844_c0_g7_i5,TRINITY_DN103561_c1_g2_i6,TRINITY_DN103953_c0_g3_i4,TRINITY_DN105076_c2_g2_i1,TRINITY_DN106172_c1_g2_i3,TRINITY_DN106648_c2_g4_i2,TRINITY_DN107103_c5_g10_i1,TRINITY_DN107630_c3_g1_i2,TRINITY_DN56324_c0_g1_i1,TRINITY_DN76175_c0_g1_i3,TRINITY_DN84075_c2_g7_i2,TRINITY_DN…
MF	GO:0004527	exonuclease activity	485	4	0.84	0.01033	0.164724	TRINITY_DN105793_c2_g1_i5,TRINITY_DN87375_c1_g2_i9,TRINITY_DN87703_c0_g1_i7,TRINITY_DN97628_c4_g1_i6
MF	GO:0016852	sirohydrochlorin cobaltochelatase activity	6	1	0.01	0.01033	0.164724	TRINITY_DN89533_c0_g1_i3
MF	GO:0043169	cation binding	19727	47	34.12	0.01037	0.164724	TRINITY_DN100554_c2_g1_i7,TRINITY_DN101054_c0_g4_i1,TRINITY_DN102641_c0_g10_i1,TRINITY_DN102641_c0_g5_i1,TRINITY_DN102844_c0_g7_i5,TRINITY_DN103561_c1_g2_i6,TRINITY_DN103953_c0_g3_i4,TRINITY_DN105076_c2_g2_i1,TRINITY_DN106172_c1_g2_i3,TRINITY_DN106648_c2_g4_i2,TRINITY_DN107103_c5_g10_i1,TRINITY_DN107630_c3_g1_i2,TRINITY_DN56324_c0_g1_i1,TRINITY_DN76175_c0_g1_i3,TRINITY_DN84075_c2_g7_i2,TRINITY_DN…
MF	GO:0050662	coenzyme binding	2866	11	4.96	0.01154	0.164724	TRINITY_DN101404_c0_g1_i3,TRINITY_DN105914_c2_g4_i1,TRINITY_DN106102_c2_g2_i7,TRINITY_DN106648_c2_g4_i2,TRINITY_DN107915_c2_g5_i5,TRINITY_DN79927_c1_g1_i2,TRINITY_DN84144_c0_g2_i3,TRINITY_DN89654_c0_g1_i6,TRINITY_DN90375_c0_g1_i2,TRINITY_DN93428_c0_g6_i6,TRINITY_DN98938_c1_g1_i4
MF	GO:0008837	diaminopimelate epimerase activity	7	1	0.01	0.01204	0.164724	TRINITY_DN101929_c0_g2_i6
MF	GO:0045330	aspartyl esterase activity	277	3	0.48	0.0126	0.164724	TRINITY_DN106594_c2_g4_i2,TRINITY_DN107915_c2_g5_i5,TRINITY_DN89654_c0_g1_i6
MF	GO:0030599	pectinesterase activity	278	3	0.48	0.01272	0.164724	TRINITY_DN106594_c2_g4_i2,TRINITY_DN107915_c2_g5_i5,TRINITY_DN89654_c0_g1_i6
MF	GO:0045300	acyl-[acyl-carrier-protein] desaturase activity	9	1	0.02	0.01546	0.180916	TRINITY_DN97581_c0_g3_i2
MF	GO:0047661	amino-acid racemase activity	10	1	0.02	0.01716	0.180916	TRINITY_DN101929_c0_g2_i6
MF	GO:0019842	vitamin binding	873	5	1.51	0.01839	0.180916	TRINITY_DN106648_c2_g4_i2,TRINITY_DN107915_c2_g5_i5,TRINITY_DN89654_c0_g1_i6,TRINITY_DN93622_c4_g1_i2,TRINITY_DN98938_c1_g1_i4
MF	GO:0003678	DNA helicase activity	321	3	0.56	0.01859	0.180916	TRINITY_DN100051_c1_g1_i5,TRINITY_DN108512_c2_g2_i1,TRINITY_DN76298_c0_g1_i1
MF	GO:0003866	3-phosphoshikimate 1-carboxyvinyltransferase activity	11	1	0.02	0.01886	0.180916	TRINITY_DN105020_c0_g7_i1
MF	GO:0004055	argininosuccinate synthase activity	11	1	0.02	0.01886	0.180916	TRINITY_DN99866_c3_g1_i6
MF	GO:0005542	folic acid binding	11	1	0.02	0.01886	0.180916	TRINITY_DN93622_c4_g1_i2
MF	GO:0003746	translation elongation factor activity	340	3	0.59	0.02159	0.199708	TRINITY_DN101698_c1_g9_i2,TRINITY_DN107843_c3_g4_i1,TRINITY_DN77028_c0_g1_i1
MF	GO:0008408	3'-5' exonuclease activity	133	2	0.23	0.02251	0.200015	TRINITY_DN105793_c2_g1_i5,TRINITY_DN97628_c4_g1_i6
MF	GO:0016855	racemase and epimerase activity, acting on amino acids and derivatives	14	1	0.02	0.02394	0.200015	TRINITY_DN101929_c0_g2_i6
MF	GO:0036361	racemase activity, acting on amino acids and derivatives	14	1	0.02	0.02394	0.200015	TRINITY_DN101929_c0_g2_i6
MF	GO:0004176	ATP-dependent peptidase activity	141	2	0.24	0.02508	0.202991	TRINITY_DN96248_c1_g1_i3,TRINITY_DN96451_c0_g2_i1
MF	GO:0048029	monosaccharide binding	149	2	0.26	0.02777	0.205271	TRINITY_DN97009_c0_g3_i5,TRINITY_DN98938_c1_g1_i4
MF	GO:0003839	gamma-glutamylcyclotransferase activity	17	1	0.03	0.029	0.205271	TRINITY_DN85123_c1_g9_i5
MF	GO:0043168	anion binding	26303	57	45.49	0.02912	0.205271	TRINITY_DN100051_c1_g1_i5,TRINITY_DN100554_c2_g1_i7,TRINITY_DN101040_c0_g5_i15,TRINITY_DN101404_c0_g1_i3,TRINITY_DN101698_c1_g9_i2,TRINITY_DN102617_c1_g5_i3,TRINITY_DN103119_c0_g1_i2,TRINITY_DN104396_c0_g1_i11,TRINITY_DN104895_c1_g3_i2,TRINITY_DN105373_c4_g3_i1,TRINITY_DN105914_c2_g4_i1,TRINITY_DN106233_c0_g1_i1,TRINITY_DN106648_c2_g4_i2,TRINITY_DN106787_c3_g6_i1,TRINITY_DN107106_c1_g1_i10,TRINIT…
MF	GO:0016682	oxidoreductase activity, acting on diphenols and related substances as donors, oxygen as acceptor	156	2	0.27	0.03021	0.205271	TRINITY_DN92813_c0_g4_i5,TRINITY_DN93144_c0_g4_i3
MF	GO:0036094	small molecule binding	28559	61	49.39	0.03077	0.205271	TRINITY_DN100051_c1_g1_i5,TRINITY_DN100554_c2_g1_i7,TRINITY_DN101040_c0_g5_i15,TRINITY_DN101404_c0_g1_i3,TRINITY_DN101698_c1_g9_i2,TRINITY_DN102401_c1_g2_i6,TRINITY_DN102617_c1_g5_i3,TRINITY_DN103119_c0_g1_i2,TRINITY_DN104396_c0_g1_i11,TRINITY_DN104895_c1_g3_i2,TRINITY_DN105373_c4_g3_i1,TRINITY_DN105914_c2_g4_i1,TRINITY_DN106233_c0_g1_i1,TRINITY_DN106648_c2_g4_i2,TRINITY_DN106787_c3_g6_i1,TRINITY…
MF	GO:1901681	sulfur compound binding	163	2	0.28	0.03274	0.205271	TRINITY_DN106648_c2_g4_i2,TRINITY_DN79927_c1_g1_i2
MF	GO:0004857	enzyme inhibitor activity	412	3	0.71	0.0352	0.205271	TRINITY_DN106594_c2_g4_i2,TRINITY_DN107915_c2_g5_i5,TRINITY_DN89654_c0_g1_i6
MF	GO:0004450	isocitrate dehydrogenase (NADP+) activity	21	1	0.04	0.0357	0.205271	TRINITY_DN90375_c0_g1_i2
MF	GO:0001883	purine nucleoside binding	1784	7	3.09	0.03635	0.205271	TRINITY_DN100554_c2_g1_i7,TRINITY_DN101698_c1_g9_i2,TRINITY_DN106787_c3_g6_i1,TRINITY_DN107843_c3_g4_i1,TRINITY_DN77028_c0_g1_i1,TRINITY_DN89620_c1_g6_i4,TRINITY_DN99303_c0_g2_i8
MF	GO:0005525	GTP binding	1784	7	3.09	0.03635	0.205271	TRINITY_DN100554_c2_g1_i7,TRINITY_DN101698_c1_g9_i2,TRINITY_DN106787_c3_g6_i1,TRINITY_DN107843_c3_g4_i1,TRINITY_DN77028_c0_g1_i1,TRINITY_DN89620_c1_g6_i4,TRINITY_DN99303_c0_g2_i8
MF	GO:0032550	purine ribonucleoside binding	1784	7	3.09	0.03635	0.205271	TRINITY_DN100554_c2_g1_i7,TRINITY_DN101698_c1_g9_i2,TRINITY_DN106787_c3_g6_i1,TRINITY_DN107843_c3_g4_i1,TRINITY_DN77028_c0_g1_i1,TRINITY_DN89620_c1_g6_i4,TRINITY_DN99303_c0_g2_i8
MF	GO:0032561	guanyl ribonucleotide binding	1784	7	3.09	0.03635	0.205271	TRINITY_DN100554_c2_g1_i7,TRINITY_DN101698_c1_g9_i2,TRINITY_DN106787_c3_g6_i1,TRINITY_DN107843_c3_g4_i1,TRINITY_DN77028_c0_g1_i1,TRINITY_DN89620_c1_g6_i4,TRINITY_DN99303_c0_g2_i8
MF	GO:0019001	guanyl nucleotide binding	1785	7	3.09	0.03644	0.205271	TRINITY_DN100554_c2_g1_i7,TRINITY_DN101698_c1_g9_i2,TRINITY_DN106787_c3_g6_i1,TRINITY_DN107843_c3_g4_i1,TRINITY_DN77028_c0_g1_i1,TRINITY_DN89620_c1_g6_i4,TRINITY_DN99303_c0_g2_i8
MF	GO:0017111	nucleoside-triphosphatase activity	5658	16	9.79	0.03666	0.205271	TRINITY_DN100051_c1_g1_i5,TRINITY_DN100554_c2_g1_i7,TRINITY_DN101698_c1_g9_i2,TRINITY_DN104895_c1_g3_i2,TRINITY_DN106787_c3_g6_i1,TRINITY_DN107836_c2_g5_i1,TRINITY_DN107843_c3_g4_i1,TRINITY_DN108512_c2_g2_i1,TRINITY_DN108543_c2_g1_i2,TRINITY_DN76298_c0_g1_i1,TRINITY_DN77028_c0_g1_i1,TRINITY_DN94720_c1_g1_i1,TRINITY_DN94720_c1_g1_i4,TRINITY_DN96248_c1_g1_i3,TRINITY_DN96451_c0_g2_i1,TRINITY_DN99303…
MF	GO:0033218	amide binding	175	2	0.3	0.03725	0.205271	TRINITY_DN79927_c1_g1_i2,TRINITY_DN93622_c4_g1_i2
MF	GO:0004420	hydroxymethylglutaryl-CoA reductase (NADPH) activity	25	1	0.04	0.04236	0.223903	TRINITY_DN93428_c0_g6_i6
MF	GO:0016151	nickel cation binding	25	1	0.04	0.04236	0.223903	TRINITY_DN97132_c0_g2_i1
MF	GO:0016462	pyrophosphatase activity	5794	16	10.02	0.04389	0.224898	TRINITY_DN100051_c1_g1_i5,TRINITY_DN100554_c2_g1_i7,TRINITY_DN101698_c1_g9_i2,TRINITY_DN104895_c1_g3_i2,TRINITY_DN106787_c3_g6_i1,TRINITY_DN107836_c2_g5_i1,TRINITY_DN107843_c3_g4_i1,TRINITY_DN108512_c2_g2_i1,TRINITY_DN108543_c2_g1_i2,TRINITY_DN76298_c0_g1_i1,TRINITY_DN77028_c0_g1_i1,TRINITY_DN94720_c1_g1_i1,TRINITY_DN94720_c1_g1_i4,TRINITY_DN96248_c1_g1_i3,TRINITY_DN96451_c0_g2_i1,TRINITY_DN99303…
MF	GO:0016818	hydrolase activity, acting on acid anhydrides, in phosphorus-containing anhydrides	5815	16	10.06	0.04509	0.224898	TRINITY_DN100051_c1_g1_i5,TRINITY_DN100554_c2_g1_i7,TRINITY_DN101698_c1_g9_i2,TRINITY_DN104895_c1_g3_i2,TRINITY_DN106787_c3_g6_i1,TRINITY_DN107836_c2_g5_i1,TRINITY_DN107843_c3_g4_i1,TRINITY_DN108512_c2_g2_i1,TRINITY_DN108543_c2_g1_i2,TRINITY_DN76298_c0_g1_i1,TRINITY_DN77028_c0_g1_i1,TRINITY_DN94720_c1_g1_i1,TRINITY_DN94720_c1_g1_i4,TRINITY_DN96248_c1_g1_i3,TRINITY_DN96451_c0_g2_i1,TRINITY_DN99303…
MF	GO:0003984	acetolactate synthase activity	27	1	0.05	0.04567	0.224898	TRINITY_DN106648_c2_g4_i2
MF	GO:0016817	hydrolase activity, acting on acid anhydrides	5833	16	10.09	0.04614	0.224898	TRINITY_DN100051_c1_g1_i5,TRINITY_DN100554_c2_g1_i7,TRINITY_DN101698_c1_g9_i2,TRINITY_DN104895_c1_g3_i2,TRINITY_DN106787_c3_g6_i1,TRINITY_DN107836_c2_g5_i1,TRINITY_DN107843_c3_g4_i1,TRINITY_DN108512_c2_g2_i1,TRINITY_DN108543_c2_g1_i2,TRINITY_DN76298_c0_g1_i1,TRINITY_DN77028_c0_g1_i1,TRINITY_DN94720_c1_g1_i1,TRINITY_DN94720_c1_g1_i4,TRINITY_DN96248_c1_g1_i3,TRINITY_DN96451_c0_g2_i1,TRINITY_DN99303…
MF	GO:0032549	ribonucleoside binding	1889	7	3.27	0.04689	0.224898	TRINITY_DN100554_c2_g1_i7,TRINITY_DN101698_c1_g9_i2,TRINITY_DN106787_c3_g6_i1,TRINITY_DN107843_c3_g4_i1,TRINITY_DN77028_c0_g1_i1,TRINITY_DN89620_c1_g6_i4,TRINITY_DN99303_c0_g2_i8
MF	GO:0001882	nucleoside binding	1907	7	3.3	0.04888	0.225163	TRINITY_DN100554_c2_g1_i7,TRINITY_DN101698_c1_g9_i2,TRINITY_DN106787_c3_g6_i1,TRINITY_DN107843_c3_g4_i1,TRINITY_DN77028_c0_g1_i1,TRINITY_DN89620_c1_g6_i4,TRINITY_DN99303_c0_g2_i8

## Sheet: Diff_Sig_G8 vs G10
Supplementary Table S4-J. List of significantly differentially expressed genes (unigenes) between Group-8 and Group-10 that were annotated with different GO terms of Biological Process (BP), Cellular Component (CC) or Molecular Function (MF) GO classes.
GO Class	GO.ID	Term	Annotated	Significant	Expected	P.value	P.adjust	Genelist
BP	GO:0044283	small molecule biosynthetic process	2619	18	5.16	3.7e-06	0.0018463	TRINITY_DN101474_c0_g1_i3,TRINITY_DN101929_c0_g2_i7,TRINITY_DN102670_c2_g5_i1,TRINITY_DN105020_c0_g7_i1,TRINITY_DN105754_c1_g1_i4,TRINITY_DN105847_c7_g8_i1,TRINITY_DN105964_c1_g5_i1,TRINITY_DN107656_c3_g4_i1,TRINITY_DN79946_c0_g1_i1,TRINITY_DN81798_c0_g2_i2,TRINITY_DN85774_c0_g1_i1,TRINITY_DN87455_c0_g2_i1,TRINITY_DN92995_c1_g9_i10,TRINITY_DN92995_c1_g9_i4,TRINITY_DN97009_c0_g3_i5,TRINITY_DN97581…
BP	GO:0016053	organic acid biosynthetic process	2066	15	4.07	1.4e-05	0.00232867	TRINITY_DN101474_c0_g1_i3,TRINITY_DN101929_c0_g2_i7,TRINITY_DN102670_c2_g5_i1,TRINITY_DN105020_c0_g7_i1,TRINITY_DN105847_c7_g8_i1,TRINITY_DN105964_c1_g5_i1,TRINITY_DN107656_c3_g4_i1,TRINITY_DN79946_c0_g1_i1,TRINITY_DN81798_c0_g2_i2,TRINITY_DN85774_c0_g1_i1,TRINITY_DN92995_c1_g9_i10,TRINITY_DN92995_c1_g9_i4,TRINITY_DN97009_c0_g3_i5,TRINITY_DN97581_c0_g3_i2,TRINITY_DN97714_c0_g8_i6
BP	GO:0046394	carboxylic acid biosynthetic process	2066	15	4.07	1.4e-05	0.00232867	TRINITY_DN101474_c0_g1_i3,TRINITY_DN101929_c0_g2_i7,TRINITY_DN102670_c2_g5_i1,TRINITY_DN105020_c0_g7_i1,TRINITY_DN105847_c7_g8_i1,TRINITY_DN105964_c1_g5_i1,TRINITY_DN107656_c3_g4_i1,TRINITY_DN79946_c0_g1_i1,TRINITY_DN81798_c0_g2_i2,TRINITY_DN85774_c0_g1_i1,TRINITY_DN92995_c1_g9_i10,TRINITY_DN92995_c1_g9_i4,TRINITY_DN97009_c0_g3_i5,TRINITY_DN97581_c0_g3_i2,TRINITY_DN97714_c0_g8_i6
BP	GO:1901566	organonitrogen compound biosynthetic process	5540	25	10.92	6.3e-05	0.00476318	TRINITY_DN101380_c3_g2_i2,TRINITY_DN101474_c0_g1_i3,TRINITY_DN101929_c0_g2_i7,TRINITY_DN102401_c1_g2_i6,TRINITY_DN102670_c2_g5_i1,TRINITY_DN105020_c0_g7_i1,TRINITY_DN105847_c7_g8_i1,TRINITY_DN105964_c1_g5_i1,TRINITY_DN106382_c0_g4_i3,TRINITY_DN108016_c1_g6_i2,TRINITY_DN79946_c0_g1_i1,TRINITY_DN81798_c0_g2_i2,TRINITY_DN83163_c0_g3_i2,TRINITY_DN84058_c1_g6_i4,TRINITY_DN87455_c0_g2_i1,TRINITY_DN9299…
BP	GO:0019359	nicotinamide nucleotide biosynthetic process	365	6	0.72	9.1e-05	0.00476318	TRINITY_DN105847_c7_g8_i1,TRINITY_DN106382_c0_g4_i3,TRINITY_DN81798_c0_g2_i2,TRINITY_DN92995_c1_g9_i10,TRINITY_DN92995_c1_g9_i4,TRINITY_DN97009_c0_g3_i5
BP	GO:0019363	pyridine nucleotide biosynthetic process	365	6	0.72	9.1e-05	0.00476318	TRINITY_DN105847_c7_g8_i1,TRINITY_DN106382_c0_g4_i3,TRINITY_DN81798_c0_g2_i2,TRINITY_DN92995_c1_g9_i10,TRINITY_DN92995_c1_g9_i4,TRINITY_DN97009_c0_g3_i5
BP	GO:0009073	aromatic amino acid family biosynthetic process	238	5	0.47	0.00011	0.00476318	TRINITY_DN101474_c0_g1_i3,TRINITY_DN102670_c2_g5_i1,TRINITY_DN105020_c0_g7_i1,TRINITY_DN105964_c1_g5_i1,TRINITY_DN79946_c0_g1_i1
BP	GO:1901564	organonitrogen compound metabolic process	10023	36	19.76	0.00013	0.00476318	TRINITY_DN101088_c1_g3_i6,TRINITY_DN101380_c3_g2_i2,TRINITY_DN101474_c0_g1_i3,TRINITY_DN101929_c0_g2_i7,TRINITY_DN102401_c1_g2_i6,TRINITY_DN102670_c2_g5_i1,TRINITY_DN103782_c4_g1_i6,TRINITY_DN105020_c0_g7_i1,TRINITY_DN105373_c4_g3_i1,TRINITY_DN105594_c1_g3_i1,TRINITY_DN105847_c7_g8_i1,TRINITY_DN105964_c1_g5_i1,TRINITY_DN106382_c0_g4_i3,TRINITY_DN108016_c1_g6_i2,TRINITY_DN56324_c0_g1_i1,TRINITY_DN…
BP	GO:0000105	histidine biosynthetic process	51	3	0.1	0.00014	0.00476318	TRINITY_DN102670_c2_g5_i1,TRINITY_DN105964_c1_g5_i1,TRINITY_DN79946_c0_g1_i1
BP	GO:0006547	histidine metabolic process	51	3	0.1	0.00014	0.00476318	TRINITY_DN102670_c2_g5_i1,TRINITY_DN105964_c1_g5_i1,TRINITY_DN79946_c0_g1_i1
BP	GO:0052803	imidazole-containing compound metabolic process	51	3	0.1	0.00014	0.00476318	TRINITY_DN102670_c2_g5_i1,TRINITY_DN105964_c1_g5_i1,TRINITY_DN79946_c0_g1_i1
BP	GO:0032787	monocarboxylic acid metabolic process	1458	11	2.87	0.00015	0.00476318	TRINITY_DN105847_c7_g8_i1,TRINITY_DN105914_c2_g4_i1,TRINITY_DN105914_c2_g7_i4,TRINITY_DN107656_c3_g4_i1,TRINITY_DN81798_c0_g2_i2,TRINITY_DN85774_c0_g1_i1,TRINITY_DN92995_c1_g9_i10,TRINITY_DN92995_c1_g9_i4,TRINITY_DN97009_c0_g3_i5,TRINITY_DN97581_c0_g3_i2,TRINITY_DN97714_c0_g8_i6
BP	GO:0072525	pyridine-containing compound biosynthetic process	405	6	0.8	0.00016	0.00476318	TRINITY_DN105847_c7_g8_i1,TRINITY_DN106382_c0_g4_i3,TRINITY_DN81798_c0_g2_i2,TRINITY_DN92995_c1_g9_i10,TRINITY_DN92995_c1_g9_i4,TRINITY_DN97009_c0_g3_i5
BP	GO:0006096	glycolytic process	268	5	0.53	0.0002	0.00476318	TRINITY_DN105847_c7_g8_i1,TRINITY_DN81798_c0_g2_i2,TRINITY_DN92995_c1_g9_i10,TRINITY_DN92995_c1_g9_i4,TRINITY_DN97009_c0_g3_i5
BP	GO:0006165	nucleoside diphosphate phosphorylation	268	5	0.53	0.0002	0.00476318	TRINITY_DN105847_c7_g8_i1,TRINITY_DN81798_c0_g2_i2,TRINITY_DN92995_c1_g9_i10,TRINITY_DN92995_c1_g9_i4,TRINITY_DN97009_c0_g3_i5
BP	GO:0006757	ATP generation from ADP	268	5	0.53	0.0002	0.00476318	TRINITY_DN105847_c7_g8_i1,TRINITY_DN81798_c0_g2_i2,TRINITY_DN92995_c1_g9_i10,TRINITY_DN92995_c1_g9_i4,TRINITY_DN97009_c0_g3_i5
BP	GO:0042866	pyruvate biosynthetic process	268	5	0.53	0.0002	0.00476318	TRINITY_DN105847_c7_g8_i1,TRINITY_DN81798_c0_g2_i2,TRINITY_DN92995_c1_g9_i10,TRINITY_DN92995_c1_g9_i4,TRINITY_DN97009_c0_g3_i5
BP	GO:0046939	nucleotide phosphorylation	268	5	0.53	0.0002	0.00476318	TRINITY_DN105847_c7_g8_i1,TRINITY_DN81798_c0_g2_i2,TRINITY_DN92995_c1_g9_i10,TRINITY_DN92995_c1_g9_i4,TRINITY_DN97009_c0_g3_i5
BP	GO:0009135	purine nucleoside diphosphate metabolic process	270	5	0.53	0.00021	0.00476318	TRINITY_DN105847_c7_g8_i1,TRINITY_DN81798_c0_g2_i2,TRINITY_DN92995_c1_g9_i10,TRINITY_DN92995_c1_g9_i4,TRINITY_DN97009_c0_g3_i5
BP	GO:0009179	purine ribonucleoside diphosphate metabolic process	270	5	0.53	0.00021	0.00476318	TRINITY_DN105847_c7_g8_i1,TRINITY_DN81798_c0_g2_i2,TRINITY_DN92995_c1_g9_i10,TRINITY_DN92995_c1_g9_i4,TRINITY_DN97009_c0_g3_i5
BP	GO:0009185	ribonucleoside diphosphate metabolic process	271	5	0.53	0.00021	0.00476318	TRINITY_DN105847_c7_g8_i1,TRINITY_DN81798_c0_g2_i2,TRINITY_DN92995_c1_g9_i10,TRINITY_DN92995_c1_g9_i4,TRINITY_DN97009_c0_g3_i5
BP	GO:0046031	ADP metabolic process	270	5	0.53	0.00021	0.00476318	TRINITY_DN105847_c7_g8_i1,TRINITY_DN81798_c0_g2_i2,TRINITY_DN92995_c1_g9_i10,TRINITY_DN92995_c1_g9_i4,TRINITY_DN97009_c0_g3_i5
BP	GO:0009166	nucleotide catabolic process	277	5	0.55	0.00023	0.00499	TRINITY_DN105847_c7_g8_i1,TRINITY_DN81798_c0_g2_i2,TRINITY_DN92995_c1_g9_i10,TRINITY_DN92995_c1_g9_i4,TRINITY_DN97009_c0_g3_i5
BP	GO:1901292	nucleoside phosphate catabolic process	281	5	0.55	0.00025	0.00519792	TRINITY_DN105847_c7_g8_i1,TRINITY_DN81798_c0_g2_i2,TRINITY_DN92995_c1_g9_i10,TRINITY_DN92995_c1_g9_i4,TRINITY_DN97009_c0_g3_i5
BP	GO:0009132	nucleoside diphosphate metabolic process	286	5	0.56	0.00027	0.0053892	TRINITY_DN105847_c7_g8_i1,TRINITY_DN81798_c0_g2_i2,TRINITY_DN92995_c1_g9_i10,TRINITY_DN92995_c1_g9_i4,TRINITY_DN97009_c0_g3_i5
BP	GO:0072330	monocarboxylic acid biosynthetic process	1101	9	2.17	0.00034	0.0062375	TRINITY_DN105847_c7_g8_i1,TRINITY_DN107656_c3_g4_i1,TRINITY_DN81798_c0_g2_i2,TRINITY_DN85774_c0_g1_i1,TRINITY_DN92995_c1_g9_i10,TRINITY_DN92995_c1_g9_i4,TRINITY_DN97009_c0_g3_i5,TRINITY_DN97581_c0_g3_i2,TRINITY_DN97714_c0_g8_i6
BP	GO:0019362	pyridine nucleotide metabolic process	469	6	0.92	0.00035	0.0062375	TRINITY_DN105847_c7_g8_i1,TRINITY_DN106382_c0_g4_i3,TRINITY_DN81798_c0_g2_i2,TRINITY_DN92995_c1_g9_i10,TRINITY_DN92995_c1_g9_i4,TRINITY_DN97009_c0_g3_i5
BP	GO:0046496	nicotinamide nucleotide metabolic process	469	6	0.92	0.00035	0.0062375	TRINITY_DN105847_c7_g8_i1,TRINITY_DN106382_c0_g4_i3,TRINITY_DN81798_c0_g2_i2,TRINITY_DN92995_c1_g9_i10,TRINITY_DN92995_c1_g9_i4,TRINITY_DN97009_c0_g3_i5
BP	GO:0046434	organophosphate catabolic process	309	5	0.61	0.00038	0.00653862	TRINITY_DN105847_c7_g8_i1,TRINITY_DN81798_c0_g2_i2,TRINITY_DN92995_c1_g9_i10,TRINITY_DN92995_c1_g9_i4,TRINITY_DN97009_c0_g3_i5
BP	GO:0006754	ATP biosynthetic process	500	6	0.99	0.00049	0.00789116	TRINITY_DN105847_c7_g8_i1,TRINITY_DN81798_c0_g2_i2,TRINITY_DN84058_c1_g6_i4,TRINITY_DN92995_c1_g9_i10,TRINITY_DN92995_c1_g9_i4,TRINITY_DN97009_c0_g3_i5
BP	GO:0072524	pyridine-containing compound metabolic process	508	6	1	0.00053	0.00789116	TRINITY_DN105847_c7_g8_i1,TRINITY_DN106382_c0_g4_i3,TRINITY_DN81798_c0_g2_i2,TRINITY_DN92995_c1_g9_i10,TRINITY_DN92995_c1_g9_i4,TRINITY_DN97009_c0_g3_i5
BP	GO:0006733	oxidoreduction coenzyme metabolic process	512	6	1.01	0.00055	0.00789116	TRINITY_DN105847_c7_g8_i1,TRINITY_DN106382_c0_g4_i3,TRINITY_DN81798_c0_g2_i2,TRINITY_DN92995_c1_g9_i10,TRINITY_DN92995_c1_g9_i4,TRINITY_DN97009_c0_g3_i5
BP	GO:0051188	cofactor biosynthetic process	949	8	1.87	0.0006	0.00789116	TRINITY_DN101380_c3_g2_i2,TRINITY_DN105847_c7_g8_i1,TRINITY_DN106382_c0_g4_i3,TRINITY_DN81798_c0_g2_i2,TRINITY_DN92995_c1_g9_i10,TRINITY_DN92995_c1_g9_i4,TRINITY_DN93661_c4_g2_i1,TRINITY_DN97009_c0_g3_i5
BP	GO:0006090	pyruvate metabolic process	342	5	0.67	0.00061	0.00789116	TRINITY_DN105847_c7_g8_i1,TRINITY_DN81798_c0_g2_i2,TRINITY_DN92995_c1_g9_i10,TRINITY_DN92995_c1_g9_i4,TRINITY_DN97009_c0_g3_i5
BP	GO:0009145	purine nucleoside triphosphate biosynthetic process	523	6	1.03	0.00062	0.00789116	TRINITY_DN105847_c7_g8_i1,TRINITY_DN81798_c0_g2_i2,TRINITY_DN84058_c1_g6_i4,TRINITY_DN92995_c1_g9_i10,TRINITY_DN92995_c1_g9_i4,TRINITY_DN97009_c0_g3_i5
BP	GO:0009206	purine ribonucleoside triphosphate biosynthetic process	523	6	1.03	0.00062	0.00789116	TRINITY_DN105847_c7_g8_i1,TRINITY_DN81798_c0_g2_i2,TRINITY_DN84058_c1_g6_i4,TRINITY_DN92995_c1_g9_i10,TRINITY_DN92995_c1_g9_i4,TRINITY_DN97009_c0_g3_i5
BP	GO:0006023	aminoglycan biosynthetic process	19	2	0.04	0.00064	0.00789116	TRINITY_DN108016_c1_g6_i2,TRINITY_DN96769_c0_g5_i2
BP	GO:0006024	glycosaminoglycan biosynthetic process	19	2	0.04	0.00064	0.00789116	TRINITY_DN108016_c1_g6_i2,TRINITY_DN96769_c0_g5_i2
BP	GO:0015012	heparan sulfate proteoglycan biosynthetic process	19	2	0.04	0.00064	0.00789116	TRINITY_DN108016_c1_g6_i2,TRINITY_DN96769_c0_g5_i2
BP	GO:0030166	proteoglycan biosynthetic process	19	2	0.04	0.00064	0.00789116	TRINITY_DN108016_c1_g6_i2,TRINITY_DN96769_c0_g5_i2
BP	GO:0019752	carboxylic acid metabolic process	3923	18	7.73	0.00065	0.00789116	TRINITY_DN101474_c0_g1_i3,TRINITY_DN101929_c0_g2_i7,TRINITY_DN102670_c2_g5_i1,TRINITY_DN105020_c0_g7_i1,TRINITY_DN105847_c7_g8_i1,TRINITY_DN105914_c2_g4_i1,TRINITY_DN105914_c2_g7_i4,TRINITY_DN105964_c1_g5_i1,TRINITY_DN107656_c3_g4_i1,TRINITY_DN79946_c0_g1_i1,TRINITY_DN81798_c0_g2_i2,TRINITY_DN85774_c0_g1_i1,TRINITY_DN89603_c2_g5_i1,TRINITY_DN92995_c1_g9_i10,TRINITY_DN92995_c1_g9_i4,TRINITY_DN9700…
BP	GO:0043436	oxoacid metabolic process	3933	18	7.75	0.00067	0.00789116	TRINITY_DN101474_c0_g1_i3,TRINITY_DN101929_c0_g2_i7,TRINITY_DN102670_c2_g5_i1,TRINITY_DN105020_c0_g7_i1,TRINITY_DN105847_c7_g8_i1,TRINITY_DN105914_c2_g4_i1,TRINITY_DN105914_c2_g7_i4,TRINITY_DN105964_c1_g5_i1,TRINITY_DN107656_c3_g4_i1,TRINITY_DN79946_c0_g1_i1,TRINITY_DN81798_c0_g2_i2,TRINITY_DN85774_c0_g1_i1,TRINITY_DN89603_c2_g5_i1,TRINITY_DN92995_c1_g9_i10,TRINITY_DN92995_c1_g9_i4,TRINITY_DN9700…
BP	GO:0006082	organic acid metabolic process	3939	18	7.76	0.00068	0.00789116	TRINITY_DN101474_c0_g1_i3,TRINITY_DN101929_c0_g2_i7,TRINITY_DN102670_c2_g5_i1,TRINITY_DN105020_c0_g7_i1,TRINITY_DN105847_c7_g8_i1,TRINITY_DN105914_c2_g4_i1,TRINITY_DN105914_c2_g7_i4,TRINITY_DN105964_c1_g5_i1,TRINITY_DN107656_c3_g4_i1,TRINITY_DN79946_c0_g1_i1,TRINITY_DN81798_c0_g2_i2,TRINITY_DN85774_c0_g1_i1,TRINITY_DN89603_c2_g5_i1,TRINITY_DN92995_c1_g9_i10,TRINITY_DN92995_c1_g9_i4,TRINITY_DN9700…
BP	GO:0030203	glycosaminoglycan metabolic process	20	2	0.04	0.00071	0.00805205	TRINITY_DN108016_c1_g6_i2,TRINITY_DN96769_c0_g5_i2
BP	GO:0009072	aromatic amino acid family metabolic process	368	5	0.73	0.00084	0.00931467	TRINITY_DN101474_c0_g1_i3,TRINITY_DN102670_c2_g5_i1,TRINITY_DN105020_c0_g7_i1,TRINITY_DN105964_c1_g5_i1,TRINITY_DN79946_c0_g1_i1
BP	GO:0009201	ribonucleoside triphosphate biosynthetic process	573	6	1.13	0.00099	0.0107232	TRINITY_DN105847_c7_g8_i1,TRINITY_DN81798_c0_g2_i2,TRINITY_DN84058_c1_g6_i4,TRINITY_DN92995_c1_g9_i10,TRINITY_DN92995_c1_g9_i4,TRINITY_DN97009_c0_g3_i5
BP	GO:0009142	nucleoside triphosphate biosynthetic process	575	6	1.13	0.00101	0.0107232	TRINITY_DN105847_c7_g8_i1,TRINITY_DN81798_c0_g2_i2,TRINITY_DN84058_c1_g6_i4,TRINITY_DN92995_c1_g9_i10,TRINITY_DN92995_c1_g9_i4,TRINITY_DN97009_c0_g3_i5
BP	GO:0044281	small molecule metabolic process	6368	24	12.55	0.00128	0.0131369	TRINITY_DN101474_c0_g1_i3,TRINITY_DN101929_c0_g2_i7,TRINITY_DN102670_c2_g5_i1,TRINITY_DN105020_c0_g7_i1,TRINITY_DN105754_c1_g1_i4,TRINITY_DN105847_c7_g8_i1,TRINITY_DN105914_c2_g4_i1,TRINITY_DN105914_c2_g7_i4,TRINITY_DN105964_c1_g5_i1,TRINITY_DN106382_c0_g4_i3,TRINITY_DN107656_c3_g4_i1,TRINITY_DN79946_c0_g1_i1,TRINITY_DN81798_c0_g2_i2,TRINITY_DN84058_c1_g6_i4,TRINITY_DN85774_c0_g1_i1,TRINITY_DN874…
BP	GO:0051186	cofactor metabolic process	1602	10	3.16	0.00129	0.0131369	TRINITY_DN101380_c3_g2_i2,TRINITY_DN105847_c7_g8_i1,TRINITY_DN106382_c0_g4_i3,TRINITY_DN78083_c0_g1_i4,TRINITY_DN81798_c0_g2_i2,TRINITY_DN92995_c1_g9_i10,TRINITY_DN92995_c1_g9_i4,TRINITY_DN93428_c0_g6_i6,TRINITY_DN93661_c4_g2_i1,TRINITY_DN97009_c0_g3_i5
BP	GO:0006029	proteoglycan metabolic process	30	2	0.06	0.00162	0.015432	TRINITY_DN108016_c1_g6_i2,TRINITY_DN96769_c0_g5_i2
BP	GO:0030201	heparan sulfate proteoglycan metabolic process	30	2	0.06	0.00162	0.015432	TRINITY_DN108016_c1_g6_i2,TRINITY_DN96769_c0_g5_i2
BP	GO:0009127	purine nucleoside monophosphate biosynthetic process	634	6	1.25	0.00166	0.015432	TRINITY_DN105847_c7_g8_i1,TRINITY_DN81798_c0_g2_i2,TRINITY_DN84058_c1_g6_i4,TRINITY_DN92995_c1_g9_i10,TRINITY_DN92995_c1_g9_i4,TRINITY_DN97009_c0_g3_i5
BP	GO:0009168	purine ribonucleoside monophosphate biosynthetic process	634	6	1.25	0.00166	0.015432	TRINITY_DN105847_c7_g8_i1,TRINITY_DN81798_c0_g2_i2,TRINITY_DN84058_c1_g6_i4,TRINITY_DN92995_c1_g9_i10,TRINITY_DN92995_c1_g9_i4,TRINITY_DN97009_c0_g3_i5
BP	GO:0046034	ATP metabolic process	635	6	1.25	0.00167	0.015432	TRINITY_DN105847_c7_g8_i1,TRINITY_DN81798_c0_g2_i2,TRINITY_DN84058_c1_g6_i4,TRINITY_DN92995_c1_g9_i10,TRINITY_DN92995_c1_g9_i4,TRINITY_DN97009_c0_g3_i5
BP	GO:0018131	oxazole or thiazole biosynthetic process	33	2	0.07	0.00195	0.0167767	TRINITY_DN87455_c0_g2_i1,TRINITY_DN98881_c2_g3_i3
BP	GO:0046484	oxazole or thiazole metabolic process	33	2	0.07	0.00195	0.0167767	TRINITY_DN87455_c0_g2_i1,TRINITY_DN98881_c2_g3_i3
BP	GO:0052837	thiazole biosynthetic process	33	2	0.07	0.00195	0.0167767	TRINITY_DN87455_c0_g2_i1,TRINITY_DN98881_c2_g3_i3
BP	GO:0052838	thiazole metabolic process	33	2	0.07	0.00195	0.0167767	TRINITY_DN87455_c0_g2_i1,TRINITY_DN98881_c2_g3_i3
BP	GO:0042273	ribosomal large subunit biogenesis	125	3	0.25	0.00199	0.0168307	TRINITY_DN101109_c3_g4_i5,TRINITY_DN96956_c0_g6_i1,TRINITY_DN96956_c0_g7_i2
BP	GO:0010430	fatty acid omega-oxidation	34	2	0.07	0.00207	0.0172155	TRINITY_DN105914_c2_g4_i1,TRINITY_DN105914_c2_g7_i4
BP	GO:0016310	phosphorylation	904	7	1.78	0.00215	0.017267	TRINITY_DN105373_c4_g3_i1,TRINITY_DN105847_c7_g8_i1,TRINITY_DN81798_c0_g2_i2,TRINITY_DN91396_c1_g3_i6,TRINITY_DN92995_c1_g9_i10,TRINITY_DN92995_c1_g9_i4,TRINITY_DN97009_c0_g3_i5
BP	GO:0009144	purine nucleoside triphosphate metabolic process	670	6	1.32	0.00218	0.017267	TRINITY_DN105847_c7_g8_i1,TRINITY_DN81798_c0_g2_i2,TRINITY_DN84058_c1_g6_i4,TRINITY_DN92995_c1_g9_i10,TRINITY_DN92995_c1_g9_i4,TRINITY_DN97009_c0_g3_i5
BP	GO:0009205	purine ribonucleoside triphosphate metabolic process	670	6	1.32	0.00218	0.017267	TRINITY_DN105847_c7_g8_i1,TRINITY_DN81798_c0_g2_i2,TRINITY_DN84058_c1_g6_i4,TRINITY_DN92995_c1_g9_i10,TRINITY_DN92995_c1_g9_i4,TRINITY_DN97009_c0_g3_i5
BP	GO:0034404	nucleobase-containing small molecule biosynthetic process	464	5	0.91	0.00233	0.0181667	TRINITY_DN105847_c7_g8_i1,TRINITY_DN81798_c0_g2_i2,TRINITY_DN92995_c1_g9_i10,TRINITY_DN92995_c1_g9_i4,TRINITY_DN97009_c0_g3_i5
BP	GO:0009152	purine ribonucleotide biosynthetic process	714	6	1.41	0.00299	0.0229086	TRINITY_DN105847_c7_g8_i1,TRINITY_DN81798_c0_g2_i2,TRINITY_DN84058_c1_g6_i4,TRINITY_DN92995_c1_g9_i10,TRINITY_DN92995_c1_g9_i4,TRINITY_DN97009_c0_g3_i5
BP	GO:0009156	ribonucleoside monophosphate biosynthetic process	716	6	1.41	0.00303	0.0229086	TRINITY_DN105847_c7_g8_i1,TRINITY_DN81798_c0_g2_i2,TRINITY_DN84058_c1_g6_i4,TRINITY_DN92995_c1_g9_i10,TRINITY_DN92995_c1_g9_i4,TRINITY_DN97009_c0_g3_i5
BP	GO:0009199	ribonucleoside triphosphate metabolic process	720	6	1.42	0.00311	0.0231625	TRINITY_DN105847_c7_g8_i1,TRINITY_DN81798_c0_g2_i2,TRINITY_DN84058_c1_g6_i4,TRINITY_DN92995_c1_g9_i10,TRINITY_DN92995_c1_g9_i4,TRINITY_DN97009_c0_g3_i5
BP	GO:0009150	purine ribonucleotide metabolic process	974	7	1.92	0.00325	0.0237929	TRINITY_DN105847_c7_g8_i1,TRINITY_DN81798_c0_g2_i2,TRINITY_DN84058_c1_g6_i4,TRINITY_DN92995_c1_g9_i10,TRINITY_DN92995_c1_g9_i4,TRINITY_DN93428_c0_g6_i6,TRINITY_DN97009_c0_g3_i5
BP	GO:0006164	purine nucleotide biosynthetic process	728	6	1.43	0.00329	0.0237929	TRINITY_DN105847_c7_g8_i1,TRINITY_DN81798_c0_g2_i2,TRINITY_DN84058_c1_g6_i4,TRINITY_DN92995_c1_g9_i10,TRINITY_DN92995_c1_g9_i4,TRINITY_DN97009_c0_g3_i5
BP	GO:0009124	nucleoside monophosphate biosynthetic process	732	6	1.44	0.00337	0.0238958	TRINITY_DN105847_c7_g8_i1,TRINITY_DN81798_c0_g2_i2,TRINITY_DN84058_c1_g6_i4,TRINITY_DN92995_c1_g9_i10,TRINITY_DN92995_c1_g9_i4,TRINITY_DN97009_c0_g3_i5
BP	GO:0009141	nucleoside triphosphate metabolic process	733	6	1.44	0.0034	0.0238958	TRINITY_DN105847_c7_g8_i1,TRINITY_DN81798_c0_g2_i2,TRINITY_DN84058_c1_g6_i4,TRINITY_DN92995_c1_g9_i10,TRINITY_DN92995_c1_g9_i4,TRINITY_DN97009_c0_g3_i5
BP	GO:0006163	purine nucleotide metabolic process	988	7	1.95	0.00351	0.0243263	TRINITY_DN105847_c7_g8_i1,TRINITY_DN81798_c0_g2_i2,TRINITY_DN84058_c1_g6_i4,TRINITY_DN92995_c1_g9_i10,TRINITY_DN92995_c1_g9_i4,TRINITY_DN93428_c0_g6_i6,TRINITY_DN97009_c0_g3_i5
BP	GO:0006732	coenzyme metabolic process	1002	7	1.97	0.00379	0.025907	TRINITY_DN105847_c7_g8_i1,TRINITY_DN106382_c0_g4_i3,TRINITY_DN81798_c0_g2_i2,TRINITY_DN92995_c1_g9_i10,TRINITY_DN92995_c1_g9_i4,TRINITY_DN93428_c0_g6_i6,TRINITY_DN97009_c0_g3_i5
BP	GO:0009108	coenzyme biosynthetic process	755	6	1.49	0.00392	0.0264335	TRINITY_DN105847_c7_g8_i1,TRINITY_DN106382_c0_g4_i3,TRINITY_DN81798_c0_g2_i2,TRINITY_DN92995_c1_g9_i10,TRINITY_DN92995_c1_g9_i4,TRINITY_DN97009_c0_g3_i5
BP	GO:0001678	cellular glucose homeostasis	48	2	0.09	0.00409	0.0265053	TRINITY_DN105847_c7_g8_i1,TRINITY_DN97009_c0_g3_i5
BP	GO:0033500	carbohydrate homeostasis	48	2	0.09	0.00409	0.0265053	TRINITY_DN105847_c7_g8_i1,TRINITY_DN97009_c0_g3_i5
BP	GO:0042593	glucose homeostasis	48	2	0.09	0.00409	0.0265053	TRINITY_DN105847_c7_g8_i1,TRINITY_DN97009_c0_g3_i5
BP	GO:0009126	purine nucleoside monophosphate metabolic process	768	6	1.51	0.00426	0.0269081	TRINITY_DN105847_c7_g8_i1,TRINITY_DN81798_c0_g2_i2,TRINITY_DN84058_c1_g6_i4,TRINITY_DN92995_c1_g9_i10,TRINITY_DN92995_c1_g9_i4,TRINITY_DN97009_c0_g3_i5
BP	GO:0009167	purine ribonucleoside monophosphate metabolic process	768	6	1.51	0.00426	0.0269081	TRINITY_DN105847_c7_g8_i1,TRINITY_DN81798_c0_g2_i2,TRINITY_DN84058_c1_g6_i4,TRINITY_DN92995_c1_g9_i10,TRINITY_DN92995_c1_g9_i4,TRINITY_DN97009_c0_g3_i5
BP	GO:0072522	purine-containing compound biosynthetic process	783	6	1.54	0.00467	0.0291291	TRINITY_DN105847_c7_g8_i1,TRINITY_DN81798_c0_g2_i2,TRINITY_DN84058_c1_g6_i4,TRINITY_DN92995_c1_g9_i10,TRINITY_DN92995_c1_g9_i4,TRINITY_DN97009_c0_g3_i5
BP	GO:0009228	thiamine biosynthetic process	52	2	0.1	0.00479	0.0291489	TRINITY_DN87455_c0_g2_i1,TRINITY_DN98881_c2_g3_i3
BP	GO:0042724	thiamine-containing compound biosynthetic process	52	2	0.1	0.00479	0.0291489	TRINITY_DN87455_c0_g2_i1,TRINITY_DN98881_c2_g3_i3
BP	GO:0034655	nucleobase-containing compound catabolic process	561	5	1.11	0.0052	0.0301101	TRINITY_DN105847_c7_g8_i1,TRINITY_DN81798_c0_g2_i2,TRINITY_DN92995_c1_g9_i10,TRINITY_DN92995_c1_g9_i4,TRINITY_DN97009_c0_g3_i5
BP	GO:0009259	ribonucleotide metabolic process	1064	7	2.1	0.00523	0.0301101	TRINITY_DN105847_c7_g8_i1,TRINITY_DN81798_c0_g2_i2,TRINITY_DN84058_c1_g6_i4,TRINITY_DN92995_c1_g9_i10,TRINITY_DN92995_c1_g9_i4,TRINITY_DN93428_c0_g6_i6,TRINITY_DN97009_c0_g3_i5
BP	GO:0009260	ribonucleotide biosynthetic process	802	6	1.58	0.00524	0.0301101	TRINITY_DN105847_c7_g8_i1,TRINITY_DN81798_c0_g2_i2,TRINITY_DN84058_c1_g6_i4,TRINITY_DN92995_c1_g9_i10,TRINITY_DN92995_c1_g9_i4,TRINITY_DN97009_c0_g3_i5
BP	GO:0046390	ribose phosphate biosynthetic process	802	6	1.58	0.00524	0.0301101	TRINITY_DN105847_c7_g8_i1,TRINITY_DN81798_c0_g2_i2,TRINITY_DN84058_c1_g6_i4,TRINITY_DN92995_c1_g9_i10,TRINITY_DN92995_c1_g9_i4,TRINITY_DN97009_c0_g3_i5
BP	GO:0019725	cellular homeostasis	803	6	1.58	0.00527	0.0301101	TRINITY_DN100456_c1_g7_i2,TRINITY_DN103913_c5_g7_i3,TRINITY_DN105847_c7_g8_i1,TRINITY_DN93094_c1_g13_i2,TRINITY_DN93116_c1_g1_i1,TRINITY_DN97009_c0_g3_i5
BP	GO:0042592	homeostatic process	1067	7	2.1	0.00531	0.0301101	TRINITY_DN100051_c1_g1_i5,TRINITY_DN100456_c1_g7_i2,TRINITY_DN103913_c5_g7_i3,TRINITY_DN105847_c7_g8_i1,TRINITY_DN93094_c1_g13_i2,TRINITY_DN93116_c1_g1_i1,TRINITY_DN97009_c0_g3_i5
BP	GO:0072521	purine-containing compound metabolic process	1112	7	2.19	0.00661	0.0370606	TRINITY_DN105847_c7_g8_i1,TRINITY_DN81798_c0_g2_i2,TRINITY_DN84058_c1_g6_i4,TRINITY_DN92995_c1_g9_i10,TRINITY_DN92995_c1_g9_i4,TRINITY_DN93428_c0_g6_i6,TRINITY_DN97009_c0_g3_i5
BP	GO:0009161	ribonucleoside monophosphate metabolic process	850	6	1.68	0.00689	0.0375877	TRINITY_DN105847_c7_g8_i1,TRINITY_DN81798_c0_g2_i2,TRINITY_DN84058_c1_g6_i4,TRINITY_DN92995_c1_g9_i10,TRINITY_DN92995_c1_g9_i4,TRINITY_DN97009_c0_g3_i5
BP	GO:0009165	nucleotide biosynthetic process	1121	7	2.21	0.00689	0.0375877	TRINITY_DN105847_c7_g8_i1,TRINITY_DN106382_c0_g4_i3,TRINITY_DN81798_c0_g2_i2,TRINITY_DN84058_c1_g6_i4,TRINITY_DN92995_c1_g9_i10,TRINITY_DN92995_c1_g9_i4,TRINITY_DN97009_c0_g3_i5
BP	GO:1901293	nucleoside phosphate biosynthetic process	1122	7	2.21	0.00693	0.0375877	TRINITY_DN105847_c7_g8_i1,TRINITY_DN106382_c0_g4_i3,TRINITY_DN81798_c0_g2_i2,TRINITY_DN84058_c1_g6_i4,TRINITY_DN92995_c1_g9_i10,TRINITY_DN92995_c1_g9_i4,TRINITY_DN97009_c0_g3_i5
BP	GO:0044270	cellular nitrogen compound catabolic process	612	5	1.21	0.00743	0.0398663	TRINITY_DN105847_c7_g8_i1,TRINITY_DN81798_c0_g2_i2,TRINITY_DN92995_c1_g9_i10,TRINITY_DN92995_c1_g9_i4,TRINITY_DN97009_c0_g3_i5
BP	GO:0009123	nucleoside monophosphate metabolic process	866	6	1.71	0.00752	0.03992	TRINITY_DN105847_c7_g8_i1,TRINITY_DN81798_c0_g2_i2,TRINITY_DN84058_c1_g6_i4,TRINITY_DN92995_c1_g9_i10,TRINITY_DN92995_c1_g9_i4,TRINITY_DN97009_c0_g3_i5
BP	GO:0055082	cellular chemical homeostasis	203	3	0.4	0.00769	0.0400218	TRINITY_DN100456_c1_g7_i2,TRINITY_DN105847_c7_g8_i1,TRINITY_DN97009_c0_g3_i5
BP	GO:0006631	fatty acid metabolic process	872	6	1.72	0.00777	0.0400218	TRINITY_DN105914_c2_g4_i1,TRINITY_DN105914_c2_g7_i4,TRINITY_DN107656_c3_g4_i1,TRINITY_DN85774_c0_g1_i1,TRINITY_DN97581_c0_g3_i2,TRINITY_DN97714_c0_g8_i6
BP	GO:0000466	maturation of 5.8S rRNA from tricistronic rRNA transcript (SSU-rRNA, 5.8S rRNA, LSU-rRNA)	67	2	0.13	0.00783	0.0400218	TRINITY_DN96956_c0_g6_i1,TRINITY_DN96956_c0_g7_i2
BP	GO:0006821	chloride transport	4	1	0.01	0.00786	0.0400218	TRINITY_DN93116_c1_g1_i1
BP	GO:0046700	heterocycle catabolic process	624	5	1.23	0.00804	0.0405248	TRINITY_DN105847_c7_g8_i1,TRINITY_DN81798_c0_g2_i2,TRINITY_DN92995_c1_g9_i10,TRINITY_DN92995_c1_g9_i4,TRINITY_DN97009_c0_g3_i5
BP	GO:0019693	ribose phosphate metabolic process	1159	7	2.28	0.0082	0.0408093	TRINITY_DN105847_c7_g8_i1,TRINITY_DN81798_c0_g2_i2,TRINITY_DN84058_c1_g6_i4,TRINITY_DN92995_c1_g9_i10,TRINITY_DN92995_c1_g9_i4,TRINITY_DN93428_c0_g6_i6,TRINITY_DN97009_c0_g3_i5
BP	GO:1901137	carbohydrate derivative biosynthetic process	1455	8	2.87	0.00826	0.0408093	TRINITY_DN105847_c7_g8_i1,TRINITY_DN108016_c1_g6_i2,TRINITY_DN81798_c0_g2_i2,TRINITY_DN84058_c1_g6_i4,TRINITY_DN92995_c1_g9_i10,TRINITY_DN92995_c1_g9_i4,TRINITY_DN96769_c0_g5_i2,TRINITY_DN97009_c0_g3_i5
BP	GO:0000460	maturation of 5.8S rRNA	70	2	0.14	0.00852	0.0412765	TRINITY_DN96956_c0_g6_i1,TRINITY_DN96956_c0_g7_i2
BP	GO:0000463	maturation of LSU-rRNA from tricistronic rRNA transcript (SSU-rRNA, 5.8S rRNA, LSU-rRNA)	70	2	0.14	0.00852	0.0412765	TRINITY_DN96956_c0_g6_i1,TRINITY_DN96956_c0_g7_i2
BP	GO:0006772	thiamine metabolic process	71	2	0.14	0.00875	0.0415833	TRINITY_DN87455_c0_g2_i1,TRINITY_DN98881_c2_g3_i3
BP	GO:0042723	thiamine-containing compound metabolic process	71	2	0.14	0.00875	0.0415833	TRINITY_DN87455_c0_g2_i1,TRINITY_DN98881_c2_g3_i3
BP	GO:0008652	cellular amino acid biosynthetic process	918	6	1.81	0.00985	0.0462037	TRINITY_DN101474_c0_g1_i3,TRINITY_DN101929_c0_g2_i7,TRINITY_DN102670_c2_g5_i1,TRINITY_DN105020_c0_g7_i1,TRINITY_DN105964_c1_g5_i1,TRINITY_DN79946_c0_g1_i1
BP	GO:0009117	nucleotide metabolic process	1504	8	2.96	0.00996	0.0462037	TRINITY_DN105847_c7_g8_i1,TRINITY_DN106382_c0_g4_i3,TRINITY_DN81798_c0_g2_i2,TRINITY_DN84058_c1_g6_i4,TRINITY_DN92995_c1_g9_i10,TRINITY_DN92995_c1_g9_i4,TRINITY_DN93428_c0_g6_i6,TRINITY_DN97009_c0_g3_i5
BP	GO:0006753	nucleoside phosphate metabolic process	1505	8	2.97	0.01	0.0462037	TRINITY_DN105847_c7_g8_i1,TRINITY_DN106382_c0_g4_i3,TRINITY_DN81798_c0_g2_i2,TRINITY_DN84058_c1_g6_i4,TRINITY_DN92995_c1_g9_i10,TRINITY_DN92995_c1_g9_i4,TRINITY_DN93428_c0_g6_i6,TRINITY_DN97009_c0_g3_i5
BP	GO:0000470	maturation of LSU-rRNA	79	2	0.16	0.01074	0.0491675	TRINITY_DN96956_c0_g6_i1,TRINITY_DN96956_c0_g7_i2
BP	GO:0006091	generation of precursor metabolites and energy	1253	7	2.47	0.01221	0.055389	TRINITY_DN105847_c7_g8_i1,TRINITY_DN56324_c0_g1_i1,TRINITY_DN81798_c0_g2_i2,TRINITY_DN92995_c1_g9_i10,TRINITY_DN92995_c1_g9_i4,TRINITY_DN97009_c0_g3_i5,TRINITY_DN97238_c1_g2_i4
BP	GO:0006022	aminoglycan metabolic process	90	2	0.18	0.01377	0.061903	TRINITY_DN108016_c1_g6_i2,TRINITY_DN96769_c0_g5_i2
BP	GO:0016052	carbohydrate catabolic process	1023	6	2.02	0.01604	0.0714639	TRINITY_DN105847_c7_g8_i1,TRINITY_DN81798_c0_g2_i2,TRINITY_DN91920_c0_g1_i3,TRINITY_DN92995_c1_g9_i10,TRINITY_DN92995_c1_g9_i4,TRINITY_DN97009_c0_g3_i5
BP	GO:0044249	cellular biosynthetic process	13637	37	26.88	0.01855	0.081372	TRINITY_DN101380_c3_g2_i2,TRINITY_DN101474_c0_g1_i3,TRINITY_DN101929_c0_g2_i7,TRINITY_DN102401_c1_g2_i6,TRINITY_DN102670_c2_g5_i1,TRINITY_DN102747_c3_g4_i7,TRINITY_DN104227_c1_g5_i6,TRINITY_DN105020_c0_g7_i1,TRINITY_DN105754_c1_g1_i4,TRINITY_DN105847_c7_g8_i1,TRINITY_DN105964_c1_g5_i1,TRINITY_DN106382_c0_g4_i3,TRINITY_DN107656_c3_g4_i1,TRINITY_DN108016_c1_g6_i2,TRINITY_DN70146_c0_g1_i2,TRINITY_DN…
BP	GO:0017144	drug metabolic process	2366	10	4.66	0.01859	0.081372	TRINITY_DN105847_c7_g8_i1,TRINITY_DN78083_c0_g1_i4,TRINITY_DN81798_c0_g2_i2,TRINITY_DN84058_c1_g6_i4,TRINITY_DN87455_c0_g2_i1,TRINITY_DN89603_c2_g5_i1,TRINITY_DN92995_c1_g9_i10,TRINITY_DN92995_c1_g9_i4,TRINITY_DN97009_c0_g3_i5,TRINITY_DN98881_c2_g3_i3
BP	GO:0044255	cellular lipid metabolic process	2028	9	4	0.019	0.0824435	TRINITY_DN105754_c1_g1_i4,TRINITY_DN105914_c2_g4_i1,TRINITY_DN105914_c2_g7_i4,TRINITY_DN107656_c3_g4_i1,TRINITY_DN85774_c0_g1_i1,TRINITY_DN93428_c0_g6_i6,TRINITY_DN94020_c0_g3_i2,TRINITY_DN97581_c0_g3_i2,TRINITY_DN97714_c0_g8_i6
BP	GO:0019439	aromatic compound catabolic process	782	5	1.54	0.01959	0.0842708	TRINITY_DN105847_c7_g8_i1,TRINITY_DN81798_c0_g2_i2,TRINITY_DN92995_c1_g9_i10,TRINITY_DN92995_c1_g9_i4,TRINITY_DN97009_c0_g3_i5
BP	GO:1901362	organic cyclic compound biosynthetic process	7514	23	14.81	0.01999	0.0852565	TRINITY_DN101380_c3_g2_i2,TRINITY_DN101474_c0_g1_i3,TRINITY_DN102670_c2_g5_i1,TRINITY_DN102747_c3_g4_i7,TRINITY_DN104227_c1_g5_i6,TRINITY_DN105020_c0_g7_i1,TRINITY_DN105754_c1_g1_i4,TRINITY_DN105847_c7_g8_i1,TRINITY_DN105964_c1_g5_i1,TRINITY_DN106382_c0_g4_i3,TRINITY_DN70146_c0_g1_i2,TRINITY_DN79946_c0_g1_i1,TRINITY_DN81798_c0_g2_i2,TRINITY_DN84058_c1_g6_i4,TRINITY_DN87455_c0_g2_i1,TRINITY_DN9130…
BP	GO:1901361	organic cyclic compound catabolic process	792	5	1.56	0.02057	0.0869867	TRINITY_DN105847_c7_g8_i1,TRINITY_DN81798_c0_g2_i2,TRINITY_DN92995_c1_g9_i10,TRINITY_DN92995_c1_g9_i4,TRINITY_DN97009_c0_g3_i5
BP	GO:0019438	aromatic compound biosynthetic process	7138	22	14.07	0.02134	0.0894845	TRINITY_DN101380_c3_g2_i2,TRINITY_DN101474_c0_g1_i3,TRINITY_DN102670_c2_g5_i1,TRINITY_DN102747_c3_g4_i7,TRINITY_DN104227_c1_g5_i6,TRINITY_DN105020_c0_g7_i1,TRINITY_DN105847_c7_g8_i1,TRINITY_DN105964_c1_g5_i1,TRINITY_DN106382_c0_g4_i3,TRINITY_DN70146_c0_g1_i2,TRINITY_DN79946_c0_g1_i1,TRINITY_DN81798_c0_g2_i2,TRINITY_DN84058_c1_g6_i4,TRINITY_DN87455_c0_g2_i1,TRINITY_DN91305_c1_g2_i3,TRINITY_DN91938…
BP	GO:0044237	cellular metabolic process	32592	75	64.24	0.02155	0.0896121	TRINITY_DN100051_c1_g1_i5,TRINITY_DN100378_c5_g1_i1,TRINITY_DN101088_c1_g3_i6,TRINITY_DN101380_c3_g2_i2,TRINITY_DN101474_c0_g1_i3,TRINITY_DN101929_c0_g2_i7,TRINITY_DN102267_c0_g2_i4,TRINITY_DN102401_c1_g2_i6,TRINITY_DN102670_c2_g5_i1,TRINITY_DN102747_c3_g4_i7,TRINITY_DN103782_c4_g1_i6,TRINITY_DN104227_c1_g5_i6,TRINITY_DN105020_c0_g7_i1,TRINITY_DN105373_c4_g3_i1,TRINITY_DN105464_c3_g1_i3,TRINITY_D…
BP	GO:0048878	chemical homeostasis	303	3	0.6	0.02233	0.0920882	TRINITY_DN100456_c1_g7_i2,TRINITY_DN105847_c7_g8_i1,TRINITY_DN97009_c0_g3_i5
BP	GO:0009853	photorespiration	120	2	0.24	0.02363	0.0966506	TRINITY_DN83846_c0_g1_i6,TRINITY_DN86416_c1_g3_i3
BP	GO:1901576	organic substance biosynthetic process	13881	37	27.36	0.02418	0.0980961	TRINITY_DN101380_c3_g2_i2,TRINITY_DN101474_c0_g1_i3,TRINITY_DN101929_c0_g2_i7,TRINITY_DN102401_c1_g2_i6,TRINITY_DN102670_c2_g5_i1,TRINITY_DN102747_c3_g4_i7,TRINITY_DN104227_c1_g5_i6,TRINITY_DN105020_c0_g7_i1,TRINITY_DN105754_c1_g1_i4,TRINITY_DN105847_c7_g8_i1,TRINITY_DN105964_c1_g5_i1,TRINITY_DN106382_c0_g4_i3,TRINITY_DN107656_c3_g4_i1,TRINITY_DN108016_c1_g6_i2,TRINITY_DN70146_c0_g1_i2,TRINITY_DN…
BP	GO:0010104	regulation of ethylene-activated signaling pathway	13	1	0.03	0.02532	0.0987084	TRINITY_DN102539_c0_g2_i3
BP	GO:0010105	negative regulation of ethylene-activated signaling pathway	13	1	0.03	0.02532	0.0987084	TRINITY_DN102539_c0_g2_i3
BP	GO:0070297	regulation of phosphorelay signal transduction system	13	1	0.03	0.02532	0.0987084	TRINITY_DN102539_c0_g2_i3
BP	GO:0070298	negative regulation of phosphorelay signal transduction system	13	1	0.03	0.02532	0.0987084	TRINITY_DN102539_c0_g2_i3
BP	GO:1902532	negative regulation of intracellular signal transduction	13	1	0.03	0.02532	0.0987084	TRINITY_DN102539_c0_g2_i3
BP	GO:0055086	nucleobase-containing small molecule metabolic process	1794	8	3.54	0.02577	0.099684	TRINITY_DN105847_c7_g8_i1,TRINITY_DN106382_c0_g4_i3,TRINITY_DN81798_c0_g2_i2,TRINITY_DN84058_c1_g6_i4,TRINITY_DN92995_c1_g9_i10,TRINITY_DN92995_c1_g9_i4,TRINITY_DN93428_c0_g6_i6,TRINITY_DN97009_c0_g3_i5
BP	GO:0009058	biosynthetic process	14446	38	28.47	0.0269	0.102924	TRINITY_DN101380_c3_g2_i2,TRINITY_DN101474_c0_g1_i3,TRINITY_DN101929_c0_g2_i7,TRINITY_DN102401_c1_g2_i6,TRINITY_DN102670_c2_g5_i1,TRINITY_DN102739_c1_g4_i7,TRINITY_DN102747_c3_g4_i7,TRINITY_DN104227_c1_g5_i6,TRINITY_DN105020_c0_g7_i1,TRINITY_DN105754_c1_g1_i4,TRINITY_DN105847_c7_g8_i1,TRINITY_DN105964_c1_g5_i1,TRINITY_DN106382_c0_g4_i3,TRINITY_DN107656_c3_g4_i1,TRINITY_DN108016_c1_g6_i2,TRINITY_D…
BP	GO:0019395	fatty acid oxidation	129	2	0.25	0.02702	0.102924	TRINITY_DN105914_c2_g4_i1,TRINITY_DN105914_c2_g7_i4
BP	GO:0006796	phosphate-containing compound metabolic process	2890	11	5.7	0.02742	0.103656	TRINITY_DN105373_c4_g3_i1,TRINITY_DN105847_c7_g8_i1,TRINITY_DN106382_c0_g4_i3,TRINITY_DN81798_c0_g2_i2,TRINITY_DN84058_c1_g6_i4,TRINITY_DN91396_c1_g3_i6,TRINITY_DN92995_c1_g9_i10,TRINITY_DN92995_c1_g9_i4,TRINITY_DN93428_c0_g6_i6,TRINITY_DN94020_c0_g3_i2,TRINITY_DN97009_c0_g3_i5
BP	GO:0034440	lipid oxidation	131	2	0.26	0.02779	0.104265	TRINITY_DN105914_c2_g4_i1,TRINITY_DN105914_c2_g7_i4
BP	GO:0006793	phosphorus metabolic process	2906	11	5.73	0.0284	0.105758	TRINITY_DN105373_c4_g3_i1,TRINITY_DN105847_c7_g8_i1,TRINITY_DN106382_c0_g4_i3,TRINITY_DN81798_c0_g2_i2,TRINITY_DN84058_c1_g6_i4,TRINITY_DN91396_c1_g3_i6,TRINITY_DN92995_c1_g9_i10,TRINITY_DN92995_c1_g9_i4,TRINITY_DN93428_c0_g6_i6,TRINITY_DN94020_c0_g3_i2,TRINITY_DN97009_c0_g3_i5
BP	GO:0030258	lipid modification	347	3	0.68	0.03157	0.116692	TRINITY_DN105914_c2_g4_i1,TRINITY_DN105914_c2_g7_i4,TRINITY_DN94020_c0_g3_i2
BP	GO:0001522	pseudouridine synthesis	142	2	0.28	0.03223	0.117229	TRINITY_DN106477_c1_g1_i3,TRINITY_DN106477_c1_g1_i4
BP	GO:0090407	organophosphate biosynthetic process	1533	7	3.02	0.03232	0.117229	TRINITY_DN105847_c7_g8_i1,TRINITY_DN106382_c0_g4_i3,TRINITY_DN81798_c0_g2_i2,TRINITY_DN84058_c1_g6_i4,TRINITY_DN92995_c1_g9_i10,TRINITY_DN92995_c1_g9_i4,TRINITY_DN97009_c0_g3_i5
BP	GO:0065008	regulation of biological quality	1534	7	3.02	0.03242	0.117229	TRINITY_DN100051_c1_g1_i5,TRINITY_DN100456_c1_g7_i2,TRINITY_DN103913_c5_g7_i3,TRINITY_DN105847_c7_g8_i1,TRINITY_DN93094_c1_g13_i2,TRINITY_DN93116_c1_g1_i1,TRINITY_DN97009_c0_g3_i5
BP	GO:0006884	cell volume homeostasis	18	1	0.04	0.0349	0.124394	TRINITY_DN93116_c1_g1_i1
BP	GO:0042256	mature ribosome assembly	18	1	0.04	0.0349	0.124394	TRINITY_DN101109_c3_g4_i5
BP	GO:1901135	carbohydrate derivative metabolic process	2297	9	4.53	0.03794	0.13427	TRINITY_DN105847_c7_g8_i1,TRINITY_DN108016_c1_g6_i2,TRINITY_DN81798_c0_g2_i2,TRINITY_DN84058_c1_g6_i4,TRINITY_DN92995_c1_g9_i10,TRINITY_DN92995_c1_g9_i4,TRINITY_DN93428_c0_g6_i6,TRINITY_DN96769_c0_g5_i2,TRINITY_DN97009_c0_g3_i5
BP	GO:0019538	protein metabolic process	5886	18	11.6	0.03936	0.137785	TRINITY_DN101088_c1_g3_i6,TRINITY_DN102401_c1_g2_i6,TRINITY_DN103782_c4_g1_i6,TRINITY_DN105373_c4_g3_i1,TRINITY_DN105594_c1_g3_i1,TRINITY_DN108016_c1_g6_i2,TRINITY_DN56324_c0_g1_i1,TRINITY_DN83163_c0_g3_i2,TRINITY_DN90475_c1_g2_i6,TRINITY_DN91396_c1_g3_i6,TRINITY_DN93168_c3_g2_i5,TRINITY_DN95585_c0_g3_i8,TRINITY_DN95701_c1_g1_i1,TRINITY_DN96331_c1_g2_i1,TRINITY_DN96769_c0_g5_i2,TRINITY_DN97238_c1…
BP	GO:0044248	cellular catabolic process	3075	11	6.06	0.04026	0.137785	TRINITY_DN101088_c1_g3_i6,TRINITY_DN103782_c4_g1_i6,TRINITY_DN105594_c1_g3_i1,TRINITY_DN105847_c7_g8_i1,TRINITY_DN78083_c0_g1_i4,TRINITY_DN81798_c0_g2_i2,TRINITY_DN90475_c1_g2_i6,TRINITY_DN91920_c0_g1_i3,TRINITY_DN92995_c1_g9_i10,TRINITY_DN92995_c1_g9_i4,TRINITY_DN97009_c0_g3_i5
BP	GO:0006779	porphyrin-containing compound biosynthetic process	161	2	0.32	0.04048	0.137785	TRINITY_DN101380_c3_g2_i2,TRINITY_DN93661_c4_g2_i1
BP	GO:0009968	negative regulation of signal transduction	21	1	0.04	0.04059	0.137785	TRINITY_DN102539_c0_g2_i3
BP	GO:0010648	negative regulation of cell communication	21	1	0.04	0.04059	0.137785	TRINITY_DN102539_c0_g2_i3
BP	GO:0023057	negative regulation of signaling	21	1	0.04	0.04059	0.137785	TRINITY_DN102539_c0_g2_i3
BP	GO:0019637	organophosphate metabolic process	2352	9	4.64	0.04301	0.145013	TRINITY_DN105847_c7_g8_i1,TRINITY_DN106382_c0_g4_i3,TRINITY_DN81798_c0_g2_i2,TRINITY_DN84058_c1_g6_i4,TRINITY_DN92995_c1_g9_i10,TRINITY_DN92995_c1_g9_i4,TRINITY_DN93428_c0_g6_i6,TRINITY_DN94020_c0_g3_i2,TRINITY_DN97009_c0_g3_i5
BP	GO:0042364	water-soluble vitamin biosynthetic process	170	2	0.34	0.04464	0.149499	TRINITY_DN87455_c0_g2_i1,TRINITY_DN98881_c2_g3_i3
BP	GO:0006102	isocitrate metabolic process	24	1	0.05	0.04626	0.150874	TRINITY_DN89603_c2_g5_i1
BP	GO:0006741	NADP biosynthetic process	24	1	0.05	0.04626	0.150874	TRINITY_DN106382_c0_g4_i3
BP	GO:0008361	regulation of cell size	24	1	0.05	0.04626	0.150874	TRINITY_DN93116_c1_g1_i1
BP	GO:0009423	chorismate biosynthetic process	24	1	0.05	0.04626	0.150874	TRINITY_DN105020_c0_g7_i1
BP	GO:0015979	photosynthesis	1003	5	1.98	0.04879	0.158092	TRINITY_DN56324_c0_g1_i1,TRINITY_DN83846_c0_g1_i6,TRINITY_DN86416_c1_g3_i3,TRINITY_DN90088_c0_g1_i1,TRINITY_DN97238_c1_g2_i4
BP	GO:0006633	fatty acid biosynthetic process	697	4	1.37	0.04951	0.15939	TRINITY_DN107656_c3_g4_i1,TRINITY_DN85774_c0_g1_i1,TRINITY_DN97581_c0_g3_i2,TRINITY_DN97714_c0_g8_i6
CC	GO:0009536	plastid	1741	13	3.71	9.2e-05	0.012604	TRINITY_DN100253_c2_g3_i1,TRINITY_DN100253_c2_g3_i2,TRINITY_DN101474_c0_g1_i3,TRINITY_DN56324_c0_g1_i1,TRINITY_DN76175_c0_g1_i3,TRINITY_DN83846_c0_g1_i6,TRINITY_DN86416_c1_g3_i3,TRINITY_DN87455_c0_g2_i1,TRINITY_DN89603_c2_g5_i1,TRINITY_DN90088_c0_g1_i1,TRINITY_DN97238_c1_g2_i4,TRINITY_DN97581_c0_g3_i2,TRINITY_DN98881_c2_g3_i3
CC	GO:0000015	phosphopyruvate hydratase complex	58	3	0.12	0.00027	0.018495	TRINITY_DN81798_c0_g2_i2,TRINITY_DN92995_c1_g9_i10,TRINITY_DN92995_c1_g9_i4
CC	GO:0009507	chloroplast	1672	11	3.57	0.00093	0.0272755	TRINITY_DN100253_c2_g3_i1,TRINITY_DN100253_c2_g3_i2,TRINITY_DN101474_c0_g1_i3,TRINITY_DN56324_c0_g1_i1,TRINITY_DN76175_c0_g1_i3,TRINITY_DN87455_c0_g2_i1,TRINITY_DN89603_c2_g5_i1,TRINITY_DN90088_c0_g1_i1,TRINITY_DN97238_c1_g2_i4,TRINITY_DN97581_c0_g3_i2,TRINITY_DN98881_c2_g3_i3
CC	GO:0005829	cytosol	750	7	1.6	0.00118	0.0272755	TRINITY_DN103539_c2_g1_i1,TRINITY_DN81798_c0_g2_i2,TRINITY_DN87455_c0_g2_i1,TRINITY_DN92995_c1_g9_i10,TRINITY_DN92995_c1_g9_i4,TRINITY_DN93116_c1_g1_i1,TRINITY_DN98881_c2_g3_i3
CC	GO:0044434	chloroplast part	1003	8	2.14	0.00144	0.0272755	TRINITY_DN100253_c2_g3_i1,TRINITY_DN100253_c2_g3_i2,TRINITY_DN56324_c0_g1_i1,TRINITY_DN76175_c0_g1_i3,TRINITY_DN87455_c0_g2_i1,TRINITY_DN90088_c0_g1_i1,TRINITY_DN97238_c1_g2_i4,TRINITY_DN98881_c2_g3_i3
CC	GO:0044435	plastid part	1011	8	2.16	0.00151	0.0272755	TRINITY_DN100253_c2_g3_i1,TRINITY_DN100253_c2_g3_i2,TRINITY_DN56324_c0_g1_i1,TRINITY_DN76175_c0_g1_i3,TRINITY_DN87455_c0_g2_i1,TRINITY_DN90088_c0_g1_i1,TRINITY_DN97238_c1_g2_i4,TRINITY_DN98881_c2_g3_i3
CC	GO:0009535	chloroplast thylakoid membrane	590	6	1.26	0.00173	0.0272755	TRINITY_DN100253_c2_g3_i1,TRINITY_DN100253_c2_g3_i2,TRINITY_DN56324_c0_g1_i1,TRINITY_DN76175_c0_g1_i3,TRINITY_DN90088_c0_g1_i1,TRINITY_DN97238_c1_g2_i4
CC	GO:0055035	plastid thylakoid membrane	590	6	1.26	0.00173	0.0272755	TRINITY_DN100253_c2_g3_i1,TRINITY_DN100253_c2_g3_i2,TRINITY_DN56324_c0_g1_i1,TRINITY_DN76175_c0_g1_i3,TRINITY_DN90088_c0_g1_i1,TRINITY_DN97238_c1_g2_i4
CC	GO:0031984	organelle subcompartment	1841	11	3.93	0.00199	0.0272755	TRINITY_DN100253_c2_g3_i1,TRINITY_DN100253_c2_g3_i2,TRINITY_DN102539_c0_g2_i3,TRINITY_DN106787_c3_g6_i1,TRINITY_DN56324_c0_g1_i1,TRINITY_DN76175_c0_g1_i3,TRINITY_DN90088_c0_g1_i1,TRINITY_DN93428_c0_g6_i6,TRINITY_DN97238_c1_g2_i4,TRINITY_DN99303_c0_g2_i8,TRINITY_DN99303_c0_g2_i9
CC	GO:0009534	chloroplast thylakoid	619	6	1.32	0.00219	0.0272755	TRINITY_DN100253_c2_g3_i1,TRINITY_DN100253_c2_g3_i2,TRINITY_DN56324_c0_g1_i1,TRINITY_DN76175_c0_g1_i3,TRINITY_DN90088_c0_g1_i1,TRINITY_DN97238_c1_g2_i4
CC	GO:0031976	plastid thylakoid	619	6	1.32	0.00219	0.0272755	TRINITY_DN100253_c2_g3_i1,TRINITY_DN100253_c2_g3_i2,TRINITY_DN56324_c0_g1_i1,TRINITY_DN76175_c0_g1_i3,TRINITY_DN90088_c0_g1_i1,TRINITY_DN97238_c1_g2_i4
CC	GO:0042651	thylakoid membrane	714	6	1.52	0.00441	0.0503475	TRINITY_DN100253_c2_g3_i1,TRINITY_DN100253_c2_g3_i2,TRINITY_DN56324_c0_g1_i1,TRINITY_DN76175_c0_g1_i3,TRINITY_DN90088_c0_g1_i1,TRINITY_DN97238_c1_g2_i4
CC	GO:0044444	cytoplasmic part	8779	30	18.72	0.00502	0.0529031	TRINITY_DN100253_c2_g3_i1,TRINITY_DN100253_c2_g3_i2,TRINITY_DN101474_c0_g1_i3,TRINITY_DN102401_c1_g2_i6,TRINITY_DN102539_c0_g2_i3,TRINITY_DN103539_c2_g1_i1,TRINITY_DN106787_c3_g6_i1,TRINITY_DN56324_c0_g1_i1,TRINITY_DN76175_c0_g1_i3,TRINITY_DN81798_c0_g2_i2,TRINITY_DN83163_c0_g3_i2,TRINITY_DN83846_c0_g1_i6,TRINITY_DN84058_c1_g6_i4,TRINITY_DN86416_c1_g3_i3,TRINITY_DN87455_c0_g2_i1,TRINITY_DN89603_c…
CC	GO:1902494	catalytic complex	1900	10	4.05	0.00761	0.0727813	TRINITY_DN101088_c1_g3_i6,TRINITY_DN105594_c1_g3_i1,TRINITY_DN107586_c2_g4_i2,TRINITY_DN81798_c0_g2_i2,TRINITY_DN90475_c1_g2_i6,TRINITY_DN91305_c1_g2_i3,TRINITY_DN91411_c0_g4_i6,TRINITY_DN92995_c1_g9_i10,TRINITY_DN92995_c1_g9_i4,TRINITY_DN93116_c1_g1_i1
CC	GO:0034709	methylosome	4	1	0.01	0.0085	0.0727813	TRINITY_DN93116_c1_g1_i1
CC	GO:0034715	pICln-Sm protein complex	4	1	0.01	0.0085	0.0727813	TRINITY_DN93116_c1_g1_i1
CC	GO:0034357	photosynthetic membrane	854	6	1.82	0.0102	0.075624	TRINITY_DN100253_c2_g3_i1,TRINITY_DN100253_c2_g3_i2,TRINITY_DN56324_c0_g1_i1,TRINITY_DN76175_c0_g1_i3,TRINITY_DN90088_c0_g1_i1,TRINITY_DN97238_c1_g2_i4
CC	GO:0005737	cytoplasm	11701	36	24.96	0.01082	0.075624	TRINITY_DN100253_c2_g3_i1,TRINITY_DN100253_c2_g3_i2,TRINITY_DN100456_c1_g7_i2,TRINITY_DN101109_c3_g4_i5,TRINITY_DN101474_c0_g1_i3,TRINITY_DN101929_c0_g2_i7,TRINITY_DN102401_c1_g2_i6,TRINITY_DN102539_c0_g2_i3,TRINITY_DN102670_c2_g5_i1,TRINITY_DN103539_c2_g1_i1,TRINITY_DN106787_c3_g6_i1,TRINITY_DN56324_c0_g1_i1,TRINITY_DN59124_c0_g2_i2,TRINITY_DN76175_c0_g1_i3,TRINITY_DN79946_c0_g1_i1,TRINITY_DN817…
CC	GO:0030687	preribosome, large subunit precursor	74	2	0.16	0.01102	0.075624	TRINITY_DN96956_c0_g6_i1,TRINITY_DN96956_c0_g7_i2
CC	GO:0044436	thylakoid part	869	6	1.85	0.01104	0.075624	TRINITY_DN100253_c2_g3_i1,TRINITY_DN100253_c2_g3_i2,TRINITY_DN56324_c0_g1_i1,TRINITY_DN76175_c0_g1_i3,TRINITY_DN90088_c0_g1_i1,TRINITY_DN97238_c1_g2_i4
CC	GO:0044446	intracellular organelle part	7060	24	15.06	0.01348	0.083153	TRINITY_DN100253_c2_g3_i1,TRINITY_DN100253_c2_g3_i2,TRINITY_DN101109_c3_g4_i5,TRINITY_DN102539_c0_g2_i3,TRINITY_DN104099_c1_g1_i1,TRINITY_DN104895_c1_g3_i2,TRINITY_DN106787_c3_g6_i1,TRINITY_DN107586_c2_g4_i2,TRINITY_DN108535_c2_g3_i4,TRINITY_DN56324_c0_g1_i1,TRINITY_DN76175_c0_g1_i3,TRINITY_DN84058_c1_g6_i4,TRINITY_DN87455_c0_g2_i1,TRINITY_DN88266_c1_g14_i2,TRINITY_DN90088_c0_g1_i1,TRINITY_DN9130…
CC	GO:0044422	organelle part	7063	24	15.06	0.01355	0.083153	TRINITY_DN100253_c2_g3_i1,TRINITY_DN100253_c2_g3_i2,TRINITY_DN101109_c3_g4_i5,TRINITY_DN102539_c0_g2_i3,TRINITY_DN104099_c1_g1_i1,TRINITY_DN104895_c1_g3_i2,TRINITY_DN106787_c3_g6_i1,TRINITY_DN107586_c2_g4_i2,TRINITY_DN108535_c2_g3_i4,TRINITY_DN56324_c0_g1_i1,TRINITY_DN76175_c0_g1_i3,TRINITY_DN84058_c1_g6_i4,TRINITY_DN87455_c0_g2_i1,TRINITY_DN88266_c1_g14_i2,TRINITY_DN90088_c0_g1_i1,TRINITY_DN9130…
CC	GO:0044445	cytosolic part	234	3	0.5	0.01396	0.083153	TRINITY_DN81798_c0_g2_i2,TRINITY_DN92995_c1_g9_i10,TRINITY_DN92995_c1_g9_i4
CC	GO:0009579	thylakoid	934	6	1.99	0.01527	0.0871663	TRINITY_DN100253_c2_g3_i1,TRINITY_DN100253_c2_g3_i2,TRINITY_DN56324_c0_g1_i1,TRINITY_DN76175_c0_g1_i3,TRINITY_DN90088_c0_g1_i1,TRINITY_DN97238_c1_g2_i4
CC	GO:0032991	protein-containing complex	7964	26	16.99	0.01636	0.0896528	TRINITY_DN101088_c1_g3_i6,TRINITY_DN102401_c1_g2_i6,TRINITY_DN104895_c1_g3_i2,TRINITY_DN105594_c1_g3_i1,TRINITY_DN107586_c2_g4_i2,TRINITY_DN108535_c2_g3_i4,TRINITY_DN56324_c0_g1_i1,TRINITY_DN81798_c0_g2_i2,TRINITY_DN83163_c0_g3_i2,TRINITY_DN84058_c1_g6_i4,TRINITY_DN88266_c1_g14_i2,TRINITY_DN90088_c0_g1_i1,TRINITY_DN90475_c1_g2_i6,TRINITY_DN91305_c1_g2_i3,TRINITY_DN91411_c0_g4_i6,TRINITY_DN92995_c…
CC	GO:0005783	endoplasmic reticulum	1004	6	2.14	0.02095	0.104076	TRINITY_DN102539_c0_g2_i3,TRINITY_DN106787_c3_g6_i1,TRINITY_DN76175_c0_g1_i3,TRINITY_DN93428_c0_g6_i6,TRINITY_DN99303_c0_g2_i8,TRINITY_DN99303_c0_g2_i9
CC	GO:0005839	proteasome core complex	109	2	0.23	0.02289	0.104076	TRINITY_DN101088_c1_g3_i6,TRINITY_DN90475_c1_g2_i6
CC	GO:0005789	endoplasmic reticulum membrane	753	5	1.61	0.02297	0.104076	TRINITY_DN102539_c0_g2_i3,TRINITY_DN106787_c3_g6_i1,TRINITY_DN93428_c0_g6_i6,TRINITY_DN99303_c0_g2_i8,TRINITY_DN99303_c0_g2_i9
CC	GO:0042175	nuclear outer membrane-endoplasmic reticulum membrane network	754	5	1.61	0.02309	0.104076	TRINITY_DN102539_c0_g2_i3,TRINITY_DN106787_c3_g6_i1,TRINITY_DN93428_c0_g6_i6,TRINITY_DN99303_c0_g2_i8,TRINITY_DN99303_c0_g2_i9
CC	GO:0098827	endoplasmic reticulum subcompartment	755	5	1.61	0.0232	0.104076	TRINITY_DN102539_c0_g2_i3,TRINITY_DN106787_c3_g6_i1,TRINITY_DN93428_c0_g6_i6,TRINITY_DN99303_c0_g2_i8,TRINITY_DN99303_c0_g2_i9
CC	GO:0044432	endoplasmic reticulum part	758	5	1.62	0.02355	0.104076	TRINITY_DN102539_c0_g2_i3,TRINITY_DN106787_c3_g6_i1,TRINITY_DN93428_c0_g6_i6,TRINITY_DN99303_c0_g2_i8,TRINITY_DN99303_c0_g2_i9
CC	GO:0034708	methyltransferase complex	15	1	0.03	0.03152	0.134945	TRINITY_DN93116_c1_g1_i1
CC	GO:0030684	preribosome	132	2	0.28	0.03258	0.135256	TRINITY_DN96956_c0_g6_i1,TRINITY_DN96956_c0_g7_i2
CC	GO:0005623	cell	25795	65	55.02	0.04008	0.150441	TRINITY_DN100253_c2_g3_i1,TRINITY_DN100253_c2_g3_i2,TRINITY_DN100456_c1_g7_i2,TRINITY_DN101088_c1_g3_i6,TRINITY_DN101109_c3_g4_i5,TRINITY_DN101474_c0_g1_i3,TRINITY_DN101929_c0_g2_i7,TRINITY_DN102401_c1_g2_i6,TRINITY_DN102539_c0_g2_i3,TRINITY_DN102670_c2_g5_i1,TRINITY_DN102747_c3_g4_i7,TRINITY_DN103539_c2_g1_i1,TRINITY_DN103913_c5_g7_i3,TRINITY_DN103981_c5_g6_i16,TRINITY_DN104099_c1_g1_i1,TRINITY_…
CC	GO:0031461	cullin-RING ubiquitin ligase complex	148	2	0.32	0.0401	0.150441	TRINITY_DN105594_c1_g3_i1,TRINITY_DN91411_c0_g4_i6
CC	GO:0005730	nucleolus	354	3	0.76	0.04047	0.150441	TRINITY_DN101109_c3_g4_i5,TRINITY_DN96956_c0_g6_i1,TRINITY_DN96956_c0_g7_i2
CC	GO:0005654	nucleoplasm	603	4	1.29	0.04063	0.150441	TRINITY_DN108535_c2_g3_i4,TRINITY_DN91305_c1_g2_i3,TRINITY_DN96956_c0_g6_i1,TRINITY_DN96956_c0_g7_i2
CC	GO:0044424	intracellular part	21261	55	45.35	0.04253	0.153332	TRINITY_DN100253_c2_g3_i1,TRINITY_DN100253_c2_g3_i2,TRINITY_DN100456_c1_g7_i2,TRINITY_DN101088_c1_g3_i6,TRINITY_DN101109_c3_g4_i5,TRINITY_DN101474_c0_g1_i3,TRINITY_DN101929_c0_g2_i7,TRINITY_DN102401_c1_g2_i6,TRINITY_DN102539_c0_g2_i3,TRINITY_DN102670_c2_g5_i1,TRINITY_DN102747_c3_g4_i7,TRINITY_DN103539_c2_g1_i1,TRINITY_DN104099_c1_g1_i1,TRINITY_DN104895_c1_g3_i2,TRINITY_DN105594_c1_g3_i1,TRINITY_D…
CC	GO:1990234	transferase complex	905	5	1.93	0.04497	0.157972	TRINITY_DN105594_c1_g3_i1,TRINITY_DN107586_c2_g4_i2,TRINITY_DN91305_c1_g2_i3,TRINITY_DN91411_c0_g4_i6,TRINITY_DN93116_c1_g1_i1
MF	GO:0004634	phosphopyruvate hydratase activity	58	3	0.12	0.00026	0.053865	TRINITY_DN81798_c0_g2_i2,TRINITY_DN92995_c1_g9_i10,TRINITY_DN92995_c1_g9_i4
MF	GO:0003879	ATP phosphoribosyltransferase activity	18	2	0.04	0.00066	0.053865	TRINITY_DN102670_c2_g5_i1,TRINITY_DN79946_c0_g1_i1
MF	GO:0004729	oxygen-dependent protoporphyrinogen oxidase activity	20	2	0.04	0.00081	0.053865	TRINITY_DN101380_c3_g2_i2,TRINITY_DN93661_c4_g2_i1
MF	GO:0070818	protoporphyrinogen oxidase activity	20	2	0.04	0.00081	0.053865	TRINITY_DN101380_c3_g2_i2,TRINITY_DN93661_c4_g2_i1
MF	GO:0016836	hydro-lyase activity	466	5	0.98	0.0032	0.154613	TRINITY_DN81798_c0_g2_i2,TRINITY_DN83723_c0_g2_i2,TRINITY_DN89603_c2_g5_i1,TRINITY_DN92995_c1_g9_i10,TRINITY_DN92995_c1_g9_i4
MF	GO:0016491	oxidoreductase activity	8881	31	18.66	0.00351	0.154613	TRINITY_DN100034_c2_g9_i1,TRINITY_DN101380_c3_g2_i2,TRINITY_DN102574_c0_g11_i1,TRINITY_DN102641_c0_g10_i1,TRINITY_DN103358_c2_g3_i2,TRINITY_DN104079_c4_g2_i3,TRINITY_DN105381_c1_g2_i6,TRINITY_DN105914_c2_g4_i1,TRINITY_DN105914_c2_g7_i4,TRINITY_DN106755_c4_g2_i1,TRINITY_DN107656_c3_g4_i1,TRINITY_DN65968_c0_g1_i1,TRINITY_DN78083_c0_g1_i4,TRINITY_DN80516_c1_g1_i2,TRINITY_DN83723_c0_g2_i2,TRINITY_DN8…
MF	GO:0005536	glucose binding	47	2	0.1	0.00446	0.154613	TRINITY_DN105847_c7_g8_i1,TRINITY_DN97009_c0_g3_i5
MF	GO:0004396	hexokinase activity	48	2	0.1	0.00465	0.154613	TRINITY_DN105847_c7_g8_i1,TRINITY_DN97009_c0_g3_i5
MF	GO:0046906	tetrapyrrole binding	2119	11	4.45	0.00553	0.163442	TRINITY_DN102574_c0_g11_i1,TRINITY_DN102641_c0_g10_i1,TRINITY_DN103358_c2_g3_i2,TRINITY_DN106755_c4_g2_i1,TRINITY_DN56324_c0_g1_i1,TRINITY_DN65968_c0_g1_i1,TRINITY_DN76175_c0_g1_i3,TRINITY_DN78083_c0_g1_i4,TRINITY_DN84075_c2_g7_i2,TRINITY_DN97238_c1_g2_i4,TRINITY_DN97885_c0_g1_i3
MF	GO:0048040	UDP-glucuronate decarboxylase activity	3	1	0.01	0.00629	0.167314	TRINITY_DN100051_c1_g5_i2
MF	GO:0046872	metal ion binding	19646	56	41.27	0.00783	0.183207	TRINITY_DN100253_c2_g3_i1,TRINITY_DN100253_c2_g3_i2,TRINITY_DN100378_c5_g1_i1,TRINITY_DN100456_c1_g7_i2,TRINITY_DN101054_c0_g4_i1,TRINITY_DN102539_c0_g2_i3,TRINITY_DN102574_c0_g11_i1,TRINITY_DN102641_c0_g10_i1,TRINITY_DN102670_c2_g5_i1,TRINITY_DN102747_c3_g4_i7,TRINITY_DN103126_c0_g10_i1,TRINITY_DN103561_c1_g2_i6,TRINITY_DN103953_c0_g3_i4,TRINITY_DN104178_c2_g4_i2,TRINITY_DN104227_c1_g5_i6,TRINIT…
MF	GO:0043169	cation binding	19727	56	41.44	0.00853	0.183207	TRINITY_DN100253_c2_g3_i1,TRINITY_DN100253_c2_g3_i2,TRINITY_DN100378_c5_g1_i1,TRINITY_DN100456_c1_g7_i2,TRINITY_DN101054_c0_g4_i1,TRINITY_DN102539_c0_g2_i3,TRINITY_DN102574_c0_g11_i1,TRINITY_DN102641_c0_g10_i1,TRINITY_DN102670_c2_g5_i1,TRINITY_DN102747_c3_g4_i7,TRINITY_DN103126_c0_g10_i1,TRINITY_DN103561_c1_g2_i6,TRINITY_DN103953_c0_g3_i4,TRINITY_DN104178_c2_g4_i2,TRINITY_DN104227_c1_g5_i6,TRINIT…
MF	GO:0004635	phosphoribosyl-AMP cyclohydrolase activity	5	1	0.01	0.01046	0.183207	TRINITY_DN105964_c1_g5_i1
MF	GO:0004636	phosphoribosyl-ATP diphosphatase activity	5	1	0.01	0.01046	0.183207	TRINITY_DN105964_c1_g5_i1
MF	GO:0020037	heme binding	1717	9	3.61	0.01096	0.183207	TRINITY_DN102574_c0_g11_i1,TRINITY_DN102641_c0_g10_i1,TRINITY_DN103358_c2_g3_i2,TRINITY_DN106755_c4_g2_i1,TRINITY_DN65968_c0_g1_i1,TRINITY_DN76175_c0_g1_i3,TRINITY_DN78083_c0_g1_i4,TRINITY_DN84075_c2_g7_i2,TRINITY_DN97885_c0_g1_i3
MF	GO:0016634	oxidoreductase activity, acting on the CH-CH group of donors, oxygen as acceptor	75	2	0.16	0.01102	0.183207	TRINITY_DN101380_c3_g2_i2,TRINITY_DN93661_c4_g2_i1
MF	GO:0004497	monooxygenase activity	1182	7	2.48	0.01303	0.1995	TRINITY_DN102641_c0_g10_i1,TRINITY_DN106755_c4_g2_i1,TRINITY_DN65968_c0_g1_i1,TRINITY_DN83846_c0_g1_i6,TRINITY_DN84075_c2_g7_i2,TRINITY_DN86416_c1_g3_i3,TRINITY_DN97885_c0_g1_i3
MF	GO:0043021	ribonucleoprotein complex binding	234	3	0.49	0.0135	0.1995	TRINITY_DN101109_c3_g4_i5,TRINITY_DN96956_c0_g6_i1,TRINITY_DN96956_c0_g7_i2
MF	GO:0008837	diaminopimelate epimerase activity	7	1	0.01	0.01461	0.20454	TRINITY_DN101929_c0_g2_i7
MF	GO:0045300	acyl-[acyl-carrier-protein] desaturase activity	9	1	0.02	0.01875	0.220957	TRINITY_DN97581_c0_g3_i2
MF	GO:0044877	protein-containing complex binding	268	3	0.56	0.0193	0.220957	TRINITY_DN101109_c3_g4_i5,TRINITY_DN96956_c0_g6_i1,TRINITY_DN96956_c0_g7_i2
MF	GO:0016829	lyase activity	1892	9	3.97	0.01934	0.220957	TRINITY_DN100051_c1_g5_i2,TRINITY_DN81798_c0_g2_i2,TRINITY_DN83723_c0_g2_i2,TRINITY_DN83846_c0_g1_i6,TRINITY_DN86416_c1_g3_i3,TRINITY_DN89603_c2_g5_i1,TRINITY_DN92381_c0_g4_i2,TRINITY_DN92995_c1_g9_i10,TRINITY_DN92995_c1_g9_i4
MF	GO:0047661	amino-acid racemase activity	10	1	0.02	0.02081	0.220957	TRINITY_DN101929_c0_g2_i7
MF	GO:0016984	ribulose-bisphosphate carboxylase activity	107	2	0.22	0.02156	0.220957	TRINITY_DN83846_c0_g1_i6,TRINITY_DN86416_c1_g3_i3
MF	GO:0004298	threonine-type endopeptidase activity	108	2	0.23	0.02193	0.220957	TRINITY_DN101088_c1_g3_i6,TRINITY_DN90475_c1_g2_i6
MF	GO:0070003	threonine-type peptidase activity	108	2	0.23	0.02193	0.220957	TRINITY_DN101088_c1_g3_i6,TRINITY_DN90475_c1_g2_i6
MF	GO:0003866	3-phosphoshikimate 1-carboxyvinyltransferase activity	11	1	0.02	0.02287	0.220957	TRINITY_DN105020_c0_g7_i1
MF	GO:0038199	ethylene receptor activity	12	1	0.03	0.02492	0.220957	TRINITY_DN102539_c0_g2_i3
MF	GO:0051740	ethylene binding	12	1	0.03	0.02492	0.220957	TRINITY_DN102539_c0_g2_i3
MF	GO:0072328	alkene binding	12	1	0.03	0.02492	0.220957	TRINITY_DN102539_c0_g2_i3
MF	GO:0009982	pseudouridine synthase activity	125	2	0.26	0.02875	0.233919	TRINITY_DN106477_c1_g1_i3,TRINITY_DN106477_c1_g1_i4
MF	GO:0016855	racemase and epimerase activity, acting on amino acids and derivatives	14	1	0.03	0.02902	0.233919	TRINITY_DN101929_c0_g2_i7
MF	GO:0036361	racemase activity, acting on amino acids and derivatives	14	1	0.03	0.02902	0.233919	TRINITY_DN101929_c0_g2_i7
MF	GO:0016765	transferase activity, transferring alkyl or aryl (other than methyl) groups	319	3	0.67	0.0302	0.236271	TRINITY_DN101474_c0_g1_i3,TRINITY_DN105020_c0_g7_i1,TRINITY_DN105754_c1_g1_i4
MF	GO:0042562	hormone binding	16	1	0.03	0.03309	0.251484	TRINITY_DN102539_c0_g2_i3
MF	GO:0016835	carbon-oxygen lyase activity	856	5	1.8	0.0354	0.261567	TRINITY_DN81798_c0_g2_i2,TRINITY_DN83723_c0_g2_i2,TRINITY_DN89603_c2_g5_i1,TRINITY_DN92995_c1_g9_i10,TRINITY_DN92995_c1_g9_i4
MF	GO:0030145	manganese ion binding	146	2	0.31	0.03816	0.270024	TRINITY_DN103561_c1_g2_i6,TRINITY_DN105076_c2_g2_i1
MF	GO:0000287	magnesium ion binding	880	5	1.85	0.0391	0.270024	TRINITY_DN102670_c2_g5_i1,TRINITY_DN79946_c0_g1_i1,TRINITY_DN81798_c0_g2_i2,TRINITY_DN92995_c1_g9_i10,TRINITY_DN92995_c1_g9_i4
MF	GO:0048029	monosaccharide binding	149	2	0.31	0.03959	0.270024	TRINITY_DN105847_c7_g8_i1,TRINITY_DN97009_c0_g3_i5
MF	GO:0003849	3-deoxy-7-phosphoheptulonate synthase activity	20	1	0.04	0.04119	0.273913	TRINITY_DN101474_c0_g1_i3
MF	GO:0043141	ATP-dependent 5'-3' DNA helicase activity	22	1	0.05	0.04522	0.293379	TRINITY_DN70146_c0_g1_i2
