# Supplementary material for: Transcriptome analysis identifies genes regulating self-compatibility, flowering time, and oil biosynthesis in Noug (Guizotia abyssinica)
Source: Sci Rep. 2025 Sep 12;15:32475. doi: 10.1038/s41598-025-18728-x (PMC12432173; doi:10.1038/s41598-025-18728-x)
Supplement: Supplementary file 2 — Supplementary Material 2 [file 41598_2025_18728_MOESM2_ESM.zip › Supplementary Tables/Supplementary Table S5.xlsx]

## Sheet: Diff_Sig_G2 vs G1
Supplementary Table S5-A. Kyoto Encyclopedia of Genes and Genomes (KEGG) annotation and analysis results for significantly differentially expressed genes between Group-2 and Group-1.
KEGG pathway table					Group-2	Group-2	Group-2	Group-1	Group-1	Group-1
Pathway name	Pathway ID	Gene	KO	Gene name	Ga01.06	Ga01.20	Ga01.08	Ga01.22	Ga01.16	Ga01.12	BaseMean	Log2FoldChange	P-value	Adjusted p-value	Trend
Necroptosis	ko04217	TRINITY_DN85970_c1_g2_i2	K11251	H2A	287.375	260.903	140.003	4782.49	897.764	6225.68	2099.04	-4.11262	1.27886e-05	0.0470773	DOWN
Porphyrin and chlorophyll metabolism	ko00860	TRINITY_DN103292_c1_g1_i3	K19073	DVR ec:1.3.1.75	123.944	297.889	43.8817	0	0	0	77.6192	9.86415	2.42168e-08	0.000312013	UP
Diterpenoid biosynthesis	ko00904	TRINITY_DN100319_c1_g2_i2	K04123	KAO ec:1.14.13.79	50.4551	13.9948	2.0896	1782.27	149.627	3036.25	839.115	-6.22366	1.0167e-05	0.039298	DOWN
Pentose and glucuronate interconversions	ko00040	TRINITY_DN106654_c3_g10_i1	K01051	E3.1.1.11 ec:3.1.1.11	18.6464	30.9885	51.1953	491.002	929.198	604.157	354.198	-4.32643	4.95954e-09	0.000191699	DOWN
Ribosome	ko03010	TRINITY_DN103340_c0_g3_i5	K02980	RP-S29e	18.6464	4.99814	10.448	481.838	45.2654	1004.86	261.01	-5.49237	7.64497e-06	0.0319456	DOWN
Riboflavin metabolism	ko00740	TRINITY_DN89197_c0_g5_i8	K14652	ribBA ec:3.5.4.25 ec:4.1.99.12	0	0	0	128.287	55.3244	10.0564	32.2779	-8.39014	1.01411e-05	0.039298	DOWN
Ribosome	ko03010	TRINITY_DN94038_c3_g5_i4	K02988	RP-S5	0	0	2.0896	2901.72	4686.23	7.73568	1266.3	-11.8268	5.84679e-08	0.000602648	DOWN
Spliceosome	ko03040	TRINITY_DN96710_c1_g1_i7	K12857	SNRNP40	0	0	0	242.065	196.15	234.391	112.101	-10.1862	8.35876e-12	1.29235e-06	DOWN
Hippo signaling pathway	ko04390	TRINITY_DN92833_c1_g1_i11	K06685	MOB1	0	0	0	80.9427	18.8606	62.659	27.0771	-8.13883	2.01316e-06	0.0107329	DOWN
KEGG pathway stat
ID	Description	GeneRatio	BgRatio	P-value	Adjusted P-value	Pathway class	Total number genes	Number of target genes	Target gene list
ko04390	Hippo signaling pathway	1/9	126/38178	0.0293169	0.0390891838201533	Environmental Information Processing; Signal transduction	126	1	TRINITY_DN92833_c1_g1_i11
ko00740	Riboflavin metabolism	1/9	84/38178	0.0196306	0.0390891838201533	Metabolism; Metabolism of cofactors and vitamins	84	1	TRINITY_DN89197_c0_g5_i8
ko00860	Porphyrin and chlorophyll metabolism	1/9	404/38178	0.091314	0.0913139921565911	Metabolism; Metabolism of cofactors and vitamins	404	1	TRINITY_DN103292_c1_g1_i3
ko00904	Diterpenoid biosynthesis	1/9	126/38178	0.0293169	0.0390891838201533	Metabolism; Metabolism of terpenoids and polyketides	126	1	TRINITY_DN100319_c1_g2_i2

## Sheet: Diff_Sig_G2 vs G3
Supplementary Table S5-B. Kyoto Encyclopedia of Genes and Genomes (KEGG) annotation and analysis results for significantly differentially expressed genes between Group-2 and Group-3.
KEGG pathway table					Group-2	Group-2	Group-2	Group-3	Group-3	Group-3
Pathway name	Pathway ID	Gene	KO	Gene name	Ga01.06	Ga01.20	Ga01.08	Ga02.07	Ga02.03	Ga02.01	BaseMean	Log2FoldChange	P-value	Adjusted P-value	Trend
Aminoacyl-tRNA biosynthesis	ko00970	TRINITY_DN102173_c0_g1_i7	K01892	HARS ec:6.1.1.21	273.49	471.327	227.302	0	0.468837	0	162.098	9.92959	1.47293e-12	8.53634e-08	UP
Glyoxylate and dicarboxylate metabolism	ko00630	TRINITY_DN83846_c0_g1_i1	K01602	rbcS ec:4.1.1.39	258.063	0	1942.15	0	0	0	366.703	12.4169	4.41595e-05	0.0451635	UP
Carbon fixation in photosynthetic organisms	ko00710	TRINITY_DN83846_c0_g1_i1	K01602	rbcS ec:4.1.1.39	258.063	0	1942.15	0	0	0	366.703	12.4169	4.41595e-05	0.0451635	UP
Synthesis and degradation of ketone bodies	ko00072	TRINITY_DN105599_c0_g3_i3	K01641	E2.3.3.10 ec:2.3.3.10	186.535	105.887	289.171	0	0	0	96.9321	10.529	1.24893e-10	3.10206e-06	UP
Valine, leucine and isoleucine degradation	ko00280	TRINITY_DN105599_c0_g3_i3	K01641	E2.3.3.10 ec:2.3.3.10	186.535	105.887	289.171	0	0	0	96.9321	10.529	1.24893e-10	3.10206e-06	UP
Butanoate metabolism	ko00650	TRINITY_DN105599_c0_g3_i3	K01641	E2.3.3.10 ec:2.3.3.10	186.535	105.887	289.171	0	0	0	96.9321	10.529	1.24893e-10	3.10206e-06	UP
Terpenoid backbone biosynthesis	ko00900	TRINITY_DN105599_c0_g3_i3	K01641	E2.3.3.10 ec:2.3.3.10	186.535	105.887	289.171	0	0	0	96.9321	10.529	1.24893e-10	3.10206e-06	UP
Nitrogen metabolism	ko00910	TRINITY_DN96375_c2_g3_i6	K01673	cynT ec:4.2.1.1	165.497	61.9827	232.682	1550.41	3477.6	4922.87	1735.17	-4.43484	9.28164e-07	0.00196799	DOWN
RNA transport	ko03013	TRINITY_DN91085_c1_g1_i3	K03231	EEF1A	158.484	2576.16	33.6245	0	0.468837	0	461.456	11.5135	3.9847e-08	0.000141388	UP
Photosynthesis - antenna proteins	ko00196	TRINITY_DN77654_c1_g1_i1	K08912	LHCB1	93.9685	0	0	0	0	0	15.6614	21.671	1.46285e-08	7.40773e-05	UP
NF-kappa B signaling pathway	ko04064	TRINITY_DN95611_c0_g1_i2	K04733	IRAK4 ec:2.7.11.1	63.1132	80.061	6.72491	0	0.468837	0	25.0613	7.27652	2.93981e-05	0.0325561	UP
Sulfur metabolism	ko00920	TRINITY_DN101491_c0_g2_i4	K05907	APR ec:1.8.4.9	21.0377	14.2044	10.7599	125.098	355.613	1511.45	339.693	-5.43708	2.40455e-06	0.00440071	DOWN
Pyruvate metabolism	ko00620	TRINITY_DN105801_c1_g5_i1	K00029	E1.1.1.40 ec:1.1.1.40	18.2327	19.3696	21.5197	0	0	0	9.85367	7.22979	1.6885e-05	0.022073	UP
Carbon fixation in photosynthetic organisms	ko00710	TRINITY_DN105801_c1_g5_i1	K00029	E1.1.1.40 ec:1.1.1.40	18.2327	19.3696	21.5197	0	0	0	9.85367	7.22979	1.6885e-05	0.022073	UP
Fanconi anemia pathway	ko03460	TRINITY_DN102668_c0_g1_i3	K15078	SLX1 ec:3.6.1.-	18.2327	14.2044	21.5197	0	0	0	8.9928	7.09663	3.24641e-05	0.0354992	UP
Valine, leucine and isoleucine biosynthesis	ko00290	TRINITY_DN84576_c1_g1_i1	K01703	leuC ec:4.2.1.35 ec:4.2.1.33	15.4277	14.2044	44.3844	0	0	0	12.3361	7.54987	2.6008e-05	0.0300784	UP
C5-Branched dibasic acid metabolism	ko00660	TRINITY_DN84576_c1_g1_i1	K01703	leuC ec:4.2.1.35 ec:4.2.1.33	15.4277	14.2044	44.3844	0	0	0	12.3361	7.54987	2.6008e-05	0.0300784	UP
Glucosinolate biosynthesis	ko00966	TRINITY_DN84576_c1_g1_i1	K01703	leuC ec:4.2.1.35 ec:4.2.1.33	15.4277	14.2044	44.3844	0	0	0	12.3361	7.54987	2.6008e-05	0.0300784	UP
Ribosome	ko03010	TRINITY_DN85967_c1_g1_i10	K02997	RP-S9e	7.01258	6.45653	6.72491	397.917	223.401	664.767	217.713	-5.9924	1.02345e-11	2.9657e-07	DOWN
Linoleic acid metabolism	ko00591	TRINITY_DN107656_c3_g1_i6	K00454	LOX2S ec:1.13.11.12	5.61006	2.58261	18.8297	25.2857	778.973	629.957	243.54	-5.7311	4.87435e-05	0.0484274	DOWN
alpha-Linolenic acid metabolism	ko00592	TRINITY_DN107656_c3_g1_i6	K00454	LOX2S ec:1.13.11.12	5.61006	2.58261	18.8297	25.2857	778.973	629.957	243.54	-5.7311	4.87435e-05	0.0484274	DOWN
Oxidative phosphorylation	ko00190	TRINITY_DN101403_c4_g6_i2	K02115	ATPF1G	1.40252	0	1.34498	1439.95	560.729	2.24584	334.279	-9.5214	4.01693e-06	0.00691489	DOWN
Photosynthesis	ko00195	TRINITY_DN101403_c4_g6_i2	K02115	ATPF1G	1.40252	0	1.34498	1439.95	560.729	2.24584	334.279	-9.5214	4.01693e-06	0.00691489	DOWN
Monobactam biosynthesis	ko00261	TRINITY_DN90745_c0_g5_i4	K01714	dapA ec:4.3.3.7	1.40252	0	0	49.2406	147.684	49.4084	41.2892	-7.41723	5.59807e-06	0.00884826	DOWN
Lysine biosynthesis	ko00300	TRINITY_DN90745_c0_g5_i4	K01714	dapA ec:4.3.3.7	1.40252	0	0	49.2406	147.684	49.4084	41.2892	-7.41723	5.59807e-06	0.00884826	DOWN
Pentose and glucuronate interconversions	ko00040	TRINITY_DN106191_c0_g2_i4	K12447	USP ec:2.7.7.64	0	0	90.1138	0	0	0	15.019	21.6099	1.53603e-08	7.40773e-05	UP
Galactose metabolism	ko00052	TRINITY_DN106191_c0_g2_i4	K12447	USP ec:2.7.7.64	0	0	90.1138	0	0	0	15.019	21.6099	1.53603e-08	7.40773e-05	UP
Ascorbate and aldarate metabolism	ko00053	TRINITY_DN106191_c0_g2_i4	K12447	USP ec:2.7.7.64	0	0	90.1138	0	0	0	15.019	21.6099	1.53603e-08	7.40773e-05	UP
Fatty acid degradation	ko00071	TRINITY_DN100513_c0_g6_i15	K00249	ACADM ec:1.3.8.7	0	0	0	35.9323	40.5544	33.6875	18.3624	-7.21463	8.37361e-06	0.0124636	DOWN
Oxidative phosphorylation	ko00190	TRINITY_DN85694_c1_g2_i1	K02133	ATPeF1B ec:3.6.3.14	0	0	0	115.782	116.272	324.523	92.7628	-9.54938	1.84714e-08	7.40773e-05	DOWN
Photosynthesis	ko00195	TRINITY_DN105973_c2_g5_i3	K02639	petF	0	0	0	1433.3	235.591	16451.9	3020.13	-14.5748	1.67009e-10	3.62964e-06	DOWN
Valine, leucine and isoleucine degradation	ko00280	TRINITY_DN100513_c0_g6_i15	K00249	ACADM ec:1.3.8.7	0	0	0	35.9323	40.5544	33.6875	18.3624	-7.21463	8.37361e-06	0.0124636	DOWN
beta-Alanine metabolism	ko00410	TRINITY_DN100513_c0_g6_i15	K00249	ACADM ec:1.3.8.7	0	0	0	35.9323	40.5544	33.6875	18.3624	-7.21463	8.37361e-06	0.0124636	DOWN
Glutathione metabolism	ko00480	TRINITY_DN94839_c0_g2_i8	K00799	GST ec:2.5.1.18	0	0	0	350.007	250.359	156.086	126.075	-9.99247	6.32853e-10	8.46393e-06	DOWN
Amino sugar and nucleotide sugar metabolism	ko00520	TRINITY_DN106191_c0_g2_i4	K12447	USP ec:2.7.7.64	0	0	90.1138	0	0	0	15.019	21.6099	1.53603e-08	7.40773e-05	UP
Propanoate metabolism	ko00640	TRINITY_DN100513_c0_g6_i15	K00249	ACADM ec:1.3.8.7	0	0	0	35.9323	40.5544	33.6875	18.3624	-7.21463	8.37361e-06	0.0124636	DOWN
Porphyrin and chlorophyll metabolism	ko00860	TRINITY_DN99986_c8_g1_i12	K00218	por ec:1.3.1.33	0	1.29131	1.34498	2470.01	0.937674	4513.01	1164.43	-11.3609	3.43906e-07	0.000830461	DOWN
Nitrogen metabolism	ko00910	TRINITY_DN96375_c2_g3_i10	K01673	cynT ec:4.2.1.1	0	2.58261	25.5547	1071.31	550.415	425.586	345.909	-6.18439	3.53921e-05	0.0379843	DOWN
Metabolism of xenobiotics by cytochrome P450	ko00980	TRINITY_DN94839_c0_g2_i8	K00799	GST ec:2.5.1.18	0	0	0	350.007	250.359	156.086	126.075	-9.99247	6.32853e-10	8.46393e-06	DOWN
Ribosome	ko03010	TRINITY_DN94038_c3_g5_i4	K02988	RP-S5	0	0	2.68996	1.33083	3722.33	4824.06	1425.07	-11.6334	1.35606e-06	0.00263508	DOWN
Proteasome	ko03050	TRINITY_DN105725_c5_g11_i4	K03033	PSMD3	0	0	0	127.759	168.547	113.415	68.2868	-9.10904	7.70785e-09	6.70062e-05	DOWN
MAPK signaling pathway - plant	ko04016	TRINITY_DN90946_c0_g2_i6	K13449	PR1	0	0	1.34498	26.6165	215.196	94.3251	56.2471	-7.86416	6.62208e-06	0.0103258	DOWN
NF-kappa B signaling pathway	ko04064	TRINITY_DN90051_c0_g2_i13	K04733	IRAK4 ec:2.7.11.1	0	0	0	165.022	61.1832	170.684	66.1482	-9.06027	6.38342e-08	0.000184976	DOWN
NF-kappa B signaling pathway	ko04064	TRINITY_DN90051_c0_g2_i3	K04733	IRAK4 ec:2.7.11.1	0	0	0	157.037	78.2958	243.673	79.8344	-9.33213	2.57284e-08	9.94058e-05	DOWN
Plant hormone signal transduction	ko04075	TRINITY_DN85466_c1_g2_i13	K14500	BSK ec:2.7.11.1	0	0	82.0439	0	0	0	13.674	21.4814	1.84151e-08	7.40773e-05	UP
Plant hormone signal transduction	ko04075	TRINITY_DN90946_c0_g2_i6	K13449	PR1	0	0	1.34498	26.6165	215.196	94.3251	56.2471	-7.86416	6.62208e-06	0.0103258	DOWN
Plant hormone signal transduction	ko04075	TRINITY_DN99915_c1_g2_i2	K14492	ARR-A	0	0	0	27.9473	18.5191	49.4084	15.9791	-7.00798	4.53403e-05	0.0461	DOWN
Cell cycle	ko04110	TRINITY_DN103094_c0_g5_i6	K06067	HDAC1_2 ec:3.5.1.98	0	0	0	82.5112	98.6902	22.4584	33.9433	-8.1016	4.60739e-06	0.00762918	DOWN
Autophagy - other	ko04136	TRINITY_DN98609_c2_g4_i4	K08334	BECN	0	0	0	46.5789	16.8781	128.013	31.9116	-8.00758	1.93463e-05	0.0241098	DOWN
Mitophagy - animal	ko04137	TRINITY_DN98609_c2_g4_i4	K08334	BECN	0	0	0	46.5789	16.8781	128.013	31.9116	-8.00758	1.93463e-05	0.0241098	DOWN
Autophagy - animal	ko04140	TRINITY_DN98609_c2_g4_i4	K08334	BECN	0	0	0	46.5789	16.8781	128.013	31.9116	-8.00758	1.93463e-05	0.0241098	DOWN
Apoptosis - multiple species	ko04215	TRINITY_DN98609_c2_g4_i4	K08334	BECN	0	0	0	46.5789	16.8781	128.013	31.9116	-8.00758	1.93463e-05	0.0241098	DOWN
Notch signaling pathway	ko04330	TRINITY_DN103094_c0_g5_i6	K06067	HDAC1_2 ec:3.5.1.98	0	0	0	82.5112	98.6902	22.4584	33.9433	-8.1016	4.60739e-06	0.00762918	DOWN
Apelin signaling pathway	ko04371	TRINITY_DN98609_c2_g4_i4	K08334	BECN	0	0	0	46.5789	16.8781	128.013	31.9116	-8.00758	1.93463e-05	0.0241098	DOWN
Tight junction	ko04530	TRINITY_DN108340_c2_g5_i3	K09489	HSPA4	0	0	0	83.842	102.206	122.398	51.4078	-8.69863	3.74813e-08	0.000137664	DOWN
Tight junction	ko04530	TRINITY_DN108340_c2_g6_i3	K09489	HSPA4	0	0	1.34498	77.1879	84.6251	107.8	45.1597	-7.54232	5.19712e-07	0.001144	DOWN
Plant-pathogen interaction	ko04626	TRINITY_DN90946_c0_g2_i6	K13449	PR1	0	0	1.34498	26.6165	215.196	94.3251	56.2471	-7.86416	6.62208e-06	0.0103258	DOWN
KEGG pathway stat
ID	Description	GeneRatio	BgRatio	P-value	Adjusted P-value	Pathway class	Total number genes	Number of target genes	Target gene list
ko00970	Aminoacyl-tRNA biosynthesis	1/33	453/38178	0.325692	0.32746	Genetic Information Processing; Translation	453	1	TRINITY_DN102173_c0_g1_i7
ko04136	Autophagy - other	1/33	338/38178	0.254412	0.317323	Cellular Processes; Transport and catabolism	338	1	TRINITY_DN98609_c2_g4_i4
ko00860	Porphyrin and chlorophyll metabolism	1/33	404/38178	0.296168	0.317323	Metabolism; Metabolism of cofactors and vitamins	404	1	TRINITY_DN99986_c8_g1_i12
ko00640	Propanoate metabolism	1/33	297/38178	0.227274	0.317323	Metabolism; Carbohydrate metabolism	297	1	TRINITY_DN100513_c0_g6_i15
ko00195	Photosynthesis	2/33	435/38178	0.0542335	0.203376	Metabolism; Energy metabolism	435	2	TRINITY_DN101403_c4_g6_i2TRINITY_DN105973_c2_g5_i3
ko00660	C5-Branched dibasic acid metabolism	1/33	56/38178	0.0473052	0.203376	Metabolism; Carbohydrate metabolism	56	1	TRINITY_DN84576_c1_g1_i1
ko00196	Photosynthesis - antenna proteins	1/33	372/38178	0.276214	0.317323	Metabolism; Energy metabolism	372	1	TRINITY_DN77654_c1_g1_i1
ko04137	Mitophagy - animal	1/33	274/38178	0.211633	0.317323	Cellular Processes; Transport and catabolism	274	1	TRINITY_DN98609_c2_g4_i4
ko00410	beta-Alanine metabolism	1/33	361/38178	0.269229	0.317323	Metabolism; Metabolism of other amino acids	361	1	TRINITY_DN100513_c0_g6_i15
ko00910	Nitrogen metabolism	2/33	217/38178	0.0151229	0.203376	Metabolism; Energy metabolism	217	2	TRINITY_DN96375_c2_g3_i10TRINITY_DN96375_c2_g3_i6
ko00053	Ascorbate and aldarate metabolism	1/33	382/38178	0.282508	0.317323	Metabolism; Carbohydrate metabolism	382	1	TRINITY_DN106191_c0_g2_i4
ko00966	Glucosinolate biosynthesis	1/33	24/38178	0.0205462	0.203376	Metabolism; Biosynthesis of other secondary metabolites	24	1	TRINITY_DN84576_c1_g1_i1
ko04371	Apelin signaling pathway	1/33	456/38178	0.32746	0.32746	Environmental Information Processing; Signal transduction	456	1	TRINITY_DN98609_c2_g4_i4
ko00900	Terpenoid backbone biosynthesis	1/33	402/38178	0.294936	0.317323	Metabolism; Metabolism of terpenoids and polyketides	402	1	TRINITY_DN105599_c0_g3_i3
ko04215	Apoptosis - multiple species	1/33	42/38178	0.0356865	0.203376	Cellular Processes; Cell growth and death	42	1	TRINITY_DN98609_c2_g4_i4
ko00052	Galactose metabolism	1/33	371/38178	0.275582	0.317323	Metabolism; Carbohydrate metabolism	371	1	TRINITY_DN106191_c0_g2_i4
ko00591	Linoleic acid metabolism	1/33	257/38178	0.199876	0.317323	Metabolism; Lipid metabolism	257	1	TRINITY_DN107656_c3_g1_i6
ko00280	Valine, leucine and isoleucine degradation	2/33	385/38178	0.043611	0.203376	Metabolism; Amino acid metabolism	385	2	TRINITY_DN100513_c0_g6_i15TRINITY_DN105599_c0_g3_i3
ko00592	alpha-Linolenic acid metabolism	1/33	394/38178	0.28999	0.317323	Metabolism; Lipid metabolism	394	1	TRINITY_DN107656_c3_g1_i6
ko00072	Synthesis and degradation of ketone bodies	1/33	51/38178	0.0431714	0.203376	Metabolism; Lipid metabolism	51	1	TRINITY_DN105599_c0_g3_i3
ko00071	Fatty acid degradation	1/33	399/38178	0.293085	0.317323	Metabolism; Lipid metabolism	399	1	TRINITY_DN100513_c0_g6_i15
ko03050	Proteasome	1/33	354/38178	0.26475	0.317323	Genetic Information Processing; Folding, sorting and degradation	354	1	TRINITY_DN105725_c5_g11_i4
ko03460	Fanconi anemia pathway	1/33	328/38178	0.24788	0.317323	Genetic Information Processing; Replication and repair	328	1	TRINITY_DN102668_c0_g1_i3
ko00290	Valine, leucine and isoleucine biosynthesis	1/33	124/38178	0.101835	0.283625	Metabolism; Amino acid metabolism	124	1	TRINITY_DN84576_c1_g1_i1
ko00261	Monobactam biosynthesis	1/33	64/38178	0.0538834	0.203376	Metabolism; Biosynthesis of other secondary metabolites	64	1	TRINITY_DN90745_c0_g5_i4
ko00980	Metabolism of xenobiotics by cytochrome P450	1/33	264/38178	0.204738	0.317323	Metabolism; Xenobiotics biodegradation and metabolism	264	1	TRINITY_DN94839_c0_g2_i8
ko00650	Butanoate metabolism	1/33	139/38178	0.11345	0.283625	Metabolism; Carbohydrate metabolism	139	1	TRINITY_DN105599_c0_g3_i3
ko00300	Lysine biosynthesis	1/33	94/38178	0.0781616	0.260539	Metabolism; Amino acid metabolism	94	1	TRINITY_DN90745_c0_g5_i4
ko04330	Notch signaling pathway	1/33	134/38178	0.109595	0.283625	Environmental Information Processing; Signal transduction	134	1	TRINITY_DN103094_c0_g5_i6
ko00920	Sulfur metabolism	1/33	178/38178	0.14297	0.317323	Metabolism; Energy metabolism	178	1	TRINITY_DN101491_c0_g2_i4

## Sheet: Diff_Sig_G2 vs G4
Supplementary Table S5-C. Kyoto Encyclopedia of Genes and Genomes (KEGG) annotation and analysis results for significantly differentially expressed genes between Group-2 and Group-4.
KEGG pathway table					Group-2	Group-2	Group-2	Group-4	Group-4	Group-4
Pathway name	Pathway ID	Gene	KO	Gene name	Ga01.06	Ga01.20	Ga01.08	Ga04.11	Ga01.02	Ga01.01	BaseMean	Log2FoldChange	P-value	Adjusted P-value	Trend
Starch and sucrose metabolism	ko00500	TRINITY_DN100397_c0_g2_i6	K00688	PYG ec:2.4.1.1	5058.27	5787.23	5603.82	931.569	882.938	1359.5	3270.55	2.37366	0.000162436	0.0486567	UP
Biofilm formation - Escherichia coli	ko02026	TRINITY_DN100397_c0_g2_i6	K00688	PYG ec:2.4.1.1	5058.27	5787.23	5603.82	931.569	882.938	1359.5	3270.55	2.37366	0.000162436	0.0486567	UP
Necroptosis	ko04217	TRINITY_DN100397_c0_g2_i6	K00688	PYG ec:2.4.1.1	5058.27	5787.23	5603.82	931.569	882.938	1359.5	3270.55	2.37366	0.000162436	0.0486567	UP
Fatty acid biosynthesis	ko00061	TRINITY_DN97581_c0_g3_i2	K03921	FAB2 ec:1.14.19.26 ec:1.14.19.11 ec:1.14.19.2	1422.22	3919.21	4147.06	0	0	45.3167	1588.97	7.70943	0.000155284	0.0475526	UP
Biosynthesis of unsaturated fatty acids	ko01040	TRINITY_DN97581_c0_g3_i2	K03921	FAB2 ec:1.14.19.26 ec:1.14.19.11 ec:1.14.19.2	1422.22	3919.21	4147.06	0	0	45.3167	1588.97	7.70943	0.000155284	0.0475526	UP
Oxidative phosphorylation	ko00190	TRINITY_DN100106_c4_g4_i1	K02113	ATPF1D	1279.21	1889.88	1626.6	292.498	120.702	87.9678	882.809	3.26034	7.44171e-05	0.0283608	UP
Photosynthesis	ko00195	TRINITY_DN100106_c4_g4_i1	K02113	ATPF1D	1279.21	1889.88	1626.6	292.498	120.702	87.9678	882.809	3.26034	7.44171e-05	0.0283608	UP
Oxidative phosphorylation	ko00190	TRINITY_DN100890_c0_g8_i3	K01507	ppa ec:3.6.1.1	563.031	3.12205	649.986	0	1.81054	0	202.992	9.22189	7.10898e-06	0.00482625	UP
Glyoxylate and dicarboxylate metabolism	ko00630	TRINITY_DN65762_c0_g1_i2	K01602	rbcS ec:4.1.1.39	394.122	662.914	2022.9	17.2058	21.7264	0	519.812	6.30381	1.97484e-05	0.0107518	UP
Carbon fixation in photosynthetic organisms	ko00710	TRINITY_DN65762_c0_g1_i2	K01602	rbcS ec:4.1.1.39	394.122	662.914	2022.9	17.2058	21.7264	0	519.812	6.30381	1.97484e-05	0.0107518	UP
Citrate cycle (TCA cycle)	ko00020	TRINITY_DN90034_c1_g5_i1	K00026	MDH2 ec:1.1.1.37	360.34	1159.32	795.879	2.45797	0	0	386.333	10.1754	5.37845e-11	4.52395e-07	UP
Cysteine and methionine metabolism	ko00270	TRINITY_DN90034_c1_g5_i1	K00026	MDH2 ec:1.1.1.37	360.34	1159.32	795.879	2.45797	0	0	386.333	10.1754	5.37845e-11	4.52395e-07	UP
Pyruvate metabolism	ko00620	TRINITY_DN90034_c1_g5_i1	K00026	MDH2 ec:1.1.1.37	360.34	1159.32	795.879	2.45797	0	0	386.333	10.1754	5.37845e-11	4.52395e-07	UP
Glyoxylate and dicarboxylate metabolism	ko00630	TRINITY_DN90034_c1_g5_i1	K00026	MDH2 ec:1.1.1.37	360.34	1159.32	795.879	2.45797	0	0	386.333	10.1754	5.37845e-11	4.52395e-07	UP
Carbon fixation in photosynthetic organisms	ko00710	TRINITY_DN90034_c1_g5_i1	K00026	MDH2 ec:1.1.1.37	360.34	1159.32	795.879	2.45797	0	0	386.333	10.1754	5.37845e-11	4.52395e-07	UP
Nicotinate and nicotinamide metabolism	ko00760	TRINITY_DN83308_c0_g1_i1	K00763	pncB ec:6.3.4.21	359.214	671.24	479.052	11.0608	15.6913	23.1026	259.893	4.91437	1.69836e-10	1.13917e-06	UP
NF-kappa B signaling pathway	ko04064	TRINITY_DN105851_c2_g3_i2	K04733	IRAK4 ec:2.7.11.1	290.524	0	594.46	0	0	0	147.497	10.8476	8.93144e-05	0.0324945	UP
Circadian rhythm - plant	ko04712	TRINITY_DN83498_c2_g2_i6	K12129	PRR7	251.112	341.344	354.934	0	0	0	157.898	10.946	3.64661e-12	6.79432e-08	UP
Glyoxylate and dicarboxylate metabolism	ko00630	TRINITY_DN83846_c0_g1_i4	K01602	rbcS ec:4.1.1.39	237.599	0	979.878	0	0.603512	2.66569	203.458	8.52132	0.000147351	0.0464452	UP
Carbon fixation in photosynthetic organisms	ko00710	TRINITY_DN83846_c0_g1_i4	K01602	rbcS ec:4.1.1.39	237.599	0	979.878	0	0.603512	2.66569	203.458	8.52132	0.000147351	0.0464452	UP
Glyoxylate and dicarboxylate metabolism	ko00630	TRINITY_DN83846_c0_g1_i1	K01602	rbcS ec:4.1.1.39	207.195	0	1572.16	0	0	0	296.559	11.8553	4.37557e-05	0.0190578	UP
Carbon fixation in photosynthetic organisms	ko00710	TRINITY_DN83846_c0_g1_i1	K01602	rbcS ec:4.1.1.39	207.195	0	1572.16	0	0	0	296.559	11.8553	4.37557e-05	0.0190578	UP
RNA degradation	ko03018	TRINITY_DN92786_c0_g8_i1	K12626	LSM7	184.674	423.558	363.644	0	0	0	161.979	10.9829	1.43743e-11	1.7217e-07	UP
Spliceosome	ko03040	TRINITY_DN92786_c0_g8_i1	K12626	LSM7	184.674	423.558	363.644	0	0	0	161.979	10.9829	1.43743e-11	1.7217e-07	UP
Circadian rhythm - plant	ko04712	TRINITY_DN89699_c0_g1_i1	K12121	PHYB	147.514	163.387	113.23	0	0	0	70.6886	9.78661	7.21932e-10	3.78308e-06	UP
Phenylpropanoid biosynthesis	ko00940	TRINITY_DN83016_c0_g1_i2	K00083	E1.1.1.195 ec:1.1.1.195	144.136	77.0105	192.709	9.83186	11.4667	11.5513	74.451	3.6509	5.76348e-06	0.00413017	UP
NF-kappa B signaling pathway	ko04064	TRINITY_DN108504_c10_g2_i5	K04733	IRAK4 ec:2.7.11.1	112.606	140.492	200.331	2.45797	0	0	75.9812	7.84145	1.6847e-07	0.000271636	UP
Ribosome	ko03010	TRINITY_DN92901_c1_g5_i1	K02865	RP-L10Ae	93.4631	324.693	606.436	0	0	0	170.765	11.0591	5.72531e-10	3.09697e-06	UP
Fructose and mannose metabolism	ko00051	TRINITY_DN105237_c3_g2_i4	K00966	GMPP ec:2.7.7.13	84.4546	43.7086	130.65	9.83186	7.24215	9.7742	47.6103	3.27706	0.000150274	0.046822	UP
Amino sugar and nucleotide sugar metabolism	ko00520	TRINITY_DN105237_c3_g2_i4	K00966	GMPP ec:2.7.7.13	84.4546	43.7086	130.65	9.83186	7.24215	9.7742	47.6103	3.27706	0.000150274	0.046822	UP
Linoleic acid metabolism	ko00591	TRINITY_DN80068_c1_g1_i1	K00454	LOX2S ec:1.13.11.12	81.0765	130.085	114.319	0	0	0	54.2468	9.40474	4.55557e-09	1.73616e-05	UP
alpha-Linolenic acid metabolism	ko00592	TRINITY_DN80068_c1_g1_i1	K00454	LOX2S ec:1.13.11.12	81.0765	130.085	114.319	0	0	0	54.2468	9.40474	4.55557e-09	1.73616e-05	UP
MAPK signaling pathway - plant	ko04016	TRINITY_DN105783_c3_g4_i5	K13414	MEKK1 ec:2.7.11.25	81.0765	85.3359	69.6802	9.83186	3.62107	9.7742	43.22	3.37356	6.42772e-05	0.0251833	UP
Plant-pathogen interaction	ko04626	TRINITY_DN105783_c3_g4_i5	K13414	MEKK1 ec:2.7.11.25	81.0765	85.3359	69.6802	9.83186	3.62107	9.7742	43.22	3.37356	6.42772e-05	0.0251833	UP
Linoleic acid metabolism	ko00591	TRINITY_DN105918_c1_g3_i1	K08262	E1.14.19.39 ec:1.14.19.39	79.9504	64.5223	75.124	3.68695	4.22459	0	37.918	4.78363	3.19785e-05	0.0152775	UP
Flavonoid biosynthesis	ko00941	TRINITY_DN99679_c4_g1_i9	K05280	E1.14.13.21 ec:1.14.13.21	74.3201	74.9291	97.9878	679.628	345.209	947.209	369.88	-2.99547	8.60781e-05	0.0316082	DOWN
Flavone and flavonol biosynthesis	ko00944	TRINITY_DN99679_c4_g1_i9	K05280	E1.14.13.21 ec:1.14.13.21	74.3201	74.9291	97.9878	679.628	345.209	947.209	369.88	-2.99547	8.60781e-05	0.0316082	DOWN
Phenylpropanoid biosynthesis	ko00940	TRINITY_DN102844_c0_g8_i3	K00083	E1.1.1.195 ec:1.1.1.195	65.3116	38.5052	81.6565	2.45797	3.62107	3.55425	32.5178	4.24493	4.4463e-06	0.00334344	UP
Diterpenoid biosynthesis	ko00904	TRINITY_DN100319_c1_g2_i2	K04123	KAO ec:1.14.13.79	51.7988	14.5695	2.17751	867.662	3106.88	175.936	703.171	-5.92107	3.36995e-05	0.0159428	DOWN
Protein processing in endoplasmic reticulum	ko04141	TRINITY_DN103847_c1_g1_i2	K08057	CALR	50.6728	105.109	108.875	0	0	0	44.1095	9.10634	3.36972e-08	7.84803e-05	UP
Phagosome	ko04145	TRINITY_DN103847_c1_g1_i2	K08057	CALR	50.6728	105.109	108.875	0	0	0	44.1095	9.10634	3.36972e-08	7.84803e-05	UP
Arginine biosynthesis	ko00220	TRINITY_DN101149_c3_g3_i7	K14272	GGAT ec:2.6.1.44 ec:2.6.1.2 ec:2.6.1.4	39.4122	52.0341	32.6626	0	0	0.888563	20.8329	7.04747	6.35907e-06	0.00444306	UP
Alanine, aspartate and glutamate metabolism	ko00250	TRINITY_DN101149_c3_g3_i7	K14272	GGAT ec:2.6.1.44 ec:2.6.1.2 ec:2.6.1.4	39.4122	52.0341	32.6626	0	0	0.888563	20.8329	7.04747	6.35907e-06	0.00444306	UP
Glycine, serine and threonine metabolism	ko00260	TRINITY_DN101149_c3_g3_i7	K14272	GGAT ec:2.6.1.44 ec:2.6.1.2 ec:2.6.1.4	39.4122	52.0341	32.6626	0	0	0.888563	20.8329	7.04747	6.35907e-06	0.00444306	UP
Glyoxylate and dicarboxylate metabolism	ko00630	TRINITY_DN101149_c3_g3_i7	K14272	GGAT ec:2.6.1.44 ec:2.6.1.2 ec:2.6.1.4	39.4122	52.0341	32.6626	0	0	0.888563	20.8329	7.04747	6.35907e-06	0.00444306	UP
Carbon fixation in photosynthetic organisms	ko00710	TRINITY_DN101149_c3_g3_i7	K14272	GGAT ec:2.6.1.44 ec:2.6.1.2 ec:2.6.1.4	39.4122	52.0341	32.6626	0	0	0.888563	20.8329	7.04747	6.35907e-06	0.00444306	UP
Basal transcription factors	ko03022	TRINITY_DN93476_c0_g1_i3	K14649	TAF8	24.7734	38.5052	50.0827	0	0.603512	0	18.9941	6.92566	1.28287e-05	0.00776608	UP
Starch and sucrose metabolism	ko00500	TRINITY_DN100397_c0_g2_i3	K00688	PYG ec:2.4.1.1	23.6473	17.6916	13.065	3033.13	3306.04	31.0997	1070.78	-6.8717	1.29184e-06	0.00128943	DOWN
Biofilm formation - Escherichia coli	ko02026	TRINITY_DN100397_c0_g2_i3	K00688	PYG ec:2.4.1.1	23.6473	17.6916	13.065	3033.13	3306.04	31.0997	1070.78	-6.8717	1.29184e-06	0.00128943	DOWN
Necroptosis	ko04217	TRINITY_DN100397_c0_g2_i3	K00688	PYG ec:2.4.1.1	23.6473	17.6916	13.065	3033.13	3306.04	31.0997	1070.78	-6.8717	1.29184e-06	0.00128943	DOWN
RNA transport	ko03013	TRINITY_DN92359_c0_g1_i2	K14292	TGS1 ec:2.1.1.-	21.3952	21.8543	11.9763	0	0	0	9.2043	6.84555	0.000103566	0.0361052	UP
Flavonoid biosynthesis	ko00941	TRINITY_DN103793_c0_g3_i5	K01859	E5.5.1.6 ec:5.5.1.6	19.1431	20.8136	3.26626	859.059	2259.55	376.751	589.764	-6.33733	2.07658e-08	5.33118e-05	DOWN
Terpenoid backbone biosynthesis	ko00900	TRINITY_DN92845_c0_g1_i5	K12742	ispS ec:4.2.3.27	18.017	24.9764	38.1064	0	0	0	13.5166	7.39998	1.71598e-05	0.00985436	UP
Plant hormone signal transduction	ko04075	TRINITY_DN98036_c0_g2_i2	K14505	CYCD3	16.8909	48.912	31.5739	0	0	0	16.2295	7.66424	1.07384e-05	0.00666922	UP
Pyruvate metabolism	ko00620	TRINITY_DN105801_c1_g5_i1	K00029	E1.1.1.40 ec:1.1.1.40	14.6388	15.6102	17.4201	0	0	0	7.94485	6.63325	0.000161273	0.048465	UP
Carbon fixation in photosynthetic organisms	ko00710	TRINITY_DN105801_c1_g5_i1	K00029	E1.1.1.40 ec:1.1.1.40	14.6388	15.6102	17.4201	0	0	0	7.94485	6.63325	0.000161273	0.048465	UP
Valine, leucine and isoleucine biosynthesis	ko00290	TRINITY_DN84576_c1_g1_i1	K01703	leuC ec:4.2.1.35 ec:4.2.1.33	12.3867	11.4475	35.9289	0	0	0	9.96051	6.95929	0.000159264	0.0480333	UP
Tyrosine metabolism	ko00350	TRINITY_DN92813_c0_g4_i2	K00422	E1.10.3.1 ec:1.10.3.1	12.3867	6.24409	29.3964	238.423	604.116	191.93	180.416	-4.43035	1.0959e-05	0.00678113	DOWN
C5-Branched dibasic acid metabolism	ko00660	TRINITY_DN84576_c1_g1_i1	K01703	leuC ec:4.2.1.35 ec:4.2.1.33	12.3867	11.4475	35.9289	0	0	0	9.96051	6.95929	0.000159264	0.0480333	UP
Isoquinoline alkaloid biosynthesis	ko00950	TRINITY_DN92813_c0_g4_i2	K00422	E1.10.3.1 ec:1.10.3.1	12.3867	6.24409	29.3964	238.423	604.116	191.93	180.416	-4.43035	1.0959e-05	0.00678113	DOWN
Glucosinolate biosynthesis	ko00966	TRINITY_DN84576_c1_g1_i1	K01703	leuC ec:4.2.1.35 ec:4.2.1.33	12.3867	11.4475	35.9289	0	0	0	9.96051	6.95929	0.000159264	0.0480333	UP
Endocytosis	ko04144	TRINITY_DN82237_c0_g1_i1	K07901	RAB8A	10.1346	2.08136	1.08875	92.1737	56.1266	95.0763	42.7802	-4.20004	0.000168329	0.0496947	DOWN
AMPK signaling pathway	ko04152	TRINITY_DN82237_c0_g1_i1	K07901	RAB8A	10.1346	2.08136	1.08875	92.1737	56.1266	95.0763	42.7802	-4.20004	0.000168329	0.0496947	DOWN
Tight junction	ko04530	TRINITY_DN82237_c0_g1_i1	K07901	RAB8A	10.1346	2.08136	1.08875	92.1737	56.1266	95.0763	42.7802	-4.20004	0.000168329	0.0496947	DOWN
Ribosome biogenesis in eukaryotes	ko03008	TRINITY_DN97475_c4_g1_i2	K07936	RAN	9.0085	11.4475	18.5088	281.437	237.18	250.575	134.693	-4.30235	9.23041e-09	2.76396e-05	DOWN
RNA transport	ko03013	TRINITY_DN97475_c4_g1_i2	K07936	RAN	9.0085	11.4475	18.5088	281.437	237.18	250.575	134.693	-4.30235	9.23041e-09	2.76396e-05	DOWN
Pentose and glucuronate interconversions	ko00040	TRINITY_DN106654_c3_g11_i1	K01051	E3.1.1.11 ec:3.1.1.11	7.88243	881.458	264.567	3.68695	2.41405	1.77713	193.631	7.21008	2.05216e-06	0.00183043	UP
Oxidative phosphorylation	ko00190	TRINITY_DN101403_c4_g8_i1	K02115	ATPF1G	6.75637	0	3.26626	2292.05	715.162	1267.09	714.055	-8.7459	2.43372e-12	5.10129e-08	DOWN
Photosynthesis	ko00195	TRINITY_DN101403_c4_g8_i1	K02115	ATPF1G	6.75637	0	3.26626	2292.05	715.162	1267.09	714.055	-8.7459	2.43372e-12	5.10129e-08	DOWN
NF-kappa B signaling pathway	ko04064	TRINITY_DN90794_c2_g3_i5	K04733	IRAK4 ec:2.7.11.1	5.63031	66.6036	87.1003	0	0	0	26.5557	8.37434	2.27668e-05	0.0119303	UP
Aminoacyl-tRNA biosynthesis	ko00970	TRINITY_DN81457_c1_g1_i2	K01883	CARS ec:6.1.1.16	4.50425	8.32545	4.35502	70.052	101.994	56.8681	41.0164	-3.73338	1.94149e-05	0.0106742	DOWN
RNA transport	ko03013	TRINITY_DN89990_c2_g2_i2	K14326	UPF1 ec:3.6.4.-	4.50425	237.275	258.035	3.68695	2.41405	2.66569	84.7635	5.84733	4.28331e-05	0.0187626	UP
mRNA surveillance pathway	ko03015	TRINITY_DN89990_c2_g2_i2	K14326	UPF1 ec:3.6.4.-	4.50425	237.275	258.035	3.68695	2.41405	2.66569	84.7635	5.84733	4.28331e-05	0.0187626	UP
Plant-pathogen interaction	ko04626	TRINITY_DN91765_c0_g2_i1	K13436	PTI1 ec:2.7.11.1	4.50425	2.08136	4.35502	18.4347	70.6109	125.287	37.5456	-4.29785	0.000151259	0.0468838	DOWN
Cutin, suberine and wax biosynthesis	ko00073	TRINITY_DN100010_c0_g1_i6	K13356	FAR ec:1.2.1.84	3.37819	0	3.26626	47.9303	95.3549	37.3197	31.2082	-4.778	0.000101542	0.0356967	DOWN
Endocytosis	ko04144	TRINITY_DN88816_c0_g3_i1	K12200	PDCD6IP	3.37819	4.16273	5.44377	58.9912	55.5231	35.5425	27.1736	-3.52903	7.88724e-05	0.0295221	DOWN
Peroxisome	ko04146	TRINITY_DN100010_c0_g1_i6	K13356	FAR ec:1.2.1.84	3.37819	0	3.26626	47.9303	95.3549	37.3197	31.2082	-4.778	0.000101542	0.0356967	DOWN
Biosynthesis of unsaturated fatty acids	ko01040	TRINITY_DN105918_c1_g4_i3	K10256	FAD2 ec:1.14.19.22 ec:1.14.19.6	2.25212	2.08136	0	170.829	141.222	16.8827	55.5444	-6.24552	1.72849e-05	0.00989235	DOWN
NF-kappa B signaling pathway	ko04064	TRINITY_DN90022_c2_g1_i5	K04733	IRAK4 ec:2.7.11.1	2.25212	0	2.17751	29.4956	76.0425	101.296	35.2107	-5.5614	1.622e-05	0.00937889	DOWN
Phagosome	ko04145	TRINITY_DN100705_c1_g5_i1	K07375	TUBB	2.25212	0	0	63.9071	120.099	12.4399	33.1163	-6.47602	0.000170498	0.049983	DOWN
Gap junction	ko04540	TRINITY_DN100705_c1_g5_i1	K07375	TUBB	2.25212	0	0	63.9071	120.099	12.4399	33.1163	-6.47602	0.000170498	0.049983	DOWN
Circadian rhythm - plant	ko04712	TRINITY_DN91930_c0_g1_i1	K12124	GI	2.25212	3.12205	8.71003	60.2202	327.707	265.68	111.282	-5.53705	7.91608e-07	0.000890888	DOWN
Oxidative phosphorylation	ko00190	TRINITY_DN101403_c4_g6_i2	K02115	ATPF1G	1.12606	0	1.08875	349.031	127.341	279.009	126.266	-8.43404	2.10986e-09	9.31041e-06	DOWN
Photosynthesis	ko00195	TRINITY_DN101403_c4_g6_i2	K02115	ATPF1G	1.12606	0	1.08875	349.031	127.341	279.009	126.266	-8.43404	2.10986e-09	9.31041e-06	DOWN
Sesquiterpenoid and triterpenoid biosynthesis	ko00909	TRINITY_DN82232_c0_g1_i2	K15813	LUP4 ec:5.4.99.39	1.12606	0	0	52.8463	56.7301	183.933	49.1059	-7.97619	1.48899e-06	0.00141065	DOWN
Flavonoid biosynthesis	ko00941	TRINITY_DN99679_c4_g4_i3	K05280	E1.14.13.21 ec:1.14.13.21	1.12606	3.12205	5.44377	176.974	68.8004	126.176	63.607	-5.25693	4.07748e-07	0.000546992	DOWN
Flavone and flavonol biosynthesis	ko00944	TRINITY_DN99679_c4_g4_i3	K05280	E1.14.13.21 ec:1.14.13.21	1.12606	3.12205	5.44377	176.974	68.8004	126.176	63.607	-5.25693	4.07748e-07	0.000546992	DOWN
Ribosome	ko03010	TRINITY_DN96331_c1_g2_i1	K02952	RP-S13	1.12606	1.04068	0	201.553	105.011	295.892	100.77	-8.11824	8.93639e-09	2.72458e-05	DOWN
Spliceosome	ko03040	TRINITY_DN92855_c6_g1_i1	K12819	SLU7	1.12606	1.04068	0	231.049	98.3725	159.053	81.7735	-7.81496	1.96982e-08	5.24307e-05	DOWN
Homologous recombination	ko03440	TRINITY_DN103290_c0_g5_i4	K12173	BRE	1.12606	98.8648	109.964	0	0.603512	0	35.0931	7.81741	0.000165166	0.0491067	UP
Citrate cycle (TCA cycle)	ko00020	TRINITY_DN89603_c2_g5_i1	K01681	ACO ec:4.2.1.3	0	0	0	17.2058	31.3826	50.6481	16.5394	-7.37513	2.2479e-05	0.0118744	DOWN
Fatty acid biosynthesis	ko00061	TRINITY_DN104816_c2_g5_i5	K00208	fabI ec:1.3.1.10 ec:1.3.1.9	0	0	0	43.0144	25.951	25.7683	15.789	-7.30385	1.45616e-05	0.00853775	DOWN
Fatty acid biosynthesis	ko00061	TRINITY_DN105419_c1_g2_i14	K01897	ACSL ec:6.2.1.3	0	0	0	15.9768	97.1655	71.0851	30.7046	-8.26824	5.28059e-06	0.00380037	DOWN
Fatty acid biosynthesis	ko00061	TRINITY_DN89050_c1_g3_i3	K09458	fabF ec:2.3.1.179	0	0	0	87.2578	13.8808	9.7742	18.4855	-7.5293	0.000149777	0.0467703	DOWN
Fatty acid degradation	ko00071	TRINITY_DN105419_c1_g2_i14	K01897	ACSL ec:6.2.1.3	0	0	0	15.9768	97.1655	71.0851	30.7046	-8.26824	5.28059e-06	0.00380037	DOWN
Cutin, suberine and wax biosynthesis	ko00073	TRINITY_DN100010_c0_g1_i7	K13356	FAR ec:1.2.1.84	0	1.04068	0	39.3275	50.695	20.437	18.5834	-6.56738	4.72546e-05	0.0200607	DOWN
Ubiquinone and other terpenoid-quinone biosynthesis	ko00130	TRINITY_DN104949_c1_g1_i1	K00487	CYP73A ec:1.14.13.11	0	0	0	973.355	0	174.158	191.252	-10.9045	0.000164742	0.0490676	DOWN
Ubiquinone and other terpenoid-quinone biosynthesis	ko00130	TRINITY_DN104949_c1_g5_i2	K00487	CYP73A ec:1.14.13.11	0	1.04068	0	115.524	85.6987	62.1994	44.0772	-7.81913	4.25415e-07	0.000566163	DOWN
Ubiquinone and other terpenoid-quinone biosynthesis	ko00130	TRINITY_DN96365_c0_g1_i4	K00815	TAT ec:2.6.1.5	0	1.04068	0	17.2058	100.787	50.6481	28.2802	-7.18008	2.68703e-05	0.0135317	DOWN
Photosynthesis - antenna proteins	ko00196	TRINITY_DN87486_c3_g2_i2	K08914	LHCB3	0	0	0	1550.98	76.0425	486.933	352.325	-11.786	2.36901e-09	9.93129e-06	DOWN
Glycine, serine and threonine metabolism	ko00260	TRINITY_DN103188_c1_g4_i4	K15919	HPR2	0	0	0	14.7478	24.744	19.5484	9.84003	-6.6274	0.000135454	0.044019	DOWN
Cysteine and methionine metabolism	ko00270	TRINITY_DN96365_c0_g1_i4	K00815	TAT ec:2.6.1.5	0	1.04068	0	17.2058	100.787	50.6481	28.2802	-7.18008	2.68703e-05	0.0135317	DOWN
Lysine degradation	ko00310	TRINITY_DN104199_c1_g2_i3	K14157	AASS ec:1.5.1.9 ec:1.5.1.8	0	0	0	33.1825	25.3475	119.067	29.5996	-8.21292	6.04613e-06	0.0042949	DOWN
Tyrosine metabolism	ko00350	TRINITY_DN96365_c0_g1_i4	K00815	TAT ec:2.6.1.5	0	1.04068	0	17.2058	100.787	50.6481	28.2802	-7.18008	2.68703e-05	0.0135317	DOWN
Tyrosine metabolism	ko00350	TRINITY_DN98140_c0_g1_i2	K01592	E4.1.1.25 ec:4.1.1.25	0	0	0	22.1217	167.173	7.10851	32.7338	-8.36044	6.85098e-05	0.0265316	DOWN
Phenylalanine metabolism	ko00360	TRINITY_DN104949_c1_g1_i1	K00487	CYP73A ec:1.14.13.11	0	0	0	973.355	0	174.158	191.252	-10.9045	0.000164742	0.0490676	DOWN
Phenylalanine metabolism	ko00360	TRINITY_DN104949_c1_g5_i2	K00487	CYP73A ec:1.14.13.11	0	1.04068	0	115.524	85.6987	62.1994	44.0772	-7.81913	4.25415e-07	0.000566163	DOWN
Phenylalanine metabolism	ko00360	TRINITY_DN96365_c0_g1_i4	K00815	TAT ec:2.6.1.5	0	1.04068	0	17.2058	100.787	50.6481	28.2802	-7.18008	2.68703e-05	0.0135317	DOWN
Phenylalanine, tyrosine and tryptophan biosynthesis	ko00400	TRINITY_DN96365_c0_g1_i4	K00815	TAT ec:2.6.1.5	0	1.04068	0	17.2058	100.787	50.6481	28.2802	-7.18008	2.68703e-05	0.0135317	DOWN
Novobiocin biosynthesis	ko00401	TRINITY_DN96365_c0_g1_i4	K00815	TAT ec:2.6.1.5	0	1.04068	0	17.2058	100.787	50.6481	28.2802	-7.18008	2.68703e-05	0.0135317	DOWN
Cyanoamino acid metabolism	ko00460	TRINITY_DN99001_c0_g1_i1	K05350	bglB ec:3.2.1.21	0	0	6.53252	234.736	181.054	122.622	90.8239	-6.36604	3.06667e-05	0.0146926	DOWN
Glutathione metabolism	ko00480	TRINITY_DN94839_c0_g2_i3	K00799	GST ec:2.5.1.18	0	0	0	240.881	187.692	415.848	140.737	-10.4623	1.20188e-10	8.76256e-07	DOWN
Glutathione metabolism	ko00480	TRINITY_DN96871_c1_g4_i2	K00799	GST ec:2.5.1.18	0	0	0	106.922	47.074	39.0968	32.182	-8.33163	9.85812e-07	0.00103967	DOWN
Starch and sucrose metabolism	ko00500	TRINITY_DN99001_c0_g1_i1	K05350	bglB ec:3.2.1.21	0	0	6.53252	234.736	181.054	122.622	90.8239	-6.36604	3.06667e-05	0.0146926	DOWN
N-Glycan biosynthesis	ko00510	TRINITY_DN93752_c1_g3_i3	K09659	DPM3	0	0	0	23.3507	43.4529	36.4311	17.2058	-7.43277	9.75559e-06	0.0061979	DOWN
Other types of O-glycan biosynthesis	ko00514	TRINITY_DN93626_c0_g5_i1	K20784	XEG113 ec:2.4.2.-	0	0	0	50.3883	20.5194	15.9941	14.4836	-7.17757	5.50457e-05	0.0222421	DOWN
Amino sugar and nucleotide sugar metabolism	ko00520	TRINITY_DN76737_c0_g1_i2	K13648	GAUT ec:2.4.1.43	0	0	0	28.2666	56.7301	13.3285	16.3875	-7.36281	4.31008e-05	0.0188215	DOWN
Inositol phosphate metabolism	ko00562	TRINITY_DN96341_c0_g1_i1	K10572	IPPK ec:2.7.1.158	0	0	0	44.2434	38.0213	77.305	26.5949	-8.05836	1.28659e-06	0.00128943	DOWN
Arachidonic acid metabolism	ko00590	TRINITY_DN104640_c0_g1_i4	K05309	PTGES2 ec:5.3.99.3	0	0	0	74.968	30.7791	7.99707	18.9574	-7.56722	7.77941e-05	0.0293808	DOWN
Sphingolipid metabolism	ko00600	TRINITY_DN98903_c1_g2_i5	K04718	SPHK ec:2.7.1.91	0	0	0	30.7246	12.6738	18.6598	10.343	-6.69104	0.000152367	0.0471402	DOWN
Glyoxylate and dicarboxylate metabolism	ko00630	TRINITY_DN103188_c1_g4_i4	K15919	HPR2	0	0	0	14.7478	24.744	19.5484	9.84003	-6.6274	0.000135454	0.044019	DOWN
Glyoxylate and dicarboxylate metabolism	ko00630	TRINITY_DN89603_c2_g5_i1	K01681	ACO ec:4.2.1.3	0	0	0	17.2058	31.3826	50.6481	16.5394	-7.37513	2.2479e-05	0.0118744	DOWN
One carbon pool by folate	ko00670	TRINITY_DN106987_c4_g1_i3	K00297	metF ec:1.5.1.20	0	0	0	152.394	88.7163	53.3138	49.0707	-8.94127	9.67715e-08	0.000170814	DOWN
Carbon fixation pathways in prokaryotes	ko00720	TRINITY_DN106987_c4_g1_i3	K00297	metF ec:1.5.1.20	0	0	0	152.394	88.7163	53.3138	49.0707	-8.94127	9.67715e-08	0.000170814	DOWN
Carbon fixation pathways in prokaryotes	ko00720	TRINITY_DN89603_c2_g5_i1	K01681	ACO ec:4.2.1.3	0	0	0	17.2058	31.3826	50.6481	16.5394	-7.37513	2.2479e-05	0.0118744	DOWN
Riboflavin metabolism	ko00740	TRINITY_DN89197_c0_g5_i8	K14652	ribBA ec:3.5.4.25 ec:4.1.99.12	0	0	0	109.379	27.1581	147.502	47.3398	-8.88947	5.98458e-07	0.000706716	DOWN
Biotin metabolism	ko00780	TRINITY_DN104816_c2_g5_i5	K00208	fabI ec:1.3.1.10 ec:1.3.1.9	0	0	0	43.0144	25.951	25.7683	15.789	-7.30385	1.45616e-05	0.00853775	DOWN
Biotin metabolism	ko00780	TRINITY_DN89050_c1_g3_i3	K09458	fabF ec:2.3.1.179	0	0	0	87.2578	13.8808	9.7742	18.4855	-7.5293	0.000149777	0.0467703	DOWN
Porphyrin and chlorophyll metabolism	ko00860	TRINITY_DN99986_c8_g1_i12	K00218	por ec:1.3.1.33	0	1.04068	1.08875	3058.94	1087.53	1748.69	982.882	-11.4166	4.55908e-16	2.54833e-11	DOWN
Phenylpropanoid biosynthesis	ko00940	TRINITY_DN104949_c1_g1_i1	K00487	CYP73A ec:1.14.13.11	0	0	0	973.355	0	174.158	191.252	-10.9045	0.000164742	0.0490676	DOWN
Phenylpropanoid biosynthesis	ko00940	TRINITY_DN104949_c1_g5_i2	K00487	CYP73A ec:1.14.13.11	0	1.04068	0	115.524	85.6987	62.1994	44.0772	-7.81913	4.25415e-07	0.000566163	DOWN
Phenylpropanoid biosynthesis	ko00940	TRINITY_DN99001_c0_g1_i1	K05350	bglB ec:3.2.1.21	0	0	6.53252	234.736	181.054	122.622	90.8239	-6.36604	3.06667e-05	0.0146926	DOWN
Flavonoid biosynthesis	ko00941	TRINITY_DN104949_c1_g1_i1	K00487	CYP73A ec:1.14.13.11	0	0	0	973.355	0	174.158	191.252	-10.9045	0.000164742	0.0490676	DOWN
Flavonoid biosynthesis	ko00941	TRINITY_DN104949_c1_g5_i2	K00487	CYP73A ec:1.14.13.11	0	1.04068	0	115.524	85.6987	62.1994	44.0772	-7.81913	4.25415e-07	0.000566163	DOWN
Stilbenoid, diarylheptanoid and gingerol biosynthesis	ko00945	TRINITY_DN104949_c1_g1_i1	K00487	CYP73A ec:1.14.13.11	0	0	0	973.355	0	174.158	191.252	-10.9045	0.000164742	0.0490676	DOWN
Stilbenoid, diarylheptanoid and gingerol biosynthesis	ko00945	TRINITY_DN104949_c1_g5_i2	K00487	CYP73A ec:1.14.13.11	0	1.04068	0	115.524	85.6987	62.1994	44.0772	-7.81913	4.25415e-07	0.000566163	DOWN
Isoquinoline alkaloid biosynthesis	ko00950	TRINITY_DN96365_c0_g1_i4	K00815	TAT ec:2.6.1.5	0	1.04068	0	17.2058	100.787	50.6481	28.2802	-7.18008	2.68703e-05	0.0135317	DOWN
Isoquinoline alkaloid biosynthesis	ko00950	TRINITY_DN98140_c0_g1_i2	K01592	E4.1.1.25 ec:4.1.1.25	0	0	0	22.1217	167.173	7.10851	32.7338	-8.36044	6.85098e-05	0.0265316	DOWN
Tropane, piperidine and pyridine alkaloid biosynthesis	ko00960	TRINITY_DN96365_c0_g1_i4	K00815	TAT ec:2.6.1.5	0	1.04068	0	17.2058	100.787	50.6481	28.2802	-7.18008	2.68703e-05	0.0135317	DOWN
Metabolism of xenobiotics by cytochrome P450	ko00980	TRINITY_DN94839_c0_g2_i3	K00799	GST ec:2.5.1.18	0	0	0	240.881	187.692	415.848	140.737	-10.4623	1.20188e-10	8.76256e-07	DOWN
Metabolism of xenobiotics by cytochrome P450	ko00980	TRINITY_DN96871_c1_g4_i2	K00799	GST ec:2.5.1.18	0	0	0	106.922	47.074	39.0968	32.182	-8.33163	9.85812e-07	0.00103967	DOWN
Quorum sensing	ko02024	TRINITY_DN105419_c1_g2_i14	K01897	ACSL ec:6.2.1.3	0	0	0	15.9768	97.1655	71.0851	30.7046	-8.26824	5.28059e-06	0.00380037	DOWN
Ribosome	ko03010	TRINITY_DN103258_c6_g2_i5	K02896	RP-L24e	0	0	2.17751	89.7158	54.3161	28.434	29.1072	-6.30917	5.11094e-05	0.0210827	DOWN
Ribosome	ko03010	TRINITY_DN108134_c2_g3_i2	K02941	RP-LP0	0	0	10.8875	1001.62	397.111	226.584	272.701	-7.22235	2.79247e-05	0.0138539	DOWN
Ribosome	ko03010	TRINITY_DN79475_c0_g4_i2	K02943	RP-LP2	0	0	0	362.55	211.229	61.3109	105.848	-10.0509	1.45308e-08	3.93004e-05	DOWN
Ribosome	ko03010	TRINITY_DN94038_c3_g5_i4	K02988	RP-S5	0	0	2.17751	4065.48	3770.14	5326.05	2193.97	-12.5653	8.81236e-19	1.47772e-13	DOWN
mRNA surveillance pathway	ko03015	TRINITY_DN89398_c3_g1_i4	K03456	PPP2R1	0	0	0	41.7854	69.4039	23.9912	22.5301	-7.82098	5.09711e-06	0.00368413	DOWN
Spliceosome	ko03040	TRINITY_DN96710_c1_g1_i7	K12857	SNRNP40	0	0	0	216.301	456.255	151.944	137.417	-10.4284	4.58616e-10	2.56347e-06	DOWN
Calcium signaling pathway	ko04020	TRINITY_DN98903_c1_g2_i5	K04718	SPHK ec:2.7.1.91	0	0	0	30.7246	12.6738	18.6598	10.343	-6.69104	0.000152367	0.0471402	DOWN
Phosphatidylinositol signaling system	ko04070	TRINITY_DN96341_c0_g1_i1	K10572	IPPK ec:2.7.1.158	0	0	0	44.2434	38.0213	77.305	26.5949	-8.05836	1.28659e-06	0.00128943	DOWN
Sphingolipid signaling pathway	ko04071	TRINITY_DN89398_c3_g1_i4	K03456	PPP2R1	0	0	0	41.7854	69.4039	23.9912	22.5301	-7.82098	5.09711e-06	0.00368413	DOWN
Sphingolipid signaling pathway	ko04071	TRINITY_DN98903_c1_g2_i5	K04718	SPHK ec:2.7.1.91	0	0	0	30.7246	12.6738	18.6598	10.343	-6.69104	0.000152367	0.0471402	DOWN
Phospholipase D signaling pathway	ko04072	TRINITY_DN98903_c1_g2_i5	K04718	SPHK ec:2.7.1.91	0	0	0	30.7246	12.6738	18.6598	10.343	-6.69104	0.000152367	0.0471402	DOWN
Plant hormone signal transduction	ko04075	TRINITY_DN100394_c1_g2_i1	K14502	BIN2 ec:2.7.11.1	0	0	1.08875	34.4115	31.3826	28.434	15.8862	-6.33621	5.27184e-05	0.0215615	DOWN
Plant hormone signal transduction	ko04075	TRINITY_DN97007_c0_g1_i1	K13946	AUX1	0	0	0	18.4347	20.5194	37.3197	12.7123	-6.99426	5.20463e-05	0.0213386	DOWN
Oocyte meiosis	ko04114	TRINITY_DN89398_c3_g1_i4	K03456	PPP2R1	0	0	0	41.7854	69.4039	23.9912	22.5301	-7.82098	5.09711e-06	0.00368413	DOWN
Mitophagy - animal	ko04137	TRINITY_DN98499_c4_g2_i7	K07897	RAB7A	0	0	0	83.5708	26.5545	16.8827	21.168	-7.7258	2.37066e-05	0.0123074	DOWN
Autophagy - animal	ko04140	TRINITY_DN98499_c4_g2_i7	K07897	RAB7A	0	0	0	83.5708	26.5545	16.8827	21.168	-7.7258	2.37066e-05	0.0123074	DOWN
Lysosome	ko04142	TRINITY_DN81664_c0_g2_i2	K04646	CLTC	0	0	0	62.6781	27.1581	11.5513	16.8979	-7.40086	5.6203e-05	0.0226551	DOWN
Lysosome	ko04142	TRINITY_DN85723_c0_g1_i6	K12393	AP1M	0	0	0	8.60288	40.4353	32.8768	13.6525	-7.10108	0.000109338	0.0374938	DOWN
Lysosome	ko04142	TRINITY_DN95609_c1_g3_i8	K12394	AP1S1_2	0	0	0	90.9447	95.9584	95.9648	47.1447	-8.88463	2.13428e-08	5.33118e-05	DOWN
Endocytosis	ko04144	TRINITY_DN81664_c0_g2_i2	K04646	CLTC	0	0	0	62.6781	27.1581	11.5513	16.8979	-7.40086	5.6203e-05	0.0226551	DOWN
Endocytosis	ko04144	TRINITY_DN87717_c0_g2_i5	K10364	CAPZA	0	0	0	18.4347	28.9686	38.2082	14.2686	-7.16213	2.78162e-05	0.013841	DOWN
Endocytosis	ko04144	TRINITY_DN98499_c4_g2_i7	K07897	RAB7A	0	0	0	83.5708	26.5545	16.8827	21.168	-7.7258	2.37066e-05	0.0123074	DOWN
Phagosome	ko04145	TRINITY_DN100705_c1_g12_i8	K07375	TUBB	0	0	0	168.371	7.84566	55.0909	38.5512	-8.59205	1.95844e-05	0.0107322	DOWN
Phagosome	ko04145	TRINITY_DN98499_c4_g2_i7	K07897	RAB7A	0	0	0	83.5708	26.5545	16.8827	21.168	-7.7258	2.37066e-05	0.0123074	DOWN
Peroxisome	ko04146	TRINITY_DN100010_c0_g1_i7	K13356	FAR ec:1.2.1.84	0	1.04068	0	39.3275	50.695	20.437	18.5834	-6.56738	4.72546e-05	0.0200607	DOWN
Peroxisome	ko04146	TRINITY_DN105419_c1_g2_i14	K01897	ACSL ec:6.2.1.3	0	0	0	15.9768	97.1655	71.0851	30.7046	-8.26824	5.28059e-06	0.00380037	DOWN
PI3K-Akt signaling pathway	ko04151	TRINITY_DN89398_c3_g1_i4	K03456	PPP2R1	0	0	0	41.7854	69.4039	23.9912	22.5301	-7.82098	5.09711e-06	0.00368413	DOWN
AMPK signaling pathway	ko04152	TRINITY_DN107715_c0_g1_i5	K07297	ADIPOR	0	0	1.08875	78.6549	106.218	375.862	93.6374	-8.9101	1.33881e-07	0.000222278	DOWN
AMPK signaling pathway	ko04152	TRINITY_DN89398_c3_g1_i4	K03456	PPP2R1	0	0	0	41.7854	69.4039	23.9912	22.5301	-7.82098	5.09711e-06	0.00368413	DOWN
Ferroptosis	ko04216	TRINITY_DN105419_c1_g2_i14	K01897	ACSL ec:6.2.1.3	0	0	0	15.9768	97.1655	71.0851	30.7046	-8.26824	5.28059e-06	0.00380037	DOWN
TGF-beta signaling pathway	ko04350	TRINITY_DN89398_c3_g1_i4	K03456	PPP2R1	0	0	0	41.7854	69.4039	23.9912	22.5301	-7.82098	5.09711e-06	0.00368413	DOWN
VEGF signaling pathway	ko04370	TRINITY_DN98903_c1_g2_i5	K04718	SPHK ec:2.7.1.91	0	0	0	30.7246	12.6738	18.6598	10.343	-6.69104	0.000152367	0.0471402	DOWN
Apelin signaling pathway	ko04371	TRINITY_DN98903_c1_g2_i5	K04718	SPHK ec:2.7.1.91	0	0	0	30.7246	12.6738	18.6598	10.343	-6.69104	0.000152367	0.0471402	DOWN
Hippo signaling pathway	ko04390	TRINITY_DN89398_c3_g1_i4	K03456	PPP2R1	0	0	0	41.7854	69.4039	23.9912	22.5301	-7.82098	5.09711e-06	0.00368413	DOWN
Tight junction	ko04530	TRINITY_DN108340_c2_g5_i3	K09489	HSPA4	0	0	0	49.1593	66.9899	111.959	38.018	-8.57467	2.26143e-07	0.000357747	DOWN
Tight junction	ko04530	TRINITY_DN108340_c2_g6_i3	K09489	HSPA4	0	0	1.08875	63.9071	66.9899	87.0792	36.5108	-7.54695	8.19347e-07	0.000903907	DOWN
Tight junction	ko04530	TRINITY_DN69466_c1_g2_i2	K09489	HSPA4	0	3.12205	1.08875	20.8927	60.3512	75.5279	26.8304	-5.20149	0.000106698	0.0368284	DOWN
Tight junction	ko04530	TRINITY_DN89398_c3_g1_i4	K03456	PPP2R1	0	0	0	41.7854	69.4039	23.9912	22.5301	-7.82098	5.09711e-06	0.00368413	DOWN
Gap junction	ko04540	TRINITY_DN100705_c1_g12_i8	K07375	TUBB	0	0	0	168.371	7.84566	55.0909	38.5512	-8.59205	1.95844e-05	0.0107322	DOWN
Plant-pathogen interaction	ko04626	TRINITY_DN92435_c1_g3_i1	K13430	PBS1 ec:2.7.11.1	0	0	1.08875	71.281	16.8983	54.2024	23.9117	-6.92884	3.39246e-05	0.0159428	DOWN
Circadian rhythm - plant	ko04712	TRINITY_DN89699_c0_g1_i2	K12121	PHYB	0	0	0	373.611	351.848	351.871	179.555	-10.8137	4.14538e-12	6.95127e-08	DOWN
KEGG pathway stat
ID	Description	GeneRatio	BgRatio	P-value	Adjusted P-value	Pathway class	Total number genes	Number of target genes	Target gene list
ko00941	Flavonoid biosynthesis	5/98	136/38178	2.77361267964337e-05	0.00152548697380385	Metabolism; Biosynthesis of other secondary metabolites	136	5	TRINITY_DN103793_c0_g3_i5;TRINITY_DN104949_c1_g1_i1;TRINITY_DN104949_c1_g5_i2;TRINITY_DN99679_c4_g1_i9;TRINITY_DN99679_c4_g4_i3;
ko00944	Flavone and flavonol biosynthesis	2/98	24/38178	0.00173497438742684	0.0477117956542381	Metabolism; Biosynthesis of other secondary metabolites	24	2	TRINITY_DN99679_c4_g1_i9;TRINITY_DN99679_c4_g4_i3;
ko04712	Circadian rhythm - plant	4/98	249/38178	0.00395101186978286	0.0724352176126858	Organismal Systems; Environmental adaptation	249	4	TRINITY_DN83498_c2_g2_i6;TRINITY_DN89699_c0_g1_i1;TRINITY_DN89699_c0_g1_i2;TRINITY_DN91930_c0_g1_i1;
ko00950	Isoquinoline alkaloid biosynthesis	3/98	184/38178	0.0119846521838535	0.164788967527985	Metabolism; Biosynthesis of other secondary metabolites	184	3	TRINITY_DN92813_c0_g4_i2;TRINITY_DN96365_c0_g1_i4;TRINITY_DN98140_c0_g1_i2;
ko00061	Fatty acid biosynthesis	4/98	409/38178	0.0213269072748735	0.209771858744672	Metabolism; Lipid metabolism	409	4	TRINITY_DN104816_c2_g5_i5;TRINITY_DN105419_c1_g2_i14;TRINITY_DN89050_c1_g3_i3;TRINITY_DN97581_c0_g3_i2;
ko00130	Ubiquinone and other terpenoid-quinone biosynthesis	3/98	268/38178	0.0319407815651142	0.209771858744672	Metabolism; Metabolism of cofactors and vitamins	268	3	TRINITY_DN104949_c1_g1_i1;TRINITY_DN104949_c1_g5_i2;TRINITY_DN96365_c0_g1_i4;
ko02026	Biofilm formation - Escherichia coli	2/98	110/38178	0.0326805457364174	0.209771858744672	Cellular Processes; Cellular community - prokaryotes	110	2	TRINITY_DN100397_c0_g2_i3;TRINITY_DN100397_c0_g2_i6;
ko00780	Biotin metabolism	2/98	110/38178	0.0326805457364174	0.209771858744672	Metabolism; Metabolism of cofactors and vitamins	110	2	TRINITY_DN104816_c2_g5_i5;TRINITY_DN89050_c1_g3_i3;
ko00945	Stilbenoid, diarylheptanoid and gingerol biosynthesis	2/98	113/38178	0.0343263041582191	0.209771858744672	Metabolism; Biosynthesis of other secondary metabolites	113	2	TRINITY_DN104949_c1_g1_i1;TRINITY_DN104949_c1_g5_i2;
ko00350	Tyrosine metabolism	3/98	307/38178	0.0448075524255011	0.246441538340256	Metabolism; Amino acid metabolism	307	3	TRINITY_DN92813_c0_g4_i2;TRINITY_DN96365_c0_g1_i4;TRINITY_DN98140_c0_g1_i2;
ko00966	Glucosinolate biosynthesis	1/98	24/38178	0.0598388458081688	0.280088743384343	Metabolism; Biosynthesis of other secondary metabolites	24	1	TRINITY_DN84576_c1_g1_i1;
ko00360	Phenylalanine metabolism	3/98	349/38178	0.0611102712838567	0.280088743384343	Metabolism; Amino acid metabolism	349	3	TRINITY_DN104949_c1_g1_i1;TRINITY_DN104949_c1_g5_i2;TRINITY_DN96365_c0_g1_i4;
ko00073	Cutin, suberine and wax biosynthesis	2/98	173/38178	0.0731799445971393	0.309607457910974	Metabolism; Lipid metabolism	173	2	TRINITY_DN100010_c0_g1_i6;TRINITY_DN100010_c0_g1_i7;
ko00401	Novobiocin biosynthesis	1/98	40/38178	0.0977481250242691	0.372821795160992	Metabolism; Biosynthesis of other secondary metabolites	40	1	TRINITY_DN96365_c0_g1_i4;
ko00195	Photosynthesis	3/98	435/38178	0.101678671407543	0.372821795160992	Metabolism; Energy metabolism	435	3	TRINITY_DN100106_c4_g4_i1;TRINITY_DN101403_c4_g6_i2;TRINITY_DN101403_c4_g8_i1;
ko00660	C5-Branched dibasic acid metabolism	1/98	56/38178	0.134143795100103	0.427108965283702	Metabolism; Carbohydrate metabolism	56	1	TRINITY_DN84576_c1_g1_i1;
ko01040	Biosynthesis of unsaturated fatty acids	2/98	252/38178	0.137005665053367	0.427108965283702	Metabolism; Lipid metabolism	252	2	TRINITY_DN105918_c1_g4_i3;TRINITY_DN97581_c0_g3_i2;
ko00591	Linoleic acid metabolism	2/98	257/38178	0.141376972392177	0.427108965283702	Metabolism; Lipid metabolism	257	2	TRINITY_DN105918_c1_g3_i1;TRINITY_DN80068_c1_g1_i1;
ko00980	Metabolism of xenobiotics by cytochrome P450	2/98	264/38178	0.147546733461642	0.427108965283702	Metabolism; Xenobiotics biodegradation and metabolism	264	2	TRINITY_DN94839_c0_g2_i3;TRINITY_DN96871_c1_g4_i2;
ko00514	Other types of O-glycan biosynthesis	1/98	76/38178	0.177600801613029	0.488212025552128	Metabolism; Glycan biosynthesis and metabolism	76	1	TRINITY_DN93626_c0_g5_i1;
ko00740	Riboflavin metabolism	1/98	84/38178	0.194372747265075	0.488212025552128	Metabolism; Metabolism of cofactors and vitamins	84	1	TRINITY_DN89197_c0_g5_i8;
ko00720	Carbon fixation pathways in prokaryotes	2/98	318/38178	0.196701967444872	0.488212025552128	Metabolism; Energy metabolism	318	2	TRINITY_DN106987_c4_g1_i3;TRINITY_DN89603_c2_g5_i1;
ko04540	Gap junction	2/98	326/38178	0.204161392503617	0.488212025552128	Cellular Processes; Cellular community - eukaryotes	326	2	TRINITY_DN100705_c1_g12_i8;TRINITY_DN100705_c1_g5_i1;
ko00020	Citrate cycle (TCA cycle)	2/98	396/38178	0.270342628609182	0.586013725185661	Metabolism; Carbohydrate metabolism	396	2	TRINITY_DN89603_c2_g5_i1;TRINITY_DN90034_c1_g5_i1;
ko00290	Valine, leucine and isoleucine biosynthesis	1/98	124/38178	0.273286447658402	0.586013725185661	Metabolism; Amino acid metabolism	124	1	TRINITY_DN84576_c1_g1_i1;
ko00904	Diterpenoid biosynthesis	1/98	126/38178	0.277024670087767	0.586013725185661	Metabolism; Metabolism of terpenoids and polyketides	126	1	TRINITY_DN100319_c1_g2_i2;
ko00590	Arachidonic acid metabolism	1/98	150/38178	0.320425764001196	0.640929391303423	Metabolism; Lipid metabolism	150	1	TRINITY_DN104640_c0_g1_i4;
ko00670	One carbon pool by folate	1/98	161/38178	0.339446170813202	0.640929391303423	Metabolism; Metabolism of cofactors and vitamins	161	1	TRINITY_DN106987_c4_g1_i3;
ko00960	Tropane, piperidine and pyridine alkaloid biosynthesis	1/98	164/38178	0.344541463005379	0.640929391303423	Metabolism; Biosynthesis of other secondary metabolites	164	1	TRINITY_DN96365_c0_g1_i4;
ko00760	Nicotinate and nicotinamide metabolism	1/98	167/38178	0.349597849801867	0.640929391303423	Metabolism; Metabolism of cofactors and vitamins	167	1	TRINITY_DN83308_c0_g1_i1;
ko00600	Sphingolipid metabolism	1/98	214/38178	0.423955239307761	0.705743425173629	Metabolism; Lipid metabolism	214	1	TRINITY_DN98903_c1_g2_i5;
ko00220	Arginine biosynthesis	1/98	225/38178	0.44010482301533	0.705743425173629	Metabolism; Amino acid metabolism	225	1	TRINITY_DN101149_c3_g3_i7;
ko04216	Ferroptosis	1/98	230/38178	0.447296607230432	0.705743425173629	Cellular Processes; Cell growth and death	230	1	TRINITY_DN105419_c1_g2_i14;
ko00909	Sesquiterpenoid and triterpenoid biosynthesis	1/98	240/38178	0.461406985772248	0.705743425173629	Metabolism; Metabolism of terpenoids and polyketides	240	1	TRINITY_DN82232_c0_g1_i2;
ko04370	VEGF signaling pathway	1/98	257/38178	0.484580901503915	0.705743425173629	Environmental Information Processing; Signal transduction	257	1	TRINITY_DN98903_c1_g2_i5;
ko04350	TGF-beta signaling pathway	1/98	270/38178	0.501633686669754	0.705743425173629	Environmental Information Processing; Signal transduction	270	1	TRINITY_DN89398_c3_g1_i4;
ko04137	Mitophagy - animal	1/98	274/38178	0.506767457992387	0.705743425173629	Cellular Processes; Transport and catabolism	274	1	TRINITY_DN98499_c4_g2_i7;
ko00310	Lysine degradation	1/98	301/38178	0.540077314715511	0.705743425173629	Metabolism; Amino acid metabolism	301	1	TRINITY_DN104199_c1_g2_i3;
ko03022	Basal transcription factors	1/98	322/38178	0.564436830111419	0.705743425173629	Genetic Information Processing; Transcription	322	1	TRINITY_DN93476_c0_g1_i3;
ko00510	N-Glycan biosynthesis	1/98	326/38178	0.568929793179261	0.705743425173629	Metabolism; Glycan biosynthesis and metabolism	326	1	TRINITY_DN93752_c1_g3_i3;
ko00400	Phenylalanine, tyrosine and tryptophan biosynthesis	1/98	333/38178	0.576682363344973	0.705743425173629	Metabolism; Amino acid metabolism	333	1	TRINITY_DN96365_c0_g1_i4;
ko03440	Homologous recombination	1/98	340/38178	0.584296904973002	0.705743425173629	Genetic Information Processing; Replication and repair	340	1	TRINITY_DN103290_c0_g5_i4;
ko00460	Cyanoamino acid metabolism	1/98	362/38178	0.60735662358248	0.705743425173629	Metabolism; Metabolism of other amino acids	362	1	TRINITY_DN99001_c0_g1_i1;
ko00250	Alanine, aspartate and glutamate metabolism	1/98	364/38178	0.609389080701367	0.705743425173629	Metabolism; Amino acid metabolism	364	1	TRINITY_DN101149_c3_g3_i7;
ko00196	Photosynthesis - antenna proteins	1/98	372/38178	0.617415297035961	0.705743425173629	Metabolism; Energy metabolism	372	1	TRINITY_DN87486_c3_g2_i2;
ko02024	Quorum sensing	1/98	384/38178	0.62914951478596	0.705743425173629	Cellular Processes; Cellular community - prokaryotes	384	1	TRINITY_DN105419_c1_g2_i14;
ko00592	alpha-Linolenic acid metabolism	1/98	394/38178	0.63865536799387	0.705743425173629	Metabolism; Lipid metabolism	394	1	TRINITY_DN80068_c1_g1_i1;
ko00071	Fatty acid degradation	1/98	399/38178	0.643317448585306	0.705743425173629	Metabolism; Lipid metabolism	399	1	TRINITY_DN105419_c1_g2_i14;
ko00900	Terpenoid backbone biosynthesis	1/98	402/38178	0.646086067244258	0.705743425173629	Metabolism; Metabolism of terpenoids and polyketides	402	1	TRINITY_DN92845_c0_g1_i5;
ko00860	Porphyrin and chlorophyll metabolism	1/98	404/38178	0.647919984787586	0.705743425173629	Metabolism; Metabolism of cofactors and vitamins	404	1	TRINITY_DN99986_c8_g1_i12;
ko04020	Calcium signaling pathway	1/98	425/38178	0.666617231355438	0.705743425173629	Environmental Information Processing; Signal transduction	425	1	TRINITY_DN98903_c1_g2_i5;
ko00970	Aminoacyl-tRNA biosynthesis	1/98	453/38178	0.690026208829189	0.705743425173629	Genetic Information Processing; Translation	453	1	TRINITY_DN81457_c1_g1_i2;
ko04371	Apelin signaling pathway	1/98	456/38178	0.692435702911107	0.705743425173629	Environmental Information Processing; Signal transduction	456	1	TRINITY_DN98903_c1_g2_i5;
ko00562	Inositol phosphate metabolism	1/98	470/38178	0.703437140592514	0.705743425173629	Metabolism; Carbohydrate metabolism	470	1	TRINITY_DN96341_c0_g1_i1;
ko00051	Fructose and mannose metabolism	1/98	473/38178	0.705743425173629	0.705743425173629	Metabolism; Carbohydrate metabolism	473	1	TRINITY_DN105237_c3_g2_i4;

## Sheet: Diff_Sig_G2 vs G5
Supplementary Table S5-D. Kyoto Encyclopedia of Genes and Genomes (KEGG) annotation and analysis results for significantly differentially expressed genes between Group-2 and Group-5.
KEGG pathway table					Group-2	Group-2	Group-2	Group-5	Group-5	Group-5
Pathway name	Pathway ID	Gene	KO	Gene name	Ga01.06	Ga01.20	Ga01.08	Ga02.02	Ga02.06	Ga04.08	BaseMean	Log2FoldChange	P-value	Adjusted P-value	Trend
Glycolysis / Gluconeogenesis	ko00010	TRINITY_DN102384_c1_g1_i3	K15633	gpmI ec:5.4.2.12	0	0	0	3.45282	112.99	120.06	39.4171	-8.61455	3.01848e-05	0.020644	DOWN
Citrate cycle (TCA cycle)	ko00020	TRINITY_DN106923_c3_g7_i3	K01679	E4.2.1.2B ec:4.2.1.2	0	0	0	36.8301	41.1553	56.3242	22.3849	-7.79792	2.76719e-06	0.00319685	DOWN
Citrate cycle (TCA cycle)	ko00020	TRINITY_DN89603_c2_g5_i1	K01681	ACO ec:4.2.1.3	0	0	0	18.4151	84.5554	40.761	23.9552	-7.89682	1.00023e-05	0.00881547	DOWN
Citrate cycle (TCA cycle)	ko00020	TRINITY_DN90375_c0_g1_i2	K00031	IDH1 ec:1.1.1.42	0	0	0	110.49	186.321	112.648	68.2433	-9.40558	7.36616e-09	2.92899e-05	DOWN
Steroid biosynthesis	ko00100	TRINITY_DN106610_c0_g1_i3	K14674	TGL4 ec:2.3.1.51 ec:3.1.1.4 ec:3.1.1.13 ec:3.1.1.3	0	0	0	88.6225	0	0	14.7704	-21.3253	7.55374e-10	4.78348e-06	DOWN
Steroid biosynthesis	ko00100	TRINITY_DN96146_c0_g5_i9	K07748	E1.1.1.170 ec:1.1.1.170	0	0	2.18903	70.2074	344.956	134.141	91.9155	-7.97196	7.49195e-07	0.00107645	DOWN
Ubiquinone and other terpenoid-quinone biosynthesis	ko00130	TRINITY_DN104949_c1_g5_i2	K00487	CYP73A ec:1.14.13.11	0	1.0487	0	51.7924	119.724	34.8321	34.5663	-7.45555	6.34373e-06	0.00619801	DOWN
Photosynthesis	ko00195	TRINITY_DN105973_c2_g5_i3	K02639	petF	0	0	0	2225.92	0	2304.85	755.128	-12.8731	5.14771e-06	0.00523323	DOWN
Photosynthesis - antenna proteins	ko00196	TRINITY_DN87486_c3_g2_i2	K08914	LHCB3	0	0	0	6118.4	350.194	23.7155	1082.05	-13.3921	1.1493e-08	4.27196e-05	DOWN
Glycine, serine and threonine metabolism	ko00260	TRINITY_DN102384_c1_g1_i3	K15633	gpmI ec:5.4.2.12	0	0	0	3.45282	112.99	120.06	39.4171	-8.61455	3.01848e-05	0.020644	DOWN
Valine, leucine and isoleucine biosynthesis	ko00290	TRINITY_DN103217_c0_g1_i4	K00052	leuB ec:1.1.1.85	0	0	0	371.754	571.684	701.83	274.211	-11.4119	1.38591e-12	2.36963e-08	DOWN
Valine, leucine and isoleucine biosynthesis	ko00290	TRINITY_DN78522_c0_g2_i1	K01704	leuD ec:4.2.1.35 ec:4.2.1.33	0	0	1.09452	51.7924	34.4208	66.6998	25.6679	-7.02244	1.01818e-05	0.00883694	DOWN
Histidine metabolism	ko00340	TRINITY_DN102670_c2_g5_i1	K00765	hisG ec:2.4.2.17	0	0	0	224.434	68.8415	5.92887	49.8673	-8.95149	1.40119e-05	0.0116299	DOWN
Tyrosine metabolism	ko00350	TRINITY_DN98140_c0_g1_i2	K01592	E4.1.1.25 ec:4.1.1.25	0	0	0	48.3395	110.745	96.3441	42.5715	-8.72547	1.65977e-07	0.000346082	DOWN
Phenylalanine metabolism	ko00360	TRINITY_DN104949_c1_g5_i2	K00487	CYP73A ec:1.14.13.11	0	1.0487	0	51.7924	119.724	34.8321	34.5663	-7.45555	6.34373e-06	0.00619801	DOWN
Glutathione metabolism	ko00480	TRINITY_DN90375_c0_g1_i2	K00031	IDH1 ec:1.1.1.42	0	0	0	110.49	186.321	112.648	68.2433	-9.40558	7.36616e-09	2.92899e-05	DOWN
Amino sugar and nucleotide sugar metabolism	ko00520	TRINITY_DN76737_c0_g1_i2	K13648	GAUT ec:2.4.1.43	0	0	0	16.1132	56.8691	29.6443	17.1044	-7.41128	3.0076e-05	0.020644	DOWN
Glycerolipid metabolism	ko00561	TRINITY_DN106610_c0_g1_i3	K14674	TGL4 ec:2.3.1.51 ec:3.1.1.4 ec:3.1.1.13 ec:3.1.1.3	0	0	0	88.6225	0	0	14.7704	-21.3253	7.55374e-10	4.78348e-06	DOWN
Inositol phosphate metabolism	ko00562	TRINITY_DN96341_c0_g1_i1	K10572	IPPK ec:2.7.1.158	0	0	0	43.7358	15.7138	27.421	14.4784	-7.16576	4.57007e-05	0.0281076	DOWN
Glycerophospholipid metabolism	ko00564	TRINITY_DN106610_c0_g1_i3	K14674	TGL4 ec:2.3.1.51 ec:3.1.1.4 ec:3.1.1.13 ec:3.1.1.3	0	0	0	88.6225	0	0	14.7704	-21.3253	7.55374e-10	4.78348e-06	DOWN
Ether lipid metabolism	ko00565	TRINITY_DN106610_c0_g1_i3	K14674	TGL4 ec:2.3.1.51 ec:3.1.1.4 ec:3.1.1.13 ec:3.1.1.3	0	0	0	88.6225	0	0	14.7704	-21.3253	7.55374e-10	4.78348e-06	DOWN
Arachidonic acid metabolism	ko00590	TRINITY_DN106610_c0_g1_i3	K14674	TGL4 ec:2.3.1.51 ec:3.1.1.4 ec:3.1.1.13 ec:3.1.1.3	0	0	0	88.6225	0	0	14.7704	-21.3253	7.55374e-10	4.78348e-06	DOWN
Linoleic acid metabolism	ko00591	TRINITY_DN106610_c0_g1_i3	K14674	TGL4 ec:2.3.1.51 ec:3.1.1.4 ec:3.1.1.13 ec:3.1.1.3	0	0	0	88.6225	0	0	14.7704	-21.3253	7.55374e-10	4.78348e-06	DOWN
alpha-Linolenic acid metabolism	ko00592	TRINITY_DN106610_c0_g1_i3	K14674	TGL4 ec:2.3.1.51 ec:3.1.1.4 ec:3.1.1.13 ec:3.1.1.3	0	0	0	88.6225	0	0	14.7704	-21.3253	7.55374e-10	4.78348e-06	DOWN
Pyruvate metabolism	ko00620	TRINITY_DN106923_c3_g7_i3	K01679	E4.2.1.2B ec:4.2.1.2	0	0	0	36.8301	41.1553	56.3242	22.3849	-7.79792	2.76719e-06	0.00319685	DOWN
Glyoxylate and dicarboxylate metabolism	ko00630	TRINITY_DN89603_c2_g5_i1	K01681	ACO ec:4.2.1.3	0	0	0	18.4151	84.5554	40.761	23.9552	-7.89682	1.00023e-05	0.00881547	DOWN
C5-Branched dibasic acid metabolism	ko00660	TRINITY_DN103217_c0_g1_i4	K00052	leuB ec:1.1.1.85	0	0	0	371.754	571.684	701.83	274.211	-11.4119	1.38591e-12	2.36963e-08	DOWN
C5-Branched dibasic acid metabolism	ko00660	TRINITY_DN78522_c0_g2_i1	K01704	leuD ec:4.2.1.35 ec:4.2.1.33	0	0	1.09452	51.7924	34.4208	66.6998	25.6679	-7.02244	1.01818e-05	0.00883694	DOWN
Methane metabolism	ko00680	TRINITY_DN102384_c1_g1_i3	K15633	gpmI ec:5.4.2.12	0	0	0	3.45282	112.99	120.06	39.4171	-8.61455	3.01848e-05	0.020644	DOWN
Carbon fixation pathways in prokaryotes	ko00720	TRINITY_DN106923_c3_g7_i3	K01679	E4.2.1.2B ec:4.2.1.2	0	0	0	36.8301	41.1553	56.3242	22.3849	-7.79792	2.76719e-06	0.00319685	DOWN
Carbon fixation pathways in prokaryotes	ko00720	TRINITY_DN89603_c2_g5_i1	K01681	ACO ec:4.2.1.3	0	0	0	18.4151	84.5554	40.761	23.9552	-7.89682	1.00023e-05	0.00881547	DOWN
Carbon fixation pathways in prokaryotes	ko00720	TRINITY_DN90375_c0_g1_i2	K00031	IDH1 ec:1.1.1.42	0	0	0	110.49	186.321	112.648	68.2433	-9.40558	7.36616e-09	2.92899e-05	DOWN
Porphyrin and chlorophyll metabolism	ko00860	TRINITY_DN87655_c1_g1_i1	K01845	hemL ec:5.4.3.8	0	0	0	0	866.505	164.526	171.839	-10.7376	7.99252e-05	0.0403595	DOWN
Phenylpropanoid biosynthesis	ko00940	TRINITY_DN104949_c1_g5_i2	K00487	CYP73A ec:1.14.13.11	0	1.0487	0	51.7924	119.724	34.8321	34.5663	-7.45555	6.34373e-06	0.00619801	DOWN
Phenylpropanoid biosynthesis	ko00940	TRINITY_DN105267_c0_g1_i1	K18368	CSE ec:3.1.1.-	0	1.0487	0	302.698	4.48967	178.607	81.1405	-8.68955	1.27683e-05	0.0108076	DOWN
Flavonoid biosynthesis	ko00941	TRINITY_DN104949_c1_g5_i2	K00487	CYP73A ec:1.14.13.11	0	1.0487	0	51.7924	119.724	34.8321	34.5663	-7.45555	6.34373e-06	0.00619801	DOWN
Stilbenoid, diarylheptanoid and gingerol biosynthesis	ko00945	TRINITY_DN104949_c1_g5_i2	K00487	CYP73A ec:1.14.13.11	0	1.0487	0	51.7924	119.724	34.8321	34.5663	-7.45555	6.34373e-06	0.00619801	DOWN
Isoquinoline alkaloid biosynthesis	ko00950	TRINITY_DN98140_c0_g1_i2	K01592	E4.1.1.25 ec:4.1.1.25	0	0	0	48.3395	110.745	96.3441	42.5715	-8.72547	1.65977e-07	0.000346082	DOWN
Ribosome	ko03010	TRINITY_DN101781_c1_g1_i2	K02930	RP-L4e	0	2.0974	0	225.585	633.791	923.421	297.482	-9.69478	5.48008e-10	3.8583e-06	DOWN
Ribosome	ko03010	TRINITY_DN102401_c1_g2_i3	K02893	RP-L23Ae	0	0	0	1315.53	1845.25	354.25	585.838	-12.507	7.16601e-13	1.96612e-08	DOWN
Ribosome	ko03010	TRINITY_DN103587_c4_g3_i1	K02932	RP-L5e	0	0	0	132.358	148.159	171.937	75.4091	-9.54953	2.3933e-09	1.24002e-05	DOWN
Ribosome	ko03010	TRINITY_DN108134_c2_g3_i2	K02941	RP-LP0	0	0	10.9452	1447.88	707.871	618.084	464.131	-7.9853	1.05745e-06	0.00146896	DOWN
Ribosome	ko03010	TRINITY_DN79475_c0_g4_i2	K02943	RP-LP2	0	0	0	116.245	415.294	408.351	156.648	-10.6044	5.41119e-10	3.8583e-06	DOWN
Ribosome	ko03010	TRINITY_DN94038_c3_g5_i4	K02988	RP-S5	0	0	2.18903	10152.5	0.748278	3501.74	2276.19	-12.6067	1.47511e-07	0.000315267	DOWN
Ribosome	ko03010	TRINITY_DN98401_c0_g2_i4	K02941	RP-LP0	0	0	0	126.604	76.3243	45.2076	41.3559	-8.68151	2.7693e-07	0.000520995	DOWN
RNA transport	ko03013	TRINITY_DN107613_c0_g1_i2	K00784	rnz ec:3.1.26.11	0	0	0	26.4717	48.638	11.8577	14.4946	-7.17048	7.46124e-05	0.038783	DOWN
Spliceosome	ko03040	TRINITY_DN96710_c1_g1_i7	K12857	SNRNP40	0	0	0	310.754	264.142	128.212	117.185	-10.185	6.50739e-10	4.27936e-06	DOWN
Protein export	ko03060	TRINITY_DN95029_c1_g1_i4	K13431	SRPR	0	0	0	497.207	461.687	628.46	264.559	-11.3601	8.04938e-13	1.96612e-08	DOWN
Phosphatidylinositol signaling system	ko04070	TRINITY_DN96341_c0_g1_i1	K10572	IPPK ec:2.7.1.158	0	0	0	43.7358	15.7138	27.421	14.4784	-7.16576	4.57007e-05	0.0281076	DOWN
Plant hormone signal transduction	ko04075	TRINITY_DN100333_c2_g3_i1	K14486	K14486	0	0	1.09452	49.4905	32.9242	22.2333	17.6237	-6.47275	6.82261e-05	0.0369976	DOWN
Plant hormone signal transduction	ko04075	TRINITY_DN107402_c4_g1_i1	K14500	BSK ec:2.7.11.1	0	1.0487	3.28355	43.7358	35.9173	78.5575	27.0905	-5.18441	6.84185e-05	0.0369976	DOWN
Cell cycle	ko04110	TRINITY_DN103094_c0_g5_i5	K06067	HDAC1_2 ec:3.5.1.98	0	0	0	17.2641	19.4552	37.0554	12.2958	-6.9347	8.02817e-05	0.0403595	DOWN
Cell cycle	ko04110	TRINITY_DN103094_c0_g5_i6	K06067	HDAC1_2 ec:3.5.1.98	0	0	0	35.6792	6.7345	80.0397	20.4089	-7.66419	7.55225e-05	0.0390116	DOWN
Lysosome	ko04142	TRINITY_DN95609_c1_g3_i8	K12394	AP1S1_2	0	0	0	71.3584	169.859	140.069	63.5478	-9.30313	1.98668e-08	6.70523e-05	DOWN
Peroxisome	ko04146	TRINITY_DN90375_c0_g1_i2	K00031	IDH1 ec:1.1.1.42	0	0	0	110.49	186.321	112.648	68.2433	-9.40558	7.36616e-09	2.92899e-05	DOWN
AMPK signaling pathway	ko04152	TRINITY_DN107715_c0_g1_i5	K07297	ADIPOR	0	0	1.09452	6.90565	114.486	173.419	49.3177	-7.97074	2.43287e-05	0.0174778	DOWN
Notch signaling pathway	ko04330	TRINITY_DN103094_c0_g5_i5	K06067	HDAC1_2 ec:3.5.1.98	0	0	0	17.2641	19.4552	37.0554	12.2958	-6.9347	8.02817e-05	0.0403595	DOWN
Notch signaling pathway	ko04330	TRINITY_DN103094_c0_g5_i6	K06067	HDAC1_2 ec:3.5.1.98	0	0	0	35.6792	6.7345	80.0397	20.4089	-7.66419	7.55225e-05	0.0390116	DOWN
Circadian rhythm - plant	ko04712	TRINITY_DN89699_c0_g1_i2	K12121	PHYB	0	0	0	318.811	371.894	387.6	179.717	-10.8023	9.18786e-12	9.81838e-08	DOWN
Circadian rhythm - plant	ko04712	TRINITY_DN90525_c1_g1_i10	K12130	PRR5	0	0	0	93.2262	45.6449	62.2531	33.5207	-8.37852	4.65256e-07	0.00073657	DOWN
Oxidative phosphorylation	ko00190	TRINITY_DN101403_c4_g6_i2	K02115	ATPF1G	1.14162	0	1.09452	811.414	2.24483	909.34	287.539	-9.60261	1.28764e-06	0.00166788	DOWN
Photosynthesis	ko00195	TRINITY_DN101403_c4_g6_i2	K02115	ATPF1G	1.14162	0	1.09452	811.414	2.24483	909.34	287.539	-9.60261	1.28764e-06	0.00166788	DOWN
Flavonoid biosynthesis	ko00941	TRINITY_DN99679_c4_g4_i1	K05280	E1.14.13.21 ec:1.14.13.21	1.14162	0	0	174.943	41.1553	18.5277	39.2946	-7.63783	2.26128e-05	0.0168101	DOWN
Flavonoid biosynthesis	ko00941	TRINITY_DN99679_c4_g4_i3	K05280	E1.14.13.21 ec:1.14.13.21	1.14162	3.1461	5.47258	307.301	23.9449	85.9686	71.1625	-5.41311	3.60408e-05	0.0237925	DOWN
Flavone and flavonol biosynthesis	ko00944	TRINITY_DN99679_c4_g4_i1	K05280	E1.14.13.21 ec:1.14.13.21	1.14162	0	0	174.943	41.1553	18.5277	39.2946	-7.63783	2.26128e-05	0.0168101	DOWN
Flavone and flavonol biosynthesis	ko00944	TRINITY_DN99679_c4_g4_i3	K05280	E1.14.13.21 ec:1.14.13.21	1.14162	3.1461	5.47258	307.301	23.9449	85.9686	71.1625	-5.41311	3.60408e-05	0.0237925	DOWN
Endocytosis	ko04144	TRINITY_DN90957_c2_g3_i13	K12196	VPS4	1.14162	0	0	79.415	71.0864	103.755	42.5664	-7.75627	5.82814e-07	0.000905905	DOWN
Necroptosis	ko04217	TRINITY_DN90957_c2_g3_i13	K12196	VPS4	1.14162	0	0	79.415	71.0864	103.755	42.5664	-7.75627	5.82814e-07	0.000905905	DOWN
Ribosome	ko03010	TRINITY_DN97993_c0_g3_i1	K02976	RP-S26e	2.28324	2.0974	5.47258	311.905	141.424	149.704	102.148	-5.93501	6.36363e-09	2.65379e-05	DOWN
Circadian rhythm - plant	ko04712	TRINITY_DN91930_c0_g1_i1	K12124	GI	2.28324	3.1461	8.75613	77.1131	59.8622	114.131	44.2152	-4.14509	3.71138e-05	0.0243131	DOWN
Pentose and glucuronate interconversions	ko00040	TRINITY_DN106654_c3_g9_i1	K01051	E3.1.1.11 ec:3.1.1.11	3.42485	0	0	229.037	34.4208	188.983	75.9776	-7.07049	1.20161e-05	0.0102214	DOWN
One carbon pool by folate	ko00670	TRINITY_DN96527_c1_g1_i7	K01934	MTHFS ec:6.3.3.2	3.42485	0	3.28355	71.3584	38.1622	72.6286	31.4763	-4.77427	8.16115e-05	0.0405638	DOWN
Cell cycle	ko04110	TRINITY_DN100999_c0_g4_i2	K03094	SKP1	3.42485	1.0487	2.18903	544.395	7.48278	131.917	115.076	-6.68604	1.44237e-05	0.0117669	DOWN
Oocyte meiosis	ko04114	TRINITY_DN100999_c0_g4_i2	K03094	SKP1	3.42485	1.0487	2.18903	544.395	7.48278	131.917	115.076	-6.68604	1.44237e-05	0.0117669	DOWN
Ubiquitin mediated proteolysis	ko04120	TRINITY_DN100999_c0_g4_i2	K03094	SKP1	3.42485	1.0487	2.18903	544.395	7.48278	131.917	115.076	-6.68604	1.44237e-05	0.0117669	DOWN
Protein processing in endoplasmic reticulum	ko04141	TRINITY_DN100999_c0_g4_i2	K03094	SKP1	3.42485	1.0487	2.18903	544.395	7.48278	131.917	115.076	-6.68604	1.44237e-05	0.0117669	DOWN
Wnt signaling pathway	ko04310	TRINITY_DN100999_c0_g4_i2	K03094	SKP1	3.42485	1.0487	2.18903	544.395	7.48278	131.917	115.076	-6.68604	1.44237e-05	0.0117669	DOWN
TGF-beta signaling pathway	ko04350	TRINITY_DN100999_c0_g4_i2	K03094	SKP1	3.42485	1.0487	2.18903	544.395	7.48278	131.917	115.076	-6.68604	1.44237e-05	0.0117669	DOWN
Oxidative phosphorylation	ko00190	TRINITY_DN101403_c4_g8_i1	K02115	ATPF1G	6.84971	0	3.28355	3047.69	863.512	2.22333	653.927	-8.59772	9.97204e-06	0.00881547	DOWN
Photosynthesis	ko00195	TRINITY_DN101403_c4_g8_i1	K02115	ATPF1G	6.84971	0	3.28355	3047.69	863.512	2.22333	653.927	-8.59772	9.97204e-06	0.00881547	DOWN
Ribosome biogenesis in eukaryotes	ko03008	TRINITY_DN97475_c4_g1_i2	K07936	RAN	9.13294	11.5357	18.6068	235.943	295.57	157.115	121.317	-4.13136	6.16371e-07	0.000932629	DOWN
RNA transport	ko03013	TRINITY_DN97475_c4_g1_i2	K07936	RAN	9.13294	11.5357	18.6068	235.943	295.57	157.115	121.317	-4.13136	6.16371e-07	0.000932629	DOWN
Cyanoamino acid metabolism	ko00460	TRINITY_DN104527_c4_g2_i3	K01188	E3.2.1.21 ec:3.2.1.21	18.2659	28.3149	35.0245	0	0	0	13.6009	7.42448	1.76535e-05	0.0139957	UP
Starch and sucrose metabolism	ko00500	TRINITY_DN104527_c4_g2_i3	K01188	E3.2.1.21 ec:3.2.1.21	18.2659	28.3149	35.0245	0	0	0	13.6009	7.42448	1.76535e-05	0.0139957	UP
Phenylpropanoid biosynthesis	ko00940	TRINITY_DN104527_c4_g2_i3	K01188	E3.2.1.21 ec:3.2.1.21	18.2659	28.3149	35.0245	0	0	0	13.6009	7.42448	1.76535e-05	0.0139957	UP
Ribosome	ko03010	TRINITY_DN103340_c0_g3_i5	K02980	RP-S29e	19.4075	5.24349	10.9452	446.565	795.419	722.581	333.36	-5.79012	1.10531e-10	9.44928e-07	DOWN
Ubiquitin mediated proteolysis	ko04120	TRINITY_DN97921_c1_g1_i10	K10581	UBE2O ec:2.3.2.24	22.8324	34.607	30.6465	0	0	0	14.681	7.53475	9.71263e-06	0.0086493	UP
Basal transcription factors	ko03022	TRINITY_DN93476_c0_g1_i3	K14649	TAF8	25.1156	38.8018	50.3477	0	0	0	19.0442	7.91007	3.23177e-06	0.00361156	UP
Arginine biosynthesis	ko00220	TRINITY_DN101149_c3_g3_i7	K14272	GGAT ec:2.6.1.44 ec:2.6.1.2 ec:2.6.1.4	39.9566	52.4349	32.8355	0	0	0	20.8712	8.04219	1.53222e-06	0.00194058	UP
Alanine, aspartate and glutamate metabolism	ko00250	TRINITY_DN101149_c3_g3_i7	K14272	GGAT ec:2.6.1.44 ec:2.6.1.2 ec:2.6.1.4	39.9566	52.4349	32.8355	0	0	0	20.8712	8.04219	1.53222e-06	0.00194058	UP
Glycine, serine and threonine metabolism	ko00260	TRINITY_DN101149_c3_g3_i7	K14272	GGAT ec:2.6.1.44 ec:2.6.1.2 ec:2.6.1.4	39.9566	52.4349	32.8355	0	0	0	20.8712	8.04219	1.53222e-06	0.00194058	UP
Glyoxylate and dicarboxylate metabolism	ko00630	TRINITY_DN101149_c3_g3_i7	K14272	GGAT ec:2.6.1.44 ec:2.6.1.2 ec:2.6.1.4	39.9566	52.4349	32.8355	0	0	0	20.8712	8.04219	1.53222e-06	0.00194058	UP
Carbon fixation in photosynthetic organisms	ko00710	TRINITY_DN101149_c3_g3_i7	K14272	GGAT ec:2.6.1.44 ec:2.6.1.2 ec:2.6.1.4	39.9566	52.4349	32.8355	0	0	0	20.8712	8.04219	1.53222e-06	0.00194058	UP
Aminoacyl-tRNA biosynthesis	ko00970	TRINITY_DN105792_c0_g1_i3	K01870	IARS ec:6.1.1.5	43.3815	31.461	97.4119	0	0	0	28.7091	8.50196	9.22225e-07	0.00129248	UP
Glycosaminoglycan degradation	ko00531	TRINITY_DN102055_c0_g1_i2	K07964	HPSE ec:3.2.1.166	58.2225	67.1167	116.019	0	0	0	40.2263	8.98869	5.98558e-08	0.000155063	UP
Linoleic acid metabolism	ko00591	TRINITY_DN80068_c1_g1_i1	K00454	LOX2S ec:1.13.11.12	82.1965	131.087	114.924	0	0	0	54.7013	9.4322	6.08473e-09	2.60092e-05	UP
alpha-Linolenic acid metabolism	ko00592	TRINITY_DN80068_c1_g1_i1	K00454	LOX2S ec:1.13.11.12	82.1965	131.087	114.924	0	0	0	54.7013	9.4322	6.08473e-09	2.60092e-05	UP
NF-kappa B signaling pathway	ko04064	TRINITY_DN108504_c10_g2_i5	K04733	IRAK4 ec:2.7.11.1	114.162	141.574	201.391	1.15094	2.24483	0	76.7538	7.07686	1.29026e-08	4.68353e-05	UP
Circadian rhythm - plant	ko04712	TRINITY_DN89699_c0_g1_i1	K12121	PHYB	149.552	164.646	113.83	0	0	0	71.3379	9.81521	1.03909e-09	6.12634e-06	UP
ErbB signaling pathway	ko04012	TRINITY_DN101687_c1_g2_i1	K03083	GSK3B ec:2.7.11.26	163.251	480.304	234.226	3.45282	23.9449	2.22333	151.234	4.87801	4.9014e-05	0.029405	UP
Cell cycle	ko04110	TRINITY_DN101687_c1_g2_i1	K03083	GSK3B ec:2.7.11.26	163.251	480.304	234.226	3.45282	23.9449	2.22333	151.234	4.87801	4.9014e-05	0.029405	UP
mTOR signaling pathway	ko04150	TRINITY_DN101687_c1_g2_i1	K03083	GSK3B ec:2.7.11.26	163.251	480.304	234.226	3.45282	23.9449	2.22333	151.234	4.87801	4.9014e-05	0.029405	UP
PI3K-Akt signaling pathway	ko04151	TRINITY_DN101687_c1_g2_i1	K03083	GSK3B ec:2.7.11.26	163.251	480.304	234.226	3.45282	23.9449	2.22333	151.234	4.87801	4.9014e-05	0.029405	UP
Wnt signaling pathway	ko04310	TRINITY_DN101687_c1_g2_i1	K03083	GSK3B ec:2.7.11.26	163.251	480.304	234.226	3.45282	23.9449	2.22333	151.234	4.87801	4.9014e-05	0.029405	UP
Hedgehog signaling pathway	ko04340	TRINITY_DN101687_c1_g2_i1	K03083	GSK3B ec:2.7.11.26	163.251	480.304	234.226	3.45282	23.9449	2.22333	151.234	4.87801	4.9014e-05	0.029405	UP
Hippo signaling pathway	ko04390	TRINITY_DN101687_c1_g2_i1	K03083	GSK3B ec:2.7.11.26	163.251	480.304	234.226	3.45282	23.9449	2.22333	151.234	4.87801	4.9014e-05	0.029405	UP
Focal adhesion	ko04510	TRINITY_DN101687_c1_g2_i1	K03083	GSK3B ec:2.7.11.26	163.251	480.304	234.226	3.45282	23.9449	2.22333	151.234	4.87801	4.9014e-05	0.029405	UP
Signaling pathways regulating pluripotency of stem cells	ko04550	TRINITY_DN101687_c1_g2_i1	K03083	GSK3B ec:2.7.11.26	163.251	480.304	234.226	3.45282	23.9449	2.22333	151.234	4.87801	4.9014e-05	0.029405	UP
Glyoxylate and dicarboxylate metabolism	ko00630	TRINITY_DN83846_c0_g1_i1	K01602	rbcS ec:4.1.1.39	210.058	0	1580.48	0	0	0	298.423	11.8797	2.15174e-05	0.0164207	UP
Carbon fixation in photosynthetic organisms	ko00710	TRINITY_DN83846_c0_g1_i1	K01602	rbcS ec:4.1.1.39	210.058	0	1580.48	0	0	0	298.423	11.8797	2.15174e-05	0.0164207	UP
Glyoxylate and dicarboxylate metabolism	ko00630	TRINITY_DN83846_c0_g1_i4	K01602	rbcS ec:4.1.1.39	240.881	0	985.065	0	0	0	204.324	11.3332	3.2966e-05	0.022191	UP
Carbon fixation in photosynthetic organisms	ko00710	TRINITY_DN83846_c0_g1_i4	K01602	rbcS ec:4.1.1.39	240.881	0	985.065	0	0	0	204.324	11.3332	3.2966e-05	0.022191	UP
Valine, leucine and isoleucine biosynthesis	ko00290	TRINITY_DN88595_c1_g3_i5	K00053	ilvC ec:1.1.1.86	248.873	498.132	378.703	0	0	0	187.618	11.2103	4.40116e-12	5.78854e-08	UP
Pantothenate and CoA biosynthesis	ko00770	TRINITY_DN88595_c1_g3_i5	K00053	ilvC ec:1.1.1.86	248.873	498.132	378.703	0	0	0	187.618	11.2103	4.40116e-12	5.78854e-08	UP
NF-kappa B signaling pathway	ko04064	TRINITY_DN105851_c2_g3_i2	K04733	IRAK4 ec:2.7.11.1	294.537	0	597.606	0	0	0	148.691	10.8747	4.74327e-05	0.0288334	UP
RNA transport	ko03013	TRINITY_DN96830_c1_g2_i3	K13176	THOC7	335.636	355.509	172.934	0	0	0	144.013	10.8286	3.10983e-11	3.12776e-07	UP
Nicotinate and nicotinamide metabolism	ko00760	TRINITY_DN83308_c0_g1_i1	K00763	pncB ec:6.3.4.21	364.176	676.41	481.587	13.8113	11.2242	11.1166	259.721	5.40096	2.88231e-12	4.10681e-08	UP
Citrate cycle (TCA cycle)	ko00020	TRINITY_DN90034_c1_g5_i1	K00026	MDH2 ec:1.1.1.37	365.318	1168.25	800.091	0	2.24483	0.741108	389.441	9.51007	1.31208e-13	5.60851e-09	UP
Cysteine and methionine metabolism	ko00270	TRINITY_DN90034_c1_g5_i1	K00026	MDH2 ec:1.1.1.37	365.318	1168.25	800.091	0	2.24483	0.741108	389.441	9.51007	1.31208e-13	5.60851e-09	UP
Pyruvate metabolism	ko00620	TRINITY_DN90034_c1_g5_i1	K00026	MDH2 ec:1.1.1.37	365.318	1168.25	800.091	0	2.24483	0.741108	389.441	9.51007	1.31208e-13	5.60851e-09	UP
Glyoxylate and dicarboxylate metabolism	ko00630	TRINITY_DN90034_c1_g5_i1	K00026	MDH2 ec:1.1.1.37	365.318	1168.25	800.091	0	2.24483	0.741108	389.441	9.51007	1.31208e-13	5.60851e-09	UP
Carbon fixation in photosynthetic organisms	ko00710	TRINITY_DN90034_c1_g5_i1	K00026	MDH2 ec:1.1.1.37	365.318	1168.25	800.091	0	2.24483	0.741108	389.441	9.51007	1.31208e-13	5.60851e-09	UP
Nitrogen metabolism	ko00910	TRINITY_DN96375_c2_g3_i5	K01673	cynT ec:4.2.1.1	381.3	1504.88	1198.5	71.3584	13.469	13.34	530.474	4.9817	6.3322e-06	0.00619801	UP
Glyoxylate and dicarboxylate metabolism	ko00630	TRINITY_DN86416_c1_g3_i3	K01602	rbcS ec:4.1.1.39	494.321	244.347	4153.69	63.3018	48.638	15.5633	836.643	5.26381	4.47151e-05	0.0278014	UP
Carbon fixation in photosynthetic organisms	ko00710	TRINITY_DN86416_c1_g3_i3	K01602	rbcS ec:4.1.1.39	494.321	244.347	4153.69	63.3018	48.638	15.5633	836.643	5.26381	4.47151e-05	0.0278014	UP
Glyoxylate and dicarboxylate metabolism	ko00630	TRINITY_DN86416_c1_g2_i1	K01602	rbcS ec:4.1.1.39	793.424	36.7044	6407.3	12.6604	5.23794	5.18776	1210.09	8.30152	7.60535e-08	0.000189122	UP
Carbon fixation in photosynthetic organisms	ko00710	TRINITY_DN86416_c1_g2_i1	K01602	rbcS ec:4.1.1.39	793.424	36.7044	6407.3	12.6604	5.23794	5.18776	1210.09	8.30152	7.60535e-08	0.000189122	UP
Glyoxylate and dicarboxylate metabolism	ko00630	TRINITY_DN83846_c0_g3_i1	K01602	rbcS ec:4.1.1.39	1154.18	554.761	8167.28	110.49	47.8898	21.4921	1676.01	5.78124	5.99809e-06	0.00592805	UP
Carbon fixation in photosynthetic organisms	ko00710	TRINITY_DN83846_c0_g3_i1	K01602	rbcS ec:4.1.1.39	1154.18	554.761	8167.28	110.49	47.8898	21.4921	1676.01	5.78124	5.99809e-06	0.00592805	UP
Fatty acid biosynthesis	ko00061	TRINITY_DN97581_c0_g3_i2	K03921	FAB2 ec:1.14.19.26 ec:1.14.19.11 ec:1.14.19.2	1441.86	3949.4	4169.01	41.4339	0	0	1600.28	7.85983	8.6166e-05	0.0424572	UP
Biosynthesis of unsaturated fatty acids	ko01040	TRINITY_DN97581_c0_g3_i2	K03921	FAB2 ec:1.14.19.26 ec:1.14.19.11 ec:1.14.19.2	1441.86	3949.4	4169.01	41.4339	0	0	1600.28	7.85983	8.6166e-05	0.0424572	UP
KEGG pathway stat
ID	Description	GeneRatio	BgRatio	P-value	Adjusted P-value	Pathway class	Total number genes	Number of target genes	Target gene list
ko00970	Aminoacyl-tRNA biosynthesis	1/69	453/38178	0.56148109477911	0.574921266474996	Genetic Information Processing; Translation	453	1	TRINITY_DN105792_c0_g1_i3;
ko01040	Biosynthesis of unsaturated fatty acids	1/69	252/38178	0.367050160303505	0.547795406135179	Metabolism; Lipid metabolism	252	1	TRINITY_DN97581_c0_g3_i2;
ko00860	Porphyrin and chlorophyll metabolism	1/69	404/38178	0.520354253711193	0.566144444612563	Metabolism; Metabolism of cofactors and vitamins	404	1	TRINITY_DN87655_c1_g1_i1;
ko00670	One carbon pool by folate	1/69	161/38178	0.253123112176234	0.528704595464973	Metabolism; Metabolism of cofactors and vitamins	161	1	TRINITY_DN96527_c1_g1_i7;
ko00660	C5-Branched dibasic acid metabolism	2/69	56/38178	0.00465480400487058	0.0381693928399388	Metabolism; Carbohydrate metabolism	56	2	TRINITY_DN103217_c0_g1_i4;TRINITY_DN78522_c0_g2_i1;
ko00196	Photosynthesis - antenna proteins	1/69	372/38178	0.491467771055665	0.559727183702285	Metabolism; Energy metabolism	372	1	TRINITY_DN87486_c3_g2_i2;
ko00360	Phenylalanine metabolism	1/69	349/38178	0.469653233900157	0.559727183702285	Metabolism; Amino acid metabolism	349	1	TRINITY_DN104949_c1_g5_i2;
ko04340	Hedgehog signaling pathway	1/69	229/38178	0.339986246122249	0.547795406135179	Environmental Information Processing; Signal transduction	229	1	TRINITY_DN101687_c1_g2_i1;
ko00910	Nitrogen metabolism	1/69	217/38178	0.32541644330025	0.547795406135179	Metabolism; Energy metabolism	217	1	TRINITY_DN96375_c2_g3_i5;
ko00100	Steroid biosynthesis	2/69	211/38178	0.0560261008891113	0.229707013645356	Metabolism; Lipid metabolism	211	2	TRINITY_DN106610_c0_g1_i3;TRINITY_DN96146_c0_g5_i9;
ko00770	Pantothenate and CoA biosynthesis	1/69	174/38178	0.270557542241325	0.528704595464973	Metabolism; Metabolism of cofactors and vitamins	174	1	TRINITY_DN88595_c1_g3_i5;
ko00760	Nicotinate and nicotinamide metabolism	1/69	167/38178	0.26122021516214	0.528704595464973	Metabolism; Metabolism of cofactors and vitamins	167	1	TRINITY_DN83308_c0_g1_i1;
ko04012	ErbB signaling pathway	1/69	168/38178	0.262561295511349	0.528704595464973	Environmental Information Processing; Signal transduction	168	1	TRINITY_DN101687_c1_g2_i1;
ko00950	Isoquinoline alkaloid biosynthesis	1/69	184/38178	0.283695148786083	0.528704595464973	Metabolism; Biosynthesis of other secondary metabolites	184	1	TRINITY_DN98140_c0_g1_i2;
ko00941	Flavonoid biosynthesis	3/69	136/38178	0.00195092407942403	0.0199969718140963	Metabolism; Biosynthesis of other secondary metabolites	136	3	TRINITY_DN104949_c1_g5_i2;TRINITY_DN99679_c4_g4_i1;TRINITY_DN99679_c4_g4_i3;
ko00720	Carbon fixation pathways in prokaryotes	3/69	318/38178	0.0200205003182809	0.117262930435645	Metabolism; Energy metabolism	318	3	TRINITY_DN106923_c3_g7_i3;TRINITY_DN89603_c2_g5_i1;TRINITY_DN90375_c0_g1_i2;
ko04712	Circadian rhythm - plant	4/69	249/38178	0.00109516151056216	0.0199969718140963	Organismal Systems; Environmental adaptation	249	4	TRINITY_DN89699_c0_g1_i1;TRINITY_DN89699_c0_g1_i2;TRINITY_DN90525_c1_g1_i10;TRINITY_DN91930_c0_g1_i1;
ko00350	Tyrosine metabolism	1/69	307/38178	0.427412635064425	0.559727183702285	Metabolism; Amino acid metabolism	307	1	TRINITY_DN98140_c0_g1_i2;
ko00340	Histidine metabolism	1/69	133/38178	0.214165273690722	0.528704595464973	Metabolism; Amino acid metabolism	133	1	TRINITY_DN102670_c2_g5_i1;
ko00290	Valine, leucine and isoleucine biosynthesis	3/69	124/38178	0.00149848894912759	0.0199969718140963	Metabolism; Amino acid metabolism	124	3	TRINITY_DN103217_c0_g1_i4;TRINITY_DN78522_c0_g2_i1;TRINITY_DN88595_c1_g3_i5;
ko00565	Ether lipid metabolism	1/69	295/38178	0.414746430977051	0.559727183702285	Metabolism; Lipid metabolism	295	1	TRINITY_DN106610_c0_g1_i3;
ko03060	Protein export	1/69	256/38178	0.37164397103177	0.547795406135179	Genetic Information Processing; Folding, sorting and degradation	256	1	TRINITY_DN95029_c1_g1_i4;
ko04330	Notch signaling pathway	2/69	134/38178	0.0246106598560459	0.126129631762235	Environmental Information Processing; Signal transduction	134	2	TRINITY_DN103094_c0_g5_i5;TRINITY_DN103094_c0_g5_i6;
ko00562	Inositol phosphate metabolism	1/69	470/38178	0.574921266474996	0.574921266474996	Metabolism; Carbohydrate metabolism	470	1	TRINITY_DN96341_c0_g1_i1;
ko00020	Citrate cycle (TCA cycle)	4/69	396/38178	0.00579995252675778	0.0396330089328448	Metabolism; Carbohydrate metabolism	396	4	TRINITY_DN106923_c3_g7_i3;TRINITY_DN89603_c2_g5_i1;TRINITY_DN90034_c1_g5_i1;TRINITY_DN90375_c0_g1_i2;
ko00250	Alanine, aspartate and glutamate metabolism	1/69	364/38178	0.483982308694935	0.559727183702285	Metabolism; Amino acid metabolism	364	1	TRINITY_DN101149_c3_g3_i7;
ko00061	Fatty acid biosynthesis	1/69	409/38178	0.524719241348229	0.566144444612563	Metabolism; Lipid metabolism	409	1	TRINITY_DN97581_c0_g3_i2;
ko00195	Photosynthesis	3/69	435/38178	0.0443209704818574	0.201906643306239	Metabolism; Energy metabolism	435	3	TRINITY_DN101403_c4_g6_i2;TRINITY_DN101403_c4_g8_i1;TRINITY_DN105973_c2_g5_i3;
ko00945	Stilbenoid, diarylheptanoid and gingerol biosynthesis	1/69	113/38178	0.185118877571883	0.528704595464973	Metabolism; Biosynthesis of other secondary metabolites	113	1	TRINITY_DN104949_c1_g5_i2;
ko00944	Flavone and flavonol biosynthesis	2/69	24/38178	0.000865927593320054	0.0199969718140963	Metabolism; Biosynthesis of other secondary metabolites	24	2	TRINITY_DN99679_c4_g4_i1;TRINITY_DN99679_c4_g4_i3;
ko04550	Signaling pathways regulating pluripotency of stem cells	1/69	182/38178	0.281086419036026	0.528704595464973	Cellular Processes; Cellular community - eukaryotes	182	1	TRINITY_DN101687_c1_g2_i1;
ko00590	Arachidonic acid metabolism	1/69	150/38178	0.238050638246927	0.528704595464973	Metabolism; Lipid metabolism	150	1	TRINITY_DN106610_c0_g1_i3;
ko04350	TGF-beta signaling pathway	1/69	270/38178	0.387465043363907	0.547795406135179	Environmental Information Processing; Signal transduction	270	1	TRINITY_DN100999_c0_g4_i2;
ko04510	Focal adhesion	1/69	428/38178	0.540952055260027	0.568693186299003	Cellular Processes; Cellular community - eukaryotes	428	1	TRINITY_DN101687_c1_g2_i1;
ko00130	Ubiquinone and other terpenoid-quinone biosynthesis	1/69	268/38178	0.385229161393683	0.547795406135179	Metabolism; Metabolism of cofactors and vitamins	268	1	TRINITY_DN104949_c1_g5_i2;
ko00220	Arginine biosynthesis	1/69	225/38178	0.335164439313581	0.547795406135179	Metabolism; Amino acid metabolism	225	1	TRINITY_DN101149_c3_g3_i7;
ko00591	Linoleic acid metabolism	2/69	257/38178	0.0789568528498489	0.294293724258528	Metabolism; Lipid metabolism	257	2	TRINITY_DN106610_c0_g1_i3;TRINITY_DN80068_c1_g1_i1;
ko00460	Cyanoamino acid metabolism	1/69	362/38178	0.482094040188234	0.559727183702285	Metabolism; Metabolism of other amino acids	362	1	TRINITY_DN104527_c4_g2_i3;
ko00592	alpha-Linolenic acid metabolism	2/69	394/38178	0.159394548926064	0.528704595464973	Metabolism; Lipid metabolism	394	2	TRINITY_DN106610_c0_g1_i3;TRINITY_DN80068_c1_g1_i1;
ko03022	Basal transcription factors	1/69	322/38178	0.442866037584687	0.559727183702285	Genetic Information Processing; Transcription	322	1	TRINITY_DN93476_c0_g1_i3;
ko00531	Glycosaminoglycan degradation	1/69	159/38178	0.250404691357183	0.528704595464973	Metabolism; Glycan biosynthesis and metabolism	159	1	TRINITY_DN102055_c0_g1_i2;

## Sheet: Diff_Sig_G2 vs G7
Supplementary Table S5-E. Kyoto Encyclopedia of Genes and Genomes (KEGG) annotation and analysis results for significantly differentially expressed genes between Group-2 and Group-7.
KEGG pathway table					Group-2	Group-2	Group-2	Group-7	Group-7	Group-7
Pathway name	Pathway ID	Gene	KO	Gene name	Ga01.06	Ga01.20	Ga01.08	Ga07.01	Ga09.03	Ga08.01	BaseMean	Log2FoldChange	P-value	Adjusted P-value	Trend
Photosynthesis - antenna proteins	ko00196	TRINITY_DN56324_c0_g1_i1	K08912	LHCB1	2081.16	6110.18	5850.77	5.64769	6.59611	0	2342.39	10.1312	6.99835e-16	4.04873e-11	UP
Glyoxylate and dicarboxylate metabolism	ko00630	TRINITY_DN86416_c1_g2_i1	K01602	rbcS ec:4.1.1.39	833.183	38.7491	6756.83	14.1192	0.549676	1.04718	1274.08	8.93347	7.58313e-07	0.00143056	UP
Carbon fixation in photosynthetic organisms	ko00710	TRINITY_DN86416_c1_g2_i1	K01602	rbcS ec:4.1.1.39	833.183	38.7491	6756.83	14.1192	0.549676	1.04718	1274.08	8.93347	7.58313e-07	0.00143056	UP
Citrate cycle (TCA cycle)	ko00020	TRINITY_DN90034_c1_g5_i1	K00026	MDH2 ec:1.1.1.37	383.624	1233.33	843.738	0.941281	0	0	410.272	11.4455	1.66645e-12	3.70523e-08	UP
Cysteine and methionine metabolism	ko00270	TRINITY_DN90034_c1_g5_i1	K00026	MDH2 ec:1.1.1.37	383.624	1233.33	843.738	0.941281	0	0	410.272	11.4455	1.66645e-12	3.70523e-08	UP
Pyruvate metabolism	ko00620	TRINITY_DN90034_c1_g5_i1	K00026	MDH2 ec:1.1.1.37	383.624	1233.33	843.738	0.941281	0	0	410.272	11.4455	1.66645e-12	3.70523e-08	UP
Glyoxylate and dicarboxylate metabolism	ko00630	TRINITY_DN90034_c1_g5_i1	K00026	MDH2 ec:1.1.1.37	383.624	1233.33	843.738	0.941281	0	0	410.272	11.4455	1.66645e-12	3.70523e-08	UP
Carbon fixation in photosynthetic organisms	ko00710	TRINITY_DN90034_c1_g5_i1	K00026	MDH2 ec:1.1.1.37	383.624	1233.33	843.738	0.941281	0	0	410.272	11.4455	1.66645e-12	3.70523e-08	UP
Photosynthesis - antenna proteins	ko00196	TRINITY_DN95394_c7_g8_i1	K08917	LHCB6	309.297	771.661	1016.87	9.41281	14.2916	3.14155	354.113	6.2678	7.84574e-10	5.9204e-06	UP
NF-kappa B signaling pathway	ko04064	TRINITY_DN105851_c2_g3_i2	K04733	IRAK4 ec:2.7.11.1	309.297	0	630.207	0	0	0	156.584	11.0281	6.19434e-05	0.0360764	UP
Circadian rhythm - plant	ko04712	TRINITY_DN83498_c2_g2_i6	K12129	PRR7	267.338	363.135	376.277	0	0	0	167.792	11.1279	8.61028e-12	1.35853e-07	UP
Glyoxylate and dicarboxylate metabolism	ko00630	TRINITY_DN83846_c0_g1_i4	K01602	rbcS ec:4.1.1.39	252.952	0	1038.8	0	0.549676	0	215.384	10.5411	3.74104e-05	0.0252641	UP
Carbon fixation in photosynthetic organisms	ko00710	TRINITY_DN83846_c0_g1_i4	K01602	rbcS ec:4.1.1.39	252.952	0	1038.8	0	0.549676	0	215.384	10.5411	3.74104e-05	0.0252641	UP
Valine, leucine and isoleucine biosynthesis	ko00290	TRINITY_DN104856_c0_g8_i1	K01703	leuC ec:4.2.1.35 ec:4.2.1.33	246.958	390.812	555.182	0.941281	0	0	198.982	10.4018	4.94741e-11	5.05096e-07	UP
C5-Branched dibasic acid metabolism	ko00660	TRINITY_DN104856_c0_g8_i1	K01703	leuC ec:4.2.1.35 ec:4.2.1.33	246.958	390.812	555.182	0.941281	0	0	198.982	10.4018	4.94741e-11	5.05096e-07	UP
Glucosinolate biosynthesis	ko00966	TRINITY_DN104856_c0_g8_i1	K01703	leuC ec:4.2.1.35 ec:4.2.1.33	246.958	390.812	555.182	0.941281	0	0	198.982	10.4018	4.94741e-11	5.05096e-07	UP
Glyoxylate and dicarboxylate metabolism	ko00630	TRINITY_DN83846_c0_g1_i1	K01602	rbcS ec:4.1.1.39	220.584	0	1666.7	0	0	0	314.547	12.0344	2.91869e-05	0.021648	UP
Carbon fixation in photosynthetic organisms	ko00710	TRINITY_DN83846_c0_g1_i1	K01602	rbcS ec:4.1.1.39	220.584	0	1666.7	0	0	0	314.547	12.0344	2.91869e-05	0.021648	UP
Circadian rhythm - plant	ko04712	TRINITY_DN89699_c0_g1_i1	K12121	PHYB	157.046	173.817	120.039	0	0	0	75.1505	9.9691	1.28701e-09	8.59119e-06	UP
NF-kappa B signaling pathway	ko04064	TRINITY_DN90051_c0_g2_i6	K04733	IRAK4 ec:2.7.11.1	117.485	48.7132	188.139	0	0	0	59.0561	9.62129	4.4463e-08	0.000160769	UP
MAPK signaling pathway - plant	ko04016	TRINITY_DN106448_c0_g5_i2	K14514	EIN3	115.087	197.067	155.82	11.2954	10.9935	16.7549	84.503	3.5904	7.17423e-06	0.00810439	UP
Plant hormone signal transduction	ko04075	TRINITY_DN106448_c0_g5_i2	K14514	EIN3	115.087	197.067	155.82	11.2954	10.9935	16.7549	84.503	3.5904	7.17423e-06	0.00810439	UP
Photosynthesis - antenna proteins	ko00196	TRINITY_DN98660_c2_g4_i1	K08912	LHCB1	88.713	522.559	455.919	0	0	0	177.865	11.2121	6.68009e-10	5.26992e-06	UP
Amino sugar and nucleotide sugar metabolism	ko00520	TRINITY_DN76737_c0_g1_i1	K13648	GAUT ec:2.4.1.43	83.9177	28.7851	28.8556	0	1.09935	0	23.7763	6.66993	4.95839e-05	0.0306252	UP
Aminoacyl-tRNA biosynthesis	ko00970	TRINITY_DN101040_c0_g5_i15	K01883	CARS ec:6.1.1.16	80.3212	60.8915	93.4922	0	0	0	39.1175	9.02705	6.04945e-08	0.000205869	UP
NF-kappa B signaling pathway	ko04064	TRINITY_DN90051_c0_g2_i12	K04733	IRAK4 ec:2.7.11.1	67.1342	79.7125	50.7859	3.76513	0	2.09437	33.9153	5.15499	7.75138e-05	0.0418085	UP
Carotenoid biosynthesis	ko00906	TRINITY_DN93134_c3_g6_i12	K15746	crtZ ec:1.14.13.129	61.14	328.814	330.108	0	0	0	120.01	10.6445	4.54162e-09	2.38859e-05	UP
Arginine biosynthesis	ko00220	TRINITY_DN101149_c3_g3_i7	K14272	GGAT ec:2.6.1.44 ec:2.6.1.2 ec:2.6.1.4	41.9589	55.3559	34.6267	0	1.64903	0	22.2651	6.03589	4.68039e-05	0.0292201	UP
Alanine, aspartate and glutamate metabolism	ko00250	TRINITY_DN101149_c3_g3_i7	K14272	GGAT ec:2.6.1.44 ec:2.6.1.2 ec:2.6.1.4	41.9589	55.3559	34.6267	0	1.64903	0	22.2651	6.03589	4.68039e-05	0.0292201	UP
Glycine, serine and threonine metabolism	ko00260	TRINITY_DN101149_c3_g3_i7	K14272	GGAT ec:2.6.1.44 ec:2.6.1.2 ec:2.6.1.4	41.9589	55.3559	34.6267	0	1.64903	0	22.2651	6.03589	4.68039e-05	0.0292201	UP
Glyoxylate and dicarboxylate metabolism	ko00630	TRINITY_DN101149_c3_g3_i7	K14272	GGAT ec:2.6.1.44 ec:2.6.1.2 ec:2.6.1.4	41.9589	55.3559	34.6267	0	1.64903	0	22.2651	6.03589	4.68039e-05	0.0292201	UP
Carbon fixation in photosynthetic organisms	ko00710	TRINITY_DN101149_c3_g3_i7	K14272	GGAT ec:2.6.1.44 ec:2.6.1.2 ec:2.6.1.4	41.9589	55.3559	34.6267	0	1.64903	0	22.2651	6.03589	4.68039e-05	0.0292201	UP
NF-kappa B signaling pathway	ko04064	TRINITY_DN90051_c0_g2_i9	K04733	IRAK4 ec:2.7.11.1	35.9647	101.855	13.8507	0	0	0	25.2784	8.39756	1.00443e-05	0.00979369	UP
Arachidonic acid metabolism	ko00590	TRINITY_DN104640_c0_g1_i5	K05309	PTGES2 ec:5.3.99.3	27.573	36.5349	38.0894	0	0	0	17.0329	7.82778	5.00757e-06	0.00616386	UP
Plant-pathogen interaction	ko04626	TRINITY_DN101689_c1_g1_i2	K13412	CPK ec:2.7.11.1	27.573	19.9281	24.2387	0	0	0	11.9566	7.31688	2.98628e-05	0.022055	UP
Starch and sucrose metabolism	ko00500	TRINITY_DN100397_c0_g2_i3	K00688	PYG ec:2.4.1.1	25.1753	18.821	13.8507	21.6495	4382.57	2275.53	1122.93	-6.85166	4.59231e-06	0.00590394	DOWN
Biofilm formation - Escherichia coli	ko02026	TRINITY_DN100397_c0_g2_i3	K00688	PYG ec:2.4.1.1	25.1753	18.821	13.8507	21.6495	4382.57	2275.53	1122.93	-6.85166	4.59231e-06	0.00590394	DOWN
Necroptosis	ko04217	TRINITY_DN100397_c0_g2_i3	K00688	PYG ec:2.4.1.1	25.1753	18.821	13.8507	21.6495	4382.57	2275.53	1122.93	-6.85166	4.59231e-06	0.00590394	DOWN
Terpenoid backbone biosynthesis	ko00900	TRINITY_DN92845_c0_g1_i5	K12742	ispS ec:4.2.3.27	19.1812	26.5708	40.3979	0	0	0	14.3583	7.58134	1.72183e-05	0.0143672	UP
Endocytosis	ko04144	TRINITY_DN82237_c0_g1_i1	K07901	RAB8A	10.7894	2.21423	1.15422	138.368	90.6966	92.1521	55.8958	-4.51155	8.09611e-05	0.0422226	DOWN
AMPK signaling pathway	ko04152	TRINITY_DN82237_c0_g1_i1	K07901	RAB8A	10.7894	2.21423	1.15422	138.368	90.6966	92.1521	55.8958	-4.51155	8.09611e-05	0.0422226	DOWN
Tight junction	ko04530	TRINITY_DN82237_c0_g1_i1	K07901	RAB8A	10.7894	2.21423	1.15422	138.368	90.6966	92.1521	55.8958	-4.51155	8.09611e-05	0.0422226	DOWN
Ribosome biogenesis in eukaryotes	ko03008	TRINITY_DN97475_c4_g1_i2	K07936	RAN	9.59059	12.1783	19.6218	165.666	222.619	144.511	95.6977	-3.68639	8.65478e-06	0.00878425	DOWN
RNA transport	ko03013	TRINITY_DN97475_c4_g1_i2	K07936	RAN	9.59059	12.1783	19.6218	165.666	222.619	144.511	95.6977	-3.68639	8.65478e-06	0.00878425	DOWN
Aminoacyl-tRNA biosynthesis	ko00970	TRINITY_DN81457_c1_g1_i2	K01883	CARS ec:6.1.1.16	4.7953	8.85694	4.6169	134.603	69.8089	165.455	64.6894	-4.33476	4.72155e-06	0.00602546	DOWN
Plant-pathogen interaction	ko04626	TRINITY_DN91765_c0_g2_i1	K13436	PTI1 ec:2.7.11.1	4.7953	2.21423	4.6169	108.247	50.0205	105.765	45.9433	-4.50786	7.19111e-06	0.00810439	DOWN
Ubiquinone and other terpenoid-quinone biosynthesis	ko00130	TRINITY_DN86733_c1_g2_i2	K14760	AAE14 ec:6.2.1.26	3.59647	0	0	74.3612	56.6166	173.832	51.4011	-6.42914	3.7889e-05	0.0252944	DOWN
One carbon pool by folate	ko00670	TRINITY_DN96527_c1_g1_i7	K01934	MTHFS ec:6.3.3.2	3.59647	0	3.46267	76.2438	70.3585	124.615	46.3794	-5.27421	1.43916e-05	0.0126791	DOWN
Cell cycle	ko04110	TRINITY_DN100999_c0_g4_i2	K03094	SKP1	3.59647	1.10712	2.30845	2.82384	163.254	555.007	121.349	-6.6884	5.34046e-05	0.0319614	DOWN
Oocyte meiosis	ko04114	TRINITY_DN100999_c0_g4_i2	K03094	SKP1	3.59647	1.10712	2.30845	2.82384	163.254	555.007	121.349	-6.6884	5.34046e-05	0.0319614	DOWN
Ubiquitin mediated proteolysis	ko04120	TRINITY_DN100999_c0_g4_i2	K03094	SKP1	3.59647	1.10712	2.30845	2.82384	163.254	555.007	121.349	-6.6884	5.34046e-05	0.0319614	DOWN
Protein processing in endoplasmic reticulum	ko04141	TRINITY_DN100999_c0_g4_i2	K03094	SKP1	3.59647	1.10712	2.30845	2.82384	163.254	555.007	121.349	-6.6884	5.34046e-05	0.0319614	DOWN
Wnt signaling pathway	ko04310	TRINITY_DN100999_c0_g4_i2	K03094	SKP1	3.59647	1.10712	2.30845	2.82384	163.254	555.007	121.349	-6.6884	5.34046e-05	0.0319614	DOWN
TGF-beta signaling pathway	ko04350	TRINITY_DN100999_c0_g4_i2	K03094	SKP1	3.59647	1.10712	2.30845	2.82384	163.254	555.007	121.349	-6.6884	5.34046e-05	0.0319614	DOWN
Plant-pathogen interaction	ko04626	TRINITY_DN95014_c1_g4_i2	K13436	PTI1 ec:2.7.11.1	2.39765	2.21423	6.92535	71.5374	153.36	52.3592	48.1322	-4.5895	2.69225e-05	0.0202278	DOWN
Oxidative phosphorylation	ko00190	TRINITY_DN101403_c4_g6_i2	K02115	ATPF1G	1.19882	0	1.15422	261.676	1021.3	0	214.221	-9.10045	8.51167e-05	0.0435773	DOWN
Photosynthesis	ko00195	TRINITY_DN101403_c4_g6_i2	K02115	ATPF1G	1.19882	0	1.15422	261.676	1021.3	0	214.221	-9.10045	8.51167e-05	0.0435773	DOWN
Monobactam biosynthesis	ko00261	TRINITY_DN90745_c0_g5_i4	K01714	dapA ec:4.3.3.7	1.19882	0	0	76.2438	34.0799	65.9725	29.5825	-7.15104	1.05125e-05	0.0100802	DOWN
Lysine biosynthesis	ko00300	TRINITY_DN90745_c0_g5_i4	K01714	dapA ec:4.3.3.7	1.19882	0	0	76.2438	34.0799	65.9725	29.5825	-7.15104	1.05125e-05	0.0100802	DOWN
Flavonoid biosynthesis	ko00941	TRINITY_DN99679_c4_g4_i1	K05280	E1.14.13.21 ec:1.14.13.21	1.19882	0	0	105.424	46.7225	230.38	63.9542	-8.26905	1.17266e-06	0.0020151	DOWN
Flavone and flavonol biosynthesis	ko00944	TRINITY_DN99679_c4_g4_i1	K05280	E1.14.13.21 ec:1.14.13.21	1.19882	0	0	105.424	46.7225	230.38	63.9542	-8.26905	1.17266e-06	0.0020151	DOWN
Protein processing in endoplasmic reticulum	ko04141	TRINITY_DN107426_c8_g8_i2	K13525	VCP	1.19882	14.3925	11.5422	89.4217	157.757	1349.82	270.689	-5.87654	3.99215e-05	0.0259172	DOWN
Tight junction	ko04530	TRINITY_DN108340_c2_g5_i7	K09489	HSPA4	1.19882	0	0	23.532	54.4179	48.1704	21.2199	-6.67066	4.88486e-05	0.0303873	DOWN
Glycolysis / Gluconeogenesis	ko00010	TRINITY_DN102384_c1_g1_i3	K15633	gpmI ec:5.4.2.12	0	0	0	60.242	36.2786	85.869	30.3983	-8.16205	1.96487e-06	0.00296538	DOWN
Citrate cycle (TCA cycle)	ko00020	TRINITY_DN89603_c2_g5_i1	K01681	ACO ec:4.2.1.3	0	0	0	56.4769	26.3845	51.312	22.3622	-7.7189	7.81939e-06	0.00848636	DOWN
Citrate cycle (TCA cycle)	ko00020	TRINITY_DN90375_c0_g1_i2	K00031	IDH1 ec:1.1.1.42	0	0	0	102.6	54.9676	85.869	40.5727	-8.57923	3.23801e-07	0.000769839	DOWN
Ubiquinone and other terpenoid-quinone biosynthesis	ko00130	TRINITY_DN104949_c1_g5_i2	K00487	CYP73A ec:1.14.13.11	0	1.10712	0	153.429	50.5702	29.3211	39.0712	-7.55658	1.34589e-05	0.0121031	DOWN
Ubiquinone and other terpenoid-quinone biosynthesis	ko00130	TRINITY_DN96365_c0_g1_i4	K00815	TAT ec:2.6.1.5	0	1.10712	0	73.42	30.7819	65.9725	28.5469	-7.09986	1.37186e-05	0.0122731	DOWN
Photosynthesis - antenna proteins	ko00196	TRINITY_DN87486_c3_g2_i2	K08914	LHCB3	0	0	0	2568.76	404.012	279.598	542.061	-12.3198	2.35788e-10	2.04615e-06	DOWN
Purine metabolism	ko00230	TRINITY_DN96246_c0_g1_i4	K14977	ylbA ec:3.5.3.26	0	0	0	43.2989	30.7819	48.1704	20.3752	-7.58505	8.37275e-06	0.00859857	DOWN
Glycine, serine and threonine metabolism	ko00260	TRINITY_DN102384_c1_g1_i3	K15633	gpmI ec:5.4.2.12	0	0	0	60.242	36.2786	85.869	30.3983	-8.16205	1.96487e-06	0.00296538	DOWN
Glycine, serine and threonine metabolism	ko00260	TRINITY_DN96669_c1_g5_i4	K12235	SRR ec:5.1.1.18	0	0	0	22.5908	36.8283	29.3211	14.79	-7.12545	3.93491e-05	0.0257877	DOWN
Cysteine and methionine metabolism	ko00270	TRINITY_DN103920_c1_g1_i6	K21456	GSS ec:6.3.2.3	0	0	0	21.6495	175.896	33.5099	38.5093	-8.5067	1.21153e-05	0.0111846	DOWN
Cysteine and methionine metabolism	ko00270	TRINITY_DN96365_c0_g1_i4	K00815	TAT ec:2.6.1.5	0	1.10712	0	73.42	30.7819	65.9725	28.5469	-7.09986	1.37186e-05	0.0122731	DOWN
Valine, leucine and isoleucine biosynthesis	ko00290	TRINITY_DN103217_c0_g1_i4	K00052	leuB ec:1.1.1.85	0	0	0	1271.67	717.877	0	331.591	-11.6107	3.78925e-05	0.0252944	DOWN
Histidine metabolism	ko00340	TRINITY_DN102670_c2_g5_i1	K00765	hisG ec:2.4.2.17	0	0	0	114.836	108.836	2.09437	37.6278	-8.47199	9.43787e-05	0.0468005	DOWN
Tyrosine metabolism	ko00350	TRINITY_DN96365_c0_g1_i4	K00815	TAT ec:2.6.1.5	0	1.10712	0	73.42	30.7819	65.9725	28.5469	-7.09986	1.37186e-05	0.0122731	DOWN
Phenylalanine metabolism	ko00360	TRINITY_DN104949_c1_g5_i2	K00487	CYP73A ec:1.14.13.11	0	1.10712	0	153.429	50.5702	29.3211	39.0712	-7.55658	1.34589e-05	0.0121031	DOWN
Phenylalanine metabolism	ko00360	TRINITY_DN96365_c0_g1_i4	K00815	TAT ec:2.6.1.5	0	1.10712	0	73.42	30.7819	65.9725	28.5469	-7.09986	1.37186e-05	0.0122731	DOWN
Phenylalanine, tyrosine and tryptophan biosynthesis	ko00400	TRINITY_DN96365_c0_g1_i4	K00815	TAT ec:2.6.1.5	0	1.10712	0	73.42	30.7819	65.9725	28.5469	-7.09986	1.37186e-05	0.0122731	DOWN
Novobiocin biosynthesis	ko00401	TRINITY_DN96365_c0_g1_i4	K00815	TAT ec:2.6.1.5	0	1.10712	0	73.42	30.7819	65.9725	28.5469	-7.09986	1.37186e-05	0.0122731	DOWN
Glutathione metabolism	ko00480	TRINITY_DN103920_c1_g1_i6	K21456	GSS ec:6.3.2.3	0	0	0	21.6495	175.896	33.5099	38.5093	-8.5067	1.21153e-05	0.0111846	DOWN
Glutathione metabolism	ko00480	TRINITY_DN90375_c0_g1_i2	K00031	IDH1 ec:1.1.1.42	0	0	0	102.6	54.9676	85.869	40.5727	-8.57923	3.23801e-07	0.000769839	DOWN
Glutathione metabolism	ko00480	TRINITY_DN94839_c0_g2_i3	K00799	GST ec:2.5.1.18	0	0	0	350.157	179.744	189.54	119.907	-10.1432	1.20765e-09	8.3839e-06	DOWN
Amino sugar and nucleotide sugar metabolism	ko00520	TRINITY_DN76737_c0_g1_i2	K13648	GAUT ec:2.4.1.43	0	0	0	64.0071	64.3121	42.9345	28.5423	-8.07319	1.56546e-06	0.00251572	DOWN
Glycerolipid metabolism	ko00561	TRINITY_DN88650_c0_g1_i1	K01054	MGLL ec:3.1.1.23	0	0	0	34.8274	34.6296	14.6606	14.0196	-7.04879	7.75668e-05	0.0418085	DOWN
Arachidonic acid metabolism	ko00590	TRINITY_DN104640_c0_g1_i4	K05309	PTGES2 ec:5.3.99.3	0	0	0	19.7669	78.6037	24.0852	20.4093	-7.59197	3.84015e-05	0.025536	DOWN
Glyoxylate and dicarboxylate metabolism	ko00630	TRINITY_DN89603_c2_g5_i1	K01681	ACO ec:4.2.1.3	0	0	0	56.4769	26.3845	51.312	22.3622	-7.7189	7.81939e-06	0.00848636	DOWN
C5-Branched dibasic acid metabolism	ko00660	TRINITY_DN103217_c0_g1_i4	K00052	leuB ec:1.1.1.85	0	0	0	1271.67	717.877	0	331.591	-11.6107	3.78925e-05	0.0252944	DOWN
Methane metabolism	ko00680	TRINITY_DN102384_c1_g1_i3	K15633	gpmI ec:5.4.2.12	0	0	0	60.242	36.2786	85.869	30.3983	-8.16205	1.96487e-06	0.00296538	DOWN
Carbon fixation pathways in prokaryotes	ko00720	TRINITY_DN89603_c2_g5_i1	K01681	ACO ec:4.2.1.3	0	0	0	56.4769	26.3845	51.312	22.3622	-7.7189	7.81939e-06	0.00848636	DOWN
Carbon fixation pathways in prokaryotes	ko00720	TRINITY_DN90375_c0_g1_i2	K00031	IDH1 ec:1.1.1.42	0	0	0	102.6	54.9676	85.869	40.5727	-8.57923	3.23801e-07	0.000769839	DOWN
Monoterpenoid biosynthesis	ko00902	TRINITY_DN107520_c3_g3_i1	K15095	E1.1.1.208 ec:1.1.1.208	0	0	0	112.954	107.737	5.23592	37.6544	-8.47312	3.43852e-05	0.0242466	DOWN
Phenylpropanoid biosynthesis	ko00940	TRINITY_DN104949_c1_g5_i2	K00487	CYP73A ec:1.14.13.11	0	1.10712	0	153.429	50.5702	29.3211	39.0712	-7.55658	1.34589e-05	0.0121031	DOWN
Phenylpropanoid biosynthesis	ko00940	TRINITY_DN105267_c0_g1_i1	K18368	CSE ec:3.1.1.-	0	1.10712	0	224.966	239.109	168.596	105.63	-8.99633	7.5025e-09	3.72034e-05	DOWN
Flavonoid biosynthesis	ko00941	TRINITY_DN104949_c1_g5_i2	K00487	CYP73A ec:1.14.13.11	0	1.10712	0	153.429	50.5702	29.3211	39.0712	-7.55658	1.34589e-05	0.0121031	DOWN
Stilbenoid, diarylheptanoid and gingerol biosynthesis	ko00945	TRINITY_DN104949_c1_g5_i2	K00487	CYP73A ec:1.14.13.11	0	1.10712	0	153.429	50.5702	29.3211	39.0712	-7.55658	1.34589e-05	0.0121031	DOWN
Isoquinoline alkaloid biosynthesis	ko00950	TRINITY_DN96365_c0_g1_i4	K00815	TAT ec:2.6.1.5	0	1.10712	0	73.42	30.7819	65.9725	28.5469	-7.09986	1.37186e-05	0.0122731	DOWN
Tropane, piperidine and pyridine alkaloid biosynthesis	ko00960	TRINITY_DN96365_c0_g1_i4	K00815	TAT ec:2.6.1.5	0	1.10712	0	73.42	30.7819	65.9725	28.5469	-7.09986	1.37186e-05	0.0122731	DOWN
Metabolism of xenobiotics by cytochrome P450	ko00980	TRINITY_DN94839_c0_g2_i3	K00799	GST ec:2.5.1.18	0	0	0	350.157	179.744	189.54	119.907	-10.1432	1.20765e-09	8.3839e-06	DOWN
Ribosome	ko03010	TRINITY_DN79475_c0_g4_i2	K02943	RP-LP2	0	0	0	226.849	104.988	15.7077	57.9241	-9.09376	3.35874e-06	0.00462648	DOWN
Ribosome	ko03010	TRINITY_DN88054_c1_g1_i1	K02938	RP-L8e	0	0	0	84.7153	32.9806	50.2648	27.9934	-8.04346	3.42055e-06	0.004638	DOWN
Ribosome	ko03010	TRINITY_DN94038_c3_g5_i1	K02988	RP-S5	0	0	0	132.721	76.9547	80.6331	48.3847	-8.83372	1.27617e-07	0.000357242	DOWN
Ribosome	ko03010	TRINITY_DN94038_c3_g5_i4	K02988	RP-S5	0	0	2.30845	3799.01	2248.72	1416.84	1244.48	-11.6601	3.18161e-14	9.20322e-10	DOWN
mRNA surveillance pathway	ko03015	TRINITY_DN89398_c3_g1_i4	K03456	PPP2R1	0	0	0	42.3577	25.8348	78.5387	24.4552	-7.84765	8.45252e-06	0.00862943	DOWN
mRNA surveillance pathway	ko03015	TRINITY_DN92475_c5_g2_i5	K14407	CSTF2	0	0	0	63.0659	34.0799	145.558	40.4507	-8.57423	1.71902e-06	0.00272476	DOWN
RNA degradation	ko03018	TRINITY_DN98242_c1_g3_i3	K12605	CNOT2	0	0	0	31.0623	9.89417	64.9254	17.647	-7.37571	9.79551e-05	0.0480251	DOWN
Spliceosome	ko03040	TRINITY_DN105586_c1_g10_i2	K12741	HNRNPA1_3	0	0	0	51.7705	28.5832	15.7077	16.0102	-7.2386	5.92814e-05	0.0348771	DOWN
Spliceosome	ko03040	TRINITY_DN96710_c1_g1_i7	K12857	SNRNP40	0	0	0	290.856	69.2592	470.185	138.383	-10.3496	1.51228e-08	6.40165e-05	DOWN
Protein export	ko03060	TRINITY_DN95029_c1_g1_i4	K13431	SRPR	0	0	0	0	704.685	1754.03	409.786	-11.9162	3.00835e-05	0.0221238	DOWN
MAPK signaling pathway - plant	ko04016	TRINITY_DN100756_c2_g4_i7	K13422	MYC2	0	3.32135	4.6169	151.546	100.041	86.9162	57.7403	-5.40596	6.22162e-06	0.00724706	DOWN
NF-kappa B signaling pathway	ko04064	TRINITY_DN90051_c0_g2_i13	K04733	IRAK4 ec:2.7.11.1	0	0	0	188.256	216.572	12.5662	69.5658	-9.35842	2.58768e-06	0.00377406	DOWN
NF-kappa B signaling pathway	ko04064	TRINITY_DN90051_c0_g2_i3	K04733	IRAK4 ec:2.7.11.1	0	0	0	121.425	160.505	107.86	64.9651	-9.25957	1.89799e-08	7.66072e-05	DOWN
FoxO signaling pathway	ko04068	TRINITY_DN104172_c0_g1_i3	K04564	SOD2 ec:1.15.1.1	0	0	0	53.653	27.4838	20.9437	17.0134	-7.32576	3.53728e-05	0.0246556	DOWN
Sphingolipid signaling pathway	ko04071	TRINITY_DN89398_c3_g1_i4	K03456	PPP2R1	0	0	0	42.3577	25.8348	78.5387	24.4552	-7.84765	8.45252e-06	0.00862943	DOWN
Plant hormone signal transduction	ko04075	TRINITY_DN100333_c2_g3_i1	K14486	K14486	0	0	1.15422	29.1797	30.2322	50.2648	18.4718	-6.46637	7.05043e-05	0.0394729	DOWN
Plant hormone signal transduction	ko04075	TRINITY_DN100756_c2_g4_i7	K13422	MYC2	0	3.32135	4.6169	151.546	100.041	86.9162	57.7403	-5.40596	6.22162e-06	0.00724706	DOWN
Cell cycle	ko04110	TRINITY_DN103094_c0_g5_i6	K06067	HDAC1_2 ec:3.5.1.98	0	0	0	24.4733	156.108	34.557	35.8564	-8.40384	9.9335e-06	0.00974033	DOWN
Cell cycle	ko04110	TRINITY_DN103782_c4_g1_i6	K03347	CUL1	0	0	0	150.605	50.5702	64.9254	44.3501	-8.70778	6.04464e-07	0.00124608	DOWN
Oocyte meiosis	ko04114	TRINITY_DN103782_c4_g1_i6	K03347	CUL1	0	0	0	150.605	50.5702	64.9254	44.3501	-8.70778	6.04464e-07	0.00124608	DOWN
Oocyte meiosis	ko04114	TRINITY_DN89398_c3_g1_i4	K03456	PPP2R1	0	0	0	42.3577	25.8348	78.5387	24.4552	-7.84765	8.45252e-06	0.00862943	DOWN
Ubiquitin mediated proteolysis	ko04120	TRINITY_DN103782_c4_g1_i6	K03347	CUL1	0	0	0	150.605	50.5702	64.9254	44.3501	-8.70778	6.04464e-07	0.00124608	DOWN
Mitophagy - animal	ko04137	TRINITY_DN100554_c2_g1_i1	K07870	RHOT1 ec:3.6.5.-	0	0	0	211.788	185.791	189.54	97.8532	-9.85005	1.38806e-09	8.77354e-06	DOWN
Protein processing in endoplasmic reticulum	ko04141	TRINITY_DN103782_c4_g1_i6	K03347	CUL1	0	0	0	150.605	50.5702	64.9254	44.3501	-8.70778	6.04464e-07	0.00124608	DOWN
Protein processing in endoplasmic reticulum	ko04141	TRINITY_DN86390_c1_g1_i4	K13993	HSP20	0	0	0	71.5374	34.6296	97.388	33.9258	-8.32041	1.56425e-06	0.00251572	DOWN
Lysosome	ko04142	TRINITY_DN81664_c0_g2_i2	K04646	CLTC	0	0	0	98.8345	113.233	86.9162	49.8307	-8.87685	6.98536e-08	0.000228748	DOWN
Lysosome	ko04142	TRINITY_DN95609_c1_g3_i8	K12394	AP1S1_2	0	0	0	163.783	46.1728	64.9254	45.8135	-8.75456	7.58211e-07	0.00143056	DOWN
Endocytosis	ko04144	TRINITY_DN81664_c0_g2_i2	K04646	CLTC	0	0	0	98.8345	113.233	86.9162	49.8307	-8.87685	6.98536e-08	0.000228748	DOWN
Endocytosis	ko04144	TRINITY_DN95593_c6_g4_i3	K12183	TSG101	0	0	0	86.5979	35.1793	8.37746	21.6924	-7.67673	8.30453e-05	0.0428963	DOWN
Peroxisome	ko04146	TRINITY_DN104172_c0_g1_i3	K04564	SOD2 ec:1.15.1.1	0	0	0	53.653	27.4838	20.9437	17.0134	-7.32576	3.53728e-05	0.0246556	DOWN
Peroxisome	ko04146	TRINITY_DN90375_c0_g1_i2	K00031	IDH1 ec:1.1.1.42	0	0	0	102.6	54.9676	85.869	40.5727	-8.57923	3.23801e-07	0.000769839	DOWN
PI3K-Akt signaling pathway	ko04151	TRINITY_DN89398_c3_g1_i4	K03456	PPP2R1	0	0	0	42.3577	25.8348	78.5387	24.4552	-7.84765	8.45252e-06	0.00862943	DOWN
AMPK signaling pathway	ko04152	TRINITY_DN89398_c3_g1_i4	K03456	PPP2R1	0	0	0	42.3577	25.8348	78.5387	24.4552	-7.84765	8.45252e-06	0.00862943	DOWN
Ferroptosis	ko04216	TRINITY_DN103920_c1_g1_i6	K21456	GSS ec:6.3.2.3	0	0	0	21.6495	175.896	33.5099	38.5093	-8.5067	1.21153e-05	0.0111846	DOWN
Wnt signaling pathway	ko04310	TRINITY_DN103782_c4_g1_i6	K03347	CUL1	0	0	0	150.605	50.5702	64.9254	44.3501	-8.70778	6.04464e-07	0.00124608	DOWN
Notch signaling pathway	ko04330	TRINITY_DN103094_c0_g5_i6	K06067	HDAC1_2 ec:3.5.1.98	0	0	0	24.4733	156.108	34.557	35.8564	-8.40384	9.9335e-06	0.00974033	DOWN
Hedgehog signaling pathway	ko04340	TRINITY_DN103782_c4_g1_i6	K03347	CUL1	0	0	0	150.605	50.5702	64.9254	44.3501	-8.70778	6.04464e-07	0.00124608	DOWN
TGF-beta signaling pathway	ko04350	TRINITY_DN103782_c4_g1_i6	K03347	CUL1	0	0	0	150.605	50.5702	64.9254	44.3501	-8.70778	6.04464e-07	0.00124608	DOWN
TGF-beta signaling pathway	ko04350	TRINITY_DN89398_c3_g1_i4	K03456	PPP2R1	0	0	0	42.3577	25.8348	78.5387	24.4552	-7.84765	8.45252e-06	0.00862943	DOWN
Hippo signaling pathway	ko04390	TRINITY_DN89398_c3_g1_i4	K03456	PPP2R1	0	0	0	42.3577	25.8348	78.5387	24.4552	-7.84765	8.45252e-06	0.00862943	DOWN
Tight junction	ko04530	TRINITY_DN108340_c2_g5_i3	K09489	HSPA4	0	0	0	67.7723	72.0076	24.0852	27.3108	-8.01025	5.41548e-06	0.00657273	DOWN
Tight junction	ko04530	TRINITY_DN108340_c2_g6_i3	K09489	HSPA4	0	0	1.15422	69.6548	53.8683	13.6134	23.0484	-6.79155	9.01948e-05	0.045374	DOWN
Tight junction	ko04530	TRINITY_DN89398_c3_g1_i4	K03456	PPP2R1	0	0	0	42.3577	25.8348	78.5387	24.4552	-7.84765	8.45252e-06	0.00862943	DOWN
Plant-pathogen interaction	ko04626	TRINITY_DN101689_c1_g1_i5	K13412	CPK ec:2.7.11.1	0	0	0	18.8256	23.0864	55.5007	16.2355	-7.25656	5.65691e-05	0.0337389	DOWN
Plant-pathogen interaction	ko04626	TRINITY_DN73589_c0_g1_i1	K13412	CPK ec:2.7.11.1	0	0	0	28.2384	35.1793	53.4063	19.4707	-7.51995	1.2632e-05	0.0115388	DOWN
Circadian rhythm - plant	ko04712	TRINITY_DN89699_c0_g1_i2	K12121	PHYB	0	0	0	396.279	694.791	416.779	251.308	-11.211	1.03089e-11	1.49099e-07	DOWN
KEGG pathway stat
ID	Description	GeneRatio	BgRatio	P-value	Adjusted P-value	Pathway class	Total number genes	Number of target genes	Target gene list
ko00970	Aminoacyl-tRNA biosynthesis	2/80	453/38178	0.2454343088079	0.412775882995104	Genetic Information Processing; Translation	453	2	TRINITY_DN101040_c0_g5_i15;TRINITY_DN81457_c1_g1_i2;
ko00670	One carbon pool by folate	1/80	161/38178	0.287112350587351	0.449555302891928	Metabolism; Metabolism of cofactors and vitamins	161	1	TRINITY_DN96527_c1_g1_i7;
ko04216	Ferroptosis	1/80	230/38178	0.38363312681719	0.489462954904691	Cellular Processes; Cell growth and death	230	1	TRINITY_DN103920_c1_g1_i6;
ko00660	C5-Branched dibasic acid metabolism	2/80	56/38178	0.00620562764219254	0.142610241106185	Metabolism; Carbohydrate metabolism	56	2	TRINITY_DN103217_c0_g1_i4;TRINITY_DN104856_c0_g8_i1;
ko00360	Phenylalanine metabolism	2/80	349/38178	0.166217161141726	0.410002330816257	Metabolism; Amino acid metabolism	349	2	TRINITY_DN104949_c1_g5_i2;TRINITY_DN96365_c0_g1_i4;
ko00196	Photosynthesis - antenna proteins	4/80	372/38178	0.00784444339153168	0.142610241106185	Metabolism; Energy metabolism	372	4	TRINITY_DN56324_c0_g1_i1;TRINITY_DN87486_c3_g2_i2;TRINITY_DN95394_c7_g8_i1;TRINITY_DN98660_c2_g4_i1;
ko04137	Mitophagy - animal	1/80	274/38178	0.438319473020042	0.506806890679423	Cellular Processes; Transport and catabolism	274	1	TRINITY_DN100554_c2_g1_i1;
ko04340	Hedgehog signaling pathway	1/80	229/38178	0.382331023517536	0.489462954904691	Environmental Information Processing; Signal transduction	229	1	TRINITY_DN103782_c4_g1_i6;
ko02026	Biofilm formation - Escherichia coli	1/80	110/38178	0.206317240194705	0.411499671442333	Cellular Processes; Cellular community - prokaryotes	110	1	TRINITY_DN100397_c0_g2_i3;
ko00960	Tropane, piperidine and pyridine alkaloid biosynthesis	1/80	164/38178	0.291603439713683	0.449555302891928	Metabolism; Biosynthesis of other secondary metabolites	164	1	TRINITY_DN96365_c0_g1_i4;
ko00950	Isoquinoline alkaloid biosynthesis	1/80	184/38178	0.320838194686561	0.462669916212901	Metabolism; Biosynthesis of other secondary metabolites	184	1	TRINITY_DN96365_c0_g1_i4;
ko00941	Flavonoid biosynthesis	2/80	136/38178	0.0332225162075997	0.170534046101867	Metabolism; Biosynthesis of other secondary metabolites	136	2	TRINITY_DN104949_c1_g5_i2;TRINITY_DN99679_c4_g4_i1;
ko00720	Carbon fixation pathways in prokaryotes	2/80	318/38178	0.143592538673473	0.379494566494178	Metabolism; Energy metabolism	318	2	TRINITY_DN89603_c2_g5_i1;TRINITY_DN90375_c0_g1_i2;
ko04712	Circadian rhythm - plant	3/80	249/38178	0.015578304014149	0.142610241106185	Organismal Systems; Environmental adaptation	249	3	TRINITY_DN83498_c2_g2_i6;TRINITY_DN89699_c0_g1_i1;TRINITY_DN89699_c0_g1_i2;
ko00350	Tyrosine metabolism	1/80	307/38178	0.476163032306529	0.533879763495199	Metabolism; Amino acid metabolism	307	1	TRINITY_DN96365_c0_g1_i4;
ko00340	Histidine metabolism	1/80	133/38178	0.243816240352152	0.412775882995104	Metabolism; Amino acid metabolism	133	1	TRINITY_DN102670_c2_g5_i1;
ko00290	Valine, leucine and isoleucine biosynthesis	2/80	124/38178	0.0280446453487968	0.170534046101867	Metabolism; Amino acid metabolism	124	2	TRINITY_DN103217_c0_g1_i4;TRINITY_DN104856_c0_g8_i1;
ko00980	Metabolism of xenobiotics by cytochrome P450	1/80	264/38178	0.426327647546772	0.506806890679423	Metabolism; Xenobiotics biodegradation and metabolism	264	1	TRINITY_DN94839_c0_g2_i3;
ko00261	Monobactam biosynthesis	1/80	64/38178	0.12572504647441	0.357832824581013	Metabolism; Biosynthesis of other secondary metabolites	64	1	TRINITY_DN90745_c0_g5_i4;
ko03060	Protein export	1/80	256/38178	0.416552453225665	0.506806890679423	Genetic Information Processing; Folding, sorting and degradation	256	1	TRINITY_DN95029_c1_g1_i4;
ko04330	Notch signaling pathway	1/80	134/38178	0.245406323169128	0.412775882995104	Environmental Information Processing; Signal transduction	134	1	TRINITY_DN103094_c0_g5_i6;
ko00020	Citrate cycle (TCA cycle)	3/80	396/38178	0.0506993110032577	0.170534046101867	Metabolism; Carbohydrate metabolism	396	3	TRINITY_DN89603_c2_g5_i1;TRINITY_DN90034_c1_g5_i1;TRINITY_DN90375_c0_g1_i2;
ko00401	Novobiocin biosynthesis	1/80	40/38178	0.0805216469596731	0.248275078125659	Metabolism; Biosynthesis of other secondary metabolites	40	1	TRINITY_DN96365_c0_g1_i4;
ko00250	Alanine, aspartate and glutamate metabolism	1/80	364/38178	0.535688765907866	0.566299552531173	Metabolism; Amino acid metabolism	364	1	TRINITY_DN101149_c3_g3_i7;
ko00195	Photosynthesis	1/80	435/38178	0.600566394612421	0.600566394612421	Metabolism; Energy metabolism	435	1	TRINITY_DN101403_c4_g6_i2;
ko00945	Stilbenoid, diarylheptanoid and gingerol biosynthesis	1/80	113/38178	0.211310642092009	0.411499671442333	Metabolism; Biosynthesis of other secondary metabolites	113	1	TRINITY_DN104949_c1_g5_i2;
ko00944	Flavone and flavonol biosynthesis	1/80	24/38178	0.0491117151228666	0.170534046101867	Metabolism; Biosynthesis of other secondary metabolites	24	1	TRINITY_DN99679_c4_g4_i1;
ko00590	Arachidonic acid metabolism	2/80	150/38178	0.0396945282444284	0.170534046101867	Metabolism; Lipid metabolism	150	2	TRINITY_DN104640_c0_g1_i4;TRINITY_DN104640_c0_g1_i5;
ko04350	TGF-beta signaling pathway	3/80	270/38178	0.0192716542035385	0.142610241106185	Environmental Information Processing; Signal transduction	270	3	TRINITY_DN100999_c0_g4_i2;TRINITY_DN103782_c4_g1_i6;TRINITY_DN89398_c3_g1_i4;
ko00130	Ubiquinone and other terpenoid-quinone biosynthesis	3/80	268/38178	0.0189008268042498	0.142610241106185	Metabolism; Metabolism of cofactors and vitamins	268	3	TRINITY_DN104949_c1_g5_i2;TRINITY_DN86733_c1_g2_i2;TRINITY_DN96365_c0_g1_i4;
ko00966	Glucosinolate biosynthesis	1/80	24/38178	0.0491117151228666	0.170534046101867	Metabolism; Biosynthesis of other secondary metabolites	24	1	TRINITY_DN104856_c0_g8_i1;
ko00900	Terpenoid backbone biosynthesis	1/80	402/38178	0.571608720083809	0.587486740086137	Metabolism; Metabolism of terpenoids and polyketides	402	1	TRINITY_DN92845_c0_g1_i5;
ko00220	Arginine biosynthesis	1/80	225/38178	0.377095391348308	0.489462954904691	Metabolism; Amino acid metabolism	225	1	TRINITY_DN101149_c3_g3_i7;
ko00906	Carotenoid biosynthesis	1/80	187/38178	0.325119400582039	0.462669916212901	Metabolism; Metabolism of terpenoids and polyketides	187	1	TRINITY_DN93134_c3_g6_i12;
ko00902	Monoterpenoid biosynthesis	1/80	109/38178	0.204645845296592	0.411499671442333	Metabolism; Metabolism of terpenoids and polyketides	109	1	TRINITY_DN107520_c3_g3_i1;
ko00400	Phenylalanine, tyrosine and tryptophan biosynthesis	1/80	333/38178	0.504195871943556	0.548683742997399	Metabolism; Amino acid metabolism	333	1	TRINITY_DN96365_c0_g1_i4;
ko00300	Lysine biosynthesis	1/80	94/38178	0.179153820453044	0.411499671442333	Metabolism; Amino acid metabolism	94	1	TRINITY_DN90745_c0_g5_i4;

## Sheet: Diff_Sig_G7 vs G6
Supplementary Table S5-F. Kyoto Encyclopedia of Genes and Genomes (KEGG) annotation and analysis results for significantly differentially expressed genes between Group-7 and Group-6.
KEGG pathway table					Group-7	Group-7	Group-7	Group-6	Group-6	Group-6
Pathway name	Pathway ID	Gene	KO	Gene name	Ga07.01	Ga09.03	Ga08.01	Ga09.04	Ga06.01	Ga06.02	BaseMean	Log2FoldChange	P-value	Adjusted P-value	Trend
Carotenoid biosynthesis	ko00906	TRINITY_DN93134_c3_g6_i12	K15746	crtZ ec:1.14.13.129	0	0	0	11.4175	86.9657	45.0279	23.9019	-8.20966	1.08854e-05	0.0315632	DOWN
Spliceosome	ko03040	TRINITY_DN82426_c1_g2_i11	K12863	CWC15	0	0	0	0	0	95.2019	15.867	-21.7716	4.48163e-10	1.50016e-05	DOWN
Protein export	ko03060	TRINITY_DN95029_c1_g1_i4	K13431	SRPR	0	769.207	1876.24	0	0	0	440.907	12.1354	1.55216e-05	0.0415441	UP
Valine, leucine and isoleucine biosynthesis	ko00290	TRINITY_DN104856_c0_g8_i1	K01703	leuC ec:4.2.1.35 ec:4.2.1.33	1.00826	0	0	350.828	40.7652	146.662	89.8773	-9.14528	1.5817e-07	0.00137588	DOWN
C5-Branched dibasic acid metabolism	ko00660	TRINITY_DN104856_c0_g8_i1	K01703	leuC ec:4.2.1.35 ec:4.2.1.33	1.00826	0	0	350.828	40.7652	146.662	89.8773	-9.14528	1.5817e-07	0.00137588	DOWN
Glucosinolate biosynthesis	ko00966	TRINITY_DN104856_c0_g8_i1	K01703	leuC ec:4.2.1.35 ec:4.2.1.33	1.00826	0	0	350.828	40.7652	146.662	89.8773	-9.14528	1.5817e-07	0.00137588	DOWN
Spliceosome	ko03040	TRINITY_DN83714_c2_g1_i8	K03283	HSPA1_8	10.0826	182.402	68.3286	0	0	0	43.4688	8.79447	8.17579e-06	0.0277141	UP
MAPK signaling pathway	ko04010	TRINITY_DN83714_c2_g1_i8	K03283	HSPA1_8	10.0826	182.402	68.3286	0	0	0	43.4688	8.79447	8.17579e-06	0.0277141	UP
Protein processing in endoplasmic reticulum	ko04141	TRINITY_DN83714_c2_g1_i8	K03283	HSPA1_8	10.0826	182.402	68.3286	0	0	0	43.4688	8.79447	8.17579e-06	0.0277141	UP
Endocytosis	ko04144	TRINITY_DN83714_c2_g1_i8	K03283	HSPA1_8	10.0826	182.402	68.3286	0	0	0	43.4688	8.79447	8.17579e-06	0.0277141	UP
Galactose metabolism	ko00052	TRINITY_DN104341_c3_g4_i3	K07407	E3.2.1.22B ec:3.2.1.22	17.1405	30.6003	268.834	0	0	0	52.7624	9.07149	8.28589e-06	0.0277141	UP
Glycerolipid metabolism	ko00561	TRINITY_DN104341_c3_g4_i3	K07407	E3.2.1.22B ec:3.2.1.22	17.1405	30.6003	268.834	0	0	0	52.7624	9.07149	8.28589e-06	0.0277141	UP
Sphingolipid metabolism	ko00600	TRINITY_DN104341_c3_g4_i3	K07407	E3.2.1.22B ec:3.2.1.22	17.1405	30.6003	268.834	0	0	0	52.7624	9.07149	8.28589e-06	0.0277141	UP
Glycosphingolipid biosynthesis - globo and isoglobo series	ko00603	TRINITY_DN104341_c3_g4_i3	K07407	E3.2.1.22B ec:3.2.1.22	17.1405	30.6003	268.834	0	0	0	52.7624	9.07149	8.28589e-06	0.0277141	UP
mRNA surveillance pathway	ko03015	TRINITY_DN89398_c3_g1_i4	K03456	PPP2R1	45.3719	28.2002	84.0105	0	0	0	26.2638	8.06409	2.91216e-06	0.0140569	UP
Sphingolipid signaling pathway	ko04071	TRINITY_DN89398_c3_g1_i4	K03456	PPP2R1	45.3719	28.2002	84.0105	0	0	0	26.2638	8.06409	2.91216e-06	0.0140569	UP
Oocyte meiosis	ko04114	TRINITY_DN89398_c3_g1_i4	K03456	PPP2R1	45.3719	28.2002	84.0105	0	0	0	26.2638	8.06409	2.91216e-06	0.0140569	UP
PI3K-Akt signaling pathway	ko04151	TRINITY_DN89398_c3_g1_i4	K03456	PPP2R1	45.3719	28.2002	84.0105	0	0	0	26.2638	8.06409	2.91216e-06	0.0140569	UP
AMPK signaling pathway	ko04152	TRINITY_DN89398_c3_g1_i4	K03456	PPP2R1	45.3719	28.2002	84.0105	0	0	0	26.2638	8.06409	2.91216e-06	0.0140569	UP
TGF-beta signaling pathway	ko04350	TRINITY_DN89398_c3_g1_i4	K03456	PPP2R1	45.3719	28.2002	84.0105	0	0	0	26.2638	8.06409	2.91216e-06	0.0140569	UP
Hippo signaling pathway	ko04390	TRINITY_DN89398_c3_g1_i4	K03456	PPP2R1	45.3719	28.2002	84.0105	0	0	0	26.2638	8.06409	2.91216e-06	0.0140569	UP
Tight junction	ko04530	TRINITY_DN89398_c3_g1_i4	K03456	PPP2R1	45.3719	28.2002	84.0105	0	0	0	26.2638	8.06409	2.91216e-06	0.0140569	UP
Ribosome	ko03010	TRINITY_DN88054_c1_g1_i1	K02938	RP-L8e	90.7437	36.0003	53.7667	0	0	0	30.0851	8.26097	1.07854e-06	0.00670138	UP
Citrate cycle (TCA cycle)	ko00020	TRINITY_DN90375_c0_g1_i2	K00031	IDH1 ec:1.1.1.42	109.901	60.0005	91.8515	0	0	0	43.6255	8.79744	8.14663e-08	0.000885819	UP
Glutathione metabolism	ko00480	TRINITY_DN90375_c0_g1_i2	K00031	IDH1 ec:1.1.1.42	109.901	60.0005	91.8515	0	0	0	43.6255	8.79744	8.14663e-08	0.000885819	UP
Carbon fixation pathways in prokaryotes	ko00720	TRINITY_DN90375_c0_g1_i2	K00031	IDH1 ec:1.1.1.42	109.901	60.0005	91.8515	0	0	0	43.6255	8.79744	8.14663e-08	0.000885819	UP
Peroxisome	ko04146	TRINITY_DN90375_c0_g1_i2	K00031	IDH1 ec:1.1.1.42	109.901	60.0005	91.8515	0	0	0	43.6255	8.79744	8.14663e-08	0.000885819	UP
Other glycan degradation	ko00511	TRINITY_DN87945_c0_g3_i2	K12373	HEXA_B ec:3.2.1.52	126.033	160.201	104.173	9.34158	12.6825	9.00558	70.2395	3.64854	3.57381e-06	0.0159424	UP
Various types of N-glycan biosynthesis	ko00513	TRINITY_DN87945_c0_g3_i2	K12373	HEXA_B ec:3.2.1.52	126.033	160.201	104.173	9.34158	12.6825	9.00558	70.2395	3.64854	3.57381e-06	0.0159424	UP
Amino sugar and nucleotide sugar metabolism	ko00520	TRINITY_DN87945_c0_g3_i2	K12373	HEXA_B ec:3.2.1.52	126.033	160.201	104.173	9.34158	12.6825	9.00558	70.2395	3.64854	3.57381e-06	0.0159424	UP
Glycosaminoglycan degradation	ko00531	TRINITY_DN87945_c0_g3_i2	K12373	HEXA_B ec:3.2.1.52	126.033	160.201	104.173	9.34158	12.6825	9.00558	70.2395	3.64854	3.57381e-06	0.0159424	UP
Glycosphingolipid biosynthesis - globo and isoglobo series	ko00603	TRINITY_DN87945_c0_g3_i2	K12373	HEXA_B ec:3.2.1.52	126.033	160.201	104.173	9.34158	12.6825	9.00558	70.2395	3.64854	3.57381e-06	0.0159424	UP
Glycosphingolipid biosynthesis - ganglio series	ko00604	TRINITY_DN87945_c0_g3_i2	K12373	HEXA_B ec:3.2.1.52	126.033	160.201	104.173	9.34158	12.6825	9.00558	70.2395	3.64854	3.57381e-06	0.0159424	UP
Lysosome	ko04142	TRINITY_DN87945_c0_g3_i2	K12373	HEXA_B ec:3.2.1.52	126.033	160.201	104.173	9.34158	12.6825	9.00558	70.2395	3.64854	3.57381e-06	0.0159424	UP
Porphyrin and chlorophyll metabolism	ko00860	TRINITY_DN99986_c8_g1_i8	K00218	por ec:1.3.1.33	225.851	108.601	45.9258	0	0	0	63.3963	9.33749	1.15677e-07	0.00105921	UP
Ubiquinone and other terpenoid-quinone biosynthesis	ko00130	TRINITY_DN93275_c0_g4_i1	K12502	VTE3 ec:2.1.1.295	538.413	400.803	1120.14	37.3663	38.0475	45.0279	363.3	4.09633	4.44188e-07	0.0033599	UP
	KEGG pathway stat
ID	Description	GeneRatio	BgRatio	P-value	Adjusted P-value	Pathway class	Total number genes	Number of target genes	Target gene list
ko00020	Citrate cycle (TCA cycle)	1/12	396/38178	0.117624644052874	0.119864381487727	Metabolism; Carbohydrate metabolism	396	1	TRINITY_DN90375_c0_g1_i2;
ko00860	Porphyrin and chlorophyll metabolism	1/12	404/38178	0.119864381487727	0.119864381487727	Metabolism; Metabolism of cofactors and vitamins	404	1	TRINITY_DN99986_c8_g1_i8;
ko00660	C5-Branched dibasic acid metabolism	1/12	56/38178	0.0174629460860504	0.0742175208657141	Metabolism; Carbohydrate metabolism	56	1	TRINITY_DN104856_c0_g8_i1;
ko00600	Sphingolipid metabolism	1/12	214/38178	0.0652375454533219	0.107156549061625	Metabolism; Lipid metabolism	214	1	TRINITY_DN104341_c3_g4_i3;
ko04350	TGF-beta signaling pathway	1/12	270/38178	0.0816525351174189	0.107156549061625	Environmental Information Processing; Signal transduction	270	1	TRINITY_DN89398_c3_g1_i4;
ko00513	Various types of N-glycan biosynthesis	1/12	271/38178	0.0819432434000664	0.107156549061625	Metabolism; Glycan biosynthesis and metabolism	271	1	TRINITY_DN87945_c0_g3_i2;
ko00130	Ubiquinone and other terpenoid-quinone biosynthesis	1/12	268/38178	0.0810708653865148	0.107156549061625	Metabolism; Metabolism of cofactors and vitamins	268	1	TRINITY_DN93275_c0_g4_i1;
ko00966	Glucosinolate biosynthesis	1/12	24/38178	0.00751866360226983	0.0639086406192935	Metabolism; Biosynthesis of other secondary metabolites	24	1	TRINITY_DN104856_c0_g8_i1;
ko00052	Galactose metabolism	1/12	371/38178	0.110591746715691	0.119864381487727	Metabolism; Carbohydrate metabolism	371	1	TRINITY_DN104341_c3_g4_i3;
ko00511	Other glycan degradation	1/12	174/38178	0.0533483603214159	0.107156549061625	Metabolism; Glycan biosynthesis and metabolism	174	1	TRINITY_DN87945_c0_g3_i2;
ko00604	Glycosphingolipid biosynthesis - ganglio series	1/12	52/38178	0.0162249255638653	0.0742175208657141	Metabolism; Glycan biosynthesis and metabolism	52	1	TRINITY_DN87945_c0_g3_i2;
ko00720	Carbon fixation pathways in prokaryotes	1/12	318/38178	0.0955117597881505	0.11597856545704	Metabolism; Energy metabolism	318	1	TRINITY_DN90375_c0_g1_i2;
ko00906	Carotenoid biosynthesis	1/12	187/38178	0.0572274633258658	0.107156549061625	Metabolism; Metabolism of terpenoids and polyketides	187	1	TRINITY_DN93134_c3_g6_i12;
ko00531	Glycosaminoglycan degradation	1/12	159/38178	0.0488542950322577	0.107156549061625	Metabolism; Glycan biosynthesis and metabolism	159	1	TRINITY_DN87945_c0_g3_i2;
ko00290	Valine, leucine and isoleucine biosynthesis	1/12	124/38178	0.0382919845396832	0.107156549061625	Metabolism; Amino acid metabolism	124	1	TRINITY_DN104856_c0_g8_i1;
ko00603	Glycosphingolipid biosynthesis - globo and isoglobo series	2/12	62/38178	0.000169472776618913	0.00288103720252152	Metabolism; Glycan biosynthesis and metabolism	62	2	TRINITY_DN104341_c3_g4_i3;TRINITY_DN87945_c0_g3_i2;
ko03060	Protein export	1/12	256/38178	0.0775737490053572	0.107156549061625	Genetic Information Processing; Folding, sorting and degradation	256	1	TRINITY_DN95029_c1_g1_i4;

## Sheet: Diff_Sig_G7 vs G8
Supplementary Table S5-G. Kyoto Encyclopedia of Genes and Genomes (KEGG) annotationand analysis results for significantly differentially expressed genes between Group-7 and Group-8.
KEGG pathway table					Group-7	Group-7	Group-7	Group-8	Group-8	Group-8
Pathway name	Pathway ID	Gene	KO	Gene name	Ga07.01	Ga09.03	Ga08.01	Ga10.02	Ga08.03	Ga10.06	BaseMean	Log2FoldChange	P-value	Adjusted P-value	Trend
Photosynthesis	ko00195	TRINITY_DN105973_c2_g5_i3	K02639	petF	0	0	0	24.7257	733.01	3898.62	776.06	-13.2419	2.79716e-09	3.26524e-05	DOWN
Purine metabolism	ko00230	TRINITY_DN88390_c0_g4_i1	K03000	RPA12	0	0	0	54.6568	35.5337	27.2697	19.5767	-7.93134	2.45756e-06	0.0102457	DOWN
Pyrimidine metabolism	ko00240	TRINITY_DN88390_c0_g4_i1	K03000	RPA12	0	0	0	54.6568	35.5337	27.2697	19.5767	-7.93134	2.45756e-06	0.0102457	DOWN
Carotenoid biosynthesis	ko00906	TRINITY_DN93134_c3_g6_i12	K15746	crtZ ec:1.14.13.129	0	0	0	59.8622	13.1982	91.2124	27.3788	-8.41698	4.38822e-06	0.0167039	DOWN
Aminoacyl-tRNA biosynthesis	ko00970	TRINITY_DN101040_c0_g5_i15	K01883	CARS ec:6.1.1.16	0	0	0	85.8892	0	0	14.3149	-21.6386	7.63438e-10	1.11399e-05	DOWN
RNA polymerase	ko03020	TRINITY_DN88390_c0_g4_i1	K03000	RPA12	0	0	0	54.6568	35.5337	27.2697	19.5767	-7.93134	2.45756e-06	0.0102457	DOWN
Plant hormone signal transduction	ko04075	TRINITY_DN100052_c0_g1_i1	K14486	K14486	0	0	0	89.7932	0	0	14.9655	-21.7042	6.7688e-10	1.11399e-05	DOWN
Valine, leucine and isoleucine biosynthesis	ko00290	TRINITY_DN104856_c0_g8_i1	K01703	leuC ec:4.2.1.35 ec:4.2.1.33	0.998861	0	0	98.9027	122.845	50.778	45.5874	-8.17821	2.03436e-07	0.00158505	DOWN
C5-Branched dibasic acid metabolism	ko00660	TRINITY_DN104856_c0_g8_i1	K01703	leuC ec:4.2.1.35 ec:4.2.1.33	0.998861	0	0	98.9027	122.845	50.778	45.5874	-8.17821	2.03436e-07	0.00158505	DOWN
Glucosinolate biosynthesis	ko00966	TRINITY_DN104856_c0_g8_i1	K01703	leuC ec:4.2.1.35 ec:4.2.1.33	0.998861	0	0	98.9027	122.845	50.778	45.5874	-8.17821	2.03436e-07	0.00158505	DOWN
Fatty acid biosynthesis	ko00061	TRINITY_DN103250_c1_g8_i2	K00059	fabG ec:1.1.1.100	1.99772	0	0	183.491	172.592	101.556	76.6061	-7.9738	6.65866e-08	0.000613651	DOWN
Biotin metabolism	ko00780	TRINITY_DN103250_c1_g8_i2	K00059	fabG ec:1.1.1.100	1.99772	0	0	183.491	172.592	101.556	76.6061	-7.9738	6.65866e-08	0.000613651	DOWN
Biosynthesis of unsaturated fatty acids	ko01040	TRINITY_DN103250_c1_g8_i2	K00059	fabG ec:1.1.1.100	1.99772	0	0	183.491	172.592	101.556	76.6061	-7.9738	6.65866e-08	0.000613651	DOWN
Terpenoid backbone biosynthesis	ko00900	TRINITY_DN104190_c0_g1_i2	K15889	PCME ec:3.1.1.-	55.9362	101.328	91.0213	0	0	0	41.3809	8.70971	8.41313e-08	0.000736574	UP
Citrate cycle (TCA cycle)	ko00020	TRINITY_DN89603_c2_g5_i1	K01681	ACO ec:4.2.1.3	59.9316	28.6102	54.3908	0	0	0	23.8221	7.91079	2.25804e-06	0.00988464	UP
Glyoxylate and dicarboxylate metabolism	ko00630	TRINITY_DN89603_c2_g5_i1	K01681	ACO ec:4.2.1.3	59.9316	28.6102	54.3908	0	0	0	23.8221	7.91079	2.25804e-06	0.00988464	UP
Carbon fixation pathways in prokaryotes	ko00720	TRINITY_DN89603_c2_g5_i1	K01681	ACO ec:4.2.1.3	59.9316	28.6102	54.3908	0	0	0	23.8221	7.91079	2.25804e-06	0.00988464	UP
Purine metabolism	ko00230	TRINITY_DN88390_c0_g4_i14	K03000	RPA12	105.879	21.4577	43.2906	0	0	0	28.4379	8.16659	4.87367e-06	0.017416	UP
Pyrimidine metabolism	ko00240	TRINITY_DN88390_c0_g4_i14	K03000	RPA12	105.879	21.4577	43.2906	0	0	0	28.4379	8.16659	4.87367e-06	0.017416	UP
RNA polymerase	ko03020	TRINITY_DN88390_c0_g4_i14	K03000	RPA12	105.879	21.4577	43.2906	0	0	0	28.4379	8.16659	4.87367e-06	0.017416	UP
Pentose and glucuronate interconversions	ko00040	TRINITY_DN95476_c3_g3_i1	K01728	pel ec:4.2.2.2	152.826	7.15255	59.9409	0	0	0	36.6532	8.53295	1.82706e-05	0.0499876	UP
Quorum sensing	ko02024	TRINITY_DN95476_c3_g3_i1	K01728	pel ec:4.2.2.2	152.826	7.15255	59.9409	0	0	0	36.6532	8.53295	1.82706e-05	0.0499876	UP
Cell cycle	ko04110	TRINITY_DN103782_c4_g1_i6	K03347	CUL1	159.818	54.8362	68.821	2.6027	0	0	47.6796	6.93153	8.15769e-06	0.0269513	UP
Oocyte meiosis	ko04114	TRINITY_DN103782_c4_g1_i6	K03347	CUL1	159.818	54.8362	68.821	2.6027	0	0	47.6796	6.93153	8.15769e-06	0.0269513	UP
Ubiquitin mediated proteolysis	ko04120	TRINITY_DN103782_c4_g1_i6	K03347	CUL1	159.818	54.8362	68.821	2.6027	0	0	47.6796	6.93153	8.15769e-06	0.0269513	UP
Protein processing in endoplasmic reticulum	ko04141	TRINITY_DN103782_c4_g1_i6	K03347	CUL1	159.818	54.8362	68.821	2.6027	0	0	47.6796	6.93153	8.15769e-06	0.0269513	UP
Wnt signaling pathway	ko04310	TRINITY_DN103782_c4_g1_i6	K03347	CUL1	159.818	54.8362	68.821	2.6027	0	0	47.6796	6.93153	8.15769e-06	0.0269513	UP
Hedgehog signaling pathway	ko04340	TRINITY_DN103782_c4_g1_i6	K03347	CUL1	159.818	54.8362	68.821	2.6027	0	0	47.6796	6.93153	8.15769e-06	0.0269513	UP
TGF-beta signaling pathway	ko04350	TRINITY_DN103782_c4_g1_i6	K03347	CUL1	159.818	54.8362	68.821	2.6027	0	0	47.6796	6.93153	8.15769e-06	0.0269513	UP
Plant-pathogen interaction	ko04626	TRINITY_DN93541_c0_g1_i1	K13448	CML	188.785	190.139	333.005	31.2324	23.3507	23.5083	131.67	3.19069	1.53918e-05	0.0429058	UP
Phenylpropanoid biosynthesis	ko00940	TRINITY_DN105267_c0_g1_i1	K18368	CSE ec:3.1.1.-	238.728	259.28	178.713	1.30135	0	6.58233	114.101	6.38955	3.50649e-07	0.00221019	UP
Porphyrin and chlorophyll metabolism	ko00860	TRINITY_DN101380_c3_g2_i2	K00231	PPOX ec:1.3.3.15 ec:1.3.3.4	805.082	898.241	362.975	0	0	0	344.383	11.7663	4.91146e-13	8.60002e-08	UP
KEGG pathway stat
ID	Description	GeneRatio	BgRatio	P-value	Adjusted P-value	Pathway class	Total number genes	Number of target genes	Target gene list
ko00020	Citrate cycle (TCA cycle)	1/15	396/38178	0.144807213889739	0.163960539919258	Metabolism; Carbohydrate metabolism	396	1	TRINITY_DN89603_c2_g5_i1;
ko00970	Aminoacyl-tRNA biosynthesis	1/15	453/38178	0.163960539919258	0.163960539919258	Genetic Information Processing; Translation	453	1	TRINITY_DN101040_c0_g5_i15;
ko01040	Biosynthesis of unsaturated fatty acids	1/15	252/38178	0.0945800323811488	0.163960539919258	Metabolism; Lipid metabolism	252	1	TRINITY_DN103250_c1_g8_i2;
ko00860	Porphyrin and chlorophyll metabolism	1/15	404/38178	0.147519884711929	0.163960539919258	Metabolism; Metabolism of cofactors and vitamins	404	1	TRINITY_DN101380_c3_g2_i2;
ko00195	Photosynthesis	1/15	435/38178	0.157955812993893	0.163960539919258	Metabolism; Energy metabolism	435	1	TRINITY_DN105973_c2_g5_i3;
ko00061	Fatty acid biosynthesis	1/15	409/38178	0.149211223492476	0.163960539919258	Metabolism; Lipid metabolism	409	1	TRINITY_DN103250_c1_g8_i2;
ko00660	C5-Branched dibasic acid metabolism	1/15	56/38178	0.0217816710901323	0.12342946951075	Metabolism; Carbohydrate metabolism	56	1	TRINITY_DN104856_c0_g8_i1;
ko04340	Hedgehog signaling pathway	1/15	229/38178	0.0863071434788327	0.163960539919258	Environmental Information Processing; Signal transduction	229	1	TRINITY_DN103782_c4_g1_i6;
ko02024	Quorum sensing	1/15	384/38178	0.140723097974913	0.163960539919258	Cellular Processes; Cellular community - prokaryotes	384	1	TRINITY_DN95476_c3_g3_i1;
ko00780	Biotin metabolism	1/15	110/38178	0.0423653470923558	0.161960611629915	Metabolism; Metabolism of cofactors and vitamins	110	1	TRINITY_DN103250_c1_g8_i2;
ko04350	TGF-beta signaling pathway	1/15	270/38178	0.101005643349929	0.163960539919258	Environmental Information Processing; Signal transduction	270	1	TRINITY_DN103782_c4_g1_i6;
ko00966	Glucosinolate biosynthesis	1/15	24/38178	0.00938984738347293	0.0798137027595199	Metabolism; Biosynthesis of other secondary metabolites	24	1	TRINITY_DN104856_c0_g8_i1;
ko00900	Terpenoid backbone biosynthesis	1/15	402/38178	0.146842470931455	0.163960539919258	Metabolism; Metabolism of terpenoids and polyketides	402	1	TRINITY_DN104190_c0_g1_i2;
ko03020	RNA polymerase	2/15	273/38178	0.00503056426991486	0.0798137027595199	Genetic Information Processing; Transcription	273	2	TRINITY_DN88390_c0_g4_i1;TRINITY_DN88390_c0_g4_i14;
ko00720	Carbon fixation pathways in prokaryotes	1/15	318/38178	0.117933140922077	0.163960539919258	Metabolism; Energy metabolism	318	1	TRINITY_DN89603_c2_g5_i1;
ko00906	Carotenoid biosynthesis	1/15	187/38178	0.0710177988747678	0.163960539919258	Metabolism; Metabolism of terpenoids and polyketides	187	1	TRINITY_DN93134_c3_g6_i12;
ko00290	Valine, leucine and isoleucine biosynthesis	1/15	124/38178	0.0476354740087986	0.161960611629915	Metabolism; Amino acid metabolism	124	1	TRINITY_DN104856_c0_g8_i1;

## Sheet: Diff_Sig_G7 vs G9
Supplementary Table S5-H. Kyoto Encyclopedia of Genes and Genomes (KEGG) annotation and analysis results for significantly differentially expressed genes between Group-7 and Group-9.
KEGG pathway table					Group-7	Group-7	Group-7	Group-9	Group-9	Group-9
Pathway name	Pathway ID	Gene	KO	Gene name	Ga07.01	Ga09.03	Ga08.01	Ga10.08	Ga09.02	Ga08.05	BaseMean	Log2FoldChange	P-value	Adjusted P-value	Trend
Photosynthesis	ko00195	TRINITY_DN105973_c2_g5_i3	K02639	petF	0	0	0	2332.99	7697.37	0	1671.73	-28.2148	2.3062e-21	3.95606e-16	DOWN
Cyanoamino acid metabolism	ko00460	TRINITY_DN97147_c2_g1_i3	K01455	E3.5.1.49 ec:3.5.1.49	0	0	0	398.083	232.555	100.832	121.912	-10.6545	2.26457e-10	3.1987e-06	DOWN
Glyoxylate and dicarboxylate metabolism	ko00630	TRINITY_DN97147_c2_g1_i3	K01455	E3.5.1.49 ec:3.5.1.49	0	0	0	398.083	232.555	100.832	121.912	-10.6545	2.26457e-10	3.1987e-06	DOWN
Porphyrin and chlorophyll metabolism	ko00860	TRINITY_DN103292_c1_g1_i2	K19073	DVR ec:1.3.1.75	0	7.83833	0	322.258	246.589	252.634	138.22	-6.63016	1.75141e-05	0.0353454	DOWN
Diterpenoid biosynthesis	ko00904	TRINITY_DN108162_c4_g5_i2	K17982	TPS04 ec:4.2.3.144	0	0.55988	0	55.515	23.055	26.593	17.6205	-6.89891	1.61381e-05	0.0338014	DOWN
Nitrogen metabolism	ko00910	TRINITY_DN97147_c2_g1_i3	K01455	E3.5.1.49 ec:3.5.1.49	0	0	0	398.083	232.555	100.832	121.912	-10.6545	2.26457e-10	3.1987e-06	DOWN
RNA transport	ko03013	TRINITY_DN87321_c1_g1_i1	K12812	UAP56 ec:3.6.4.13	0	1.11976	2.07662	83.9496	95.2273	47.6458	38.3365	-6.16202	2.09154e-07	0.000875081	DOWN
mRNA surveillance pathway	ko03015	TRINITY_DN87321_c1_g1_i1	K12812	UAP56 ec:3.6.4.13	0	1.11976	2.07662	83.9496	95.2273	47.6458	38.3365	-6.16202	2.09154e-07	0.000875081	DOWN
Spliceosome	ko03040	TRINITY_DN87321_c1_g1_i1	K12812	UAP56 ec:3.6.4.13	0	1.11976	2.07662	83.9496	95.2273	47.6458	38.3365	-6.16202	2.09154e-07	0.000875081	DOWN
NF-kappa B signaling pathway	ko04064	TRINITY_DN90051_c0_g2_i6	K04733	IRAK4 ec:2.7.11.1	0	0	0	111.03	181.433	161.774	75.7062	-9.96784	2.00602e-10	3.1283e-06	DOWN
Circadian rhythm - plant	ko04712	TRINITY_DN83498_c2_g2_i6	K12129	PRR7	0	0	0	666.18	514.227	355.682	256.015	-11.7251	6.4932e-14	2.15232e-09	DOWN
Valine, leucine and isoleucine biosynthesis	ko00290	TRINITY_DN104856_c0_g8_i1	K01703	leuC ec:4.2.1.35 ec:4.2.1.33	0.956037	0	0	227.476	476.137	84.2113	131.463	-9.79143	3.2037e-09	2.03542e-05	DOWN
C5-Branched dibasic acid metabolism	ko00660	TRINITY_DN104856_c0_g8_i1	K01703	leuC ec:4.2.1.35 ec:4.2.1.33	0.956037	0	0	227.476	476.137	84.2113	131.463	-9.79143	3.2037e-09	2.03542e-05	DOWN
Glucosinolate biosynthesis	ko00966	TRINITY_DN104856_c0_g8_i1	K01703	leuC ec:4.2.1.35 ec:4.2.1.33	0.956037	0	0	227.476	476.137	84.2113	131.463	-9.79143	3.2037e-09	2.03542e-05	DOWN
Ferroptosis	ko04216	TRINITY_DN99903_c2_g6_i2	K00522	FTH1 ec:1.16.3.2	1.91207	0	0	208.52	797.905	459.838	244.696	-9.71965	2.4241e-10	3.1987e-06	DOWN
Necroptosis	ko04217	TRINITY_DN99903_c2_g6_i2	K00522	FTH1 ec:1.16.3.2	1.91207	0	0	208.52	797.905	459.838	244.696	-9.71965	2.4241e-10	3.1987e-06	DOWN
Photosynthesis - antenna proteins	ko00196	TRINITY_DN56324_c0_g1_i1	K08912	LHCB1	5.73622	6.71856	0	2.70805	2025.84	1315.25	559.374	-8.05452	1.90889e-05	0.0372102	DOWN
Diterpenoid biosynthesis	ko00904	TRINITY_DN108162_c4_g7_i5	K17982	TPS04 ec:4.2.3.144	5.73622	3.91916	0	83.9496	131.313	68.6987	48.9362	-4.85543	1.73314e-05	0.0353454	DOWN
Photosynthesis - antenna proteins	ko00196	TRINITY_DN87622_c0_g9_i1	K08911	LHCA5	9.56037	19.0359	10.3831	102.906	185.443	204.988	88.7193	-3.64676	3.55421e-06	0.00983371	DOWN
Photosynthesis - antenna proteins	ko00196	TRINITY_DN95394_c7_g8_i1	K08917	LHCB6	9.56037	14.5569	3.11494	858.452	367.878	186.151	239.952	-5.67727	3.20384e-08	0.000157025	DOWN
Spliceosome	ko03040	TRINITY_DN98381_c2_g2_i6	K11088	SNRPD3	9.56037	59.9072	66.452	0	0	0	22.6533	7.74873	2.56661e-05	0.0463449	UP
Glyoxylate and dicarboxylate metabolism	ko00630	TRINITY_DN16511_c0_g1_i1	K01602	rbcS ec:4.1.1.39	51.626	79.503	29.0727	29842.7	38.0909	17518.2	7926.53	-8.20766	2.97313e-07	0.00121431	DOWN
Carbon fixation in photosynthetic organisms	ko00710	TRINITY_DN16511_c0_g1_i1	K01602	rbcS ec:4.1.1.39	51.626	79.503	29.0727	29842.7	38.0909	17518.2	7926.53	-8.20766	2.97313e-07	0.00121431	DOWN
Photosynthesis - antenna proteins	ko00196	TRINITY_DN93510_c1_g3_i1	K08913	LHCB2	198.856	449.584	672.826	32.4966	40.0957	49.8619	240.62	3.43035	2.04696e-05	0.0394535	UP
Glutathione metabolism	ko00480	TRINITY_DN94839_c0_g2_i3	K00799	GST ec:2.5.1.18	355.646	183.081	187.935	0	0	0	121.11	10.1664	1.61189e-10	3.07227e-06	UP
Metabolism of xenobiotics by cytochrome P450	ko00980	TRINITY_DN94839_c0_g2_i3	K00799	GST ec:2.5.1.18	355.646	183.081	187.935	0	0	0	121.11	10.1664	1.61189e-10	3.07227e-06	UP
Carbon fixation in photosynthetic organisms	ko00710	TRINITY_DN100938_c5_g1_i1	K05298	GAPA ec:1.2.1.13	648.193	4630.21	1719.45	10.8322	15.0359	6.64826	1171.73	7.74747	7.52824e-14	2.15232e-09	UP
KEGG pathway stat
ID	Description	GeneRatio	BgRatio	P-value	Adjusted P-value	Pathway class	Total number genes	Number of target genes	Target gene list
ko00860	Porphyrin and chlorophyll metabolism	1/18	404/38178	0.17430848380403	0.186423647841926	Metabolism; Metabolism of cofactors and vitamins	404	1	TRINITY_DN103292_c1_g1_i2;
ko00195	Photosynthesis	1/18	435/38178	0.186423647841926	0.186423647841926	Metabolism; Energy metabolism	435	1	TRINITY_DN105973_c2_g5_i3;
ko04216	Ferroptosis	1/18	230/38178	0.103082748929456	0.156588250621066	Cellular Processes; Cell growth and death	230	1	TRINITY_DN99903_c2_g6_i2;
ko00660	C5-Branched dibasic acid metabolism	1/18	56/38178	0.0260817507275695	0.0782452521827084	Metabolism; Carbohydrate metabolism	56	1	TRINITY_DN104856_c0_g8_i1;
ko00196	Photosynthesis - antenna proteins	4/18	372/38178	2.4361465986786e-05	0.000292337591841432	Metabolism; Energy metabolism	372	4	TRINITY_DN56324_c0_g1_i1;TRINITY_DN87622_c0_g9_i1;TRINITY_DN93510_c1_g3_i1;TRINITY_DN95394_c7_g8_i1;
ko00460	Cyanoamino acid metabolism	1/18	362/38178	0.157622387564168	0.186423647841926	Metabolism; Metabolism of other amino acids	362	1	TRINITY_DN97147_c2_g1_i3;
ko00910	Nitrogen metabolism	1/18	217/38178	0.0975346779894117	0.156588250621066	Metabolism; Energy metabolism	217	1	TRINITY_DN97147_c2_g1_i3;
ko04712	Circadian rhythm - plant	1/18	249/38178	0.111133551877551	0.156588250621066	Organismal Systems; Environmental adaptation	249	1	TRINITY_DN83498_c2_g2_i6;
ko00290	Valine, leucine and isoleucine biosynthesis	1/18	124/38178	0.0568889116682311	0.136533388003755	Metabolism; Amino acid metabolism	124	1	TRINITY_DN104856_c0_g8_i1;
ko00980	Metabolism of xenobiotics by cytochrome P450	1/18	264/38178	0.1174411879658	0.156588250621066	Metabolism; Xenobiotics biodegradation and metabolism	264	1	TRINITY_DN94839_c0_g2_i3;
ko00904	Diterpenoid biosynthesis	2/18	126/38178	0.00159706440929594	0.00958238645577565	Metabolism; Metabolism of terpenoids and polyketides	126	2	TRINITY_DN108162_c4_g5_i2;TRINITY_DN108162_c4_g7_i5;
ko00966	Glucosinolate biosynthesis	1/18	24/38178	0.0112576500394359	0.0450306001577436	Metabolism; Biosynthesis of other secondary metabolites	24	1	TRINITY_DN104856_c0_g8_i1;

## Sheet: Diff_Sig_G7 vs G10
Supplementary Table S5-I. Kyoto Encyclopedia of Genes and Genomes (KEGG) annotation and analysis results for significantly differentially expressed genes between Group-7 and Group-10.
KEGG pathway table					Group-7	Group-7	Group-7	Group-10	Group-10	Group-10
Pathway name	Pathway ID	Gene	KO	Gene name	Ga07.01	Ga09.03	Ga08.01	Ga101B.5	Ga101B.m	Ga101B.3	baseMean	log2FoldChange	pvalue	padj	trend
Ribosome	ko03010	TRINITY_DN102401_c1_g2_i6	K02893	RP-L23Ae	1963.26	2.2674	225.209	0	0	0	365.123	11.7772	8.63754e-07	0.00142973	UP
Fatty acid biosynthesis	ko00061	TRINITY_DN97581_c0_g3_i2	K03921	FAB2 ec:1.14.19.26 ec:1.14.19.11 ec:1.14.19.2	1861.04	2836.52	2947.8	0	24.4021	0	1278.29	8.29376	2.67844e-06	0.00328305	UP
Biosynthesis of unsaturated fatty acids	ko01040	TRINITY_DN97581_c0_g3_i2	K03921	FAB2 ec:1.14.19.26 ec:1.14.19.11 ec:1.14.19.2	1861.04	2836.52	2947.8	0	24.4021	0	1278.29	8.29376	2.67844e-06	0.00328305	UP
Proteasome	ko03050	TRINITY_DN105725_c5_g11_i5	K03033	PSMD3	307.625	2.83425	52.8659	0	0	0	60.5542	9.18467	2.81866e-05	0.0203373	UP
Photosynthesis	ko00195	TRINITY_DN89359_c2_g7_i2	K02638	petE	288.518	819.099	0	0	0	0	184.603	10.7935	5.52572e-05	0.0316251	UP
Phenylpropanoid biosynthesis	ko00940	TRINITY_DN105267_c0_g1_i1	K18368	CSE ec:3.1.1.-	228.331	246.58	170.228	1.09283	3.48602	0	108.286	7.14812	3.355e-09	1.95326e-05	UP
Pentose and glucuronate interconversions	ko00040	TRINITY_DN95476_c3_g3_i1	K01728	pel ec:4.2.2.2	146.17	6.8022	57.0952	0	0	0	35.0112	8.39354	2.17829e-05	0.016717	UP
Quorum sensing	ko02024	TRINITY_DN95476_c3_g3_i1	K01728	pel ec:4.2.2.2	146.17	6.8022	57.0952	0	0	0	35.0112	8.39354	2.17829e-05	0.016717	UP
Purine metabolism	ko00230	TRINITY_DN91305_c1_g2_i3	K03014	RPB6	118.464	92.3966	42.2927	0	0	0	42.1923	8.66445	2.28502e-07	0.000514392	UP
Pyrimidine metabolism	ko00240	TRINITY_DN91305_c1_g2_i3	K03014	RPB6	118.464	92.3966	42.2927	0	0	0	42.1923	8.66445	2.28502e-07	0.000514392	UP
RNA polymerase	ko03020	TRINITY_DN91305_c1_g2_i3	K03014	RPB6	118.464	92.3966	42.2927	0	0	0	42.1923	8.66445	2.28502e-07	0.000514392	UP
Ribosome	ko03010	TRINITY_DN75938_c0_g1_i1	K02947	RP-S10e	110.822	134.344	16.9171	4.3713	3.48602	3.41791	45.5596	4.53969	8.06701e-05	0.0416514	UP
Citrate cycle (TCA cycle)	ko00020	TRINITY_DN90375_c0_g1_i2	K00031	IDH1 ec:1.1.1.42	104.134	56.685	86.7001	0	0	0	41.2532	8.63068	1.13489e-07	0.000304142	UP
Glutathione metabolism	ko00480	TRINITY_DN90375_c0_g1_i2	K00031	IDH1 ec:1.1.1.42	104.134	56.685	86.7001	0	0	0	41.2532	8.63068	1.13489e-07	0.000304142	UP
Carbon fixation pathways in prokaryotes	ko00720	TRINITY_DN90375_c0_g1_i2	K00031	IDH1 ec:1.1.1.42	104.134	56.685	86.7001	0	0	0	41.2532	8.63068	1.13489e-07	0.000304142	UP
Peroxisome	ko04146	TRINITY_DN90375_c0_g1_i2	K00031	IDH1 ec:1.1.1.42	104.134	56.685	86.7001	0	0	0	41.2532	8.63068	1.13489e-07	0.000304142	UP
Protein processing in endoplasmic reticulum	ko04141	TRINITY_DN86390_c1_g1_i4	K13993	HSP20	72.6072	35.7116	98.3306	0	0	0	34.4416	8.36958	6.30313e-07	0.00110854	UP
Tight junction	ko04530	TRINITY_DN108340_c2_g6_i3	K09489	HSPA4	70.6965	55.5513	13.7451	0	0	0	23.3322	7.81043	1.34442e-05	0.011464	UP
RNA transport	ko03013	TRINITY_DN101698_c1_g9_i2	K03231	EEF1A	64.9643	284.559	20.089	0	0	1.1393	61.7919	8.2498	6.57923e-06	0.00669163	UP
MAPK signaling pathway - plant	ko04016	TRINITY_DN87703_c0_g1_i7	K20553	XRN4 ec:3.1.13.-	56.3661	50.4497	52.8659	0	1.16201	0	26.8073	7.03712	5.56845e-06	0.00587597	UP
Spliceosome	ko03040	TRINITY_DN88269_c1_g1_i1	K12836	U2AF1	42.0357	36.2784	98.3306	0	0	0	29.4408	8.14318	1.76772e-06	0.00254915	UP
Glycerolipid metabolism	ko00561	TRINITY_DN88650_c0_g1_i1	K01054	MGLL ec:3.1.1.23	35.3482	35.7116	14.8025	0	0	0	14.3104	7.10607	4.5922e-05	0.0287159	UP
Protein processing in endoplasmic reticulum	ko04141	TRINITY_DN107250_c4_g2_i1	K13993	HSP20	28.6607	12.4707	19.0317	592.312	526.388	461.418	273.38	-4.72302	5.64231e-10	4.33012e-06	DOWN
Tyrosine metabolism	ko00350	TRINITY_DN93144_c0_g4_i3	K00422	E1.10.3.1 ec:1.10.3.1	26.75	20.9735	13.7451	99.4471	296.311	1111.96	261.531	-4.61524	3.13901e-05	0.0217204	DOWN
Isoquinoline alkaloid biosynthesis	ko00950	TRINITY_DN93144_c0_g4_i3	K00422	E1.10.3.1 ec:1.10.3.1	26.75	20.9735	13.7451	99.4471	296.311	1111.96	261.531	-4.61524	3.13901e-05	0.0217204	DOWN
Nitrogen metabolism	ko00910	TRINITY_DN96375_c2_g3_i10	K01673	cynT ec:4.2.1.1	22.9286	1677.88	1486.59	2.18565	2.32401	15.9503	534.643	7.28414	1.78161e-06	0.00254915	UP
Glycolysis / Gluconeogenesis	ko00010	TRINITY_DN86816_c0_g1_i1	K00121	frmA ec:1.1.1.1 ec:1.1.1.284	11.4643	0	0	524.556	8.13404	6100.98	1107.52	-9.18616	5.35539e-05	0.0310716	DOWN
Fatty acid degradation	ko00071	TRINITY_DN86816_c0_g1_i1	K00121	frmA ec:1.1.1.1 ec:1.1.1.284	11.4643	0	0	524.556	8.13404	6100.98	1107.52	-9.18616	5.35539e-05	0.0310716	DOWN
Tyrosine metabolism	ko00350	TRINITY_DN86816_c0_g1_i1	K00121	frmA ec:1.1.1.1 ec:1.1.1.284	11.4643	0	0	524.556	8.13404	6100.98	1107.52	-9.18616	5.35539e-05	0.0310716	DOWN
Chloroalkane and chloroalkene degradation	ko00625	TRINITY_DN86816_c0_g1_i1	K00121	frmA ec:1.1.1.1 ec:1.1.1.284	11.4643	0	0	524.556	8.13404	6100.98	1107.52	-9.18616	5.35539e-05	0.0310716	DOWN
Naphthalene degradation	ko00626	TRINITY_DN86816_c0_g1_i1	K00121	frmA ec:1.1.1.1 ec:1.1.1.284	11.4643	0	0	524.556	8.13404	6100.98	1107.52	-9.18616	5.35539e-05	0.0310716	DOWN
Methane metabolism	ko00680	TRINITY_DN86816_c0_g1_i1	K00121	frmA ec:1.1.1.1 ec:1.1.1.284	11.4643	0	0	524.556	8.13404	6100.98	1107.52	-9.18616	5.35539e-05	0.0310716	DOWN
Retinol metabolism	ko00830	TRINITY_DN86816_c0_g1_i1	K00121	frmA ec:1.1.1.1 ec:1.1.1.284	11.4643	0	0	524.556	8.13404	6100.98	1107.52	-9.18616	5.35539e-05	0.0310716	DOWN
Metabolism of xenobiotics by cytochrome P450	ko00980	TRINITY_DN86816_c0_g1_i1	K00121	frmA ec:1.1.1.1 ec:1.1.1.284	11.4643	0	0	524.556	8.13404	6100.98	1107.52	-9.18616	5.35539e-05	0.0310716	DOWN
Photosynthesis - antenna proteins	ko00196	TRINITY_DN95394_c7_g8_i1	K08917	LHCB6	9.55358	14.7381	3.17195	865.518	866.856	246.09	334.321	-6.1506	1.31106e-09	8.25836e-06	DOWN
Cell cycle	ko04110	TRINITY_DN78916_c1_g1_i2	K06630	YWHAE	7.64286	3.96795	6.34391	45.8987	74.3683	83.1692	36.8985	-3.52117	5.24694e-05	0.0310716	DOWN
Oocyte meiosis	ko04114	TRINITY_DN78916_c1_g1_i2	K06630	YWHAE	7.64286	3.96795	6.34391	45.8987	74.3683	83.1692	36.8985	-3.52117	5.24694e-05	0.0310716	DOWN
PI3K-Akt signaling pathway	ko04151	TRINITY_DN78916_c1_g1_i2	K06630	YWHAE	7.64286	3.96795	6.34391	45.8987	74.3683	83.1692	36.8985	-3.52117	5.24694e-05	0.0310716	DOWN
Hippo signaling pathway	ko04390	TRINITY_DN78916_c1_g1_i2	K06630	YWHAE	7.64286	3.96795	6.34391	45.8987	74.3683	83.1692	36.8985	-3.52117	5.24694e-05	0.0310716	DOWN
Pentose and glucuronate interconversions	ko00040	TRINITY_DN106594_c2_g4_i2	K01051	E3.1.1.11 ec:3.1.1.11	6.6875	10.2033	1.05732	350.797	468.288	169.756	167.798	-5.75164	5.76918e-08	0.00017941	DOWN
Photosynthesis - antenna proteins	ko00196	TRINITY_DN56324_c0_g1_i1	K08912	LHCB1	5.73215	6.8022	0	4640.14	1324.69	1.1393	996.416	-8.88145	8.94047e-06	0.00836917	DOWN
Plant hormone signal transduction	ko04075	TRINITY_DN94628_c3_g1_i2	K14488	SAUR	3.82143	2.83425	0	60.1054	122.011	134.438	53.8683	-5.53386	1.58029e-06	0.00233709	DOWN
Phenylpropanoid biosynthesis	ko00940	TRINITY_DN102844_c0_g7_i5	K00083	E1.1.1.195 ec:1.1.1.195	2.86607	21.5403	19.0317	457.894	108.066	303.055	152.076	-4.31641	7.53261e-05	0.039743	DOWN
Ferroptosis	ko04216	TRINITY_DN99903_c2_g6_i2	K00522	FTH1 ec:1.16.3.2	1.91072	0	0	360.632	399.73	1.1393	127.235	-8.70711	3.69055e-05	0.0243398	DOWN
Necroptosis	ko04217	TRINITY_DN99903_c2_g6_i2	K00522	FTH1 ec:1.16.3.2	1.91072	0	0	360.632	399.73	1.1393	127.235	-8.70711	3.69055e-05	0.0243398	DOWN
Glycolysis / Gluconeogenesis	ko00010	TRINITY_DN86816_c0_g1_i2	K00121	frmA ec:1.1.1.1 ec:1.1.1.284	0	0	0	43.713	6.97203	96.8409	24.5877	-8.33075	1.65692e-05	0.01358	DOWN
Ascorbate and aldarate metabolism	ko00053	TRINITY_DN84144_c0_g2_i3	K08232	E1.6.5.4 ec:1.6.5.4	0	0	0	52.4556	13.9441	27.3433	15.6238	-7.677	1.70587e-05	0.0139136	DOWN
Fatty acid biosynthesis	ko00061	TRINITY_DN105419_c1_g3_i2	K01897	ACSL ec:6.2.1.3	0	0	0	16.3924	33.6982	14.811	10.8169	-7.14563	6.0607e-05	0.0339653	DOWN
Fatty acid degradation	ko00071	TRINITY_DN105419_c1_g3_i2	K01897	ACSL ec:6.2.1.3	0	0	0	16.3924	33.6982	14.811	10.8169	-7.14563	6.0607e-05	0.0339653	DOWN
Fatty acid degradation	ko00071	TRINITY_DN86816_c0_g1_i2	K00121	frmA ec:1.1.1.1 ec:1.1.1.284	0	0	0	43.713	6.97203	96.8409	24.5877	-8.33075	1.65692e-05	0.01358	DOWN
Arginine biosynthesis	ko00220	TRINITY_DN99866_c3_g1_i6	K01940	argG ec:6.3.4.5	0	2.83425	0	73.2193	38.3462	69.4976	30.6496	-5.79019	5.10425e-05	0.0304751	DOWN
Alanine, aspartate and glutamate metabolism	ko00250	TRINITY_DN99866_c3_g1_i6	K01940	argG ec:6.3.4.5	0	2.83425	0	73.2193	38.3462	69.4976	30.6496	-5.79019	5.10425e-05	0.0304751	DOWN
Cysteine and methionine metabolism	ko00270	TRINITY_DN94323_c1_g1_i1	K00547	mmuM ec:2.1.1.10	0	0	0	139.882	141.765	331.538	102.197	-10.386	3.1697e-10	2.68069e-06	DOWN
Lysine biosynthesis	ko00300	TRINITY_DN101929_c0_g2_i6	K01778	dapF ec:5.1.1.7	0	0	0	107.097	33.6982	64.9404	34.2892	-8.81074	2.21096e-07	0.000511355	DOWN
Tyrosine metabolism	ko00350	TRINITY_DN86816_c0_g1_i2	K00121	frmA ec:1.1.1.1 ec:1.1.1.284	0	0	0	43.713	6.97203	96.8409	24.5877	-8.33075	1.65692e-05	0.01358	DOWN
Phenylalanine, tyrosine and tryptophan biosynthesis	ko00400	TRINITY_DN83723_c0_g2_i2	K13832	aroDE ec:1.1.1.25 ec:4.2.1.10	0	0	0	32.7848	13.9441	38.7364	14.2442	-7.54337	1.77545e-05	0.0142743	DOWN
Amino sugar and nucleotide sugar metabolism	ko00520	TRINITY_DN100051_c1_g5_i1	K08678	UXS1 ec:4.1.1.35	0	0	0	20.7637	13.9441	46.7115	13.5699	-7.47315	3.10358e-05	0.0215636	DOWN
Amino sugar and nucleotide sugar metabolism	ko00520	TRINITY_DN100051_c1_g5_i2	K08678	UXS1 ec:4.1.1.35	0	0	0	33.8776	8.13404	69.4976	18.5849	-7.92698	2.59504e-05	0.0188852	DOWN
Amino sugar and nucleotide sugar metabolism	ko00520	TRINITY_DN106102_c2_g2_i7	K12449	AXS	0	0	0	783.556	409.026	0	198.764	-11.3457	2.01709e-05	0.0158399	DOWN
Amino sugar and nucleotide sugar metabolism	ko00520	TRINITY_DN76737_c0_g1_i1	K13648	GAUT ec:2.4.1.43	0	1.1337	0	68.848	63.9103	39.8757	28.9613	-6.89981	4.97358e-06	0.00534853	DOWN
Arachidonic acid metabolism	ko00590	TRINITY_DN104640_c0_g1_i5	K05309	PTGES2 ec:5.3.99.3	0	0	0	16.3924	29.0501	28.4826	12.3209	-7.33352	2.2993e-05	0.0174867	DOWN
Chloroalkane and chloroalkene degradation	ko00625	TRINITY_DN86816_c0_g1_i2	K00121	frmA ec:1.1.1.1 ec:1.1.1.284	0	0	0	43.713	6.97203	96.8409	24.5877	-8.33075	1.65692e-05	0.01358	DOWN
Naphthalene degradation	ko00626	TRINITY_DN86816_c0_g1_i2	K00121	frmA ec:1.1.1.1 ec:1.1.1.284	0	0	0	43.713	6.97203	96.8409	24.5877	-8.33075	1.65692e-05	0.01358	DOWN
Methane metabolism	ko00680	TRINITY_DN86816_c0_g1_i2	K00121	frmA ec:1.1.1.1 ec:1.1.1.284	0	0	0	43.713	6.97203	96.8409	24.5877	-8.33075	1.65692e-05	0.01358	DOWN
Thiamine metabolism	ko00730	TRINITY_DN87455_c0_g2_i1	K03146	THI4	0	0	0	1731.04	1521.06	1037.91	715.001	-13.1926	6.21921e-17	1.05003e-11	DOWN
Thiamine metabolism	ko00730	TRINITY_DN98881_c2_g3_i3	K03146	THI4	0	0	0	0	834.32	463.697	216.336	-11.4678	1.75063e-05	0.0141981	DOWN
Retinol metabolism	ko00830	TRINITY_DN86816_c0_g1_i2	K00121	frmA ec:1.1.1.1 ec:1.1.1.284	0	0	0	43.713	6.97203	96.8409	24.5877	-8.33075	1.65692e-05	0.01358	DOWN
Terpenoid backbone biosynthesis	ko00900	TRINITY_DN93428_c0_g6_i6	K00021	HMGCR ec:1.1.1.34	0	0	0	63.3839	83.6644	11.393	26.4069	-8.43362	4.58847e-06	0.00503052	DOWN
Monoterpenoid biosynthesis	ko00902	TRINITY_DN84415_c11_g1_i2	K15095	E1.1.1.208 ec:1.1.1.208	0	0	0	135.51	0	852.2	164.618	-11.0737	4.22e-05	0.0268863	DOWN
Brassinosteroid biosynthesis	ko00905	TRINITY_DN93979_c0_g1_i1	K09591	DET2 ec:1.3.1.22	0	0	0	19.6709	48.8042	15.9503	14.0709	-7.52506	2.51468e-05	0.0186215	DOWN
Aminoacyl-tRNA biosynthesis	ko00970	TRINITY_DN101040_c0_g5_i15	K01883	CARS ec:6.1.1.16	0	0	0	90.7045	81.3404	100.259	45.384	-9.21494	8.20134e-09	4.19601e-05	DOWN
Metabolism of xenobiotics by cytochrome P450	ko00980	TRINITY_DN86816_c0_g1_i2	K00121	frmA ec:1.1.1.1 ec:1.1.1.284	0	0	0	43.713	6.97203	96.8409	24.5877	-8.33075	1.65692e-05	0.01358	DOWN
ABC transporters	ko02010	TRINITY_DN107836_c2_g5_i1	K05658	ABCB1 ec:3.6.3.44	0	0	0	90.7045	46.4802	44.4329	30.2696	-8.63083	2.26967e-07	0.000514392	DOWN
Quorum sensing	ko02024	TRINITY_DN105419_c1_g3_i2	K01897	ACSL ec:6.2.1.3	0	0	0	16.3924	33.6982	14.811	10.8169	-7.14563	6.0607e-05	0.0339653	DOWN
Ribosome	ko03010	TRINITY_DN103258_c6_g2_i5	K02896	RP-L24e	0	0.56685	5.28659	27.3206	156.871	156.085	57.6883	-5.92877	4.89176e-05	0.0298453	DOWN
Ribosome	ko03010	TRINITY_DN95585_c0_g3_i8	K02909	RP-L31	0	764.114	400.724	0	0	0	194.14	10.8661	4.88089e-05	0.0298453	UP
RNA transport	ko03013	TRINITY_DN87321_c1_g1_i1	K12812	UAP56 ec:3.6.4.13	0	1.1337	2.11464	55.7341	138.279	138.995	56.0427	-6.69718	8.12352e-08	0.00022859	DOWN
mRNA surveillance pathway	ko03015	TRINITY_DN103953_c0_g3_i4	K11583	PPP2R3	0	0	0	44.8059	20.9161	15.9503	13.612	-7.47811	2.44209e-05	0.0182439	DOWN
mRNA surveillance pathway	ko03015	TRINITY_DN87321_c1_g1_i1	K12812	UAP56 ec:3.6.4.13	0	1.1337	2.11464	55.7341	138.279	138.995	56.0427	-6.69718	8.12352e-08	0.00022859	DOWN
RNA degradation	ko03018	TRINITY_DN108166_c0_g1_i4	K12598	MTR4 ec:3.6.4.13	0	0	1.05732	60.1054	49.9662	109.373	36.7504	-7.93449	5.47942e-07	0.000984173	DOWN
Spliceosome	ko03040	TRINITY_DN105464_c3_g1_i3	K12813	DHX16 ec:3.6.4.13	0	0	0	15.2996	40.6702	54.6866	18.4427	-7.91548	6.91838e-06	0.00695281	DOWN
Spliceosome	ko03040	TRINITY_DN87321_c1_g1_i1	K12812	UAP56 ec:3.6.4.13	0	1.1337	2.11464	55.7341	138.279	138.995	56.0427	-6.69718	8.12352e-08	0.00022859	DOWN
Protein export	ko03060	TRINITY_DN97865_c0_g1_i6	K09490	HSPA5	0	0	0	122.396	206.837	160.642	81.6459	-10.0621	3.10032e-10	2.68069e-06	DOWN
Homologous recombination	ko03440	TRINITY_DN97628_c4_g1_i6	K10865	MRE11	0	0	0	66.6624	140.603	402.175	101.573	-10.3771	5.11059e-09	2.78339e-05	DOWN
Non-homologous end-joining	ko03450	TRINITY_DN97628_c4_g1_i6	K10865	MRE11	0	0	0	66.6624	140.603	402.175	101.573	-10.3771	5.11059e-09	2.78339e-05	DOWN
NF-kappa B signaling pathway	ko04064	TRINITY_DN108504_c10_g2_i4	K04733	IRAK4 ec:2.7.11.1	0	0	0	68.848	84.8264	1.1393	25.8023	-8.40022	0.000102569	0.0494782	DOWN
Sphingolipid signaling pathway	ko04071	TRINITY_DN103953_c0_g3_i4	K11583	PPP2R3	0	0	0	44.8059	20.9161	15.9503	13.612	-7.47811	2.44209e-05	0.0182439	DOWN
Mitophagy - animal	ko04137	TRINITY_DN100554_c2_g1_i7	K07870	RHOT1 ec:3.6.5.-	0	0	0	67.7552	31.3741	84.3085	30.573	-8.64512	2.98484e-07	0.00063791	DOWN
Protein processing in endoplasmic reticulum	ko04141	TRINITY_DN93593_c0_g2_i6	K04079	HSP90A	0	0	0	48.0843	80.1784	36.4577	27.4534	-8.48959	3.81559e-07	0.000768033	DOWN
Protein processing in endoplasmic reticulum	ko04141	TRINITY_DN97865_c0_g1_i6	K09490	HSPA5	0	0	0	122.396	206.837	160.642	81.6459	-10.0621	3.10032e-10	2.68069e-06	DOWN
Peroxisome	ko04146	TRINITY_DN105419_c1_g3_i2	K01897	ACSL ec:6.2.1.3	0	0	0	16.3924	33.6982	14.811	10.8169	-7.14563	6.0607e-05	0.0339653	DOWN
PI3K-Akt signaling pathway	ko04151	TRINITY_DN103953_c0_g3_i4	K11583	PPP2R3	0	0	0	44.8059	20.9161	15.9503	13.612	-7.47811	2.44209e-05	0.0182439	DOWN
PI3K-Akt signaling pathway	ko04151	TRINITY_DN93593_c0_g2_i6	K04079	HSP90A	0	0	0	48.0843	80.1784	36.4577	27.4534	-8.48959	3.81559e-07	0.000768033	DOWN
AMPK signaling pathway	ko04152	TRINITY_DN103953_c0_g3_i4	K11583	PPP2R3	0	0	0	44.8059	20.9161	15.9503	13.612	-7.47811	2.44209e-05	0.0182439	DOWN
AMPK signaling pathway	ko04152	TRINITY_DN93428_c0_g6_i6	K00021	HMGCR ec:1.1.1.34	0	0	0	63.3839	83.6644	11.393	26.4069	-8.43362	4.58847e-06	0.00503052	DOWN
Ferroptosis	ko04216	TRINITY_DN105419_c1_g3_i2	K01897	ACSL ec:6.2.1.3	0	0	0	16.3924	33.6982	14.811	10.8169	-7.14563	6.0607e-05	0.0339653	DOWN
Necroptosis	ko04217	TRINITY_DN93593_c0_g2_i6	K04079	HSP90A	0	0	0	48.0843	80.1784	36.4577	27.4534	-8.48959	3.81559e-07	0.000768033	DOWN
Cellular senescence	ko04218	TRINITY_DN97628_c4_g1_i6	K10865	MRE11	0	0	0	66.6624	140.603	402.175	101.573	-10.3771	5.11059e-09	2.78339e-05	DOWN
Plant-pathogen interaction	ko04626	TRINITY_DN93593_c0_g2_i6	K04079	HSP90A	0	0	0	48.0843	80.1784	36.4577	27.4534	-8.48959	3.81559e-07	0.000768033	DOWN
KEGG pathway stat
ID	Description	GeneRatio	BgRatio	P-value	Adjusted P-value	Pathway class	Total number genes	Number of target genes	Target gene list
ko00730	Thiamine metabolism	2/56	147/38178	0.0197966688674221	0.130488942424035	Metabolism; Metabolism of cofactors and vitamins	147	2	TRINITY_DN87455_c0_g2_i1;TRINITY_DN98881_c2_g3_i3;
ko00970	Aminoacyl-tRNA biosynthesis	1/56	453/38178	0.487740966015268	0.487740966015268	Genetic Information Processing; Translation	453	1	TRINITY_DN101040_c0_g5_i15;
ko01040	Biosynthesis of unsaturated fatty acids	1/56	252/38178	0.310046148741062	0.476319918012608	Metabolism; Lipid metabolism	252	1	TRINITY_DN97581_c0_g3_i2;
ko04216	Ferroptosis	2/56	230/38178	0.044990308148409	0.212097166985357	Cellular Processes; Cell growth and death	230	2	TRINITY_DN105419_c1_g3_i2;TRINITY_DN99903_c2_g6_i2;
ko00196	Photosynthesis - antenna proteins	2/56	372/38178	0.103534126002703	0.30012712511355	Metabolism; Energy metabolism	372	2	TRINITY_DN56324_c0_g1_i1;TRINITY_DN95394_c7_g8_i1;
ko04137	Mitophagy - animal	1/56	274/38178	0.332120755644002	0.476319918012608	Cellular Processes; Transport and catabolism	274	1	TRINITY_DN100554_c2_g1_i7;
ko00905	Brassinosteroid biosynthesis	1/56	42/38178	0.0598205707979205	0.219342092925708	Metabolism; Metabolism of terpenoids and polyketides	42	1	TRINITY_DN93979_c0_g1_i1;
ko00910	Nitrogen metabolism	1/56	217/38178	0.273442270191234	0.476319918012608	Metabolism; Energy metabolism	217	1	TRINITY_DN96375_c2_g3_i10;
ko02024	Quorum sensing	2/56	384/38178	0.109137136404927	0.30012712511355	Cellular Processes; Cellular community - prokaryotes	384	2	TRINITY_DN105419_c1_g3_i2;TRINITY_DN95476_c3_g3_i1;
ko00950	Isoquinoline alkaloid biosynthesis	1/56	184/38178	0.237186473056819	0.460420800639707	Metabolism; Biosynthesis of other secondary metabolites	184	1	TRINITY_DN93144_c0_g4_i3;
ko00720	Carbon fixation pathways in prokaryotes	1/56	318/38178	0.374209262849122	0.476319918012608	Metabolism; Energy metabolism	318	1	TRINITY_DN90375_c0_g1_i2;
ko03020	RNA polymerase	1/56	273/38178	0.331132585872438	0.476319918012608	Genetic Information Processing; Transcription	273	1	TRINITY_DN91305_c1_g2_i3;
ko00071	Fatty acid degradation	3/56	399/38178	0.020878028117181	0.130488942424035	Metabolism; Lipid metabolism	399	3	TRINITY_DN105419_c1_g3_i2;TRINITY_DN86816_c0_g1_i1;TRINITY_DN86816_c0_g1_i2;
ko00626	Naphthalene degradation	2/56	51/38178	0.00257286296742777	0.0849044779251164	Metabolism; Xenobiotics biodegradation and metabolism	51	2	TRINITY_DN86816_c0_g1_i1;TRINITY_DN86816_c0_g1_i2;
ko00350	Tyrosine metabolism	3/56	307/38178	0.0104246864549602	0.119450700340686	Metabolism; Amino acid metabolism	307	3	TRINITY_DN86816_c0_g1_i1;TRINITY_DN86816_c0_g1_i2;TRINITY_DN93144_c0_g4_i3;
ko00980	Metabolism of xenobiotics by cytochrome P450	2/56	264/38178	0.0574821354851316	0.219342092925708	Metabolism; Xenobiotics biodegradation and metabolism	264	2	TRINITY_DN86816_c0_g1_i1;TRINITY_DN86816_c0_g1_i2;
ko03060	Protein export	1/56	256/38178	0.314112324523126	0.476319918012608	Genetic Information Processing; Folding, sorting and degradation	256	1	TRINITY_DN97865_c0_g1_i6;
ko00830	Retinol metabolism	2/56	162/38178	0.0237252622589155	0.130488942424035	Metabolism; Metabolism of cofactors and vitamins	162	2	TRINITY_DN86816_c0_g1_i1;TRINITY_DN86816_c0_g1_i2;
ko00020	Citrate cycle (TCA cycle)	1/56	396/38178	0.442512245699933	0.476319918012608	Metabolism; Carbohydrate metabolism	396	1	TRINITY_DN90375_c0_g1_i2;
ko00250	Alanine, aspartate and glutamate metabolism	1/56	364/38178	0.415425060850096	0.476319918012608	Metabolism; Amino acid metabolism	364	1	TRINITY_DN99866_c3_g1_i6;
ko00061	Fatty acid biosynthesis	2/56	409/38178	0.12106122312416	0.304147044886703	Metabolism; Lipid metabolism	409	2	TRINITY_DN105419_c1_g3_i2;TRINITY_DN97581_c0_g3_i2;
ko00195	Photosynthesis	1/56	435/38178	0.473862166280894	0.487740966015268	Metabolism; Energy metabolism	435	1	TRINITY_DN89359_c2_g7_i2;
ko03440	Homologous recombination	1/56	340/38178	0.394265387106902	0.476319918012608	Genetic Information Processing; Replication and repair	340	1	TRINITY_DN97628_c4_g1_i6;
ko00590	Arachidonic acid metabolism	1/56	150/38178	0.197974303312443	0.408322000581914	Metabolism; Lipid metabolism	150	1	TRINITY_DN104640_c0_g1_i5;
ko00053	Ascorbate and aldarate metabolism	1/56	382/38178	0.430816755495729	0.476319918012608	Metabolism; Carbohydrate metabolism	382	1	TRINITY_DN84144_c0_g2_i3;
ko03450	Non-homologous end-joining	1/56	78/38178	0.108287168501725	0.30012712511355	Genetic Information Processing; Replication and repair	78	1	TRINITY_DN97628_c4_g1_i6;
ko00900	Terpenoid backbone biosynthesis	1/56	402/38178	0.447452044193662	0.476319918012608	Metabolism; Metabolism of terpenoids and polyketides	402	1	TRINITY_DN93428_c0_g6_i6;
ko00220	Arginine biosynthesis	1/56	225/38178	0.281973444553466	0.476319918012608	Metabolism; Amino acid metabolism	225	1	TRINITY_DN99866_c3_g1_i6;
ko00625	Chloroalkane and chloroalkene degradation	2/56	107/38178	0.010859154576426	0.119450700340686	Metabolism; Xenobiotics biodegradation and metabolism	107	2	TRINITY_DN86816_c0_g1_i1;TRINITY_DN86816_c0_g1_i2;
ko00902	Monoterpenoid biosynthesis	1/56	109/38178	0.148049569162805	0.32570905215817	Metabolism; Metabolism of terpenoids and polyketides	109	1	TRINITY_DN84415_c11_g1_i2;
ko03050	Proteasome	1/56	354/38178	0.406698243914352	0.476319918012608	Genetic Information Processing; Folding, sorting and degradation	354	1	TRINITY_DN105725_c5_g11_i5;
ko00400	Phenylalanine, tyrosine and tryptophan biosynthesis	1/56	333/38178	0.387953358954355	0.476319918012608	Metabolism; Amino acid metabolism	333	1	TRINITY_DN83723_c0_g2_i2;
ko00300	Lysine biosynthesis	1/56	94/38178	0.129032079648905	0.304147044886703	Metabolism; Amino acid metabolism	94	1	TRINITY_DN101929_c0_g2_i6;

## Sheet: Diff_Sig_G8 vs G10
Supplementary Table S5-J. Kyoto Encyclopedia of Genes and Genomes (KEGG) annotation and analysis results for significantly differentially expressed genes between Group-8 and Group-10.
KEGG pathway table					Group-8	Group-8	Group-8	Group-10	Group-10	Group-10
Pathway name	Pathway ID	Gene	KO	Gene name	Ga10.02	Ga08.03	Ga10.06	Ga101B.5	Ga101B.m	Ga101B.3	BaseMean	Log2FoldChange	P-value	Adjusted P-value	Trend
Photosynthesis	ko00195	TRINITY_DN90088_c0_g1_i1	K02692	psaD	3873.76	8366.3	3790.26	103.922	70.773	542.547	2791.26	4.48221	9.66135e-06	0.00669014	UP
Fatty acid biosynthesis	ko00061	TRINITY_DN97581_c0_g3_i2	K03921	FAB2 ec:1.14.19.26 ec:1.14.19.11 ec:1.14.19.2	1340.23	1427.13	1107	0	21.8564	0	649.369	7.47196	1.06345e-05	0.00714275	UP
Biosynthesis of unsaturated fatty acids	ko01040	TRINITY_DN97581_c0_g3_i2	K03921	FAB2 ec:1.14.19.26 ec:1.14.19.11 ec:1.14.19.2	1340.23	1427.13	1107	0	21.8564	0	649.369	7.47196	1.06345e-05	0.00714275	UP
Photosynthesis - antenna proteins	ko00196	TRINITY_DN97238_c1_g2_i4	K08908	LHCA2	1284.15	890.312	760.459	6.92811	88.4662	11.2181	506.922	4.78366	1.50808e-05	0.00932845	UP
Ribosome	ko03010	TRINITY_DN102401_c1_g2_i6	K02893	RP-L23Ae	964.515	0	809.391	0	0	0	295.651	11.6266	1.52516e-05	0.00938613	UP
Plant-pathogen interaction	ko04626	TRINITY_DN99015_c0_g3_i4	K05391	CNGF	837.782	295.601	0	0	0	0	188.897	10.9803	4.28713e-05	0.0208361	UP
Tryptophan metabolism	ko00380	TRINITY_DN78083_c0_g1_i4	K03781	katE ec:1.11.1.6	388.049	5042.76	1946.07	87.0963	197.748	153.993	1302.62	4.07138	8.0655e-05	0.032282	UP
Glyoxylate and dicarboxylate metabolism	ko00630	TRINITY_DN78083_c0_g1_i4	K03781	katE ec:1.11.1.6	388.049	5042.76	1946.07	87.0963	197.748	153.993	1302.62	4.07138	8.0655e-05	0.032282	UP
MAPK signaling pathway - plant	ko04016	TRINITY_DN78083_c0_g1_i4	K03781	katE ec:1.11.1.6	388.049	5042.76	1946.07	87.0963	197.748	153.993	1302.62	4.07138	8.0655e-05	0.032282	UP
FoxO signaling pathway	ko04068	TRINITY_DN78083_c0_g1_i4	K03781	katE ec:1.11.1.6	388.049	5042.76	1946.07	87.0963	197.748	153.993	1302.62	4.07138	8.0655e-05	0.032282	UP
Peroxisome	ko04146	TRINITY_DN78083_c0_g1_i4	K03781	katE ec:1.11.1.6	388.049	5042.76	1946.07	87.0963	197.748	153.993	1302.62	4.07138	8.0655e-05	0.032282	UP
Purine metabolism	ko00230	TRINITY_DN91305_c1_g2_i3	K03014	RPB6	216.455	64.0323	19.2521	0	0	0	49.9566	9.06036	5.86797e-07	0.000764994	UP
Pyrimidine metabolism	ko00240	TRINITY_DN91305_c1_g2_i3	K03014	RPB6	216.455	64.0323	19.2521	0	0	0	49.9566	9.06036	5.86797e-07	0.000764994	UP
RNA polymerase	ko03020	TRINITY_DN91305_c1_g2_i3	K03014	RPB6	216.455	64.0323	19.2521	0	0	0	49.9566	9.06036	5.86797e-07	0.000764994	UP
Nicotinate and nicotinamide metabolism	ko00760	TRINITY_DN106382_c0_g4_i3	K00858	ppnK ec:2.7.1.23	118.882	113.153	110.7	17.8151	24.9787	14.2775	66.6344	2.58677	2.90035e-05	0.0154913	UP
Porphyrin and chlorophyll metabolism	ko00860	TRINITY_DN93661_c4_g2_i1	K00231	PPOX ec:1.3.3.15 ec:1.3.3.4	115.518	52.6293	71.3933	0	5.20389	6.11895	41.8105	4.40682	7.44374e-05	0.0308181	UP
Plant-pathogen interaction	ko04626	TRINITY_DN95683_c1_g1_i2	K13448	CML	100.938	139.468	115.513	0.98973	3.12234	2.03965	60.345	5.86217	1.63322e-10	9.12836e-07	UP
Ribosome biogenesis in eukaryotes	ko03008	TRINITY_DN97475_c4_g4_i3	K07936	RAN	84.1147	27.1918	26.4717	0	0	2.03965	23.303	6.07814	6.43166e-05	0.0275763	UP
RNA transport	ko03013	TRINITY_DN97475_c4_g4_i3	K07936	RAN	84.1147	27.1918	26.4717	0	0	2.03965	23.303	6.07814	6.43166e-05	0.0275763	UP
Ribosome	ko03010	TRINITY_DN83163_c0_g3_i2	K02974	RP-S24e	82.9932	208.763	68.1846	0	0	0	59.9901	9.32583	4.93557e-09	1.79628e-05	UP
Spliceosome	ko03040	TRINITY_DN96624_c0_g1_i4	K12830	SF3B3	61.6841	85.084	40.1086	0	0	0	31.1461	8.37969	5.78103e-08	0.000131118	UP
Ribosome	ko03010	TRINITY_DN98787_c2_g3_i1	K02873	RP-L13e	59.4411	54.3836	28.8782	0	0	0	23.7838	7.9897	3.23719e-07	0.000466184	UP
Ribosome	ko03010	TRINITY_DN95701_c1_g1_i1	K02978	RP-S27e	58.3195	42.1034	20.8565	168.254	659.854	505.833	242.537	-3.46251	4.06154e-05	0.0200511	DOWN
Cell cycle	ko04110	TRINITY_DN105594_c1_g3_i1	K03347	CUL1	58.3195	10.5259	65.7781	0	0	0	22.4372	7.90646	6.31546e-06	0.00466203	UP
Oocyte meiosis	ko04114	TRINITY_DN105594_c1_g3_i1	K03347	CUL1	58.3195	10.5259	65.7781	0	0	0	22.4372	7.90646	6.31546e-06	0.00466203	UP
Ubiquitin mediated proteolysis	ko04120	TRINITY_DN105594_c1_g3_i1	K03347	CUL1	58.3195	10.5259	65.7781	0	0	0	22.4372	7.90646	6.31546e-06	0.00466203	UP
Protein processing in endoplasmic reticulum	ko04141	TRINITY_DN105594_c1_g3_i1	K03347	CUL1	58.3195	10.5259	65.7781	0	0	0	22.4372	7.90646	6.31546e-06	0.00466203	UP
Wnt signaling pathway	ko04310	TRINITY_DN105594_c1_g3_i1	K03347	CUL1	58.3195	10.5259	65.7781	0	0	0	22.4372	7.90646	6.31546e-06	0.00466203	UP
Hedgehog signaling pathway	ko04340	TRINITY_DN105594_c1_g3_i1	K03347	CUL1	58.3195	10.5259	65.7781	0	0	0	22.4372	7.90646	6.31546e-06	0.00466203	UP
TGF-beta signaling pathway	ko04350	TRINITY_DN105594_c1_g3_i1	K03347	CUL1	58.3195	10.5259	65.7781	0	0	0	22.4372	7.90646	6.31546e-06	0.00466203	UP
Carotenoid biosynthesis	ko00906	TRINITY_DN93134_c3_g6_i12	K15746	crtZ ec:1.14.13.129	51.5904	11.403	77.8106	0	0	0	23.4673	7.97176	5.23375e-06	0.0041367	UP
Purine metabolism	ko00230	TRINITY_DN89432_c0_g1_i1	K03787	surE ec:3.1.3.5	41.4966	26.3147	48.1303	4.94865	3.12234	1.01982	20.8387	3.66926	0.00012826	0.0464637	UP
Pyrimidine metabolism	ko00240	TRINITY_DN89432_c0_g1_i1	K03787	surE ec:3.1.3.5	41.4966	26.3147	48.1303	4.94865	3.12234	1.01982	20.8387	3.66926	0.00012826	0.0464637	UP
Nicotinate and nicotinamide metabolism	ko00760	TRINITY_DN89432_c0_g1_i1	K03787	surE ec:3.1.3.5	41.4966	26.3147	48.1303	4.94865	3.12234	1.01982	20.8387	3.66926	0.00012826	0.0464637	UP
Autophagy - animal	ko04140	TRINITY_DN102346_c1_g1_i2	K21248	VMP1	41.4966	83.3297	59.3607	3.95892	2.08156	10.1982	33.4043	3.50421	0.000138626	0.0486426	UP
Protein processing in endoplasmic reticulum	ko04141	TRINITY_DN86390_c1_g1_i4	K13993	HSP20	39.2535	55.2608	20.8565	0	0	0	19.2285	7.68358	1.85811e-06	0.00182886	UP
Phenylalanine, tyrosine and tryptophan biosynthesis	ko00400	TRINITY_DN101474_c0_g1_i3	K01626	E2.5.1.54 ec:2.5.1.54	34.7674	16.6659	20.0543	494.865	148.831	110.141	137.554	-3.40282	0.000140018	0.0489116	DOWN
Quorum sensing	ko02024	TRINITY_DN101474_c0_g1_i3	K01626	E2.5.1.54 ec:2.5.1.54	34.7674	16.6659	20.0543	494.865	148.831	110.141	137.554	-3.40282	0.000140018	0.0489116	DOWN
Spliceosome	ko03040	TRINITY_DN97298_c0_g1_i3	K12893	SFRS4_5_6	31.4028	167.537	32.0869	0	0	0	38.5044	8.68642	8.11826e-07	0.000969835	UP
Oxidative phosphorylation	ko00190	TRINITY_DN85774_c0_g1_i1	K03955	NDUFAB1	29.1598	71.0496	94.6562	0	0	0	32.4776	8.44178	1.47034e-07	0.000260095	UP
Glycolysis / Gluconeogenesis	ko00010	TRINITY_DN105847_c7_g8_i1	K00844	HK ec:2.7.1.1	28.0382	17.5431	24.8673	134.603	113.445	130.538	74.8391	-2.4292	4.57491e-05	0.0217617	DOWN
Fructose and mannose metabolism	ko00051	TRINITY_DN105847_c7_g8_i1	K00844	HK ec:2.7.1.1	28.0382	17.5431	24.8673	134.603	113.445	130.538	74.8391	-2.4292	4.57491e-05	0.0217617	DOWN
Galactose metabolism	ko00052	TRINITY_DN105847_c7_g8_i1	K00844	HK ec:2.7.1.1	28.0382	17.5431	24.8673	134.603	113.445	130.538	74.8391	-2.4292	4.57491e-05	0.0217617	DOWN
Starch and sucrose metabolism	ko00500	TRINITY_DN105847_c7_g8_i1	K00844	HK ec:2.7.1.1	28.0382	17.5431	24.8673	134.603	113.445	130.538	74.8391	-2.4292	4.57491e-05	0.0217617	DOWN
Amino sugar and nucleotide sugar metabolism	ko00520	TRINITY_DN105847_c7_g8_i1	K00844	HK ec:2.7.1.1	28.0382	17.5431	24.8673	134.603	113.445	130.538	74.8391	-2.4292	4.57491e-05	0.0217617	DOWN
Streptomycin biosynthesis	ko00521	TRINITY_DN105847_c7_g8_i1	K00844	HK ec:2.7.1.1	28.0382	17.5431	24.8673	134.603	113.445	130.538	74.8391	-2.4292	4.57491e-05	0.0217617	DOWN
Neomycin, kanamycin and gentamicin biosynthesis	ko00524	TRINITY_DN105847_c7_g8_i1	K00844	HK ec:2.7.1.1	28.0382	17.5431	24.8673	134.603	113.445	130.538	74.8391	-2.4292	4.57491e-05	0.0217617	DOWN
HIF-1 signaling pathway	ko04066	TRINITY_DN105847_c7_g8_i1	K00844	HK ec:2.7.1.1	28.0382	17.5431	24.8673	134.603	113.445	130.538	74.8391	-2.4292	4.57491e-05	0.0217617	DOWN
Ubiquitin mediated proteolysis	ko04120	TRINITY_DN94708_c2_g1_i11	K10143	RFWD2 ec:2.3.2.27	24.6736	10.5259	23.263	0	0	0	9.74375	6.70231	7.35572e-05	0.0306157	UP
Circadian rhythm - plant	ko04712	TRINITY_DN94708_c2_g1_i11	K10143	RFWD2 ec:2.3.2.27	24.6736	10.5259	23.263	0	0	0	9.74375	6.70231	7.35572e-05	0.0306157	UP
Ubiquitin mediated proteolysis	ko04120	TRINITY_DN95368_c1_g5_i8	K10579	UBE2M	23.5521	64.0323	20.0543	0	0	0	17.9398	7.58471	6.05945e-06	0.0045429	UP
Steroid biosynthesis	ko00100	TRINITY_DN105754_c1_g1_i4	K00801	FDFT1 ec:2.5.1.21	20.1875	21.9289	14.4391	0	0	0	9.42592	6.65469	5.2402e-05	0.0238394	UP
Sesquiterpenoid and triterpenoid biosynthesis	ko00909	TRINITY_DN105754_c1_g1_i4	K00801	FDFT1 ec:2.5.1.21	20.1875	21.9289	14.4391	0	0	0	9.42592	6.65469	5.2402e-05	0.0238394	UP
ABC transporters	ko02010	TRINITY_DN86257_c0_g2_i3	K05658	ABCB1 ec:3.6.3.44	19.066	21.9289	14.4391	0	0	0	9.23899	6.62607	5.81105e-05	0.0256172	UP
mRNA surveillance pathway	ko03015	TRINITY_DN99856_c2_g1_i15	K14411	MSI	17.9445	12.2802	1.60434	96.0038	274.766	280.452	113.842	-4.36782	2.26797e-05	0.0130489	DOWN
Protein processing in endoplasmic reticulum	ko04141	TRINITY_DN107250_c4_g2_i1	K13993	HSP20	17.9445	7.01724	40.9107	536.434	471.473	413.029	247.801	-4.42653	1.57603e-07	0.000271037	DOWN
Valine, leucine and isoleucine degradation	ko00280	TRINITY_DN103869_c1_g1_i2	K05605	HIBCH ec:3.1.2.4	6.72918	0	2.40651	49.4865	64.5283	90.7644	35.6525	-4.53158	7.77039e-05	0.0313503	DOWN
beta-Alanine metabolism	ko00410	TRINITY_DN103869_c1_g1_i2	K05605	HIBCH ec:3.1.2.4	6.72918	0	2.40651	49.4865	64.5283	90.7644	35.6525	-4.53158	7.77039e-05	0.0313503	DOWN
Glyoxylate and dicarboxylate metabolism	ko00630	TRINITY_DN86416_c1_g3_i3	K01602	rbcS ec:4.1.1.39	6.72918	11.403	30.4825	345.416	1239.57	77.5067	285.184	-5.08977	1.5294e-05	0.00938613	DOWN
Propanoate metabolism	ko00640	TRINITY_DN103869_c1_g1_i2	K05605	HIBCH ec:3.1.2.4	6.72918	0	2.40651	49.4865	64.5283	90.7644	35.6525	-4.53158	7.77039e-05	0.0313503	DOWN
Carbon fixation in photosynthetic organisms	ko00710	TRINITY_DN86416_c1_g3_i3	K01602	rbcS ec:4.1.1.39	6.72918	11.403	30.4825	345.416	1239.57	77.5067	285.184	-5.08977	1.5294e-05	0.00938613	DOWN
Glyoxylate and dicarboxylate metabolism	ko00630	TRINITY_DN83846_c0_g1_i6	K01602	rbcS ec:4.1.1.39	5.60765	7.01724	4.01086	201.905	520.389	44.8723	130.634	-5.52938	3.04206e-07	0.000450626	DOWN
Carbon fixation in photosynthetic organisms	ko00710	TRINITY_DN83846_c0_g1_i6	K01602	rbcS ec:4.1.1.39	5.60765	7.01724	4.01086	201.905	520.389	44.8723	130.634	-5.52938	3.04206e-07	0.000450626	DOWN
Glycolysis / Gluconeogenesis	ko00010	TRINITY_DN81798_c0_g2_i2	K01689	ENO ec:4.2.1.11	3.36459	135.959	240.651	0	1.04078	0	63.5026	8.44264	1.32871e-05	0.00841859	UP
Oxidative phosphorylation	ko00190	TRINITY_DN84058_c1_g6_i4	K02138	ATPeF0D	3.36459	25.4375	101.876	0	0	0	21.7796	7.86572	9.47668e-05	0.0363455	UP
Histidine metabolism	ko00340	TRINITY_DN79946_c0_g1_i1	K00765	hisG ec:2.4.2.17	3.36459	0	3.20869	102.932	111.363	269.234	81.6837	-6.21809	2.78204e-08	7.23518e-05	DOWN
Methane metabolism	ko00680	TRINITY_DN81798_c0_g2_i2	K01689	ENO ec:4.2.1.11	3.36459	135.959	240.651	0	1.04078	0	63.5026	8.44264	1.32871e-05	0.00841859	UP
RNA degradation	ko03018	TRINITY_DN81798_c0_g2_i2	K01689	ENO ec:4.2.1.11	3.36459	135.959	240.651	0	1.04078	0	63.5026	8.44264	1.32871e-05	0.00841859	UP
HIF-1 signaling pathway	ko04066	TRINITY_DN81798_c0_g2_i2	K01689	ENO ec:4.2.1.11	3.36459	135.959	240.651	0	1.04078	0	63.5026	8.44264	1.32871e-05	0.00841859	UP
Plant hormone signal transduction	ko04075	TRINITY_DN103981_c5_g6_i16	K14492	ARR-A	3.36459	0.877155	2.40651	50.4762	191.503	46.9119	49.2566	-5.464	8.45203e-07	0.000987102	DOWN
Glycolysis / Gluconeogenesis	ko00010	TRINITY_DN92995_c1_g9_i4	K01689	ENO ec:4.2.1.11	2.24306	0	0	161.326	270.603	15.2974	74.9115	-7.7835	5.0345e-06	0.00404341	DOWN
Methane metabolism	ko00680	TRINITY_DN92995_c1_g9_i4	K01689	ENO ec:4.2.1.11	2.24306	0	0	161.326	270.603	15.2974	74.9115	-7.7835	5.0345e-06	0.00404341	DOWN
RNA transport	ko03013	TRINITY_DN87321_c1_g1_i1	K12812	UAP56 ec:3.6.4.13	2.24306	0	4.81303	50.4762	123.853	124.419	50.9673	-5.38705	2.5898e-06	0.00235637	DOWN
RNA transport	ko03013	TRINITY_DN93116_c1_g1_i1	K05019	CLNS1A	2.24306	83.3297	125.139	0	0	0	35.1186	8.55411	2.93382e-05	0.0155639	UP
mRNA surveillance pathway	ko03015	TRINITY_DN87321_c1_g1_i1	K12812	UAP56 ec:3.6.4.13	2.24306	0	4.81303	50.4762	123.853	124.419	50.9673	-5.38705	2.5898e-06	0.00235637	DOWN
RNA degradation	ko03018	TRINITY_DN92995_c1_g9_i4	K01689	ENO ec:4.2.1.11	2.24306	0	0	161.326	270.603	15.2974	74.9115	-7.7835	5.0345e-06	0.00404341	DOWN
Spliceosome	ko03040	TRINITY_DN87321_c1_g1_i1	K12812	UAP56 ec:3.6.4.13	2.24306	0	4.81303	50.4762	123.853	124.419	50.9673	-5.38705	2.5898e-06	0.00235637	DOWN
HIF-1 signaling pathway	ko04066	TRINITY_DN92995_c1_g9_i4	K01689	ENO ec:4.2.1.11	2.24306	0	0	161.326	270.603	15.2974	74.9115	-7.7835	5.0345e-06	0.00404341	DOWN
Cell cycle	ko04110	TRINITY_DN103782_c4_g1_i6	K03347	CUL1	2.24306	0	0	153.408	73.8953	118.3	57.9744	-7.46678	6.84991e-08	0.000146848	DOWN
Oocyte meiosis	ko04114	TRINITY_DN103782_c4_g1_i6	K03347	CUL1	2.24306	0	0	153.408	73.8953	118.3	57.9744	-7.46678	6.84991e-08	0.000146848	DOWN
Ubiquitin mediated proteolysis	ko04120	TRINITY_DN103782_c4_g1_i6	K03347	CUL1	2.24306	0	0	153.408	73.8953	118.3	57.9744	-7.46678	6.84991e-08	0.000146848	DOWN
Protein processing in endoplasmic reticulum	ko04141	TRINITY_DN103782_c4_g1_i6	K03347	CUL1	2.24306	0	0	153.408	73.8953	118.3	57.9744	-7.46678	6.84991e-08	0.000146848	DOWN
Wnt signaling pathway	ko04310	TRINITY_DN103782_c4_g1_i6	K03347	CUL1	2.24306	0	0	153.408	73.8953	118.3	57.9744	-7.46678	6.84991e-08	0.000146848	DOWN
Hedgehog signaling pathway	ko04340	TRINITY_DN103782_c4_g1_i6	K03347	CUL1	2.24306	0	0	153.408	73.8953	118.3	57.9744	-7.46678	6.84991e-08	0.000146848	DOWN
TGF-beta signaling pathway	ko04350	TRINITY_DN103782_c4_g1_i6	K03347	CUL1	2.24306	0	0	153.408	73.8953	118.3	57.9744	-7.46678	6.84991e-08	0.000146848	DOWN
Photosynthesis - antenna proteins	ko00196	TRINITY_DN56324_c0_g1_i1	K08912	LHCB1	1.12153	0	0	4202.39	1186.49	1.01982	898.504	-12.4058	7.55151e-08	0.000157572	DOWN
Spliceosome	ko03040	TRINITY_DN107675_c3_g3_i3	K03283	HSPA1_8	1.12153	0.877155	0.802171	158.357	125.934	13.2577	50.0583	-6.74707	1.10738e-06	0.00119519	DOWN
Nucleotide excision repair	ko03420	TRINITY_DN91411_c0_g4_i6	K10140	DDB2	1.12153	0.877155	0	22.7638	22.8971	25.4956	12.1925	-5.24556	0.000104249	0.0388878	DOWN
MAPK signaling pathway	ko04010	TRINITY_DN107675_c3_g3_i3	K03283	HSPA1_8	1.12153	0.877155	0.802171	158.357	125.934	13.2577	50.0583	-6.74707	1.10738e-06	0.00119519	DOWN
Ubiquitin mediated proteolysis	ko04120	TRINITY_DN91411_c0_g4_i6	K10140	DDB2	1.12153	0.877155	0	22.7638	22.8971	25.4956	12.1925	-5.24556	0.000104249	0.0388878	DOWN
Protein processing in endoplasmic reticulum	ko04141	TRINITY_DN107675_c3_g3_i3	K03283	HSPA1_8	1.12153	0.877155	0.802171	158.357	125.934	13.2577	50.0583	-6.74707	1.10738e-06	0.00119519	DOWN
Lysosome	ko04142	TRINITY_DN104662_c1_g10_i1	K01369	LGMN ec:3.4.22.34	1.12153	0.877155	0	31.6714	50.9982	29.5749	19.0405	-5.90339	1.09107e-05	0.00726591	DOWN
Endocytosis	ko04144	TRINITY_DN107675_c3_g3_i3	K03283	HSPA1_8	1.12153	0.877155	0.802171	158.357	125.934	13.2577	50.0583	-6.74707	1.10738e-06	0.00119519	DOWN
Glycolysis / Gluconeogenesis	ko00010	TRINITY_DN86816_c0_g1_i1	K00121	frmA ec:1.1.1.1 ec:1.1.1.284	0	0	0	475.07	7.28545	5461.16	990.586	-13.5086	1.01615e-08	3.18048e-05	DOWN
Glycolysis / Gluconeogenesis	ko00010	TRINITY_DN86816_c0_g1_i2	K00121	frmA ec:1.1.1.1 ec:1.1.1.284	0	0	0	39.5892	6.24467	86.6851	22.0865	-8.02174	1.81948e-05	0.010868	DOWN
Glycolysis / Gluconeogenesis	ko00010	TRINITY_DN92995_c1_g9_i10	K01689	ENO ec:4.2.1.11	0	0	0	38.5995	48.9166	7.13877	15.7758	-7.53614	2.61548e-05	0.0143685	DOWN
Citrate cycle (TCA cycle)	ko00020	TRINITY_DN89603_c2_g5_i1	K01681	ACO ec:4.2.1.3	0	0	0	64.3325	17.6932	35.6939	19.6199	-7.85118	2.27416e-06	0.00214397	DOWN
Pentose and glucuronate interconversions	ko00040	TRINITY_DN65475_c0_g1_i1	K12447	USP ec:2.7.7.64	0	0	0	121.737	40.5904	66.2886	38.1026	-8.80858	2.92237e-08	7.29093e-05	DOWN
Galactose metabolism	ko00052	TRINITY_DN65475_c0_g1_i1	K12447	USP ec:2.7.7.64	0	0	0	121.737	40.5904	66.2886	38.1026	-8.80858	2.92237e-08	7.29093e-05	DOWN
Ascorbate and aldarate metabolism	ko00053	TRINITY_DN103358_c2_g3_i2	K00434	E1.11.1.11 ec:1.11.1.11	0	0	0	1016.45	2682.09	0	616.423	-12.8242	3.33505e-06	0.00289959	DOWN
Ascorbate and aldarate metabolism	ko00053	TRINITY_DN65475_c0_g1_i1	K12447	USP ec:2.7.7.64	0	0	0	121.737	40.5904	66.2886	38.1026	-8.80858	2.92237e-08	7.29093e-05	DOWN
Fatty acid biosynthesis	ko00061	TRINITY_DN105419_c1_g3_i1	K01897	ACSL ec:6.2.1.3	0	0	0	48.4968	80.14	12.2379	23.4791	-8.10974	3.22463e-06	0.00285111	DOWN
Fatty acid biosynthesis	ko00061	TRINITY_DN105419_c1_g3_i2	K01897	ACSL ec:6.2.1.3	0	0	0	14.846	30.1826	13.2577	9.71438	-6.83625	5.56279e-05	0.0250882	DOWN
Fatty acid degradation	ko00071	TRINITY_DN105419_c1_g3_i1	K01897	ACSL ec:6.2.1.3	0	0	0	48.4968	80.14	12.2379	23.4791	-8.10974	3.22463e-06	0.00285111	DOWN
Fatty acid degradation	ko00071	TRINITY_DN105419_c1_g3_i2	K01897	ACSL ec:6.2.1.3	0	0	0	14.846	30.1826	13.2577	9.71438	-6.83625	5.56279e-05	0.0250882	DOWN
Fatty acid degradation	ko00071	TRINITY_DN86816_c0_g1_i1	K00121	frmA ec:1.1.1.1 ec:1.1.1.284	0	0	0	475.07	7.28545	5461.16	990.586	-13.5086	1.01615e-08	3.18048e-05	DOWN
Fatty acid degradation	ko00071	TRINITY_DN86816_c0_g1_i2	K00121	frmA ec:1.1.1.1 ec:1.1.1.284	0	0	0	39.5892	6.24467	86.6851	22.0865	-8.02174	1.81948e-05	0.010868	DOWN
Cysteine and methionine metabolism	ko00270	TRINITY_DN94323_c1_g1_i1	K00547	mmuM ec:2.1.1.10	0	0	0	126.685	126.975	296.769	91.7382	-10.076	7.20926e-11	4.33934e-07	DOWN
Lysine biosynthesis	ko00300	TRINITY_DN101929_c0_g2_i7	K01778	dapF ec:5.1.1.7	0	0	0	63.3427	395.496	79.5463	89.7308	-10.044	9.24765e-09	2.95353e-05	DOWN
Histidine metabolism	ko00340	TRINITY_DN102670_c2_g5_i1	K00765	hisG ec:2.4.2.17	0	0	0	77.199	80.14	132.577	48.3194	-9.15106	1.2769e-09	6.05551e-06	DOWN
Tyrosine metabolism	ko00350	TRINITY_DN86816_c0_g1_i1	K00121	frmA ec:1.1.1.1 ec:1.1.1.284	0	0	0	475.07	7.28545	5461.16	990.586	-13.5086	1.01615e-08	3.18048e-05	DOWN
Tyrosine metabolism	ko00350	TRINITY_DN86816_c0_g1_i2	K00121	frmA ec:1.1.1.1 ec:1.1.1.284	0	0	0	39.5892	6.24467	86.6851	22.0865	-8.02174	1.81948e-05	0.010868	DOWN
Phenylalanine, tyrosine and tryptophan biosynthesis	ko00400	TRINITY_DN83723_c0_g2_i2	K13832	aroDE ec:1.1.1.25 ec:4.2.1.10	0	0	0	29.6919	12.4893	34.674	12.8092	-7.23595	1.47713e-05	0.00924664	DOWN
Glutathione metabolism	ko00480	TRINITY_DN103358_c2_g3_i2	K00434	E1.11.1.11 ec:1.11.1.11	0	0	0	1016.45	2682.09	0	616.423	-12.8242	3.33505e-06	0.00289959	DOWN
Other glycan degradation	ko00511	TRINITY_DN106146_c1_g9_i2	K12373	HEXA_B ec:3.2.1.52	0	0	0	183.1	403.822	1.01982	97.9904	-10.1711	5.95707e-06	0.00452555	DOWN
Various types of N-glycan biosynthesis	ko00513	TRINITY_DN106146_c1_g9_i2	K12373	HEXA_B ec:3.2.1.52	0	0	0	183.1	403.822	1.01982	97.9904	-10.1711	5.95707e-06	0.00452555	DOWN
Amino sugar and nucleotide sugar metabolism	ko00520	TRINITY_DN100051_c1_g5_i1	K08678	UXS1 ec:4.1.1.35	0	0	0	18.8049	12.4893	41.8128	12.1845	-7.16359	2.87308e-05	0.0153983	DOWN
Amino sugar and nucleotide sugar metabolism	ko00520	TRINITY_DN100051_c1_g5_i2	K08678	UXS1 ec:4.1.1.35	0	0	0	30.6816	7.28545	62.2093	16.6961	-7.61813	2.75575e-05	0.0149227	DOWN
Amino sugar and nucleotide sugar metabolism	ko00520	TRINITY_DN106102_c2_g2_i7	K12449	AXS	0	0	0	709.637	366.354	0	179.332	-11.043	2.87266e-05	0.0153983	DOWN
Amino sugar and nucleotide sugar metabolism	ko00520	TRINITY_DN106146_c1_g9_i2	K12373	HEXA_B ec:3.2.1.52	0	0	0	183.1	403.822	1.01982	97.9904	-10.1711	5.95707e-06	0.00452555	DOWN
Amino sugar and nucleotide sugar metabolism	ko00520	TRINITY_DN65475_c0_g1_i1	K12447	USP ec:2.7.7.64	0	0	0	121.737	40.5904	66.2886	38.1026	-8.80858	2.92237e-08	7.29093e-05	DOWN
Glycosaminoglycan degradation	ko00531	TRINITY_DN106146_c1_g9_i2	K12373	HEXA_B ec:3.2.1.52	0	0	0	183.1	403.822	1.01982	97.9904	-10.1711	5.95707e-06	0.00452555	DOWN
Glycosphingolipid biosynthesis - globo and isoglobo series	ko00603	TRINITY_DN106146_c1_g9_i2	K12373	HEXA_B ec:3.2.1.52	0	0	0	183.1	403.822	1.01982	97.9904	-10.1711	5.95707e-06	0.00452555	DOWN
Glycosphingolipid biosynthesis - ganglio series	ko00604	TRINITY_DN106146_c1_g9_i2	K12373	HEXA_B ec:3.2.1.52	0	0	0	183.1	403.822	1.01982	97.9904	-10.1711	5.95707e-06	0.00452555	DOWN
Chloroalkane and chloroalkene degradation	ko00625	TRINITY_DN86816_c0_g1_i1	K00121	frmA ec:1.1.1.1 ec:1.1.1.284	0	0	0	475.07	7.28545	5461.16	990.586	-13.5086	1.01615e-08	3.18048e-05	DOWN
Chloroalkane and chloroalkene degradation	ko00625	TRINITY_DN86816_c0_g1_i2	K00121	frmA ec:1.1.1.1 ec:1.1.1.284	0	0	0	39.5892	6.24467	86.6851	22.0865	-8.02174	1.81948e-05	0.010868	DOWN
Naphthalene degradation	ko00626	TRINITY_DN86816_c0_g1_i1	K00121	frmA ec:1.1.1.1 ec:1.1.1.284	0	0	0	475.07	7.28545	5461.16	990.586	-13.5086	1.01615e-08	3.18048e-05	DOWN
Naphthalene degradation	ko00626	TRINITY_DN86816_c0_g1_i2	K00121	frmA ec:1.1.1.1 ec:1.1.1.284	0	0	0	39.5892	6.24467	86.6851	22.0865	-8.02174	1.81948e-05	0.010868	DOWN
Glyoxylate and dicarboxylate metabolism	ko00630	TRINITY_DN89603_c2_g5_i1	K01681	ACO ec:4.2.1.3	0	0	0	64.3325	17.6932	35.6939	19.6199	-7.85118	2.27416e-06	0.00214397	DOWN
Methane metabolism	ko00680	TRINITY_DN86816_c0_g1_i1	K00121	frmA ec:1.1.1.1 ec:1.1.1.284	0	0	0	475.07	7.28545	5461.16	990.586	-13.5086	1.01615e-08	3.18048e-05	DOWN
Methane metabolism	ko00680	TRINITY_DN86816_c0_g1_i2	K00121	frmA ec:1.1.1.1 ec:1.1.1.284	0	0	0	39.5892	6.24467	86.6851	22.0865	-8.02174	1.81948e-05	0.010868	DOWN
Methane metabolism	ko00680	TRINITY_DN92995_c1_g9_i10	K01689	ENO ec:4.2.1.11	0	0	0	38.5995	48.9166	7.13877	15.7758	-7.53614	2.61548e-05	0.0143685	DOWN
Carbon fixation pathways in prokaryotes	ko00720	TRINITY_DN89603_c2_g5_i1	K01681	ACO ec:4.2.1.3	0	0	0	64.3325	17.6932	35.6939	19.6199	-7.85118	2.27416e-06	0.00214397	DOWN
Thiamine metabolism	ko00730	TRINITY_DN87455_c0_g2_i1	K03146	THI4	0	0	0	1567.73	1362.38	929.06	643.195	-12.8857	1.08307e-18	7.00666e-14	DOWN
Thiamine metabolism	ko00730	TRINITY_DN98881_c2_g3_i3	K03146	THI4	0	0	0	0	747.279	415.069	193.725	-11.1543	2.51205e-05	0.0139407	DOWN
Retinol metabolism	ko00830	TRINITY_DN86816_c0_g1_i1	K00121	frmA ec:1.1.1.1 ec:1.1.1.284	0	0	0	475.07	7.28545	5461.16	990.586	-13.5086	1.01615e-08	3.18048e-05	DOWN
Retinol metabolism	ko00830	TRINITY_DN86816_c0_g1_i2	K00121	frmA ec:1.1.1.1 ec:1.1.1.284	0	0	0	39.5892	6.24467	86.6851	22.0865	-8.02174	1.81948e-05	0.010868	DOWN
Porphyrin and chlorophyll metabolism	ko00860	TRINITY_DN101380_c3_g2_i2	K00231	PPOX ec:1.3.3.15 ec:1.3.3.4	0	0	0	881.85	1062.64	0	324.081	-11.8967	9.15034e-06	0.00642153	DOWN
Terpenoid backbone biosynthesis	ko00900	TRINITY_DN104190_c0_g1_i2	K15889	PCME ec:3.1.1.-	0	0	0	33.6508	52.0389	83.6256	28.2192	-8.37505	1.03966e-07	0.000203379	DOWN
Terpenoid backbone biosynthesis	ko00900	TRINITY_DN93428_c0_g6_i6	K00021	HMGCR ec:1.1.1.34	0	0	0	57.4043	74.9361	10.1982	23.7564	-8.12675	4.21701e-06	0.00351037	DOWN
Monoterpenoid biosynthesis	ko00902	TRINITY_DN84415_c11_g1_i2	K15095	E1.1.1.208 ec:1.1.1.208	0	0	0	122.727	0	762.829	147.593	-10.762	6.147e-05	0.0266479	DOWN
Flavonoid biosynthesis	ko00941	TRINITY_DN97822_c1_g1_i4	K00475	E1.14.11.9 ec:1.14.11.9	0	0	0	177.162	0	1351.27	254.738	-11.5493	2.56625e-05	0.0141912	DOWN
Metabolism of xenobiotics by cytochrome P450	ko00980	TRINITY_DN86816_c0_g1_i1	K00121	frmA ec:1.1.1.1 ec:1.1.1.284	0	0	0	475.07	7.28545	5461.16	990.586	-13.5086	1.01615e-08	3.18048e-05	DOWN
Metabolism of xenobiotics by cytochrome P450	ko00980	TRINITY_DN86816_c0_g1_i2	K00121	frmA ec:1.1.1.1 ec:1.1.1.284	0	0	0	39.5892	6.24467	86.6851	22.0865	-8.02174	1.81948e-05	0.010868	DOWN
Quorum sensing	ko02024	TRINITY_DN105419_c1_g3_i1	K01897	ACSL ec:6.2.1.3	0	0	0	48.4968	80.14	12.2379	23.4791	-8.10974	3.22463e-06	0.00285111	DOWN
Quorum sensing	ko02024	TRINITY_DN105419_c1_g3_i2	K01897	ACSL ec:6.2.1.3	0	0	0	14.846	30.1826	13.2577	9.71438	-6.83625	5.56279e-05	0.0250882	DOWN
Quorum sensing	ko02024	TRINITY_DN93672_c4_g4_i3	K03110	ftsY	0	0	3.20869	38.5995	101.996	139.716	47.2534	-6.36006	5.38789e-06	0.00419497	DOWN
Ribosome biogenesis in eukaryotes	ko03008	TRINITY_DN101109_c3_g4_i5	K03264	EIF6	0	0	0	32.6611	92.6293	67.3084	32.0998	-8.56082	6.59604e-08	0.000143369	DOWN
Ribosome	ko03010	TRINITY_DN95585_c0_g3_i8	K02909	RP-L31	0	376.3	511.785	0	0	0	148.014	10.6286	4.48773e-05	0.0214776	UP
Ribosome	ko03010	TRINITY_DN96331_c1_g2_i1	K02952	RP-S13	0	0	0	177.162	355.946	1.01982	89.0213	-10.0326	7.11231e-06	0.005177	DOWN
mRNA surveillance pathway	ko03015	TRINITY_DN103953_c0_g3_i4	K11583	PPP2R3	0	0	0	40.5789	18.734	14.2775	12.2651	-7.17349	2.16056e-05	0.0125444	DOWN
RNA degradation	ko03018	TRINITY_DN92995_c1_g9_i10	K01689	ENO ec:4.2.1.11	0	0	0	38.5995	48.9166	7.13877	15.7758	-7.53614	2.61548e-05	0.0143685	DOWN
Spliceosome	ko03040	TRINITY_DN105464_c3_g1_i3	K12813	DHX16 ec:3.6.4.13	0	0	0.802171	13.8562	36.4273	48.9516	16.6729	-6.64224	3.08979e-05	0.0160113	DOWN
Proteasome	ko03050	TRINITY_DN101088_c1_g3_i6	K02726	PSMA2 ec:3.4.25.1	0	0	0	313.744	659.854	293.709	211.218	-11.2791	1.18801e-13	2.1602e-09	DOWN
Proteasome	ko03050	TRINITY_DN90475_c1_g2_i6	K02726	PSMA2 ec:3.4.25.1	0	0	0	228.628	346.579	266.174	140.23	-10.6882	2.49309e-13	3.90161e-09	DOWN
Protein export	ko03060	TRINITY_DN93672_c4_g4_i3	K03110	ftsY	0	0	3.20869	38.5995	101.996	139.716	47.2534	-6.36006	5.38789e-06	0.00419497	DOWN
Protein export	ko03060	TRINITY_DN97865_c0_g1_i6	K09490	HSPA5	0	1.75431	0	110.85	185.259	143.795	73.6097	-7.91998	3.82118e-09	1.45854e-05	DOWN
Bacterial secretion system	ko03070	TRINITY_DN93672_c4_g4_i3	K03110	ftsY	0	0	3.20869	38.5995	101.996	139.716	47.2534	-6.36006	5.38789e-06	0.00419497	DOWN
MAPK signaling pathway - plant	ko04016	TRINITY_DN102539_c0_g2_i3	K14509	ETR ec:2.7.13.-	0	0.877155	0	74.2298	49.9574	27.5353	25.4333	-7.25528	2.08227e-06	0.00197496	DOWN
NF-kappa B signaling pathway	ko04064	TRINITY_DN108504_c10_g2_i4	K04733	IRAK4 ec:2.7.11.1	0	0	0	62.353	75.9769	1.01982	23.2249	-8.09412	0.000135834	0.0480498	DOWN
HIF-1 signaling pathway	ko04066	TRINITY_DN92995_c1_g9_i10	K01689	ENO ec:4.2.1.11	0	0	0	38.5995	48.9166	7.13877	15.7758	-7.53614	2.61548e-05	0.0143685	DOWN
Sphingolipid signaling pathway	ko04071	TRINITY_DN103953_c0_g3_i4	K11583	PPP2R3	0	0	0	40.5789	18.734	14.2775	12.2651	-7.17349	2.16056e-05	0.0125444	DOWN
Plant hormone signal transduction	ko04075	TRINITY_DN102539_c0_g2_i3	K14509	ETR ec:2.7.13.-	0	0.877155	0	74.2298	49.9574	27.5353	25.4333	-7.25528	2.08227e-06	0.00197496	DOWN
Plant hormone signal transduction	ko04075	TRINITY_DN107402_c4_g1_i1	K14500	BSK ec:2.7.11.1	0	1.75431	0.802171	143.511	32.2641	63.2291	40.2601	-6.48152	8.30367e-07	0.00098447	DOWN
Plant hormone signal transduction	ko04075	TRINITY_DN108463_c6_g1_i3	K14500	BSK ec:2.7.11.1	0	0	0	64.3325	39.5496	39.7732	23.9425	-8.13825	1.3205e-07	0.000243123	DOWN
Plant hormone signal transduction	ko04075	TRINITY_DN81697_c0_g9_i3	K14500	BSK ec:2.7.11.1	0	0	0	48.4968	23.9379	72.4075	24.1404	-8.15005	4.33975e-07	0.000601025	DOWN
Ubiquitin mediated proteolysis	ko04120	TRINITY_DN99768_c0_g2_i5	K10144	RCHY1 ec:2.3.2.27	0	0.877155	0	90.0654	122.812	27.5353	40.215	-7.91911	5.57294e-07	0.000739109	DOWN
Protein processing in endoplasmic reticulum	ko04141	TRINITY_DN93593_c0_g2_i6	K04079	HSP90A	0	0	2.40651	43.5481	71.8137	32.6344	25.0671	-5.83011	1.84676e-05	0.0109891	DOWN
Protein processing in endoplasmic reticulum	ko04141	TRINITY_DN97865_c0_g1_i6	K09490	HSPA5	0	1.75431	0	110.85	185.259	143.795	73.6097	-7.91998	3.82118e-09	1.45854e-05	DOWN
Lysosome	ko04142	TRINITY_DN106146_c1_g9_i2	K12373	HEXA_B ec:3.2.1.52	0	0	0	183.1	403.822	1.01982	97.9904	-10.1711	5.95707e-06	0.00452555	DOWN
Endocytosis	ko04144	TRINITY_DN103797_c2_g6_i9	K19367	SPG21	0	0	0	61.3633	27.0603	31.6146	20.0063	-7.87926	8.36897e-07	0.000984751	DOWN
Peroxisome	ko04146	TRINITY_DN105419_c1_g3_i1	K01897	ACSL ec:6.2.1.3	0	0	0	48.4968	80.14	12.2379	23.4791	-8.10974	3.22463e-06	0.00285111	DOWN
Peroxisome	ko04146	TRINITY_DN105419_c1_g3_i2	K01897	ACSL ec:6.2.1.3	0	0	0	14.846	30.1826	13.2577	9.71438	-6.83625	5.56279e-05	0.0250882	DOWN
PI3K-Akt signaling pathway	ko04151	TRINITY_DN103953_c0_g3_i4	K11583	PPP2R3	0	0	0	40.5789	18.734	14.2775	12.2651	-7.17349	2.16056e-05	0.0125444	DOWN
PI3K-Akt signaling pathway	ko04151	TRINITY_DN93593_c0_g2_i6	K04079	HSP90A	0	0	2.40651	43.5481	71.8137	32.6344	25.0671	-5.83011	1.84676e-05	0.0109891	DOWN
AMPK signaling pathway	ko04152	TRINITY_DN103953_c0_g3_i4	K11583	PPP2R3	0	0	0	40.5789	18.734	14.2775	12.2651	-7.17349	2.16056e-05	0.0125444	DOWN
AMPK signaling pathway	ko04152	TRINITY_DN93428_c0_g6_i6	K00021	HMGCR ec:1.1.1.34	0	0	0	57.4043	74.9361	10.1982	23.7564	-8.12675	4.21701e-06	0.00351037	DOWN
Ferroptosis	ko04216	TRINITY_DN105419_c1_g3_i1	K01897	ACSL ec:6.2.1.3	0	0	0	48.4968	80.14	12.2379	23.4791	-8.10974	3.22463e-06	0.00285111	DOWN
Ferroptosis	ko04216	TRINITY_DN105419_c1_g3_i2	K01897	ACSL ec:6.2.1.3	0	0	0	14.846	30.1826	13.2577	9.71438	-6.83625	5.56279e-05	0.0250882	DOWN
Necroptosis	ko04217	TRINITY_DN93593_c0_g2_i6	K04079	HSP90A	0	0	2.40651	43.5481	71.8137	32.6344	25.0671	-5.83011	1.84676e-05	0.0109891	DOWN
Plant-pathogen interaction	ko04626	TRINITY_DN93593_c0_g2_i6	K04079	HSP90A	0	0	2.40651	43.5481	71.8137	32.6344	25.0671	-5.83011	1.84676e-05	0.0109891	DOWN
KEGG pathway stat
ID	Description	GeneRatio	BgRatio	P-value	Adjusted P-value	Pathway class	Total number genes	Number of target genes	Target gene list
ko00730	Thiamine metabolism	2/85	147/38178	0.0427040564899339	0.291946778561188	Metabolism; Metabolism of cofactors and vitamins	147	2	TRINITY_DN87455_c0_g2_i1;TRINITY_DN98881_c2_g3_i3;
ko01040	Biosynthesis of unsaturated fatty acids	1/85	252/38178	0.430808422867599	0.546185561354058	Metabolism; Lipid metabolism	252	1	TRINITY_DN97581_c0_g3_i2;
ko00640	Propanoate metabolism	1/85	297/38178	0.485502392178759	0.566419457541885	Metabolism; Carbohydrate metabolism	297	1	TRINITY_DN103869_c1_g1_i2;
ko00860	Porphyrin and chlorophyll metabolism	2/85	404/38178	0.227078309812078	0.37089457269306	Metabolism; Metabolism of cofactors and vitamins	404	2	TRINITY_DN101380_c3_g2_i2;TRINITY_DN93661_c4_g2_i1;
ko00380	Tryptophan metabolism	1/85	269/38178	0.452114819591564	0.546185561354058	Metabolism; Amino acid metabolism	269	1	TRINITY_DN78083_c0_g1_i4;
ko04216	Ferroptosis	2/85	230/38178	0.0932639862902598	0.330695166669039	Cellular Processes; Cell growth and death	230	2	TRINITY_DN105419_c1_g3_i1;TRINITY_DN105419_c1_g3_i2;
ko00196	Photosynthesis - antenna proteins	2/85	372/38178	0.201005563598165	0.37089457269306	Metabolism; Energy metabolism	372	2	TRINITY_DN56324_c0_g1_i1;TRINITY_DN97238_c1_g2_i4;
ko03420	Nucleotide excision repair	1/85	398/38178	0.590062317060605	0.615171351829141	Genetic Information Processing; Replication and repair	398	1	TRINITY_DN91411_c0_g4_i6;
ko04340	Hedgehog signaling pathway	2/85	229/38178	0.0925820264610062	0.330695166669039	Environmental Information Processing; Signal transduction	229	2	TRINITY_DN103782_c4_g1_i6;TRINITY_DN105594_c1_g3_i1;
ko00100	Steroid biosynthesis	1/85	211/38178	0.375994797350864	0.526392716291209	Metabolism; Lipid metabolism	211	1	TRINITY_DN105754_c1_g1_i4;
ko00521	Streptomycin biosynthesis	1/85	65/38178	0.134977619048588	0.330695166669039	Metabolism; Biosynthesis of other secondary metabolites	65	1	TRINITY_DN105847_c7_g8_i1;
ko02024	Quorum sensing	4/85	384/38178	0.0107688308586598	0.200095638972725	Cellular Processes; Cellular community - prokaryotes	384	4	TRINITY_DN101474_c0_g1_i3;TRINITY_DN105419_c1_g3_i1;TRINITY_DN105419_c1_g3_i2;TRINITY_DN93672_c4_g4_i3;
ko00760	Nicotinate and nicotinamide metabolism	2/85	167/38178	0.0536228776949121	0.291946778561188	Metabolism; Metabolism of cofactors and vitamins	167	2	TRINITY_DN106382_c0_g4_i3;TRINITY_DN89432_c0_g1_i1;
ko03070	Bacterial secretion system	1/85	65/38178	0.134977619048588	0.330695166669039	Environmental Information Processing; Membrane transport	65	1	TRINITY_DN93672_c4_g4_i3;
ko00051	Fructose and mannose metabolism	1/85	473/38178	0.653837219830321	0.653837219830321	Metabolism; Carbohydrate metabolism	473	1	TRINITY_DN105847_c7_g8_i1;
ko00280	Valine, leucine and isoleucine degradation	1/85	385/38178	0.577883662846687	0.615171351829141	Metabolism; Amino acid metabolism	385	1	TRINITY_DN103869_c1_g1_i2;
ko00511	Other glycan degradation	1/85	174/38178	0.322069250041836	0.478224037940908	Metabolism; Glycan biosynthesis and metabolism	174	1	TRINITY_DN106146_c1_g9_i2;
ko00720	Carbon fixation pathways in prokaryotes	1/85	318/38178	0.509215937561949	0.580269324198501	Metabolism; Energy metabolism	318	1	TRINITY_DN89603_c2_g5_i1;
ko03020	RNA polymerase	1/85	273/38178	0.457012408479926	0.546185561354058	Genetic Information Processing; Transcription	273	1	TRINITY_DN91305_c1_g2_i3;
ko00941	Flavonoid biosynthesis	1/85	136/38178	0.26189380651252	0.413961178035919	Metabolism; Biosynthesis of other secondary metabolites	136	1	TRINITY_DN97822_c1_g1_i4;
ko00604	Glycosphingolipid biosynthesis - ganglio series	1/85	52/38178	0.109507077258474	0.330695166669039	Metabolism; Glycan biosynthesis and metabolism	52	1	TRINITY_DN106146_c1_g9_i2;
ko00909	Sesquiterpenoid and triterpenoid biosynthesis	1/85	240/38178	0.415277654456253	0.546185561354058	Metabolism; Metabolism of terpenoids and polyketides	240	1	TRINITY_DN105754_c1_g1_i4;
ko00071	Fatty acid degradation	4/85	399/38178	0.0122507534064934	0.200095638972725	Metabolism; Lipid metabolism	399	4	TRINITY_DN105419_c1_g3_i1;TRINITY_DN105419_c1_g3_i2;TRINITY_DN86816_c0_g1_i1;TRINITY_DN86816_c0_g1_i2;
ko04712	Circadian rhythm - plant	1/85	249/38178	0.426964380187511	0.546185561354058	Organismal Systems; Environmental adaptation	249	1	TRINITY_DN94708_c2_g1_i11;
ko00626	Naphthalene degradation	2/85	51/38178	0.00581898675402247	0.200095638972725	Metabolism; Xenobiotics biodegradation and metabolism	51	2	TRINITY_DN86816_c0_g1_i1;TRINITY_DN86816_c0_g1_i2;
ko00350	Tyrosine metabolism	2/85	307/38178	0.149523453666705	0.348888058555646	Metabolism; Amino acid metabolism	307	2	TRINITY_DN86816_c0_g1_i1;TRINITY_DN86816_c0_g1_i2;
ko00340	Histidine metabolism	2/85	133/38178	0.0356321170379962	0.290995622476969	Metabolism; Amino acid metabolism	133	2	TRINITY_DN102670_c2_g5_i1;TRINITY_DN79946_c0_g1_i1;
ko00980	Metabolism of xenobiotics by cytochrome P450	2/85	264/38178	0.117268987059654	0.330695166669039	Metabolism; Xenobiotics biodegradation and metabolism	264	2	TRINITY_DN86816_c0_g1_i1;TRINITY_DN86816_c0_g1_i2;
ko00524	Neomycin, kanamycin and gentamicin biosynthesis	1/85	44/38178	0.0934659833017747	0.330695166669039	Metabolism; Biosynthesis of other secondary metabolites	44	1	TRINITY_DN105847_c7_g8_i1;
ko00830	Retinol metabolism	2/85	162/38178	0.0508078388824583	0.291946778561188	Metabolism; Metabolism of cofactors and vitamins	162	2	TRINITY_DN86816_c0_g1_i1;TRINITY_DN86816_c0_g1_i2;
ko03060	Protein export	2/85	256/38178	0.111486400598513	0.330695166669039	Genetic Information Processing; Folding, sorting and degradation	256	2	TRINITY_DN93672_c4_g4_i3;TRINITY_DN97865_c0_g1_i6;
ko00020	Citrate cycle (TCA cycle)	1/85	396/38178	0.588211535801494	0.615171351829141	Metabolism; Carbohydrate metabolism	396	1	TRINITY_DN89603_c2_g5_i1;
ko00195	Photosynthesis	1/85	435/38178	0.622856221693355	0.635832392978633	Metabolism; Energy metabolism	435	1	TRINITY_DN90088_c0_g1_i1;
ko00061	Fatty acid biosynthesis	3/85	409/38178	0.0634288697394682	0.310801461723394	Metabolism; Lipid metabolism	409	3	TRINITY_DN105419_c1_g3_i1;TRINITY_DN105419_c1_g3_i2;TRINITY_DN97581_c0_g3_i2;
ko00410	beta-Alanine metabolism	1/85	361/38178	0.554453279743247	0.615171351829141	Metabolism; Metabolism of other amino acids	361	1	TRINITY_DN103869_c1_g1_i2;
ko00053	Ascorbate and aldarate metabolism	2/85	382/38178	0.209117824230602	0.37089457269306	Metabolism; Carbohydrate metabolism	382	2	TRINITY_DN103358_c2_g3_i2;TRINITY_DN65475_c0_g1_i1;
ko04350	TGF-beta signaling pathway	2/85	270/38178	0.12165517544271	0.330695166669039	Environmental Information Processing; Signal transduction	270	2	TRINITY_DN103782_c4_g1_i6;TRINITY_DN105594_c1_g3_i1;
ko00513	Various types of N-glycan biosynthesis	1/85	271/38178	0.454569046452945	0.546185561354058	Metabolism; Glycan biosynthesis and metabolism	271	1	TRINITY_DN106146_c1_g9_i2;
ko00900	Terpenoid backbone biosynthesis	2/85	402/38178	0.225440151662315	0.37089457269306	Metabolism; Metabolism of terpenoids and polyketides	402	2	TRINITY_DN104190_c0_g1_i2;TRINITY_DN93428_c0_g6_i6;
ko00052	Galactose metabolism	2/85	371/38178	0.200196442940399	0.37089457269306	Metabolism; Carbohydrate metabolism	371	2	TRINITY_DN105847_c7_g8_i1;TRINITY_DN65475_c0_g1_i1;
ko04066	HIF-1 signaling pathway	4/85	479/38178	0.0223425754656485	0.234094282332003	Environmental Information Processing; Signal transduction	479	4	TRINITY_DN105847_c7_g8_i1;TRINITY_DN81798_c0_g2_i2;TRINITY_DN92995_c1_g9_i10;TRINITY_DN92995_c1_g9_i4;
ko00625	Chloroalkane and chloroalkene degradation	2/85	107/38178	0.0238871716665309	0.234094282332003	Metabolism; Xenobiotics biodegradation and metabolism	107	2	TRINITY_DN86816_c0_g1_i1;TRINITY_DN86816_c0_g1_i2;
ko00906	Carotenoid biosynthesis	1/85	187/38178	0.341521354733212	0.492192540644924	Metabolism; Metabolism of terpenoids and polyketides	187	1	TRINITY_DN93134_c3_g6_i12;
ko00902	Monoterpenoid biosynthesis	1/85	109/38178	0.215959228086412	0.37089457269306	Metabolism; Metabolism of terpenoids and polyketides	109	1	TRINITY_DN84415_c11_g1_i2;
ko00531	Glycosaminoglycan degradation	1/85	159/38178	0.29891807981933	0.457718309723349	Metabolism; Glycan biosynthesis and metabolism	159	1	TRINITY_DN106146_c1_g9_i2;
ko03050	Proteasome	2/85	354/38178	0.186508194450229	0.37089457269306	Genetic Information Processing; Folding, sorting and degradation	354	2	TRINITY_DN101088_c1_g3_i6;TRINITY_DN90475_c1_g2_i6;
ko00603	Glycosphingolipid biosynthesis - globo and isoglobo series	1/85	62/38178	0.129164469178892	0.330695166669039	Metabolism; Glycan biosynthesis and metabolism	62	1	TRINITY_DN106146_c1_g9_i2;
ko00400	Phenylalanine, tyrosine and tryptophan biosynthesis	2/85	333/38178	0.169804801890053	0.37089457269306	Metabolism; Amino acid metabolism	333	2	TRINITY_DN101474_c0_g1_i3;TRINITY_DN83723_c0_g2_i2;
ko00300	Lysine biosynthesis	1/85	94/38178	0.189230955145447	0.37089457269306	Metabolism; Amino acid metabolism	94	1	TRINITY_DN101929_c0_g2_i7;
