# Supplementary material for: Transcriptome analysis identifies genes regulating self-compatibility, flowering time, and oil biosynthesis in Noug (Guizotia abyssinica)
Source: Sci Rep. 2025 Sep 12;15:32475. doi: 10.1038/s41598-025-18728-x (PMC12432173; doi:10.1038/s41598-025-18728-x)
Supplement: Supplementary file 2 — Supplementary Material 2 [file 41598_2025_18728_MOESM2_ESM.zip › Supplementary Tables/Supplementary Table S6.xlsx]

## Sheet: Diff_Sig_G2 vs G1
Supplementary Table S6-A. List of significantly differentially expressed genes (unigenes) between Group-2 and Group-1 that were annotated as Transcription Factor (TF) genes and their corresponding annotations in other databases.
Grp = Group
	Grp2-count	Grp2-count	Grp2-count	Grp1-count	Grp1-count	Grp1-count	Grp2-FPKM	Grp2-FPKM	Grp2-FPKM	Grp1-FPKM	Grp1-FPKM	Grp1-FPKM
Gene_ID	Ga01.06	Ga01.20	Ga01.08	Ga01.22	Ga01.16	Ga01.12	Ga01.06	Ga01.20	Ga01.08	Ga01.22	Ga01.16	Ga01.12	BaseMean	Log2FC	P-value	Adjusted P-value	Trend	TF	GO	Pathway	NR	NT	Uniprot
TRINITY_DN90729_c1_g5_i2	11.02	13.41	7.71	134.395	245.188	180.241	7.67795	9.99628	6.26881	202.36	293.26	249.71	97.2946	-4.5442	3.91268e-10	3.0247e-05	DOWN	KN538979.1_FGP004:Oryza longistaminata|BBR-BPC|BBR-BPC family protein	[GO:0000786:nucleosome][GO:0005634:nucleus][GO:0003677:DNA binding]	-	EOY31042.1:Histone superfamily protein [Theobroma cacao]	gi|1389746907|ref|XM_025120527.1|:PREDICTED: Cynara cardunculus var. scolymus histone H3.2 (LOC112514194), mRNA	A0A061GPF6|A0A061GPF6_THECC:Histone superfamily protein;OS=Theobroma cacao;|GO:0000786,GO:0005634,|GO:0003677,
TRINITY_DN101478_c1_g3_i1	0	0	0	0	91.7882	0	0	0	0	0	14.56	0	15.298	-21.4345	2.03095e-08	0.000312013	DOWN	Rsa1.0_01894.1_g00003.1:Raphanus sativus|WRKY|WRKY family protein	[GO:0003676:nucleic acid binding][GO:0015074:DNA integration]	-	OTG33444.1:putative ribonuclease Hlike domaincontaining protein [Helianthus annuus]	-	A0A151QVI1|A0A151QVI1_CAJCA:Retrovirus-related Pol polyprotein from transposon TNT 1-94;OS=Cajanus cajan;|GO:0003676,|GO:0015074,
TRINITY_DN91132_c1_g1_i3	13.1622	7.99703	9.40321	179.448	103.105	190.298	2.52	1.47	1.59	35.52	17.06	35.54	83.9022	-3.95591	3.97553e-08	0.000439041	DOWN	MDP0000265073:Malus domestica|NAC|NAC family protein	[GO:0005783:endoplasmic reticulum][GO:0003824:catalytic activity][GO:0050662:coenzyme binding][GO:0048316:seed development][GO:0080110:sporopollenin biosynthetic process]	-	XP_022012902.1:tetraketide alphapyrone reductase 1like [Helianthus annuus]	gi|1228925524|ref|XM_022157210.1|:PREDICTED: Helianthus annuus tetraketide alpha-pyrone reductase 1-like (LOC110912476), mRNA	D7U4N8|D7U4N8_VITVI:Putative uncharacterized protein;OS=Vitis vinifera;GN=VIT_03s0038g04220 {ECO:0000313|EMBL:CBI37707.3};|GO:0005783,|GO:0003824,GO:0050662,|GO:0048316,GO:0080110,
TRINITY_DN90547_c0_g2_i1	53.7456	37.9859	30.2992	493.292	274.107	673.004	49.09	32.49	23.7	469.66	211.72	595.81	260.406	-3.56237	5.12449e-07	0.00360135	DOWN	Aan019826:Artemisia annua|CO-like|CO-like family protein	[GO:0000786:nucleosome][GO:0005634:nucleus][GO:0003677:DNA binding][GO:0006334:nucleosome assembly]	-	CAB01913.1:Histone H4 homologue [Sesbania rostrata]	gi|1340460915|ref|XM_023901913.1|:PREDICTED: Lactuca sativa histone H4 (LOC111906188), mRNA	P62785|H41_WHEAT:Histone H4 variant TH011;OS=Triticum aestivum;|GO:0000786,GO:0005634,|GO:0003677,|GO:0006334,
TRINITY_DN90063_c1_g1_i2	0	0	0	67.1977	22.6327	83.5453	0	0	0	10.23	2.89	12	28.896	-8.23244	1.00305e-06	0.00596467	DOWN	FANhyb_rscf00000253.1.g00010.1:Fragaria x ananassa|BBR-BPC|BBR-BPC family protein	[GO:0008234:cysteine-type peptidase activity]	-	XP_022037393.1:senescencespecific cysteine protease SAG39like [Helianthus annuus] >OTG24394.1 putative peptidase C1A [Helianthus annuus]	gi|1228806386|ref|XM_022180974.1|:PREDICTED: Helianthus annuus senescence-specific cysteine protease SAG39-like (LOC110939184), mRNA	A0A059D1S1|A0A059D1S1_EUCGR:Uncharacterized protein;OS=Eucalyptus grandis;|GO:0008234,
TRINITY_DN106077_c0_g12_i7	0	0	0	37.4169	32.6917	27.8484	0	0	0	14.89	10.95	10.64	16.3262	-7.40645	2.62578e-06	0.0135324	DOWN	NNU_016725-RA:Nelumbo nucifera|GRAS|GRAS family protein	[GO:0016021:integral component of membrane][GO:0022857:transmembrane transporter activity]	-	XP_021969824.1:WAT1related protein At5g40230like [Helianthus annuus] >OTG22512.1 putative eamA domain, WAT1related protein [Helianthus annuus]	-	A0A103YN10|A0A103YN10_CYNCS:WAT1-related protein;OS=Cynara cardunculus var. scolymus;|GO:0016021,|GO:0022857,
TRINITY_DN103187_c4_g9_i3	85.5543	74.9721	48.0609	1072.11	331.946	1153.39	22.23	18.27	10.68	288.25	74.45	292.1	461.005	-3.61648	5.45482e-06	0.0248246	DOWN	676740550:Sisymbrium irio|B3|B3 family protein	[GO:0000786:nucleosome][GO:0005634:nucleus][GO:0003677:DNA binding]	-	XP_018474324.1:PREDICTED: histone H3like centromeric protein CSE4 [Raphanus sativus]	gi|1228837812|ref|XM_022120954.1|:PREDICTED: Helianthus annuus histone H3.2-like (LOC110872165), mRNA	A0A0A0LZM9|A0A0A0LZM9_CUCSA:Uncharacterized protein;OS=Cucumis sativus;|GO:0000786,GO:0005634,|GO:0003677,
TRINITY_DN90729_c1_g10_i1	64.7141	64.9758	19.8512	884.261	345.777	954.583	29.87	28.11	7.84	423.16	136.83	428.59	389.027	-3.86912	5.93887e-06	0.0255058	DOWN	676740550:Sisymbrium irio|B3|B3 family protein	[GO:0000786:nucleosome][GO:0005634:nucleus][GO:0003677:DNA binding]	-	Q5MYA4.3:RecName: Full=Histone H3.2 >AAR82893.1 histone H3 protein [Cichorium intybus]	gi|1389818444|ref|XM_025118290.1|:PREDICTED: Cynara cardunculus var. scolymus histone H3.2-like (LOC112512369), mRNA	Q5MYA4|H32_CICIN:Histone H3.2;OS=Cichorium intybus;|GO:0000786,GO:0005634,|GO:0003677,
TRINITY_DN103340_c0_g3_i5	18.6464	4.99814	10.448	481.838	45.2654	1004.86	3.74	1.01	1.93	98.66	7.88	194.01	261.01	-5.49237	7.64497e-06	0.0319456	DOWN	OMERI03G32960.2:Oryza meridionalis|MYB_related|MYB_related family protein	[GO:0005840:ribosome][GO:0003735:structural constituent of ribosome][GO:0006412:translation]	[ko03010:Ribosome]	XP_003610623.1:ribosomal protein S14p/S29e [Medicago truncatula] >XP_013462272.1 ribosomal protein S14p/S29e [Medicago truncatula] >XP_013469992.1 ribosomal protein S14p/S29e [Medicago truncatula] >XP_022017052.1 40S ribosomal protein S29 [Helianthus annuus] >AES93581.1 ribosomal protein S14p/S29e [Medicago truncatula] >AFK37968.1 unknown [Medicago truncatula] >AFK46287.1 unknown [Medicago trunca…	gi|1228785731|ref|XM_022172336.1|:PREDICTED: Helianthus annuus 40S ribosomal protein S29-like (LOC110929207), mRNA	G7K0X3|G7K0X3_MEDTR:Ribosomal protein S14p/S29e;OS=Medicago truncatula;|GO:0005840,|GO:0003735,|GO:0006412,
TRINITY_DN89197_c0_g5_i8	0	0	0	128.287	55.3244	10.0564	0	0	0	19.05	6.86	1.46	32.2779	-8.39014	1.01411e-05	0.039298	DOWN	Rsa1.0_03182.1_g00005.1:Raphanus sativus|C3H|C3H family protein	[GO:0009507:chloroplast][GO:0008686:3,4-dihydroxy-2-butanone-4-phosphate synthase activity][GO:0003935:GTP cyclohydrolase II activity][GO:0009231:riboflavin biosynthetic process]	[ko00740:Riboflavin metabolism]	XP_022018075.1:bifunctional riboflavin biosynthesis protein RIBA 1, chloroplasticlike [Helianthus annuus] >OTF91750.1 putative bifunctional riboflavin biosynthesis protein RIBA 2, chloroplastic [Helianthus annuus]	gi|1228937359|ref|XM_022162383.1|:PREDICTED: Helianthus annuus bifunctional riboflavin biosynthesis protein RIBA 1, chloroplastic-like (LOC110917963), mRNA	F6HTH9|F6HTH9_VITVI:Putative uncharacterized protein;OS=Vitis vinifera;GN=VIT_03s0017g00650 {ECO:0000313|EMBL:CCB57989.1};|GO:0009507,|GO:0008686,GO:0003935,|GO:0009231,
TRINITY_DN100319_c1_g2_i2	50.4551	13.9948	2.0896	1782.27	149.627	3036.25	5.7	1.48	0.2	208.1	14.67	334.9	839.115	-6.22366	1.0167e-05	0.039298	DOWN	Zpz_sc03671.1.g00030.1.am.mk:Zoysia pacifica|NAC|NAC family protein	[GO:0016021:integral component of membrane][GO:0020037:heme binding][GO:0005506:iron ion binding][GO:0004497:monooxygenase activity][GO:0016705:oxidoreductase activity, acting on paired donors, with incorporation or reduction of molecular oxygen]	[ko00904:Diterpenoid biosynthesis]	CBV36748.1:entkaurenoic acid oxidase [Helianthus annuus]	gi|300681743|emb|FR666916.1|:Helianthus annuus mRNA for ent-kaurenoic acid oxidase (KAO2 gene)	D8PJR7|D8PJR7_HELAN:Ent-kaurenoic acid oxidase;OS=Helianthus annuus;|GO:0016021,|GO:0020037,GO:0005506,GO:0004497,GO:0016705,
TRINITY_DN85970_c1_g2_i2	287.375	260.903	140.003	4782.49	897.764	6225.68	63.53	54.14	26.49	1093.33	171.53	1341.73	2099.04	-4.11262	1.27886e-05	0.0470773	DOWN	MDP0000276921:Malus domestica|GeBP|GeBP family protein	[GO:0000786:nucleosome][GO:0005634:nucleus][GO:0003677:DNA binding]	[ko04217:Necroptosis]	AEC10950.1:histone H2A [Camellia sinensis]	gi|1228840533|ref|XM_022122085.1|:PREDICTED: Helianthus annuus histone H2A (LOC110873157), mRNA	F4YF89|F4YF89_CAMSI:Histone H2A;OS=Camellia sinensis;|GO:0000786,GO:0005634,|GO:0003677,

## Sheet: Diff_Sig_G2 vs G3
Supplementary Table S6-B. List of significantly differentially expressed genes (unigenes) between Group-2 and Group-3 that were annotated as Transcription Factor (TF) genes and their corresponding annotations in other databases.
Grp = Group
	Grp2-count	Grp2-count	Grp2-count	Grp3-count	Grp3-count	Grp3-count	Grp2-FPKM	Grp2-FPKM	Grp2-FPKM	Grp3-FPKM	Grp3-FPKM	Grp3-FPKM
Gene_ID	Ga01.06	Ga01.20	Ga01.08	Ga02.07	Ga02.03	Ga02.01	Ga01.06	Ga01.20	Ga01.08	Ga02.07	Ga02.03	Ga02.01	BaseMean	Log2FC	P-value	Adjusted P-value	Trend	TF	GO	Pathway	NR	NT	Uniprot
TRINITY_DN85967_c1_g1_i10	7.01258	6.45653	6.72491	397.917	223.401	664.767	1.25	1.07	1.01	66.29	33.57	90.04	217.713	-5.9924	1.02345e-11	2.9657e-07	DOWN	SapurV1A.0883s0060.1.p:Salix purpurea|C3H|C3H family protein	[GO:0022627:cytosolic small ribosomal subunit][GO:0019843:rRNA binding][GO:0003735:structural constituent of ribosome][GO:0045903:positive regulation of translational fidelity][GO:0006412:translation]	[ko03010:Ribosome]	XP_004228395.1:PREDICTED: 40S ribosomal protein S92 [Solanum lycopersicum] >XP_004228398.1 PREDICTED: 40S ribosomal protein S92like [Solanum lycopersicum] >XP_010319448.1 PREDICTED: 40S ribosomal protein S92 [Solanum lycopersicum] >XP_015062675.1 PREDICTED: 40S ribosomal protein S92like [Solanum pennellii] >XP_015062906.1 PREDICTED: 40S ribosomal protein S92like [Solanum pennellii] >XP_015074052.…	gi|1228890130|ref|XM_022143146.1|:PREDICTED: Helianthus annuus 40S ribosomal protein S9-2 (LOC110895793), mRNA	K4ATQ2|K4ATQ2_SOLLC:Uncharacterized protein;OS=Solanum lycopersicum;|GO:0022627,|GO:0019843,GO:0003735,|GO:0045903,GO:0006412,
TRINITY_DN103775_c3_g7_i2	0	0	0	202.286	281.537	492.961	0	0	0	21.56	27.1	42.85	162.797	-10.3614	2.18149e-10	4.21428e-06	DOWN	Itr_sc000795.1_g00005.1:Ipomoea trifida|ERF|ERF family protein	[GO:0003964:RNA-directed DNA polymerase activity]	-	OTG21684.1:putative RNAdirected DNA polymerase, eukaryota [Helianthus annuus]	-	Q2HV58|Q2HV58_MEDTR:Putative non-LTR retroelement reverse transcriptase, related;OS=Medicago truncatula;|GO:0003964,
TRINITY_DN94839_c0_g2_i8	0	0	0	350.007	250.359	156.086	0	0	0	68.48	44.07	24.81	126.075	-9.99247	6.32853e-10	8.46393e-06	DOWN	TRIUR3_23040-P1:Triticum urartu|CAMTA|CAMTA family protein	[GO:0016740:transferase activity]	[ko00480:Glutathione metabolism][ko00980:Metabolism of xenobiotics by cytochrome P450]	ALF39403.1:glutathione Stransferase [Helianthus annuus]	gi|1228923215|ref|XM_022156294.1|:PREDICTED: Helianthus annuus glutathione S-transferase F9-like (LOC110911671), mRNA	A0A0N9E6I0|A0A0N9E6I0_HELAN:Glutathione S-transferase;OS=Helianthus annuus;|GO:0016740,
TRINITY_DN91607_c0_g1_i1	0	0	0	147.722	181.909	312.171	0	0	0	22.21	24.67	38.21	106.967	-9.75537	1.5981e-09	1.54364e-05	DOWN	Sme2.5_06080.1_g00001.1:Solanum melongena|Trihelix|Trihelix family protein	-	-	OTG05656.1:putative RNAdirected DNA polymerase, eukaryota [Helianthus annuus]	-	A0A151T3Q2|A0A151T3Q2_CAJCA:Putative ribonuclease H protein At1g65750 family;OS=Cajanus cajan;
TRINITY_DN102741_c1_g10_i2	0	0	0	146.391	99.6279	196.511	0	0	0	43.8	26.76	47.61	73.7549	-9.2181	9.43454e-09	7.40773e-05	DOWN	XP_011077930.1:Sesamum indicum|bZIP|bZIP family protein	[GO:0005737:cytoplasm][GO:0005525:GTP binding][GO:0003924:GTPase activity]	-	OTG01165.1:putative cell division protein FtsZ [Helianthus annuus]	gi|1228895429|ref|XM_022145013.1|:PREDICTED: Helianthus annuus cell division protein FtsZ homolog 2-2, chloroplastic-like (LOC110898253), transcript variant X1, mRNA	Unreviewed|Q9M436_TOBAC:Chloroplast FtsZ-like protein;OS=Nicotiana tabacum;|GO:0005737,|GO:0005525,GO:0003924,
TRINITY_DN90051_c0_g2_i3	0	0	0	157.037	78.2958	243.673	0	0	0	20.38	9.11	25.58	79.8344	-9.33213	2.57284e-08	9.94058e-05	DOWN	mrna09125.1-v1.0-hybrid:Fragaria vesca|bHLH|bHLH family protein	[GO:0005524:ATP binding][GO:0004672:protein kinase activity]	[ko04064:NF-kappa B signaling pathway]	XP_021988993.1:probable receptorlike protein kinase At1g49730 isoform X1 [Helianthus annuus] >OTG11664.1 putative protein kinase superfamily protein [Helianthus annuus]	gi|1228866982|ref|XM_022133301.1|:PREDICTED: Helianthus annuus probable receptor-like protein kinase At1g49730 (LOC110885601), transcript variant X1, mRNA	A0A118JXA9|A0A118JXA9_CYNCS:Protein kinase, catalytic domain-containing protein;OS=Cynara cardunculus var. scolymus;|GO:0005524,GO:0004672,
TRINITY_DN88784_c0_g2_i5	0	0	0	106.466	0	0	0	0	0	34.98	0	0	17.7443	-21.2934	5.11498e-08	0.000167795	DOWN	Lsa009777:Lactuca sativa|TCP|TCP family protein	-	-	KVH97387.1:CYC/TB1, R domaincontaining protein [Cynara cardunculus var. scolymus]	gi|1228831155|ref|XM_022117932.1|:PREDICTED: Helianthus annuus transcription factor TCP24-like (LOC110868695), mRNA	A0A118JY85|A0A118JY85_CYNCS:CYC/TB1, R domain-containing protein;OS=Cynara cardunculus var. scolymus;
TRINITY_DN90051_c0_g2_i13	0	0	0	165.022	61.1832	170.684	0	0	0	18.6	6.19	15.62	66.1482	-9.06027	6.38342e-08	0.000184976	DOWN	mrna09125.1-v1.0-hybrid:Fragaria vesca|bHLH|bHLH family protein	[GO:0005524:ATP binding][GO:0004672:protein kinase activity]	[ko04064:NF-kappa B signaling pathway]	XP_021988993.1:probable receptorlike protein kinase At1g49730 isoform X1 [Helianthus annuus] >OTG11664.1 putative protein kinase superfamily protein [Helianthus annuus]	gi|1228866982|ref|XM_022133301.1|:PREDICTED: Helianthus annuus probable receptor-like protein kinase At1g49730 (LOC110885601), transcript variant X1, mRNA	A0A118JXA9|A0A118JXA9_CYNCS:Protein kinase, catalytic domain-containing protein;OS=Cynara cardunculus var. scolymus;|GO:0005524,GO:0004672,
TRINITY_DN72553_c0_g1_i1	0	0	0	91.827	0	0	0	0	0	22.07	0	0	15.3045	-21.0553	7.20994e-08	0.000198977	DOWN	XP_010090639.1:Morus notabilis|CAMTA|CAMTA family protein	[GO:0003676:nucleic acid binding][GO:0015074:DNA integration]	-	XP_020698105.1:uncharacterized protein LOC110110811 [Dendrobium catenatum]	-	J3SDF5|J3SDF5_BETVU:Ty3/gypsy retrotransposon protein;OS=Beta vulgaris subsp. vulgaris.;|GO:0003676,|GO:0015074,
TRINITY_DN102114_c0_g2_i3	2.80503	5.16523	0	110.459	520.878	196.511	0.2	0.34	0	6.87	29.25	10.03	139.303	-6.69436	3.2074e-07	0.00078543	DOWN	Bv5_101120_supk.t1:Beta vulgaris|ERF|ERF family protein	[GO:0016021:integral component of membrane]	-	XP_022018645.1:monosaccharidesensing protein 2 [Helianthus annuus] >XP_022018646.1 monosaccharidesensing protein 2 [Helianthus annuus] >OTF91819.1 putative tonoplast monosaccharide transporter2 [Helianthus annuus]	gi|1228938857|ref|XM_022162954.1|:PREDICTED: Helianthus annuus monosaccharide-sensing protein 2 (LOC110918677), transcript variant X2, mRNA	A0A103XSG7|A0A103XSG7_CYNCS:General substrate transporter;OS=Cynara cardunculus var. scolymus;|GO:0016021,|GO:0022891,
TRINITY_DN99986_c8_g1_i12	0	1.29131	1.34498	2470.01	0.937674	4513.01	0	0.56	0.37	586.5	0.22	868.79	1164.43	-11.3609	3.43906e-07	0.000830461	DOWN	TRIUR3_22095-P1:Triticum urartu|C2H2|C2H2 family protein	[GO:0016630:protochlorophyllide reductase activity]	[ko00860:Porphyrin and chlorophyll metabolism]	XP_021982815.1:protochlorophyllide reductaselike [Helianthus annuus] >OTG15405.1 putative protochlorophyllide oxidoreductase [Helianthus annuus]	gi|1228852254|ref|XM_022127123.1|:PREDICTED: Helianthus annuus protochlorophyllide reductase-like (LOC110878761), mRNA	A0A124SD57|A0A124SD57_CYNCS:Glucose/ribitol dehydrogenase;OS=Cynara cardunculus var. scolymus;|GO:0016630,
TRINITY_DN105924_c3_g9_i3	0	0	0	139.737	458.757	12.3521	0	0	0	29.57	87.47	2.12	101.808	-9.68545	4.54366e-06	0.00762918	DOWN	Zpz_sc00083.1.g00290.1.am.mk:Zoysia pacifica|Dof|Dof family protein	[GO:0051213:dioxygenase activity]	-	XP_022002632.1:1aminocyclopropane1carboxylate oxidase homolog 1like [Helianthus annuus] >OTG03266.1 putative oxoglutarate/irondependent dioxygenase [Helianthus annuus]	gi|1228900459|ref|XM_022146940.1|:PREDICTED: Helianthus annuus 1-aminocyclopropane-1-carboxylate oxidase homolog 1-like (LOC110900033), mRNA	A0A124SFC0|A0A124SFC0_CYNCS:Non-heme dioxygenase N-terminal domain-containing protein;OS=Cynara cardunculus var. scolymus;|GO:0051213,
TRINITY_DN91754_c0_g1_i3	0	0	0	74.5263	26.9581	55.023	0	0	0	11.19	3.65	6.73	26.0846	-7.71512	4.95144e-06	0.00805538	DOWN	Rsa1.0_02878.1_g00005.1:Raphanus sativus|LBD|LBD family protein	[GO:0003676:nucleic acid binding][GO:0015074:DNA integration]	-	OTG16582.1:putative zinc finger, CCHCtype [Helianthus annuus]	-	Q60DG5|Q60DG5_ORYSJ:Putative polyprotein;OS=Oryza sativa subsp. japonica;|GO:0003676,|GO:0015074,
TRINITY_DN90745_c0_g5_i4	1.40252	0	0	49.2406	147.684	49.4084	2.19	0	0	75.26	197.77	58.2	41.2892	-7.41723	5.59807e-06	0.00884826	DOWN	GSMUA_Achr5P03330_001:Musa acuminata|BBR-BPC|BBR-BPC family protein	[GO:0008840:4-hydroxy-tetrahydrodipicolinate synthase][GO:0009089:lysine biosynthetic process via diaminopimelate]	[ko00261:Monobactam biosynthesis][ko00300:Lysine biosynthesis]	XP_022017559.1:4hydroxytetrahydrodipicolinate synthase, chloroplasticlike [Helianthus annuus] >OTF92077.1 putative dihydrodipicolinate synthase 1 [Helianthus annuus]	gi|1228935963|ref|XM_022161867.1|:PREDICTED: Helianthus annuus 4-hydroxy-tetrahydrodipicolinate synthase, chloroplastic-like (LOC110917278), mRNA	D7U7T8|D7U7T8_VITVI:Putative uncharacterized protein;OS=Vitis vinifera;GN=VIT_15s0048g00750 {ECO:0000313|EMBL:CBI38867.3};|GO:0008840,|GO:0009089,
TRINITY_DN90946_c0_g2_i6	0	0	1.34498	26.6165	215.196	94.3251	0	0	0.23	5.41	39.39	15.56	56.2471	-7.86416	6.62208e-06	0.0103258	DOWN	Dca23924.1:Dianthus caryophyllus|FAR1|FAR1 family protein	[GO:0005576:extracellular region]	[ko04016:MAPK signaling pathway - plant][ko04075:Plant hormone signal transduction][ko04626:Plant-pathogen interaction]	XP_022012345.1:pathogenesisrelated leaf protein 4like [Helianthus annuus] >OTF95539.1 putative pathogenesisrelated protein [Helianthus annuus]	gi|1228801261|ref|XM_022179100.1|:PREDICTED: Helianthus annuus pathogenesis-related protein 1B-like (LOC110936684), mRNA	A0A0N9E4F3|A0A0N9E4F3_HELAN:Pathogenesis-related protein 1;OS=Helianthus annuus;|GO:0005576,
TRINITY_DN94602_c2_g3_i1	0	0	0	35.9323	65.8716	32.5646	0	0	0	3.61	5.97	2.67	22.3948	-7.50451	6.65164e-06	0.0103258	DOWN	Gorai.007G053200.1:Gossypium raimondii|FAR1|FAR1 family protein	[GO:0006355:regulation of transcription, DNA-templated]	-	KJB31022.1:hypothetical protein B456_005G173000 [Gossypium raimondii]	gi|1228873447|ref|XM_022136270.1|:PREDICTED: Helianthus annuus uncharacterized LOC110888762 (LOC110888762), mRNA	A0A0D2NEH0|A0A0D2NEH0_GOSRA:Uncharacterized protein;OS=Gossypium raimondii;|GO:0006355,
TRINITY_DN92892_c0_g1_i4	0	0	0	73.1954	20.6288	58.3917	0	0	0	21.3	5.4	13.74	25.3693	-7.67453	9.98083e-06	0.014461	DOWN	Rsa1.0_02878.1_g00005.1:Raphanus sativus|LBD|LBD family protein	[GO:0003676:nucleic acid binding][GO:0008270:zinc ion binding][GO:0015074:DNA integration]	-	XP_021979282.1:uncharacterized protein LOC110875392 [Helianthus annuus]	-	Q10RM4|Q10RM4_ORYSJ:Retrotransposon protein, putative, unclassified;OS=Oryza sativa subsp. japonica;GN=LOC_Os03g05850 {ECO:0000313|EMBL:ABF94034.1};|GO:0003676,GO:0008270,|GO:0015074,
TRINITY_DN96760_c0_g1_i2	0	0	0	47.9097	61.6521	21.3354	0	0	0	3.77	4.39	1.37	21.8162	-7.46529	1.26538e-05	0.0181823	DOWN	BGIOSGA023566-PA:Oryza sativa subsp. indica|C3H|C3H family protein	[GO:0003676:nucleic acid binding][GO:0008270:zinc ion binding]	-	XP_022030252.1:uncharacterized protein LOC110931154 [Helianthus annuus]	-	M5XKE3|M5XKE3_PRUPE:Uncharacterized protein;OS=Prunus persica;|GO:0003676,GO:0008270,
TRINITY_DN91814_c2_g4_i4	0	0	1.34498	53.233	35.3972	58.3917	0	0	0.49	22.96	13.43	20.07	24.7278	-6.66394	1.4218e-05	0.0197761	DOWN	Rsa1.0_05041.1_g00001.1:Raphanus sativus|bHLH|bHLH family protein	-	-	XP_021983965.1:transportin MOS14 [Helianthus annuus] >OTG16445.1 putative ARM repeat superfamily protein [Helianthus annuus]	gi|1340506734|ref|XM_023878473.1|:PREDICTED: Lactuca sativa transportin MOS14 (LOC111882107), mRNA	A0A103YC44|A0A103YC44_CYNCS:Armadillo-like helical;OS=Cynara cardunculus var. scolymus;
TRINITY_DN83577_c1_g1_i2	0	0	0	47.9097	31.1777	26.95	0	0	0	6.46	3.81	2.96	17.6729	-7.15553	1.53789e-05	0.020796	DOWN	Rsa1.0_02878.1_g00005.1:Raphanus sativus|LBD|LBD family protein	[GO:0005507:copper ion binding][GO:0003676:nucleic acid binding][GO:0016491:oxidoreductase activity][GO:0008270:zinc ion binding]	-	XP_021980396.1:uncharacterized protein LOC110876534 [Helianthus annuus]	-	Q2QUP7|Q2QUP7_ORYSJ:Retrotransposon protein, putative, Ty1-copia subclass, expressed;OS=Oryza sativa subsp. japonica;GN=LOC_Os12g15530 {ECO:0000313|EMBL:ABA97288.1};|GO:0005507,GO:0003676,GO:0016491,GO:0008270,
TRINITY_DN108036_c0_g3_i1	0	0	0	63.8796	17.1126	69.6209	0	0	0	155.22	35.9	127.56	25.1022	-7.65938	1.54328e-05	0.020796	DOWN	Rsa1.0_03996.1_g00001.1:Raphanus sativus|MYB_related|MYB_related family protein	[GO:0016021:integral component of membrane][GO:0005524:ATP binding][GO:0016887:ATPase activity]	-	XP_021984348.1:pleiotropic drug resistance protein 1like [Helianthus annuus] >OTG16774.1 putative pigment precursor permease [Helianthus annuus]	gi|1228855942|ref|XM_022128656.1|:PREDICTED: Helianthus annuus pleiotropic drug resistance protein 1-like (LOC110880093), mRNA	A0A161X9G6|A0A161X9G6_DAUCA:Uncharacterized protein;OS=Daucus carota subsp. sativus.;|GO:0016021,|GO:0005524,GO:0016887,
TRINITY_DN104496_c2_g4_i2	5.61006	3.87392	0	62.5488	479.152	89.8334	0.49	0.36	0	4.91	33.75	5.72	106.836	-6.06235	2.46572e-05	0.0291634	DOWN	LOC_Os11g05340.1:Oryza sativa subsp. japonica|FAR1|FAR1 family protein	-	-	XP_022036227.1:IQ domaincontaining protein IQM1like [Helianthus annuus] >OTG29797.1 putative calmodulinbinding family protein [Helianthus annuus]	gi|1228804815|ref|XM_022180535.1|:PREDICTED: Helianthus annuus IQ domain-containing protein IQM1-like (LOC110938064), mRNA	A0A103YN84|A0A103YN84_CYNCS:Uncharacterized protein;OS=Cynara cardunculus var. scolymus;
TRINITY_DN96375_c2_g3_i10	0	2.58261	25.5547	1071.31	550.415	425.586	0	0.53	3.22	156.11	72.37	50.52	345.909	-6.18439	3.53921e-05	0.0379843	DOWN	Jcr4S00223.20:Jatropha curcas|bHLH|bHLH family protein	[GO:0004089:carbonate dehydratase activity][GO:0008270:zinc ion binding][GO:0015976:carbon utilization]	[ko00910:Nitrogen metabolism]	ABC41659.1:carbonic anhydrase 3 [Flaveria linearis]	gi|326582929|gb|JF313387.1|:Flaveria cronquistii carbonic anhydrase 3 mRNA, complete cds	A0A0C9QLY9|A0A0C9QLY9_9SPER:Carbonic anhydrase;OS=Wollemia nobilis.;|GO:0004089,GO:0008270,|GO:0015976,
TRINITY_DN96642_c0_g1_i4	0	3.87392	9.41487	157.037	119.319	105.554	0	0.32	0.67	12.49	8.54	6.87	65.8666	-4.83975	3.88394e-05	0.0410654	DOWN	RrC264_p4:Raphanus raphanistrum|NF-YC|NF-YC family protein	[GO:0005524:ATP binding][GO:0004672:protein kinase activity]	-	XP_021997311.1:serine/threonineprotein kinase 25 isoform X2 [Helianthus annuus]	gi|1389777674|ref|XM_025133965.1|:PREDICTED: Cynara cardunculus var. scolymus serine/threonine-protein kinase 24 (LOC112524230), transcript variant X1, mRNA	A0A103YAD4|A0A103YAD4_CYNCS:Protein kinase, ATP binding site-containing protein;OS=Cynara cardunculus var. scolymus;|GO:0005524,GO:0004672,
TRINITY_DN101317_c2_g2_i1	469.843	255.679	359.11	0	0	0	22	11.13	14.27	0	0	0	180.772	11.4305	3.33231e-13	2.89686e-08	UP	MDP0000266267:Malus domestica|NAC|NAC family protein	[GO:0004842:ubiquitin-protein transferase activity][GO:0008270:zinc ion binding]	-	XP_022039550.1:probable E3 ubiquitinprotein ligase ARI8 [Helianthus annuus] >OTG26566.1 putative zinc finger, RanBP2type [Helianthus annuus]	gi|1228814076|ref|XM_022183858.1|:PREDICTED: Helianthus annuus probable E3 ubiquitin-protein ligase ARI8 (LOC110942133), mRNA	A0A103Y0K6|A0A103Y0K6_CYNCS:Zinc finger, C6HC-type;OS=Cynara cardunculus var. scolymus;|GO:0004842,GO:0008270,
TRINITY_DN105599_c0_g3_i3	186.535	105.887	289.171	0	0	0	16.47	8.69	21.64	0	0	0	96.9321	10.529	1.24893e-10	3.10206e-06	UP	Achn093071:Actinidia chinensis|TCP|TCP family protein	[GO:0004421:hydroxymethylglutaryl-CoA synthase activity][GO:0008299:isoprenoid biosynthetic process]	[ko00072:Synthesis and degradation of ketone bodies][ko00280:Valine, leucine and isoleucine degradation][ko00650:Butanoate metabolism][ko00900:Terpenoid backbone biosynthesis]	XP_021969097.1:hydroxymethylglutarylCoA synthaselike isoform X2 [Helianthus annuus] >OTG21859.1 putative hydroxymethylglutarylCoA synthase, cytoplasmic [Helianthus annuus]	gi|1389790581|ref|XM_025138114.1|:PREDICTED: Cynara cardunculus var. scolymus hydroxymethylglutaryl-CoA synthase-like (LOC112527446), mRNA	A0A140GL77|A0A140GL77_9ASTR:3-hydroxy-3-methylglutaryl-CoA synthase;OS=Matricaria chamomilla.;|GO:0004421,|GO:0008299,
TRINITY_DN99601_c6_g7_i7	98.1761	104.596	154.673	0	0	0	7.92	7.75	10.47	0	0	0	59.5741	9.82903	4.40306e-10	6.95943e-06	UP	Itr_sc001764.1_g00003.1:Ipomoea trifida|MYB_related|MYB_related family protein	[GO:0016301:kinase activity]	-	XP_021986041.1:uncharacterized protein LOC110882289 [Helianthus annuus]	-	A0A061FIN8|A0A061FIN8_THECC:Cysteine-rich RLK (RECEPTOR-like protein kinase) 8, putative;OS=Theobroma cacao;|GO:0016301,
TRINITY_DN106757_c5_g11_i1	99.5786	83.9349	84.7339	0	0	0	11.36	8.89	8.21	0	0	0	44.7079	9.41539	1.59056e-09	1.54364e-05	UP	Rsa1.0_01894.1_g00003.1:Raphanus sativus|WRKY|WRKY family protein	[GO:0003676:nucleic acid binding][GO:0015074:DNA integration]	-	OTG33444.1:putative ribonuclease Hlike domaincontaining protein [Helianthus annuus]	-	Q0PY40|Q0PY40_SOLLC:Putative polyprotein;OS=Solanum lycopersicum;|GO:0003676,|GO:0015074,
TRINITY_DN77654_c1_g1_i1	93.9685	0	0	0	0	0	58.64	0	0	0	0	0	15.6614	21.671	1.46285e-08	7.40773e-05	UP	Bradi3g42627.3.p:Brachypodium distachyon|ERF|ERF family protein	[GO:0009535:chloroplast thylakoid membrane][GO:0016021:integral component of membrane][GO:0009522:photosystem I][GO:0009523:photosystem II][GO:0016168:chlorophyll binding][GO:0046872:metal ion binding][GO:0009765:photosynthesis, light harvesting][GO:0018298:protein-chromophore linkage]	[ko00196:Photosynthesis - antenna proteins]	XP_022020504.1:chlorophyll ab binding protein of LHCII type 1 [Helianthus annuus] >OTF86875.1 putative chlorophyll ab binding protein [Helianthus annuus]	gi|1228942281|ref|XM_022164812.1|:PREDICTED: Helianthus annuus chlorophyll a-b binding protein of LHCII type 1 (LOC110920636), mRNA	Q1KLZ3|Q1KLZ3_9ROSI:Chlorophyll a-b binding protein, chloroplastic;OS=Carya cathayensis.;|GO:0009535,GO:0016021,GO:0009522,GO:0009523,|GO:0016168,GO:0046872,|GO:0009765,GO:0018298,
TRINITY_DN106191_c0_g2_i4	0	0	90.1138	0	0	0	0	0	5.41	0	0	0	15.019	21.6099	1.53603e-08	7.40773e-05	UP	Sopen05g028040.1:Solanum pennellii|LBD|LBD family protein	[GO:0003676:nucleic acid binding][GO:0008270:zinc ion binding][GO:0015074:DNA integration]	[ko00040:Pentose and glucuronate interconversions][ko00052:Galactose metabolism][ko00053:Ascorbate and aldarate metabolism][ko00520:Amino sugar and nucleotide sugar metabolism]	OTG14868.1:putative zinc finger, CCHCtype [Helianthus annuus]	gi|1239725833|gb|CP023131.1|:Lupinus angustifolius cultivar Tanjil chromosome LG-19	A0A151TC71|A0A151TC71_CAJCA:Retrovirus-related Pol polyprotein from transposon TNT 1-94;OS=Cajanus cajan;|GO:0003676,GO:0008270,|GO:0015074,
TRINITY_DN88711_c0_g1_i5	91.1635	0	0	0	0	0	14.48	0	0	0	0	0	15.1939	21.6289	1.54897e-08	7.40773e-05	UP	Cc01_g08720:Coffea canephora|NAC|NAC family protein	[GO:0016491:oxidoreductase activity]	-	XP_022039346.1:()isopiperitenol/()carveol dehydrogenase, mitochondriallike [Helianthus annuus] >OTG26379.1 putative ()isopiperitenol/()carveol dehydrogenase [Helianthus annuus]	gi|1340433785|ref|XM_023888418.1|:PREDICTED: Lactuca sativa (-)-isopiperitenol/(-)-carveol dehydrogenase, mitochondrial-like (LOC111892364), mRNA	A0A103XXV5|A0A103XXV5_CYNCS:Glucose/ribitol dehydrogenase;OS=Cynara cardunculus var. scolymus;|GO:0016491,
TRINITY_DN99533_c0_g3_i2	0	0	82.0439	0	0	0	0	0	14.27	0	0	0	13.674	21.4814	1.84151e-08	7.40773e-05	UP	Rsa1.0_02878.1_g00005.1:Raphanus sativus|LBD|LBD family protein	[GO:0003676:nucleic acid binding][GO:0008270:zinc ion binding]	-	OTG28583.1:putative glycoside hydrolase family 18, catalytic domaincontaining protein [Helianthus annuus]	-	B6REL9|B6REL9_9BRAS:Pol polyprotein;OS=Boechera divaricarpa.;|GO:0003676,GO:0008270,
TRINITY_DN96775_c1_g5_i5	54.6981	45.1957	100.874	0	0	0	11.66	8.93	18.32	0	0	0	33.4612	8.99437	4.42441e-08	0.00015385	UP	Rsa1.0_02878.1_g00005.1:Raphanus sativus|LBD|LBD family protein	[GO:0003676:nucleic acid binding][GO:0008270:zinc ion binding][GO:0015074:DNA integration]	-	EEC84282.1:hypothetical protein OsI_30754 [Oryza sativa Indica Group]	-	B8BDZ6|B8BDZ6_ORYSI:Putative uncharacterized protein;OS=Oryza sativa subsp. indica;|GO:0003676,GO:0008270,|GO:0015074,
TRINITY_DN99601_c6_g7_i10	40.6729	41.3218	37.6595	0	0	0	4.43	4.28	3.59	0	0	0	19.9424	8.24941	2.5744e-07	0.000639427	UP	Itr_sc001764.1_g00003.1:Ipomoea trifida|MYB_related|MYB_related family protein	[GO:0016301:kinase activity]	-	XP_021986041.1:uncharacterized protein LOC110882289 [Helianthus annuus]	-	A0A061FIN8|A0A061FIN8_THECC:Cysteine-rich RLK (RECEPTOR-like protein kinase) 8, putative;OS=Theobroma cacao;|GO:0016301,
TRINITY_DN106240_c1_g1_i2	28.0503	27.1174	84.7339	0	0	0	12.71	11.26	31.64	0	0	0	23.3169	8.46971	1.29361e-06	0.00261127	UP	Do016940.1:Dichanthelium oligosanthes|FAR1|FAR1 family protein	[GO:0016021:integral component of membrane][GO:0008324:cation transmembrane transporter activity][GO:0006813:potassium ion transport]	-	XP_021982193.1:ion channel CASTORlike isoform X1 [Helianthus annuus] >OTG37849.1 putative ion channel CASTOR [Helianthus annuus]	gi|1228770928|ref|XM_022126506.1|:PREDICTED: Helianthus annuus ion channel CASTOR-like (LOC110878230), transcript variant X2, mRNA	A0A118JZU6|A0A118JZU6_CYNCS:Uncharacterized protein;OS=Cynara cardunculus var. scolymus;|GO:0016021,|GO:0008324,|GO:0006813,
TRINITY_DN90673_c3_g3_i1	42.0755	19.3696	67.2491	0	0	0	4.85	2.07	6.58	0	0	0	21.449	8.34973	1.34348e-06	0.00263508	UP	Rsa1.0_02878.1_g00005.1:Raphanus sativus|LBD|LBD family protein	[GO:0003676:nucleic acid binding][GO:0008270:zinc ion binding][GO:0015074:DNA integration]	-	GAU22946.1:hypothetical protein TSUD_326740 [Trifolium subterraneum]	-	A0A151T9B6|A0A151T9B6_CAJCA:Retrovirus-related Pol polyprotein from transposon TNT 1-94;OS=Cajanus cajan;|GO:0003676,GO:0008270,|GO:0015074,
TRINITY_DN102662_c1_g9_i1	15.4277	24.5348	37.6595	0	0	0	19.29	28.39	40.08	0	0	0	12.937	7.6215	8.76708e-06	0.0128091	UP	CCG001083.1:Populus euphratica|NAC|NAC family protein	[GO:0043531:ADP binding][GO:0006952:defense response][GO:0007165:signal transduction]	-	XP_021988349.1:TMV resistance protein Nlike [Helianthus annuus] >OTG10949.1 putative NBARC [Helianthus annuus]	gi|1228866339|ref|XM_022133057.1|:PREDICTED: Helianthus annuus TMV resistance protein N-like (LOC110885372), transcript variant X2, mRNA	M5XMN8|M5XMN8_PRUPE:Uncharacterized protein;OS=Prunus persica;|GO:0043531,|GO:0006952,GO:0007165,
TRINITY_DN103057_c2_g1_i3	25.2453	14.2044	25.5547	0	0	0	4.46	2.43	3.83	0	0	0	10.8341	7.36517	1.53382e-05	0.020796	UP	EMT02183:Aegilops tauschii|CPP|CPP family protein	-	-	XP_022039953.1:uncharacterized protein LOC110942481 isoform X2 [Helianthus annuus]	gi|1228795240|ref|XM_022176813.1|:PREDICTED: Helianthus annuus uncharacterized mitochondrial protein AtMg00810-like (LOC110933599), mRNA	A0A0V0HRA1|A0A0V0HRA1_SOLCH:Putative ovule protein;OS=Solanum chacoense;
TRINITY_DN105801_c1_g5_i1	18.2327	19.3696	21.5197	0	0	0	6.45	6.35	6.47	0	0	0	9.85367	7.22979	1.6885e-05	0.022073	UP	DCAR_007584:Daucus carota|MYB_related|MYB_related family protein	[GO:0004471:malate dehydrogenase (decarboxylating) (NAD+) activity][GO:0046872:metal ion binding][GO:0051287:NAD binding][GO:0006108:malate metabolic process]	[ko00620:Pyruvate metabolism][ko00710:Carbon fixation in photosynthetic organisms]	BAZ95838.1:NADPdependent malic enzyme gene [Flaveria bidentis]	gi|1214149723|dbj|LC228415.1|:Flaveria bidentis NADP-ME3 mRNA for NADP-dependent malic enzyme gene, complete cds	Q94G03|Q94G03_FLAPR:Malic enzyme;OS=Flaveria pringlei.;|GO:0004471,GO:0046872,GO:0051287,|GO:0006108,
TRINITY_DN98079_c2_g1_i6	28.0503	23.2435	13.4498	0	0	0	1.56	1.2	0.64	0	0	0	10.7906	7.35925	1.78479e-05	0.0226506	UP	Lus10015266:Linum usitatissimum|B3|B3 family protein	[GO:0008080:N-acetyltransferase activity][GO:0008270:zinc ion binding]	-	OTG00248.1:putative zinc finger, RING/FYVE/PHDtype, AcylCoA Nacyltransferase, Jas TPLbinding domain protein [Helianthus annuus]	gi|1228893313|ref|XM_022144203.1|:PREDICTED: Helianthus annuus increased DNA methylation 1-like (LOC110897456), mRNA	A0A103XLP3|A0A103XLP3_CYNCS:Acyl-CoA N-acyltransferase;OS=Cynara cardunculus var. scolymus;|GO:0008080,GO:0008270,
TRINITY_DN108461_c3_g1_i1	25.2453	11.6218	36.3145	0	0	0	34.25	14.59	41.95	0	0	0	12.1969	7.53429	1.82046e-05	0.0229359	UP	CCG001083.1:Populus euphratica|NAC|NAC family protein	[GO:0043531:ADP binding][GO:0007165:signal transduction]	-	XP_021985500.1:TMV resistance protein Nlike [Helianthus annuus]	gi|1228858431|ref|XM_022129808.1|:PREDICTED: Helianthus annuus TMV resistance protein N-like (LOC110881594), mRNA	A0A0D2QN63|A0A0D2QN63_GOSRA:Uncharacterized protein;OS=Gossypium raimondii;|GO:0043531,|GO:0007165,
TRINITY_DN90907_c3_g4_i1	1012.62	0	1618.01	0	0	0	979.92	0	1332.35	0	0	0	438.438	12.6756	2.02339e-05	0.0247744	UP	mrna12617.1-v1.0-hybrid:Fragaria vesca|B3|B3 family protein	[GO:0016021:integral component of membrane][GO:0005506:iron ion binding]	-	XP_022034311.1:uncharacterized protein LOC110936276 [Helianthus annuus] >OTG27907.1 putative rubredoxin family protein [Helianthus annuus]	gi|1340450058|ref|XM_023899155.1|:PREDICTED: Lactuca sativa uncharacterized LOC111903380 (LOC111903380), mRNA	A0A165XDY7|A0A165XDY7_DAUCA:Uncharacterized protein;OS=Daucus carota subsp. sativus.;|GO:0016021,|GO:0005506,
TRINITY_DN90673_c3_g4_i3	28.0503	19.3696	39.0045	0	0	1.12292	2.81	1.8	3.31	0	0	0.09	14.5912	6.71667	2.14975e-05	0.0261375	UP	Rsa1.0_02878.1_g00005.1:Raphanus sativus|LBD|LBD family protein	[GO:0003676:nucleic acid binding][GO:0008270:zinc ion binding][GO:0015074:DNA integration]	-	CAB75932.1:putative protein [Arabidopsis thaliana]	-	Q9M1C6|Q9M1C6_ARATH:Putative uncharacterized protein T2O9.150;OS=Arabidopsis thaliana;|GO:0003676,GO:0008270,|GO:0015074,
TRINITY_DN100551_c0_g8_i1	26.6478	36.1566	67.2491	1.33083	2.81302	2.24584	10.5	13.29	22.8	0.52	1.02	0.87	22.7405	4.25785	2.19418e-05	0.0264924	UP	Jcr4S05030.40:Jatropha curcas|MYB|MYB family protein	[GO:0003676:nucleic acid binding][GO:0008270:zinc ion binding][GO:0015074:DNA integration]	-	OTG33564.1:putative CALMODULINBINDING PROTEIN, Reverse transcriptase, RNAdependent DNA polymerase [Helianthus annuus]	-	G1UC42|G1UC42_EUSER:Gag-pol polyprotein;OS=Eustoma exaltatum subsp. russellianum;|GO:0003676,GO:0008270,|GO:0015074,
TRINITY_DN96775_c1_g5_i2	77.1383	71.0219	112.978	0	3.28186	0	3.22	2.76	3.97	0	0.12	0	44.0701	5.93585	2.62958e-05	0.0300784	UP	Rsa1.0_02878.1_g00005.1:Raphanus sativus|LBD|LBD family protein	[GO:0003676:nucleic acid binding][GO:0008270:zinc ion binding][GO:0015074:DNA integration]	-	BAF22809.1:Os08g0125300 [Oryza sativa Japonica Group] >BAG92574.1 unnamed protein product [Oryza sativa Japonica Group] >BAT03649.1 Os08g0125300 [Oryza sativa Japonica Group]	-	Q0J8A6|Q0J8A6_ORYSJ:Os08g0125300 protein;OS=Oryza sativa subsp. japonica;GN=Os08g0125300 {ECO:0000313|EMBL:BAF22809.1};|GO:0003676,GO:0008270,|GO:0015074,
TRINITY_DN100765_c1_g6_i2	96.7736	5.16523	40.3495	0	0	0	4.65	0.23	1.69	0	0	0	23.7147	8.48528	2.73997e-05	0.0308517	UP	Sopen12g015990.1:Solanum pennellii|TCP|TCP family protein	[GO:0003676:nucleic acid binding][GO:0008270:zinc ion binding][GO:0015074:DNA integration]	-	XP_021995301.1:uncharacterized protein LOC110892449 [Helianthus annuus]	gi|1484816210|ref|XM_026543270.1|:PREDICTED: Papaver somniferum uncharacterized LOC113294898 (LOC113294898), mRNA	E7BQD5|E7BQD5_SILLA:Gag-pol polyprotein;OS=Silene latifolia;|GO:0003676,GO:0008270,|GO:0015074,
TRINITY_DN95869_c0_g2_i3	8.41509	36.1566	92.8038	1.33083	0.234419	0	5.14	20.47	48.78	0.92	0.13	0	23.1568	6.79119	2.75042e-05	0.0308517	UP	Lsa016348:Lactuca sativa|bHLH|bHLH family protein	-	-	XP_021972237.1:transcription factor bHLH62like [Helianthus annuus] >XP_021994772.1 transcription factor bHLH62like [Helianthus annuus] >OTG09319.1 putative myctype, basic helixloophelix (bHLH) domaincontaining protein [Helianthus annuus] >OTG19805.1 putative myctype, basic helixloophelix (bHLH) domaincontaining protein [Helianthus annuus]	gi|1228880576|ref|XM_022139080.1|:PREDICTED: Helianthus annuus transcription factor bHLH62-like (LOC110891385), mRNA	A0A103XHQ4|A0A103XHQ4_CYNCS:Myc-type, basic helix-loop-helix (BHLH) domain-containing protein;OS=Cynara cardunculus var. scolymus;
TRINITY_DN95611_c0_g1_i2	63.1132	80.061	6.72491	0	0.468837	0	16.41	19.25	1.59	0	0.12	0	25.0613	7.27652	2.93981e-05	0.0325561	UP	mrna13364.1-v1.0-hybrid:Fragaria vesca|bHLH|bHLH family protein	[GO:0005524:ATP binding][GO:0004672:protein kinase activity]	[ko04064:NF-kappa B signaling pathway]	XP_021989133.1:PTI1like tyrosineprotein kinase At3g15890 [Helianthus annuus] >OTG11809.1 putative serine/threonineprotein kinase Mps1 [Helianthus annuus]	gi|1228867294|ref|XM_022133441.1|:PREDICTED: Helianthus annuus PTI1-like tyrosine-protein kinase At3g15890 (LOC110885732), mRNA	A0A103XLP6|A0A103XLP6_CYNCS:Protein kinase, ATP binding site-containing protein;OS=Cynara cardunculus var. scolymus;|GO:0005524,GO:0004672,
TRINITY_DN86271_c0_g2_i1	587.654	0	1047.74	0	0	0	104.27	0	157.63	0	0	0	272.566	11.9904	4.3109e-05	0.04435	UP	GSMUA_Achr4P15370_001:Musa acuminata|C3H|C3H family protein	[GO:0016021:integral component of membrane][GO:0005524:ATP binding][GO:0004672:protein kinase activity]	-	OTG14388.1:putative leucinerich repeat protein kinase family protein [Helianthus annuus]	-	A0A161XS80|A0A161XS80_DAUCA:Uncharacterized protein;OS=Daucus carota subsp. sativus.;|GO:0016021,|GO:0005524,GO:0004672,
TRINITY_DN83846_c0_g1_i1	258.063	0	1942.15	0	0	0	179.72	0	1145.23	0	0	0	366.703	12.4169	4.41595e-05	0.0451635	UP	mrna16933.1-v1.0-hybrid:Fragaria vesca|M-type_MADS|M-type_MADS family protein	[GO:0009536:plastid][GO:0004497:monooxygenase activity][GO:0016984:ribulose-bisphosphate carboxylase activity][GO:0015977:carbon fixation][GO:0009853:photorespiration][GO:0015979:photosynthesis]	[ko00630:Glyoxylate and dicarboxylate metabolism][ko00710:Carbon fixation in photosynthetic organisms]	XP_022022499.1:ribulose bisphosphate carboxylase small chain 4, chloroplasticlike [Helianthus annuus] >OTF87547.1 putative ribulose bisphosphate carboxylase small chain, domaincontaining protein [Helianthus annuus]	gi|1228936956|ref|XM_022162221.1|:PREDICTED: Helianthus annuus ribulose bisphosphate carboxylase small chain 4, chloroplastic-like (LOC110917772), mRNA	A0A0C9S6L9|A0A0C9S6L9_9SPER:Ribulose bisphosphate carboxylase small chain;OS=Wollemia nobilis.;|GO:0009536,|GO:0004497,GO:0016984,|GO:0015977,GO:0009853,GO:0015979,

## Sheet: Diff_Sig_G2 vs G4
Supplementary Table S6-C. List of significantly differentially expressed genes (unigenes) between Group-2 and Group-4 that were annotated as Transcription Factor (TF) genes and their corresponding annotations in other databases.
Grp = Group
	Grp2-count	Grp2-count	Grp2-count	Grp4-count	Grp4-count	Grp4-count	Grp2-FPKM	Grp2-FPKM	Grp2-FPKM	Grp4-FPKM	Grp4-FPKM	Grp4-FPKM
Gene_ID	Ga01.06	Ga01.20	Ga01.08	Ga04.11	Ga01.02	Ga01.01	Ga01.06	Ga01.20	Ga01.08	Ga04.11	Ga01.02	Ga01.01	BaseMean	Log2FC	P-value	Adjusted P-value	Trend	TF	GO	Pathway	NR	NT	Uniprot
TRINITY_DN99986_c8_g1_i12	0	1.04068	1.08875	3058.94	1087.53	1748.69	0	0.56	0.37	861.5	370.38	510.04	982.882	-11.4166	4.55908e-16	2.54833e-11	DOWN	TRIUR3_22095-P1:Triticum urartu|C2H2|C2H2 family protein	[GO:0016630:protochlorophyllide reductase activity]	[ko00860:Porphyrin and chlorophyll metabolism]	XP_021982815.1:protochlorophyllide reductaselike [Helianthus annuus] >OTG15405.1 putative protochlorophyllide oxidoreductase [Helianthus annuus]	gi|1228852254|ref|XM_022127123.1|:PREDICTED: Helianthus annuus protochlorophyllide reductase-like (LOC110878761), mRNA	A0A124SD57|A0A124SD57_CYNCS:Glucose/ribitol dehydrogenase;OS=Cynara cardunculus var. scolymus;|GO:0016630,
TRINITY_DN89466_c2_g2_i9	0	0	0	714.039	547.386	388.302	0	0	0	107.62	98.35	60.28	274.954	-11.4284	6.91462e-13	1.65642e-08	DOWN	Lsa014523:Lactuca sativa|Whirly|Whirly family protein	[GO:0003677:DNA binding][GO:0006355:regulation of transcription, DNA-templated]	-	XP_022011838.1:singlestranded DNAbinding protein WHY1, chloroplasticlike [Helianthus annuus] >OTF94980.1 putative ssDNAbinding transcriptional regulator [Helianthus annuus]	gi|1228922726|ref|XM_022156146.1|:PREDICTED: Helianthus annuus single-stranded DNA-binding protein WHY1, chloroplastic-like (LOC110911519), mRNA	A0A0V0HSY5|A0A0V0HSY5_SOLCH:Putative single-stranded DNA-binding protein WHY1, chloroplastic-like;OS=Solanum chacoense;|GO:0003677,|GO:0006355,
TRINITY_DN97714_c0_g8_i10	3.37819	0	0	1484.61	1135.81	626.437	1.88	0	0	621.85	584.3	273.65	541.706	-9.93557	4.90664e-12	7.47982e-08	DOWN	XP_011401860.1:Auxenochlorella protothecoides|CPP|CPP family protein	[GO:0006633:fatty acid biosynthetic process]	-	XP_022010061.1:acyl carrier protein 1, chloroplasticlike [Helianthus annuus] >ADV16366.1 acyl carrier protein 2 [Helianthus annuus] >OTF98425.1 putative acyl carrier protein 2 protein [Helianthus annuus]	gi|1590565332|ref|XM_028327245.1|:PREDICTED: Glycine soja acyl carrier protein 2, chloroplastic-like (LOC114369967), mRNA	E7CGB3|E7CGB3_HELAN:Acyl carrier protein;OS=Helianthus annuus;|GO:0006633,
TRINITY_DN94839_c0_g2_i3	0	0	0	240.881	187.692	415.848	0	0	0	56.01	52.59	100.01	140.737	-10.4623	1.20188e-10	8.76256e-07	DOWN	TRIUR3_23040-P1:Triticum urartu|CAMTA|CAMTA family protein	[GO:0016740:transferase activity]	[ko00480:Glutathione metabolism][ko00980:Metabolism of xenobiotics by cytochrome P450]	ALF39403.1:glutathione Stransferase [Helianthus annuus]	gi|1228923215|ref|XM_022156294.1|:PREDICTED: Helianthus annuus glutathione S-transferase F9-like (LOC110911671), mRNA	A0A0N9E6I0|A0A0N9E6I0_HELAN:Glutathione S-transferase;OS=Helianthus annuus;|GO:0016740,
TRINITY_DN99145_c0_g1_i3	0	0	0	229.82	210.022	143.947	0	0	0	28.89	31.29	18.54	97.2982	-9.92973	4.27113e-10	2.4697e-06	DOWN	Aco013131.1:Ananas comosus|DBB|DBB family protein	[GO:0004252:serine-type endopeptidase activity]	-	XP_022035052.1:subtilisinlike protease SBT5.6 [Helianthus annuus] >OTG28630.1 putative subtilase family protein [Helianthus annuus]	gi|1228801962|ref|XM_022179360.1|:PREDICTED: Helianthus annuus subtilisin-like protease SBT5.6 (LOC110936954), mRNA	A0A118JSM1|A0A118JSM1_CYNCS:Peptidase S8/S53 domain-containing protein;OS=Cynara cardunculus var. scolymus;|GO:0004252,
TRINITY_DN97095_c2_g1_i4	0	0	0	102.006	340.984	360.757	0	0	0	11.09	43.98	40.32	133.958	-10.3916	1.01895e-09	5.02542e-06	DOWN	Lus10043264:Linum usitatissimum|YABBY|YABBY family protein	[GO:0016021:integral component of membrane][GO:0005524:ATP binding][GO:0004674:protein serine/threonine kinase activity][GO:0007165:signal transduction]	-	XP_022035315.1:CBLinteracting serine/threonineprotein kinase 23 isoform X2 [Helianthus annuus] >OTG28920.1 putative NAF domain, Mitogenactivated protein (MAP) kinase, ERK3/4, KA1 domain/Ssp2 [Helianthus annuus]	gi|1228802634|ref|XM_022179623.1|:PREDICTED: Helianthus annuus CBL-interacting serine/threonine-protein kinase 23 (LOC110937225), transcript variant X2, mRNA	A0A103XEU8|A0A103XEU8_CYNCS:Non-specific serine/threonine protein kinase;OS=Cynara cardunculus var. scolymus;|GO:0016021,|GO:0005524,GO:0004674,|GO:0007165,
TRINITY_DN87486_c3_g2_i2	0	0	0	1550.98	76.0425	486.933	0	0	0	1132.18	70.93	375.84	352.325	-11.786	2.36901e-09	9.93129e-06	DOWN	Bradi3g42627.3.p:Brachypodium distachyon|ERF|ERF family protein	[GO:0009535:chloroplast thylakoid membrane][GO:0016021:integral component of membrane][GO:0009522:photosystem I][GO:0009523:photosystem II][GO:0016168:chlorophyll binding][GO:0046872:metal ion binding][GO:0009765:photosynthesis, light harvesting][GO:0018298:protein-chromophore linkage]	[ko00196:Photosynthesis - antenna proteins]	XP_021978327.1:chlorophyll ab binding protein 3, chloroplasticlike [Helianthus annuus] >OTG19455.1 putative lightharvesting chlorophyll Bbinding protein 3 [Helianthus annuus]	gi|1228841859|ref|XM_022122635.1|:PREDICTED: Helianthus annuus chlorophyll a-b binding protein 3, chloroplastic-like (LOC110873654), mRNA	A0A103XYH5|A0A103XYH5_CYNCS:Chlorophyll a-b binding protein, chloroplastic;OS=Cynara cardunculus var. scolymus;|GO:0009535,GO:0016021,GO:0009522,GO:0009523,|GO:0016168,GO:0046872,|GO:0009765,GO:0018298,
TRINITY_DN100874_c0_g2_i1	0	0	0	93.4027	0	0	0	0	0	25.81	0	0	15.5671	-21.4063	5.09239e-09	1.79986e-05	DOWN	676768160:Sisymbrium irio|GeBP|GeBP family protein	[GO:0003824:catalytic activity][GO:0050662:coenzyme binding]	-	XP_022035877.1:vestitone reductase [Helianthus annuus] >OTG29453.1 putative vestitone reductase [Helianthus annuus]	gi|1228803996|ref|XM_022180185.1|:PREDICTED: Helianthus annuus vestitone reductase (LOC110937730), mRNA	A0A103XEC3|A0A103XEC3_CYNCS:Uncharacterized protein;OS=Cynara cardunculus var. scolymus;|GO:0003824,GO:0050662,
TRINITY_DN92239_c3_g1_i1	0	0	0	92.1737	0	0	0	0	0	9.98	0	0	15.3623	-21.3871	5.2594e-09	1.79986e-05	DOWN	Sopen09g021360.1:Solanum pennellii|HD-ZIP|HD-ZIP family protein	[GO:0003676:nucleic acid binding][GO:0008270:zinc ion binding][GO:0015074:DNA integration]	-	XP_010541181.1:PREDICTED: uncharacterized protein LOC104814705 [Tarenaya hassleriana]	-	A0A087G3S6|A0A087G3S6_ARAAL:Uncharacterized protein;OS=Arabis alpina;|GO:0003676,GO:0008270,|GO:0015074,
TRINITY_DN96331_c1_g2_i1	1.12606	1.04068	0	201.553	105.011	295.892	1.71	0.93	0	154.73	103.24	240.17	100.77	-8.11824	8.93639e-09	2.72458e-05	DOWN	Araip.DW8GW:Arachis ipaensis|M-type_MADS|M-type_MADS family protein	[GO:0005840:ribosome][GO:0003723:RNA binding][GO:0003735:structural constituent of ribosome][GO:0006412:translation]	[ko03010:Ribosome]	KVI04771.1:Ribosomal protein S13 [Cynara cardunculus var. scolymus]	gi|1228767140|ref|XM_022113121.1|:PREDICTED: Helianthus annuus 30S ribosomal protein S13, chloroplastic (LOC110863881), mRNA	A0A118K2Q9|A0A118K2Q9_CYNCS:Ribosomal protein S13;OS=Cynara cardunculus var. scolymus;|GO:0005840,|GO:0003723,GO:0003735,|GO:0006412,
TRINITY_DN92855_c6_g1_i1	1.12606	1.04068	0	231.049	98.3725	159.053	0.3	0.25	0	57.29	29.38	40.78	81.7735	-7.81496	1.96982e-08	5.24307e-05	DOWN	Achn142371:Actinidia chinensis|MYB_related|MYB_related family protein	-	[ko03040:Spliceosome]	XP_002966931.1:hypothetical protein SELMODRAFT_144452 [Selaginella moellendorffii] >EFJ31530.1 hypothetical protein SELMODRAFT_144452 [Selaginella moellendorffii]	gi|1228812032|ref|XM_022183029.1|:PREDICTED: Helianthus annuus pre-mRNA-splicing factor SLU7 (LOC110941397), transcript variant X1, mRNA	D8R7I2|D8R7I2_SELML:Putative uncharacterized protein;OS=Selaginella moellendorffii;
TRINITY_DN103793_c0_g3_i5	19.1431	20.8136	3.26626	859.059	2259.55	376.751	5.6	5.63	0.8	236.6	751.84	107.43	589.764	-6.33733	2.07658e-08	5.33118e-05	DOWN	Csa07g061600.1:Camelina sativa|NAC|NAC family protein	[GO:0045430:chalcone isomerase activity][GO:0009813:flavonoid biosynthetic process]	[ko00941:Flavonoid biosynthesis]	XP_022013593.1:chalconeflavonone isomerase [Helianthus annuus] >OTF96684.1 putative chalconeflavonone isomerase 2 [Helianthus annuus]	gi|121485995|gb|EF094933.2|:Chrysanthemum x morifolium clone DgCHI1 chalcone isomerase mRNA, complete cds	A1E261|CFI2_CHRMO:Chalcone--flavonone isomerase 2;OS=Chrysanthemum morifolium;|GO:0045430,|GO:0009813,
TRINITY_DN95609_c1_g3_i8	0	0	0	90.9447	95.9584	95.9648	0	0	0	18.05	22.71	19.7	47.1447	-8.88463	2.13428e-08	5.33118e-05	DOWN	Vradi06g03240.1:Vigna radiata|EIL|EIL family protein	[GO:0030117:membrane coat][GO:0008565:obsolete protein transporter activity][GO:0006886:intracellular protein transport][GO:0016192:vesicle-mediated transport]	[ko04142:Lysosome]	XP_022001839.1:AP1 complex subunit sigma2like isoform X2 [Helianthus annuus] >OTG02306.1 putative AP1 complex subunit sigma1 [Helianthus annuus]	gi|1228898294|ref|XM_022146147.1|:PREDICTED: Helianthus annuus AP-1 complex subunit sigma-2-like (LOC110899265), transcript variant X2, mRNA	A0A022RCH5|A0A022RCH5_ERYGU:Uncharacterized protein;OS=Erythranthe guttata;|GO:0030117,|GO:0008565,|GO:0006886,GO:0016192,
TRINITY_DN98395_c0_g2_i5	0	0	0	72.51	164.155	109.293	0	0	0	16.67	44.75	25.63	57.6598	-9.17609	2.16189e-08	5.33118e-05	DOWN	Achn230981:Actinidia chinensis|WRKY|WRKY family protein	[GO:0016021:integral component of membrane][GO:0016740:transferase activity]	-	XP_021994926.1:protein REDUCED WALL ACETYLATION 2like isoform X1 [Helianthus annuus] >OTG09527.1 putative Oacetyltransferase family protein [Helianthus annuus]	gi|1228880987|ref|XM_022139235.1|:PREDICTED: Helianthus annuus protein REDUCED WALL ACETYLATION 2-like (LOC110891530), transcript variant X2, mRNA	A0A103F9C5|A0A103F9C5_CYNCS:Cas1p 10 TM acyl transferase domain-containing protein;OS=Cynara cardunculus var. scolymus;|GO:0016021,|GO:0016740,
TRINITY_DN96028_c0_g3_i2	0	0	0	66.3651	205.194	121.733	0	0	0	12.9	47.84	24.48	65.5487	-9.36116	2.5223e-08	6.12981e-05	DOWN	Do008886.1:Dichanthelium oligosanthes|NAC|NAC family protein	[GO:0016021:integral component of membrane][GO:0005338:nucleotide-sugar transmembrane transporter activity][GO:0015780:nucleotide-sugar transmembrane transport]	-	XP_022039776.1:UDPrhamnose/UDPgalactose transporter 6like [Helianthus annuus] >XP_022039777.1 UDPrhamnose/UDPgalactose transporter 6like [Helianthus annuus] >OTG26773.1 putative sugar phosphate transporter domain, Bifunctional UDPrhamnose/UDPgalactose transporter [Helianthus annuus]	gi|1228814607|ref|XM_022184085.1|:PREDICTED: Helianthus annuus UDP-rhamnose/UDP-galactose transporter 6-like (LOC110942332), transcript variant X2, mRNA	A0A103XZ54|A0A103XZ54_CYNCS:Uncharacterized protein;OS=Cynara cardunculus var. scolymus;|GO:0016021,|GO:0005338,|GO:0015780,
TRINITY_DN107180_c6_g3_i12	0	0	0	77.4259	179.243	86.1907	0	0	0	22.18	62.15	25.62	57.1433	-9.16317	3.25768e-08	7.69395e-05	DOWN	GRMZM2G062651_P01:Zea mays|VOZ|VOZ family protein	[GO:0005524:ATP binding][GO:0004674:protein serine/threonine kinase activity]	-	KVI12353.1:Protein kinase, ATP binding sitecontaining protein [Cynara cardunculus var. scolymus]	gi|1228800986|ref|XM_022178984.1|:PREDICTED: Helianthus annuus serine/threonine-protein kinase tricorner-like (LOC110936576), transcript variant X3, mRNA	A0A103YNL1|A0A103YNL1_CYNCS:Protein kinase, ATP binding site-containing protein;OS=Cynara cardunculus var. scolymus;|GO:0005524,GO:0004674,
TRINITY_DN54372_c0_g2_i1	0	0	0	226.133	95.3549	66.6423	0	0	0	461.59	276.97	149.17	64.6883	-9.33983	4.61804e-08	0.000100569	DOWN	Aco013131.1:Ananas comosus|DBB|DBB family protein	[GO:0004252:serine-type endopeptidase activity]	-	XP_022006649.1:subtilisinlike protease SBT1.3 [Helianthus annuus]	-	A0A067FPE8|A0A067FPE8_CITSI:Uncharacterized protein;OS=Citrus sinensis;|GO:0004252,
TRINITY_DN102741_c1_g10_i2	0	0	0	62.6781	74.8355	100.408	0	0	0	22.47	32.32	37.08	39.6536	-8.63526	8.83889e-08	0.000161105	DOWN	XP_011077930.1:Sesamum indicum|bZIP|bZIP family protein	[GO:0005737:cytoplasm][GO:0005525:GTP binding][GO:0003924:GTPase activity]	-	OTG01165.1:putative cell division protein FtsZ [Helianthus annuus]	gi|1228895429|ref|XM_022145013.1|:PREDICTED: Helianthus annuus cell division protein FtsZ homolog 2-2, chloroplastic-like (LOC110898253), transcript variant X1, mRNA	Unreviewed|Q9M436_TOBAC:Chloroplast FtsZ-like protein;OS=Nicotiana tabacum;|GO:0005737,|GO:0005525,GO:0003924,
TRINITY_DN96090_c0_g4_i7	0	0	0	60.2202	90.5268	46.2053	0	0	0	2.69	4.78	2.11	32.8254	-8.36329	3.61902e-07	0.000505719	DOWN	XP_008245529.1:Prunus mume|E2F/DP|E2F/DP family protein	[GO:0016021:integral component of membrane][GO:0005524:ATP binding][GO:0042626:ATPase activity, coupled to transmembrane movement of substances][GO:0003964:RNA-directed DNA polymerase activity]	-	OTG05656.1:putative RNAdirected DNA polymerase, eukaryota [Helianthus annuus]	-	A0A0B2R0Q2|A0A0B2R0Q2_GLYSO:LINE-1 reverse transcriptase like;OS=Glycine soja;|GO:0016021,|GO:0005524,GO:0042626,GO:0003964,
TRINITY_DN107840_c1_g6_i5	0	0	0	39.3275	68.8004	91.522	0	0	0	6.89	14.3	16.44	33.275	-8.38294	4.54283e-07	0.000599822	DOWN	MDP0000319656:Malus domestica|MYB|MYB family protein	[GO:0016021:integral component of membrane]	-	OTG10917.1:putative sugar transporter [Helianthus annuus]	gi|1228865142|ref|XM_022132639.1|:PREDICTED: Helianthus annuus GDP-mannose transporter GONST1 (LOC110884943), mRNA	B9HER7|B9HER7_POPTR:Uncharacterized protein;OS=Populus trichocarpa;|GO:0016021,
TRINITY_DN84141_c0_g2_i4	0	0	0	39.3275	99.5795	64.8651	0	0	0	6.96	21.14	11.98	33.962	-8.41326	4.91516e-07	0.000636454	DOWN	Pbr034713.1:Pyrus bretschneideri|bHLH|bHLH family protein	-	-	OTG09583.1:putative sequencespecific DNA binding transcription factor [Helianthus annuus]	gi|1228861928|ref|XM_022131436.1|:PREDICTED: Helianthus annuus transcription factor bHLH145-like (LOC110883786), transcript variant X2, mRNA	A0A103XZG1|A0A103XZG1_CYNCS:Myc-type, basic helix-loop-helix (BHLH) domain-containing protein;OS=Cynara cardunculus var. scolymus;
TRINITY_DN87641_c2_g1_i2	0	0	0	122.898	25.951	170.604	0	0	0	17.76	4.46	25.37	53.2423	-9.0591	5.4642e-07	0.000664229	DOWN	Lsa011316:Lactuca sativa|Trihelix|Trihelix family protein	-	-	KVH88809.1:hypothetical protein Ccrd_025411 [Cynara cardunculus var. scolymus]	gi|1389729574|ref|XR_003067541.1|:PREDICTED: Cynara cardunculus var. scolymus trihelix transcription factor ASIL2-like (LOC112501652), transcript variant X3, misc_RNA	A0A118JSV7|A0A118JSV7_CYNCS:Uncharacterized protein;OS=Cynara cardunculus var. scolymus;
TRINITY_DN89197_c0_g5_i8	0	0	0	109.379	27.1581	147.502	0	0	0	14.56	4.33	20.09	47.3398	-8.88947	5.98458e-07	0.000706716	DOWN	Rsa1.0_03182.1_g00005.1:Raphanus sativus|C3H|C3H family protein	[GO:0009507:chloroplast][GO:0008686:3,4-dihydroxy-2-butanone-4-phosphate synthase activity][GO:0003935:GTP cyclohydrolase II activity][GO:0009231:riboflavin biosynthetic process]	[ko00740:Riboflavin metabolism]	XP_022018075.1:bifunctional riboflavin biosynthesis protein RIBA 1, chloroplasticlike [Helianthus annuus] >OTF91750.1 putative bifunctional riboflavin biosynthesis protein RIBA 2, chloroplastic [Helianthus annuus]	gi|1228937359|ref|XM_022162383.1|:PREDICTED: Helianthus annuus bifunctional riboflavin biosynthesis protein RIBA 1, chloroplastic-like (LOC110917963), mRNA	F6HTH9|F6HTH9_VITVI:Putative uncharacterized protein;OS=Vitis vinifera;GN=VIT_03s0017g00650 {ECO:0000313|EMBL:CCB57989.1};|GO:0009507,|GO:0008686,GO:0003935,|GO:0009231,
TRINITY_DN92383_c3_g1_i4	0	0	0	89.7158	62.7653	35.5425	0	0	0	34.24	29.34	14.42	31.3373	-8.29422	7.31813e-07	0.000846314	DOWN	Lsa016716:Lactuca sativa|GATA|GATA family protein	[GO:0043565:sequence-specific DNA binding][GO:0003700:DNA-binding transcription factor activity][GO:0008270:zinc ion binding]	-	XP_022025620.1:GATA transcription factor 9like [Helianthus annuus] >OTG35187.1 putative zinc finger, NHR/GATAtype [Helianthus annuus]	gi|1228780955|ref|XM_022169928.1|:PREDICTED: Helianthus annuus GATA transcription factor 9-like (LOC110926171), mRNA	A0A124SBG9|A0A124SBG9_CYNCS:Zinc finger, GATA-type;OS=Cynara cardunculus var. scolymus;|GO:0043565,GO:0003700,GO:0008270,
TRINITY_DN93278_c1_g8_i4	0	0	0	52.8463	42.8494	58.6452	0	0	0	15.17	14.82	17.21	25.7235	-8.00993	8.17143e-07	0.000903907	DOWN	Lsa016447:Lactuca sativa|CO-like|CO-like family protein	-	-	OTF94772.1:putative Bbox type zinc finger protein with CCT domaincontaining protein [Helianthus annuus]	gi|1228928001|ref|XM_022158380.1|:PREDICTED: Helianthus annuus zinc finger protein CONSTANS-LIKE 14-like (LOC110913559), mRNA	-
TRINITY_DN105694_c2_g1_i3	0	0	0	50.3883	54.3161	39.0968	0	0.06	0	5.48	7.03	4.38	23.9669	-7.9087	1.23247e-06	0.00125254	DOWN	Lsa008378:Lactuca sativa|HD-ZIP|HD-ZIP family protein	[GO:0005634:nucleus][GO:0003677:DNA binding][GO:0008289:lipid binding]	-	XP_022033649.1:homeoboxleucine zipper protein ATHB15 [Helianthus annuus] >OTG27068.1 putative START domain, Homeodomainlike, MEKHLA, STARTlike domain protein [Helianthus annuus]	gi|1228798240|ref|XM_022177957.1|:PREDICTED: Helianthus annuus homeobox-leucine zipper protein ATHB-15 (LOC110935583), mRNA	B6DXL7|B6DXL7_MALDO:Putative HB15 HD-ZipIII;OS=Malus domestica;|GO:0005634,|GO:0003677,GO:0008289,
TRINITY_DN100397_c0_g2_i3	23.6473	17.6916	13.065	3033.13	3306.04	31.0997	2.57	1.75	1.22	299.89	387.17	3.19	1070.78	-6.8717	1.29184e-06	0.00128943	DOWN	Araha.7890s0002.1.p:Arabidopsis halleri|GeBP|GeBP family protein	[GO:0008184:glycogen phosphorylase activity][GO:0030170:pyridoxal phosphate binding][GO:0005975:carbohydrate metabolic process]	[ko00500:Starch and sucrose metabolism][ko02026:Biofilm formation - Escherichia coli][ko04217:Necroptosis]	XP_022037338.1:alphaglucan phosphorylase, H isozyme [Helianthus annuus] >XP_022037339.1 alphaglucan phosphorylase, H isozyme [Helianthus annuus] >OTG24329.1 putative alphaglucan phosphorylase, H isozyme [Helianthus annuus]	gi|1228808306|ref|XM_022181646.1|:PREDICTED: Helianthus annuus alpha-glucan phosphorylase, H isozyme (LOC110940085), transcript variant X1, mRNA	A0A103YMT4|A0A103YMT4_CYNCS:Alpha-1,4 glucan phosphorylase;OS=Cynara cardunculus var. scolymus;|GO:0008184,GO:0030170,|GO:0005975,
TRINITY_DN97051_c2_g14_i1	0	0	0	35.6405	45.2634	48.871	0	0	0	26.48	42.84	38.37	21.6292	-7.76127	2.12573e-06	0.00188601	DOWN	GSMUA_Achr11P19880_001:Musa acuminata|ERF|ERF family protein	[GO:0016021:integral component of membrane][GO:0005524:ATP binding][GO:0004672:protein kinase activity]	-	KVI10195.1:Leucinerich repeatcontaining protein [Cynara cardunculus var. scolymus]	gi|1389749248|ref|XM_025127880.1|:PREDICTED: Cynara cardunculus var. scolymus probable inactive receptor kinase At4g23740 (LOC112519662), mRNA	A0A103YJH7|A0A103YJH7_CYNCS:Leucine-rich repeat-containing protein;OS=Cynara cardunculus var. scolymus;|GO:0016021,|GO:0005524,GO:0004672,
TRINITY_DN96642_c0_g1_i4	0	3.12205	7.62128	102.006	209.419	257.683	0	0.32	0.67	9.71	23.53	25.08	96.6418	-5.72437	3.4696e-06	0.00277051	DOWN	RrC264_p4:Raphanus raphanistrum|NF-YC|NF-YC family protein	[GO:0005524:ATP binding][GO:0004672:protein kinase activity]	-	XP_021997311.1:serine/threonineprotein kinase 25 isoform X2 [Helianthus annuus]	gi|1389777674|ref|XM_025133965.1|:PREDICTED: Cynara cardunculus var. scolymus serine/threonine-protein kinase 24 (LOC112524230), transcript variant X1, mRNA	A0A103YAD4|A0A103YAD4_CYNCS:Protein kinase, ATP binding site-containing protein;OS=Cynara cardunculus var. scolymus;|GO:0005524,GO:0004672,
TRINITY_DN84454_c0_g1_i2	0	0	0	125.356	172.604	11.5513	0	0	0	14.29	23.4	1.35	51.5853	-9.0147	3.49156e-06	0.00277483	DOWN	KZV34808.1:Dorcoceras hygrometricum|GRAS|GRAS family protein	[GO:0016021:integral component of membrane]	-	XP_022015599.1:probable polyol transporter 6 [Helianthus annuus] >OTF93190.1 putative major facilitator superfamily protein [Helianthus annuus]	gi|1228930952|ref|XM_022159907.1|:PREDICTED: Helianthus annuus probable polyol transporter 6 (LOC110915244), mRNA	W9RLS7|W9RLS7_9ROSA:Putative polyol transporter 6;OS=Morus notabilis.;|GO:0016021,|GO:0022891,
TRINITY_DN95709_c0_g3_i5	0	0	0	27.0376	44.0564	61.3109	0	0	0	11.03	21.51	25.43	22.0675	-7.79071	3.61408e-06	0.00284523	DOWN	Ciclev10002731m:Citrus clementina|bZIP|bZIP family protein	[GO:0016021:integral component of membrane]	-	XP_022034263.1:bZIP transcription factor 11like isoform X1 [Helianthus annuus] >OTG27854.1 putative basicleucine zipper domaincontaining protein [Helianthus annuus]	gi|1228799947|ref|XM_022178571.1|:PREDICTED: Helianthus annuus bZIP transcription factor 11-like (LOC110936230), transcript variant X1, mRNA	A0A0S3RQH9|A0A0S3RQH9_PHAAN:Uncharacterized protein;OS=Vigna angularis var. angularis.;|GO:0016021,
TRINITY_DN91132_c1_g1_i3	13.5127	8.32545	9.79878	154.852	395.301	96.8534	2.52	1.47	1.59	27.38	83.42	17.62	113.107	-4.35672	3.71825e-06	0.00290853	DOWN	MDP0000265073:Malus domestica|NAC|NAC family protein	[GO:0005783:endoplasmic reticulum][GO:0003824:catalytic activity][GO:0050662:coenzyme binding][GO:0048316:seed development][GO:0080110:sporopollenin biosynthetic process]	-	XP_022012902.1:tetraketide alphapyrone reductase 1like [Helianthus annuus]	gi|1228925524|ref|XM_022157210.1|:PREDICTED: Helianthus annuus tetraketide alpha-pyrone reductase 1-like (LOC110912476), mRNA	D7U4N8|D7U4N8_VITVI:Putative uncharacterized protein;OS=Vitis vinifera;GN=VIT_03s0038g04220 {ECO:0000313|EMBL:CBI37707.3};|GO:0005783,|GO:0003824,GO:0050662,|GO:0048316,GO:0080110,
TRINITY_DN101800_c5_g1_i6	0	0	0	54.0753	60.9547	23.9912	0	0	0	9.52	12.89	4.38	23.1702	-7.86003	3.73677e-06	0.00290853	DOWN	TRIUR3_17264-P1:Triticum urartu|GRAS|GRAS family protein	[GO:0016758:transferase activity, transferring hexosyl groups][GO:0008152:metabolic process]	-	XP_021973845.1:UDPglycosyltransferase 76G1like [Helianthus annuus]	gi|1228831726|ref|XM_022118153.1|:PREDICTED: Helianthus annuus UDP-glycosyltransferase 76G1-like (LOC110868888), mRNA	A0A103YIR5|A0A103YIR5_CYNCS:UDP-glucuronosyl/UDP-glucosyltransferase;OS=Cynara cardunculus var. scolymus;|GO:0016758,|GO:0008152,
TRINITY_DN87325_c1_g2_i5	0	0	0	19.6637	124.324	58.6452	0	0	0	1.89	13.51	5.57	33.7721	-8.40572	3.74652e-06	0.00290853	DOWN	EMT26392:Aegilops tauschii|FAR1|FAR1 family protein	[GO:0005524:ATP binding]	-	KVH89380.1:AAA+ ATPase domaincontaining protein [Cynara cardunculus var. scolymus]	gi|1228923367|ref|XM_022156359.1|:PREDICTED: Helianthus annuus katanin p60 ATPase-containing subunit A-like 2 (LOC110911731), transcript variant X1, mRNA	A0A118JTB8|A0A118JTB8_CYNCS:AAA+ ATPase domain-containing protein;OS=Cynara cardunculus var. scolymus;|GO:0005524,
TRINITY_DN108255_c2_g2_i1	0	0	0	43.0144	25.3475	72.8622	0	0	0	9.36	6.74	16.38	23.5374	-7.88144	4.09238e-06	0.00311927	DOWN	Lsa016912:Lactuca sativa|ARF|ARF family protein	[GO:0005634:nucleus][GO:0003677:DNA binding][GO:0009734:auxin-activated signaling pathway][GO:0006355:regulation of transcription, DNA-templated][GO:0006351:transcription, DNA-templated]	-	XP_022012151.1:auxin response factor 6like isoform X1 [Helianthus annuus] >OTF95334.1 putative PB1 domain, AUX/IAA protein, Auxin response factor, DNAbinding pseudobarrel domain protein [Helianthus annuus]	gi|1228923643|ref|XM_022156459.1|:PREDICTED: Helianthus annuus auxin response factor 6-like (LOC110911810), transcript variant X1, mRNA	A0A162AX02|A0A162AX02_DAUCA:Auxin response factor;OS=Daucus carota subsp. sativus.;|GO:0005634,|GO:0003677,|GO:0009734,GO:0006355,GO:0006351,
TRINITY_DN105924_c3_g9_i3	0	0	0	22.1217	60.3512	54.2024	0	0	0	5.56	18.28	14.09	22.7792	-7.83766	4.68238e-06	0.00346325	DOWN	Zpz_sc00083.1.g00290.1.am.mk:Zoysia pacifica|Dof|Dof family protein	[GO:0051213:dioxygenase activity]	-	XP_022002632.1:1aminocyclopropane1carboxylate oxidase homolog 1like [Helianthus annuus] >OTG03266.1 putative oxoglutarate/irondependent dioxygenase [Helianthus annuus]	gi|1228900459|ref|XM_022146940.1|:PREDICTED: Helianthus annuus 1-aminocyclopropane-1-carboxylate oxidase homolog 1-like (LOC110900033), mRNA	A0A124SFC0|A0A124SFC0_CYNCS:Non-heme dioxygenase N-terminal domain-containing protein;OS=Cynara cardunculus var. scolymus;|GO:0051213,
TRINITY_DN90729_c1_g5_i2	7.88243	10.4068	6.53252	190.492	551.007	60.4223	11.02	13.41	7.71	239.8	924.65	81.34	137.791	-5.01378	4.70962e-06	0.00346378	DOWN	KN538979.1_FGP004:Oryza longistaminata|BBR-BPC|BBR-BPC family protein	[GO:0000786:nucleosome][GO:0005634:nucleus][GO:0003677:DNA binding]	-	EOY31042.1:Histone superfamily protein [Theobroma cacao]	gi|1389746907|ref|XM_025120527.1|:PREDICTED: Cynara cardunculus var. scolymus histone H3.2 (LOC112514194), mRNA	A0A061GPF6|A0A061GPF6_THECC:Histone superfamily protein;OS=Theobroma cacao;|GO:0000786,GO:0005634,|GO:0003677,
TRINITY_DN107739_c1_g5_i2	0	0	1.08875	63.9071	33.1932	62.1994	0	0	0.17	5.96	3.62	5.86	26.7314	-7.09233	6.53119e-06	0.00454438	DOWN	Lsa000615:Lactuca sativa|MYB_related|MYB_related family protein	[GO:0004519:endonuclease activity][GO:0004527:exonuclease activity][GO:0046856:phosphatidylinositol dephosphorylation]	-	XP_022025668.1:type I inositol polyphosphate 5phosphatase 2 isoform X1 [Helianthus annuus] >OTF85050.1 putative myoinositol polyphosphate 5phosphatase 2 [Helianthus annuus]	gi|1228954211|ref|XM_022169977.1|:PREDICTED: Helianthus annuus type I inositol polyphosphate 5-phosphatase 2 (LOC110926220), transcript variant X2, mRNA	A0A103XQV2|A0A103XQV2_CYNCS:Endonuclease/exonuclease/phosphatase;OS=Cynara cardunculus var. scolymus;|GO:0004519,GO:0004527,|GO:0046856,
TRINITY_DN90192_c0_g1_i5	0	0	0	41.7854	29.5721	32.8768	0	0	0	3.17	2.63	2.55	17.3724	-7.44267	6.99744e-06	0.00476983	DOWN	Sme2.5_00886.1_g00016.1:Solanum melongena|MIKC_MADS|MIKC_MADS family protein	[GO:0016021:integral component of membrane][GO:0016757:transferase activity, transferring glycosyl groups]	-	XP_022018777.1:uncharacterized protein At1g04910 [Helianthus annuus] >OTG34290.1 putative Ofucosyltransferase family protein [Helianthus annuus]	gi|1228778866|ref|XM_022163085.1|:PREDICTED: Helianthus annuus uncharacterized protein At1g04910 (LOC110918799), transcript variant X1, mRNA	A0A103XXI4|A0A103XXI4_CYNCS:GDP-fucose protein O-fucosyltransferase;OS=Cynara cardunculus var. scolymus;|GO:0016021,|GO:0016757,
TRINITY_DN108232_c3_g11_i2	1.12606	1.04068	0	36.8695	97.1655	49.7596	1.19	1.02	0	36.18	121.96	50.9	30.9935	-6.40918	7.83769e-06	0.00517433	DOWN	Sopen12g015990.1:Solanum pennellii|TCP|TCP family protein	[GO:0003964:RNA-directed DNA polymerase activity]	-	OTF91342.1:putative reverse transcriptase domaincontaining protein [Helianthus annuus]	gi|575072564|emb|HF585711.1|:Echinacea spp. mixed genomic library suppression subtractive hybridisation (SSH) fragment, clone M2	Q9AVM7|Q9AVM7_CHRMO:Reverse transcriptase;OS=Chrysanthemum morifolium;|GO:0003964,
TRINITY_DN102114_c0_g2_i3	2.25212	4.16273	0	195.408	526.866	21.3255	0.2	0.34	0	14.59	46.33	1.66	125.002	-6.85249	9.85209e-06	0.00623422	DOWN	Bv5_101120_supk.t1:Beta vulgaris|ERF|ERF family protein	[GO:0016021:integral component of membrane]	-	XP_022018645.1:monosaccharidesensing protein 2 [Helianthus annuus] >XP_022018646.1 monosaccharidesensing protein 2 [Helianthus annuus] >OTF91819.1 putative tonoplast monosaccharide transporter2 [Helianthus annuus]	gi|1228938857|ref|XM_022162954.1|:PREDICTED: Helianthus annuus monosaccharide-sensing protein 2 (LOC110918677), transcript variant X2, mRNA	A0A103XSG7|A0A103XSG7_CYNCS:General substrate transporter;OS=Cynara cardunculus var. scolymus;|GO:0016021,|GO:0022891,
TRINITY_DN83879_c8_g1_i11	0	0	0	19.6637	106.218	31.9883	0	0	0	3.45	21.49	5.69	26.3117	-8.04634	1.14049e-05	0.00703109	DOWN	mrna28322.1-v1.0-hybrid:Fragaria vesca|HD-ZIP|HD-ZIP family protein	[GO:0005524:ATP binding][GO:0004672:protein kinase activity]	-	XP_022025100.1:probable serine/threonineprotein kinase PBL11 [Helianthus annuus] >XP_022025106.1 probable serine/threonineprotein kinase PBL11 [Helianthus annuus] >OTG35131.1 putative tyrosineprotein kinase, nonreceptor Jak3 [Helianthus annuus]	gi|1228780788|ref|XM_022169414.1|:PREDICTED: Helianthus annuus probable serine/threonine-protein kinase PBL11 (LOC110925451), transcript variant X2, mRNA	A0A124SEF8|A0A124SEF8_CYNCS:Protein kinase, ATP binding site-containing protein;OS=Cynara cardunculus var. scolymus;|GO:0005524,GO:0004672,
TRINITY_DN91116_c0_g2_i2	0	0	0	51.6173	42.2459	17.7713	0	0	0	13.96	13.79	4.99	18.6057	-7.54216	1.31302e-05	0.00789164	DOWN	GSBRNA2T00075489001:Brassica napus|NAC|NAC family protein	-	-	XP_021983627.1:AThook motif nuclearlocalized protein 27like [Helianthus annuus] >OTG38007.1 putative PPC domaincontaining protein [Helianthus annuus]	gi|1389812783|ref|XM_025115297.1|:PREDICTED: Cynara cardunculus var. scolymus AT-hook motif nuclear-localized protein 27-like (LOC112510038), mRNA	A0A124SGV4|A0A124SGV4_CYNCS:Uncharacterized protein;OS=Cynara cardunculus var. scolymus;
TRINITY_DN90547_c0_g3_i1	0	0	0	339.199	439.96	0.888563	0	0	0	332.37	561.69	0.93	130.008	-10.348	1.34965e-05	0.00805406	DOWN	Aan019826:Artemisia annua|CO-like|CO-like family protein	[GO:0000786:nucleosome][GO:0005634:nucleus][GO:0003677:DNA binding][GO:0006334:nucleosome assembly]	-	CAB01913.1:Histone H4 homologue [Sesbania rostrata]	gi|1340460915|ref|XM_023901913.1|:PREDICTED: Lactuca sativa histone H4 (LOC111906188), mRNA	P62785|H41_WHEAT:Histone H4 variant TH011;OS=Triticum aestivum;|GO:0000786,GO:0005634,|GO:0003677,|GO:0006334,
TRINITY_DN93780_c1_g3_i1	0	0	0	23.3507	52.5056	27.5455	0	0	0	39.59	123.69	50.85	17.2336	-7.43587	1.39246e-05	0.00825077	DOWN	Sopen12g015990.1:Solanum pennellii|TCP|TCP family protein	-	-	XP_022041235.1:uncharacterized protein LOC110943811 [Helianthus annuus]	-	A0A0V0H2M2|A0A0V0H2M2_SOLCH:Putative ovule protein;OS=Solanum chacoense;
TRINITY_DN99498_c1_g1_i2	0	0	0	49.1593	235.973	8.88563	0	0	0	5.94	33.26	1.13	49.003	-8.94164	1.45086e-05	0.00853653	DOWN	XP_009122937.1:Brassica rapa|MYB_related|MYB_related family protein	[GO:0005524:ATP binding][GO:0003777:microtubule motor activity][GO:0007018:microtubule-based movement]	-	XP_021992738.1:kinesinlike protein KIN7E, chloroplastic [Helianthus annuus] >OTG07066.1 putative Ploop containing nucleoside triphosphate hydrolases superfamily protein [Helianthus annuus]	gi|1228875145|ref|XM_022137046.1|:PREDICTED: Helianthus annuus kinesin-like protein KIN-7E, chloroplastic (LOC110889509), mRNA	A0A022Q7D1|A0A022Q7D1_ERYGU:Uncharacterized protein;OS=Erythranthe guttata;|GO:0005524,GO:0003777,|GO:0007018,
TRINITY_DN94744_c3_g1_i4	0	0	0	28.2666	33.1932	26.6569	0	0	0	5.64	7.85	5.49	14.6861	-7.20269	1.55367e-05	0.0090462	DOWN	Achn138351:Actinidia chinensis|Nin-like|Nin-like family protein	[GO:0016021:integral component of membrane][GO:0008270:zinc ion binding]	-	XP_022011773.1:uncharacterized protein LOC110911460 [Helianthus annuus] >OTF94918.1 putative RING/FYVE/PHD zinc finger superfamily protein [Helianthus annuus]	gi|1228922575|ref|XM_022156081.1|:PREDICTED: Helianthus annuus uncharacterized LOC110911460 (LOC110911460), mRNA	A0A103YAB0|A0A103YAB0_CYNCS:Uncharacterized protein;OS=Cynara cardunculus var. scolymus;|GO:0016021,|GO:0008270,
TRINITY_DN22802_c0_g1_i1	0	0	0	49.1593	21.1229	26.6569	0	0	0	5.69	2.9	3.17	16.1565	-7.33593	1.92017e-05	0.0106493	DOWN	LOC_Os12g06010.1:Oryza sativa subsp. japonica|bZIP|bZIP family protein	[GO:0016021:integral component of membrane][GO:0005524:ATP binding][GO:0042626:ATPase activity, coupled to transmembrane movement of substances][GO:0003964:RNA-directed DNA polymerase activity]	-	XP_022032258.1:uncharacterized protein LOC110933336 [Helianthus annuus]	-	A0A0B2R0Q2|A0A0B2R0Q2_GLYSO:LINE-1 reverse transcriptase like;OS=Glycine soja;|GO:0016021,|GO:0005524,GO:0042626,GO:0003964,
TRINITY_DN100705_c1_g12_i8	0	0	0	168.371	7.84566	55.0909	0	0	0	40.65	2.38	13.96	38.5512	-8.59205	1.95844e-05	0.0107322	DOWN	KN539001.1_FGP003:Oryza longistaminata|NAC|NAC family protein	[GO:0005737:cytoplasm][GO:0005874:microtubule][GO:0005525:GTP binding][GO:0003924:GTPase activity][GO:0005200:structural constituent of cytoskeleton][GO:0007017:microtubule-based process]	[ko04145:Phagosome][ko04540:Gap junction]	XP_021671870.1:tubulin beta chainlike [Hevea brasiliensis]	gi|1228943314|ref|XM_022165248.1|:PREDICTED: Helianthus annuus tubulin beta chain-like (LOC110920989), mRNA	A0A103XR54|A0A103XR54_CYNCS:Tubulin beta chain;OS=Cynara cardunculus var. scolymus;|GO:0005737,GO:0005874,|GO:0005525,GO:0003924,GO:0005200,|GO:0007017,
TRINITY_DN86127_c2_g2_i4	4.50425	2.08136	5.44377	132.73	148.464	27.5455	0.85	0.36	0.86	23.65	31.62	5.06	53.4615	-4.68526	2.14403e-05	0.0115232	DOWN	Lsa013909:Lactuca sativa|ZF-HD|ZF-HD family protein	[GO:0003677:DNA binding]	-	XP_021997214.1:zincfinger homeodomain protein 10like [Helianthus annuus] >OTG04423.1 putative ZFHD homeobox protein, Cys/Hisrich dimerization domaincontaining protein [Helianthus annuus]	gi|1228885993|ref|XM_022141522.1|:PREDICTED: Helianthus annuus zinc-finger homeodomain protein 10-like (LOC110894316), mRNA	A0A103YAK2|A0A103YAK2_CYNCS:Uncharacterized protein;OS=Cynara cardunculus var. scolymus;|GO:0003677,
TRINITY_DN94529_c6_g4_i1	0	1.04068	0	82.3419	2.41405	689.525	0	0.29	0	21.02	0.74	182.25	129.22	-9.37539	2.16761e-05	0.0115758	DOWN	MDP0000304584:Malus domestica|C3H|C3H family protein	-	-	XP_021992834.1:uncharacterized WD repeatcontaining protein C2A9.03like isoform X2 [Helianthus annuus] >OTG07199.1 putative transducin/WD40 repeatlike superfamily protein [Helianthus annuus]	gi|1228875385|ref|XM_022137149.1|:PREDICTED: Helianthus annuus uncharacterized WD repeat-containing protein C2A9.03-like (LOC110889586), transcript variant X10, mRNA	A0A0A0LN09|A0A0A0LN09_CUCSA:Uncharacterized protein;OS=Cucumis sativus;
TRINITY_DN89603_c2_g5_i1	0	0	0	17.2058	31.3826	50.6481	0	0	0	2.18	4.73	6.61	16.5394	-7.37513	2.2479e-05	0.0118744	DOWN	EMT03129:Aegilops tauschii|bHLH|bHLH family protein	[GO:0009507:chloroplast][GO:0005739:mitochondrion][GO:0003994:aconitate hydratase activity][GO:0005507:copper ion binding][GO:0006101:citrate metabolic process][GO:0006102:isocitrate metabolic process][GO:0006979:response to oxidative stress]	[ko00020:Citrate cycle (TCA cycle)][ko00630:Glyoxylate and dicarboxylate metabolism][ko00720:Carbon fixation pathways in prokaryotes]	KGN48958.1:Aconitase [Cucumis sativus]	-	A0A0E0PWS7|A0A0E0PWS7_ORYRU:Uncharacterized protein;OS=Oryza rufipogon;|GO:0009507,GO:0005739,|GO:0003994,GO:0005507,|GO:0006101,GO:0006102,GO:0006979,
TRINITY_DN100535_c0_g2_i2	3.37819	0	2.17751	242.11	338.57	10.6628	0.74	0	0.4	49.92	83.69	2.27	99.4831	-6.74384	2.25636e-05	0.0118744	DOWN	Cc10_g03650:Coffea canephora|G2-like|G2-like family protein	[GO:0020037:heme binding][GO:0005506:iron ion binding][GO:0004497:monooxygenase activity][GO:0016705:oxidoreductase activity, acting on paired donors, with incorporation or reduction of molecular oxygen]	-	XP_022016837.1:cytochrome P450 77A3 [Helianthus annuus] >OTF91863.1 putative cytochrome P450, family 77, subfamily B, polypeptide 1 [Helianthus annuus]	gi|1228934001|ref|XM_022161145.1|:PREDICTED: Helianthus annuus cytochrome P450 77A3 (LOC110916392), mRNA	A0A103XU61|A0A103XU61_CYNCS:Cytochrome P450;OS=Cynara cardunculus var. scolymus;|GO:0020037,GO:0005506,GO:0004497,GO:0016705,
TRINITY_DN98499_c4_g2_i7	0	0	0	83.5708	26.5545	16.8827	0	0	0	45.49	18.09	9.72	21.168	-7.7258	2.37066e-05	0.0123074	DOWN	mrna29786.1-v1.0-hybrid:Fragaria vesca|WOX|WOX family protein	[GO:0005622:intracellular][GO:0005525:GTP binding][GO:0007264:small GTPase mediated signal transduction]	[ko04137:Mitophagy - animal][ko04140:Autophagy - animal][ko04144:Endocytosis][ko04145:Phagosome]	XP_021987182.1:rasrelated protein Rab7 [Helianthus annuus] >OTG09645.1 putative rasrelated protein [Helianthus annuus]	gi|1228862076|ref|XM_022131490.1|:PREDICTED: Helianthus annuus ras-related protein Rab7 (LOC110883839), mRNA	A0A068TXU8|A0A068TXU8_COFCA:Uncharacterized protein;OS=Coffea canephora;|GO:0005622,|GO:0005525,|GO:0007264,
TRINITY_DN102070_c1_g1_i5	83.3286	139.451	44.6389	1585.39	741.717	833.472	8.53	13.17	3.89	153.96	85.27	83.15	571.333	-3.56247	2.39477e-05	0.0123942	DOWN	KN538722.1_FGP037:Oryza longistaminata|HB-PHD|HB-PHD family protein	[GO:0016788:hydrolase activity, acting on ester bonds]	-	XP_021969126.1:GDSL esterase/lipase At5g45670like [Helianthus annuus] >OTG36282.1 putative SGNH hydrolasetype esterase domaincontaining protein [Helianthus annuus]	gi|1228767245|ref|XM_022113434.1|:PREDICTED: Helianthus annuus GDSL esterase/lipase At5g45670-like (LOC110864381), mRNA	A0A103Y1R3|A0A103Y1R3_CYNCS:Lipase, GDSL;OS=Cynara cardunculus var. scolymus;|GO:0016788,
TRINITY_DN108232_c3_g12_i1	0	0	0	29.4956	48.8845	16.8827	0	0	0	55.57	129.69	34.77	15.8771	-7.31663	2.68719e-05	0.0135317	DOWN	XP_010556248.1:Tarenaya hassleriana|ERF|ERF family protein	[GO:0003676:nucleic acid binding][GO:0015074:DNA integration]	-	XP_021975031.1:uncharacterized protein LOC110870138 [Helianthus annuus]	-	A2I5E5|A2I5E5_BETVU:Retrotransposon protein;OS=Beta vulgaris;|GO:0003676,|GO:0015074,
TRINITY_DN102289_c0_g2_i1	0	1.04068	0	52.8463	38.0213	25.7683	0	0.25	0	12.74	11.03	6.42	19.6128	-6.64272	2.89507e-05	0.0142095	DOWN	Achn116231:Actinidia chinensis|ARF|ARF family protein	[GO:0005524:ATP binding][GO:0019538:protein metabolic process]	-	XP_021973611.1:chaperone protein ClpB4, mitochondrial [Helianthus annuus] >OTG20990.1 putative casein lytic proteinase B4 [Helianthus annuus]	gi|1228831124|ref|XM_022117919.1|:PREDICTED: Helianthus annuus chaperone protein ClpB4, mitochondrial (LOC110868683), mRNA	A0A103XQM9|A0A103XQM9_CYNCS:AAA+ ATPase domain-containing protein;OS=Cynara cardunculus var. scolymus;|GO:0005524,|GO:0019538,
TRINITY_DN99001_c0_g1_i1	0	0	6.53252	234.736	181.054	122.622	0	0	0.81	28.87	26.45	15.47	90.8239	-6.36604	3.06667e-05	0.0146926	DOWN	Lus10009218:Linum usitatissimum|C2H2|C2H2 family protein	[GO:0008422:beta-glucosidase activity][GO:0005975:carbohydrate metabolic process][GO:1901657:glycosyl compound metabolic process]	[ko00460:Cyanoamino acid metabolism][ko00500:Starch and sucrose metabolism][ko00940:Phenylpropanoid biosynthesis]	XP_021992886.1:betaglucosidase 18like isoform X1 [Helianthus annuus] >OTG07253.1 putative betaglucosidase 16 [Helianthus annuus]	gi|1228875578|ref|XM_022137195.1|:PREDICTED: Helianthus annuus beta-glucosidase 18-like (LOC110889634), transcript variant X2, mRNA	F6H271|F6H271_VITVI:Putative uncharacterized protein;OS=Vitis vinifera;GN=VIT_19s0014g03240 {ECO:0000313|EMBL:CCB46367.1};|GO:0008422,|GO:0005975,GO:1901657,
TRINITY_DN100319_c1_g2_i2	51.7988	14.5695	2.17751	867.662	3106.88	175.936	5.7	1.48	0.2	90.87	385.69	18.93	703.171	-5.92107	3.36995e-05	0.0159428	DOWN	Zpz_sc03671.1.g00030.1.am.mk:Zoysia pacifica|NAC|NAC family protein	[GO:0016021:integral component of membrane][GO:0020037:heme binding][GO:0005506:iron ion binding][GO:0004497:monooxygenase activity][GO:0016705:oxidoreductase activity, acting on paired donors, with incorporation or reduction of molecular oxygen]	[ko00904:Diterpenoid biosynthesis]	CBV36748.1:entkaurenoic acid oxidase [Helianthus annuus]	gi|300681743|emb|FR666916.1|:Helianthus annuus mRNA for ent-kaurenoic acid oxidase (KAO2 gene)	D8PJR7|D8PJR7_HELAN:Ent-kaurenoic acid oxidase;OS=Helianthus annuus;|GO:0016021,|GO:0020037,GO:0005506,GO:0004497,GO:0016705,
TRINITY_DN92435_c1_g3_i1	0	0	1.08875	71.281	16.8983	54.2024	0	0	0.18	11.18	3.2	8.85	23.9117	-6.92884	3.39246e-05	0.0159428	DOWN	DCAR_014957:Daucus carota|WRKY|WRKY family protein	[GO:0005524:ATP binding][GO:0004674:protein serine/threonine kinase activity]	[ko04626:Plant-pathogen interaction]	XP_022025764.1:serine/threonineprotein kinase PBS1like [Helianthus annuus] >OTF88066.1 putative protein kinase superfamily protein [Helianthus annuus]	gi|1228954465|ref|XM_022170072.1|:PREDICTED: Helianthus annuus serine/threonine-protein kinase PBS1-like (LOC110926326), mRNA	A0A124SD39|A0A124SD39_CYNCS:Uncharacterized protein;OS=Cynara cardunculus var. scolymus;|GO:0005524,GO:0004674,
TRINITY_DN98889_c0_g1_i11	0	0	0	14.7478	44.6599	29.3226	0	0	0	0.94	3.35	1.92	14.7884	-7.21604	3.9155e-05	0.0176027	DOWN	DCAR_011951:Daucus carota|GRF|GRF family protein	-	-	XP_021975875.1:uncharacterized protein LOC110871416 [Helianthus annuus] >XP_021975882.1 uncharacterized protein LOC110871416 [Helianthus annuus] >OTG37079.1 putative DENN domain, uDENN domain protein [Helianthus annuus]	gi|1228769153|ref|XM_022120190.1|:PREDICTED: Helianthus annuus uncharacterized LOC110871416 (LOC110871416), transcript variant X2, mRNA	W9QPC9|W9QPC9_9ROSA:Uncharacterized protein;OS=Morus notabilis.;
TRINITY_DN99123_c0_g3_i2	1.12606	0	0	30.7246	31.3826	37.3197	0.26	0	0	5.08	6.15	6.37	16.7588	-6.41449	4.12261e-05	0.0182403	DOWN	XP_015897327.1:Ziziphus jujuba|Trihelix|Trihelix family protein	[GO:0005737:cytoplasm][GO:0016021:integral component of membrane][GO:0005524:ATP binding][GO:0005096:GTPase activator activity][GO:0004672:protein kinase activity]	-	KVH97863.1:Ankyrin repeatcontaining protein [Cynara cardunculus var. scolymus]	gi|1340490630|ref|XM_023916038.1|:PREDICTED: Lactuca sativa inactive leucine-rich repeat receptor-like protein kinase CORYNE (LOC111920460), mRNA	A0A103XVW0|A0A103XVW0_CYNCS:Ankyrin repeat-containing protein;OS=Cynara cardunculus var. scolymus;|GO:0005737,GO:0016021,|GO:0005524,GO:0005096,GO:0004672,
TRINITY_DN107860_c8_g2_i2	0	3.12205	4.35502	46.7014	118.892	62.1994	0	2.56	3.27	37.96	124.04	53.58	39.2116	-4.92385	4.61024e-05	0.0196712	DOWN	Sopen12g015990.1:Solanum pennellii|TCP|TCP family protein	-	-	XP_021992735.1:uncharacterized protein LOC110889503 [Helianthus annuus]	-	K4D0U4|K4D0U4_SOLLC:Uncharacterized protein;OS=Solanum lycopersicum;
TRINITY_DN102070_c1_g1_i1	104.724	263.293	118.674	1774.65	1970.47	970.311	21.78	50.4	20.71	346.41	460.54	195.42	867.02	-3.27606	5.08071e-05	0.0210827	DOWN	KN538722.1_FGP037:Oryza longistaminata|HB-PHD|HB-PHD family protein	[GO:0016788:hydrolase activity, acting on ester bonds]	-	XP_021969126.1:GDSL esterase/lipase At5g45670like [Helianthus annuus] >OTG36282.1 putative SGNH hydrolasetype esterase domaincontaining protein [Helianthus annuus]	gi|1228767245|ref|XM_022113434.1|:PREDICTED: Helianthus annuus GDSL esterase/lipase At5g45670-like (LOC110864381), mRNA	A0A103Y1R3|A0A103Y1R3_CYNCS:Lipase, GDSL;OS=Cynara cardunculus var. scolymus;|GO:0016788,
TRINITY_DN100394_c1_g2_i1	0	0	1.08875	34.4115	31.3826	28.434	0.77	0	1.42	30.77	35	26.73	15.8862	-6.33621	5.27184e-05	0.0215615	DOWN	Neem_21820_f_1:Azadirachta indica|C3H|C3H family protein	[GO:0005524:ATP binding][GO:0004674:protein serine/threonine kinase activity]	[ko04075:Plant hormone signal transduction]	XP_022035259.1:shaggyrelated protein kinase iota [Helianthus annuus] >OTG28846.1 putative GSK3/SHAGGYlike protein kinase 1 [Helianthus annuus]	-	A0A103XEW1|A0A103XEW1_CYNCS:Protein kinase, ATP binding site-containing protein;OS=Cynara cardunculus var. scolymus;|GO:0005524,GO:0004674,
TRINITY_DN104518_c0_g1_i1	0	0	0	12.2898	53.7126	24.8798	0	0	0	12.3	70.35	26.57	15.147	-7.25128	6.41336e-05	0.0251833	DOWN	XP_010556248.1:Tarenaya hassleriana|ERF|ERF family protein	[GO:0004190:aspartic-type endopeptidase activity][GO:0003676:nucleic acid binding][GO:0008270:zinc ion binding][GO:0015074:DNA integration]	-	APU93382.1:putative gagpol polyprotein [Marshallia obovata]	gi|663673454|emb|HG975448.1|:Solanum pennellii chromosome ch09, complete genome	A0A061E5E3|A0A061E5E3_THECC:DNA/RNA polymerases superfamily protein;OS=Theobroma cacao;|GO:0004190,GO:0003676,GO:0008270,|GO:0015074,
TRINITY_DN97856_c0_g6_i1	1.12606	0	0	141.333	4.22459	89.7449	1.44	0	0	162.11	6.43	110.4	39.4048	-7.65516	7.88482e-05	0.0295221	DOWN	Lsa005318:Lactuca sativa|C2H2|C2H2 family protein	[GO:0046872:metal ion binding][GO:0003950:NAD+ ADP-ribosyltransferase activity]	-	KVH90400.1:hypothetical protein Ccrd_007573 [Cynara cardunculus var. scolymus]	gi|1228892879|ref|XM_022144039.1|:PREDICTED: Helianthus annuus uncharacterized LOC110897287 (LOC110897287), mRNA	A0A124SBE3|A0A124SBE3_CYNCS:Uncharacterized protein;OS=Cynara cardunculus var. scolymus;|GO:0046872,GO:0003950,
TRINITY_DN88740_c1_g2_i1	48.4207	63.4816	90.3666	543.21	357.279	1523	10.13	12.24	15.99	107.21	84.45	310.01	437.626	-3.58259	8.29304e-05	0.0307663	DOWN	Tp57577_TGAC_v2_mRNA39490:Trifolium pratense|NAC|NAC family protein	-	-	KVH99115.1:protein of unknown function DUF3700 [Cynara cardunculus var. scolymus]	gi|1228841865|ref|XM_022122638.1|:PREDICTED: Helianthus annuus stem-specific protein TSJT1-like (LOC110873657), transcript variant X1, mRNA	A0A124SE67|A0A124SE67_CYNCS:Uncharacterized protein;OS=Cynara cardunculus var. scolymus;
TRINITY_DN99679_c4_g1_i9	74.3201	74.9291	97.9878	679.628	345.209	947.209	15.74	14.65	17.55	135.41	82.44	194.75	369.88	-2.99547	8.60781e-05	0.0316082	DOWN	Sme2.5_00297.1_g00019.1:Solanum melongena|MYB|MYB family protein	[GO:0016021:integral component of membrane][GO:0020037:heme binding][GO:0005506:iron ion binding][GO:0004497:monooxygenase activity][GO:0016705:oxidoreductase activity, acting on paired donors, with incorporation or reduction of molecular oxygen]	[ko00941:Flavonoid biosynthesis][ko00944:Flavone and flavonol biosynthesis]	OTG19412.1:putative flavonoid 3'monooxygenase [Helianthus annuus]	gi|255964974|gb|FJ216427.1|:Bidens ferulifolia flavonoid 3'-hydroxylase mRNA, complete cds	C1J0P0|C1J0P0_RUDHI:Flavonoid 3'-hydroxylase;OS=Rudbeckia hirta;|GO:0016021,|GO:0020037,GO:0005506,GO:0004497,GO:0016705,
TRINITY_DN103187_c4_g2_i1	14.6388	15.6102	1.08875	294.956	1073.04	51.5367	19.38	19.06	1.22	350.47	1698.82	65.77	241.813	-5.50144	8.61423e-05	0.0316082	DOWN	KN538979.1_FGP004:Oryza longistaminata|BBR-BPC|BBR-BPC family protein	[GO:0000786:nucleosome][GO:0005634:nucleus][GO:0003677:DNA binding]	-	NP_001183546.1:uncharacterized protein LOC100502113 [Zea mays] >ACG40473.1 histone H3 [Zea mays] >ACR37474.1 unknown [Zea mays] >ACR37478.1 unknown [Zea mays] >ACR37540.1 unknown [Zea mays] >ACR38114.1 unknown [Zea mays] >ONM36193.1 Histone H3 [Zea mays]	gi|1228837810|ref|XM_022120953.1|:PREDICTED: Helianthus annuus histone H3.2-like (LOC110872164), mRNA	B6TTP0|B6TTP0_MAIZE:Histone H3;OS=Zea mays;|GO:0000786,GO:0005634,|GO:0003677,
TRINITY_DN92357_c0_g2_i1	0	0	0	18.4347	15.0878	37.3197	0	0	0	2.07	1.94	4.22	11.807	-6.88659	9.38619e-05	0.0337033	DOWN	Peinf101Scf00815g15004.1:Petunia inflata|NAC|NAC family protein	[GO:0005634:nucleus][GO:0003677:DNA binding][GO:0006355:regulation of transcription, DNA-templated][GO:0006351:transcription, DNA-templated]	-	XP_021980925.1:NAC domaincontaining protein 86like isoform X1 [Helianthus annuus]	gi|1228847522|ref|XM_022125233.1|:PREDICTED: Helianthus annuus NAC domain-containing protein 86-like (LOC110877075), transcript variant X1, mRNA	A0A103Y2A5|A0A103Y2A5_CYNCS:No apical meristem (NAM) protein;OS=Cynara cardunculus var. scolymus;|GO:0005634,|GO:0003677,|GO:0006355,GO:0006351,
TRINITY_DN103805_c0_g2_i3	0	0	0	33.1825	13.8808	21.3255	0	0	0	4	2.01	2.65	11.3981	-6.83164	9.54587e-05	0.0339135	DOWN	PH01000046G0930:Phyllostachys heterocycla|WRKY|WRKY family protein	[GO:0004190:aspartic-type endopeptidase activity][GO:0006629:lipid metabolic process]	-	OTG29890.1:putative cyprosin [Helianthus annuus]	gi|1228931908|ref|XM_022160305.1|:PREDICTED: Helianthus annuus cyprosin-like (LOC110915583), mRNA	A0A0D3MWV2|A0A0D3MWV2_ARCMI:Arctiumsin;OS=Arctium minus;|GO:0004190,|GO:0006629,
TRINITY_DN74026_c0_g1_i1	0	0	0	19.6637	16.8983	24.8798	0	0	0	3.94	4.07	5.01	10.2403	-6.68094	0.000102947	0.0359644	DOWN	Aan006580:Artemisia annua|HD-ZIP|HD-ZIP family protein	[GO:0005634:nucleus][GO:0043565:sequence-specific DNA binding][GO:0003700:DNA-binding transcription factor activity]	-	XP_021983130.1:homeoboxleucine zipper protein HOX21like [Helianthus annuus] >OTG15692.1 putative leucine zipper, homeoboxassociated, Homeodomainlike protein [Helianthus annuus]	gi|1228853034|ref|XM_022127438.1|:PREDICTED: Helianthus annuus homeobox-leucine zipper protein HOX21-like (LOC110879034), mRNA	A0A118JV44|A0A118JV44_CYNCS:Helix-turn-helix motif-containing protein;OS=Cynara cardunculus var. scolymus;|GO:0005634,|GO:0043565,GO:0003700,
TRINITY_DN105568_c0_g1_i1	6.75637	3.12205	0	83.5708	77.2496	71.9736	1.96	0.84	0	22.79	25.44	20.32	40.4454	-4.56366	0.000105219	0.0365296	DOWN	Lsa005230:Lactuca sativa|C3H|C3H family protein	[GO:0046872:metal ion binding]	-	XP_021969805.1:zinc finger CCCH domaincontaining protein 20like [Helianthus annuus]	-	A0A103YNG5|A0A103YNG5_CYNCS:Zinc finger, CCCH-type;OS=Cynara cardunculus var. scolymus;|GO:0046872,
TRINITY_DN85723_c0_g1_i6	0	0	0	8.60288	40.4353	32.8768	0	0	0	1.05	5.16	3.66	13.6525	-7.10108	0.000109338	0.0374938	DOWN	Sme2.5_00544.1_g00012.1:Solanum melongena|bHLH|bHLH family protein	[GO:0030131:clathrin adaptor complex][GO:0006886:intracellular protein transport][GO:0016192:vesicle-mediated transport]	[ko04142:Lysosome]	OTG33528.1:putative AP1 complex subunit mu1 [Helianthus annuus]	gi|1389817061|ref|XM_025117571.1|:PREDICTED: Cynara cardunculus var. scolymus AP-1 complex subunit mu-2-like (LOC112511802), mRNA	A0A118JSC5|A0A118JSC5_CYNCS:AP complex, mu/sigma subunit;OS=Cynara cardunculus var. scolymus;|GO:0030131,|GO:0006886,GO:0016192,
TRINITY_DN103898_c1_g6_i6	0	0	0	2.45797	76.0425	87.0792	0	0	0	0.58	14.49	14.23	27.5966	-8.11362	0.000115229	0.0391141	DOWN	CCG008816.2:Populus euphratica|SRS|SRS family protein	-	-	KVH97352.1:hypothetical protein Ccrd_000541 [Cynara cardunculus var. scolymus]	gi|1228938086|ref|XM_022162662.1|:PREDICTED: Helianthus annuus uncharacterized LOC110918329 (LOC110918329), mRNA	A0A103XUW3|A0A103XUW3_CYNCS:Uncharacterized protein;OS=Cynara cardunculus var. scolymus;
TRINITY_DN94529_c6_g1_i1	1.12606	0	0	24.5797	6.63863	219.475	1.3	0	0	25.69	9.12	245.22	41.9699	-7.74844	0.000117636	0.0396237	DOWN	MDP0000304584:Malus domestica|C3H|C3H family protein	-	-	XP_021992834.1:uncharacterized WD repeatcontaining protein C2A9.03like isoform X2 [Helianthus annuus] >OTG07199.1 putative transducin/WD40 repeatlike superfamily protein [Helianthus annuus]	gi|1340525702|ref|XM_023887453.1|:PREDICTED: Lactuca sativa uncharacterized WD repeat-containing protein C2A9.03-like (LOC111891401), transcript variant X5, mRNA	A0A059BM08|A0A059BM08_EUCGR:Uncharacterized protein;OS=Eucalyptus grandis;
TRINITY_DN88810_c0_g1_i1	0	0	0	15.9768	25.951	18.6598	0	0	0	37.47	88.22	48.24	10.0979	-6.66456	0.000118682	0.039803	DOWN	Sopen12g015990.1:Solanum pennellii|TCP|TCP family protein	[GO:0003676:nucleic acid binding][GO:0008270:zinc ion binding]	-	XP_022041037.1:uncharacterized protein LOC110943607 [Helianthus annuus]	-	A0A151THA8|A0A151THA8_CAJCA:Transposon Ty3-G Gag-Pol polyprotein;OS=Cajanus cajan;|GO:0003676,GO:0008270,
TRINITY_DN107405_c1_g13_i1	1.12606	2.08136	4.35502	93.4027	74.232	16.8827	0.49	0.84	1.61	38.34	37.38	7.22	32.0133	-4.60583	0.000119382	0.0398778	DOWN	Csa15g002520.1:Camelina sativa|C3H|C3H family protein	[GO:0008270:zinc ion binding]	-	XP_021970099.1:E3 ubiquitinprotein ligase ORTHRUS 2like [Helianthus annuus] >OTG22768.1 putative SRAYDG, Zinc finger, RING/FYVE/PHDtype, PUAlike domain protein [Helianthus annuus]	gi|1228822894|ref|XM_022114407.1|:PREDICTED: Helianthus annuus E3 ubiquitin-protein ligase ORTHRUS 2-like (LOC110865187), mRNA	A0A103XRW2|A0A103XRW2_CYNCS:Uncharacterized protein;OS=Cynara cardunculus var. scolymus;|GO:0008270,
TRINITY_DN91396_c1_g3_i6	0	0	0	28.2666	7.24215	59.5337	0	0	0	7.03	2.2	14.87	15.8404	-7.30931	0.000125251	0.0413444	DOWN	Gh_A08G1256:Gossypium hirsutum|WRKY|WRKY family protein	[GO:0000079:regulation of cyclin-dependent protein serine/threonine kinase activity]	-	XP_022011930.1:cyclinU11like [Helianthus annuus] >OTF95085.1 putative cyclinlike, Cyclin PHO80like protein [Helianthus annuus]	gi|1228923043|ref|XM_022156238.1|:PREDICTED: Helianthus annuus cyclin-U1-1-like (LOC110911606), mRNA	A0A103XSB6|A0A103XSB6_CYNCS:Uncharacterized protein;OS=Cynara cardunculus var. scolymus;|GO:0000079,
TRINITY_DN100535_c0_g1_i1	9.0085	1.04068	1.08875	250.713	301.756	11.5513	1.8	0.19	0.18	47.41	68.27	2.25	95.8596	-5.66882	0.000143559	0.0456793	DOWN	676766070:Sisymbrium irio|bHLH|bHLH family protein	[GO:0020037:heme binding][GO:0005506:iron ion binding][GO:0004497:monooxygenase activity][GO:0016705:oxidoreductase activity, acting on paired donors, with incorporation or reduction of molecular oxygen]	-	XP_022016837.1:cytochrome P450 77A3 [Helianthus annuus] >OTF91863.1 putative cytochrome P450, family 77, subfamily B, polypeptide 1 [Helianthus annuus]	gi|1228934001|ref|XM_022161145.1|:PREDICTED: Helianthus annuus cytochrome P450 77A3 (LOC110916392), mRNA	A0A103XU61|A0A103XU61_CYNCS:Cytochrome P450;OS=Cynara cardunculus var. scolymus;|GO:0020037,GO:0005506,GO:0004497,GO:0016705,
TRINITY_DN89050_c1_g3_i3	0	0	0	87.2578	13.8808	9.7742	0	0	0	23.34	4.42	2.67	18.4855	-7.5293	0.000149777	0.0467703	DOWN	Achn273801:Actinidia chinensis|ARF|ARF family protein	[GO:0016747:transferase activity, transferring acyl groups other than amino-acyl groups][GO:0006633:fatty acid biosynthetic process]	[ko00061:Fatty acid biosynthesis][ko00780:Biotin metabolism]	XP_022025436.1:3oxoacyl[acylcarrierprotein] synthase I, chloroplastic [Helianthus annuus] >ABM53471.1 plastid 3ketoacylACP synthase I [Helianthus annuus] >OTF87658.1 putative 3ketoacylacyl carrier protein synthase I [Helianthus annuus]	gi|1228953631|ref|XM_022169744.1|:PREDICTED: Helianthus annuus 3-oxoacyl-[acyl-carrier-protein] synthase I, chloroplastic (LOC110925958), mRNA	A1Z3W6|A1Z3W6_HELAN:3-oxoacyl-[acyl-carrier-protein] synthase;OS=Helianthus annuus;|GO:0016747,|GO:0006633,
TRINITY_DN98903_c1_g2_i5	0	0	0	30.7246	12.6738	18.6598	0	0	0	8.01	3.96	5.01	10.343	-6.69104	0.000152367	0.0471402	DOWN	676713104:Sisymbrium irio|B3|B3 family protein	[GO:0016301:kinase activity]	[ko00600:Sphingolipid metabolism][ko04020:Calcium signaling pathway][ko04071:Sphingolipid signaling pathway][ko04072:Phospholipase D signaling pathway][ko04370:VEGF signaling pathway][ko04371:Apelin signaling pathway]	XP_021968883.1:sphingosine kinase 2like isoform X1 [Helianthus annuus] >OTG36249.1 putative diacylglycerol kinase, catalytic domaincontaining protein [Helianthus annuus]	-	A0A103Y1T9|A0A103Y1T9_CYNCS:ATP-NAD kinase-like domain-containing protein;OS=Cynara cardunculus var. scolymus;|GO:0016301,
TRINITY_DN105332_c2_g5_i1	0	0	1.08875	33.1825	12.6738	50.6481	0	0	0.16	5.39	2.46	8.48	16.2655	-6.36864	0.000153178	0.0473039	DOWN	Seita.3G354900.1.p:Setaria italica|MYB_related|MYB_related family protein	[GO:0016021:integral component of membrane][GO:0005524:ATP binding][GO:0004674:protein serine/threonine kinase activity]	-	KVI09898.1:Leucinerich repeatcontaining protein [Cynara cardunculus var. scolymus]	gi|1389750231|ref|XM_025130813.1|:PREDICTED: Cynara cardunculus var. scolymus putative receptor-like protein kinase At3g47110 (LOC112521821), mRNA	A0A118K5Z6|A0A118K5Z6_CYNCS:Leucine-rich repeat-containing protein;OS=Cynara cardunculus var. scolymus;|GO:0016021,|GO:0005524,GO:0004674,
TRINITY_DN108423_c1_g2_i3	0	0	0	23.3507	18.1054	15.1056	0	0	0	23.16	23.71	15.95	9.42694	-6.56034	0.000156766	0.0477361	DOWN	Lsa008965:Lactuca sativa|HD-ZIP|HD-ZIP family protein	[GO:0005634:nucleus][GO:0003677:DNA binding][GO:0008289:lipid binding]	-	KVI01078.1:Homeodomaincontaining protein [Cynara cardunculus var. scolymus]	gi|1389761332|ref|XM_025128579.1|:PREDICTED: Cynara cardunculus var. scolymus homeobox-leucine zipper protein MERISTEM L1-like (LOC112520273), mRNA	A0A118K0F5|A0A118K0F5_CYNCS:Homeodomain-containing protein;OS=Cynara cardunculus var. scolymus;|GO:0005634,|GO:0003677,GO:0008289,
TRINITY_DN105914_c2_g7_i3	0	0	0	72.51	93.5444	1.77713	0	0	0	25.79	40.07	0.75	27.9719	-8.13173	0.000158081	0.047898	DOWN	CCG025416.1:Populus euphratica|G2-like|G2-like family protein	[GO:0050660:flavin adenine dinucleotide binding][GO:0016614:oxidoreductase activity, acting on CH-OH group of donors][GO:0010430:fatty acid omega-oxidation]	-	XP_021969094.1:protein HOTHEADlike [Helianthus annuus] >OTG21857.1 putative glucosemethanolcholine (GMC) oxidoreductase family protein [Helianthus annuus]	gi|1366048819|ref|XM_024318057.1|:PREDICTED: Rosa chinensis protein HOTHEAD (LOC112179593), mRNA	A0A103XRB3|A0A103XRB3_CYNCS:Glucose-methanol-choline oxidoreductase;OS=Cynara cardunculus var. scolymus;|GO:0050660,GO:0016614,|GO:0010430,
TRINITY_DN101972_c0_g3_i5	9.0085	41.6273	16.3313	235.965	264.338	200.815	1.19	4.93	1.83	28.74	38.15	25.1	128.014	-3.38597	0.000159591	0.0480453	DOWN	676738414:Sisymbrium irio|HSF|HSF family protein	[GO:0016021:integral component of membrane]	-	KVH90130.1:Protein of unknown function DUF604 [Cynara cardunculus var. scolymus]	gi|1228894516|ref|XM_022144636.1|:PREDICTED: Helianthus annuus uncharacterized LOC110897902 (LOC110897902), mRNA	A0A124SBB6|A0A124SBB6_CYNCS:Uncharacterized protein;OS=Cynara cardunculus var. scolymus;|GO:0016021,
TRINITY_DN90729_c1_g3_i1	4.50425	0	1.08875	61.4491	663.26	5.33138	5.04	0	1.03	62.54	880.52	5.77	122.606	-7.0382	0.000164185	0.0490676	DOWN	676740550:Sisymbrium irio|B3|B3 family protein	[GO:0000786:nucleosome][GO:0005634:nucleus][GO:0003677:DNA binding]	-	Q5MYA4.3:RecName: Full=Histone H3.2 >AAR82893.1 histone H3 protein [Cichorium intybus]	gi|1228837810|ref|XM_022120953.1|:PREDICTED: Helianthus annuus histone H3.2-like (LOC110872164), mRNA	Q5MYA4|H32_CICIN:Histone H3.2;OS=Cichorium intybus;|GO:0000786,GO:0005634,|GO:0003677,
TRINITY_DN104949_c1_g1_i1	0	0	0	973.355	0	174.158	0	0	0	314.13	0	58.27	191.252	-10.9045	0.000164742	0.0490676	DOWN	676766070:Sisymbrium irio|bHLH|bHLH family protein	[GO:0020037:heme binding][GO:0005506:iron ion binding][GO:0016710:trans-cinnamate 4-monooxygenase activity]	[ko00130:Ubiquinone and other terpenoid-quinone biosynthesis][ko00360:Phenylalanine metabolism][ko00940:Phenylpropanoid biosynthesis][ko00941:Flavonoid biosynthesis][ko00945:Stilbenoid, diarylheptanoid and gingerol biosynthesis]	Q04468.1:RecName: Full=Transcinnamate 4monooxygenase; AltName: Full=Cinnamic acid 4hydroxylase; Short=C4H; Short=CA4H; AltName: Full=Cytochrome P450 73; AltName: Full=Cytochrome P450C4H >CAA78982.1 transcinnamate 4monooxygenase [Helianthus tuberosus]	gi|1228841020|ref|XM_022122285.1|:PREDICTED: Helianthus annuus trans-cinnamate 4-monooxygenase (LOC110873368), mRNA	Q04468|TCMO_HELTU:Trans-cinnamate 4-monooxygenase;OS=Helianthus tuberosus;|GO:0020037,GO:0005506,GO:0016710,
TRINITY_DN93365_c0_g1_i2	0	0	0	390.817	0	530.472	0	0	0	40.03	0	55.7	153.548	-10.5878	0.000170016	0.049929	DOWN	MDP0000215349:Malus domestica|WRKY|WRKY family protein	-	-	XP_022000957.1:transcriptional corepressor LEUNIGlike isoform X1 [Helianthus annuus]	gi|1228896049|ref|XM_022145266.1|:PREDICTED: Helianthus annuus transcriptional corepressor LEUNIG-like (LOC110898480), transcript variant X2, mRNA	A0A067GIX6|A0A067GIX6_CITSI:Uncharacterized protein;OS=Citrus sinensis;
TRINITY_DN93515_c0_g2_i4	1073.14	1164.52	1093.11	0	0	0	56.69	56.91	48.64	0	0	0	555.128	12.7598	2.18167e-16	1.82918e-11	UP	Rsa1.0_02878.1_g00005.1:Raphanus sativus|LBD|LBD family protein	[GO:0003676:nucleic acid binding][GO:0008270:zinc ion binding][GO:0015074:DNA integration]	-	GAU23361.1:hypothetical protein TSUD_334080 [Trifolium subterraneum]	-	A0A0L9TUK8|A0A0L9TUK8_PHAAN:Uncharacterized protein;OS=Phaseolus angularis;|GO:0003676,GO:0008270,|GO:0015074,
TRINITY_DN97095_c2_g1_i7	501.098	500.568	488.85	0	0	0	58.68	54.22	48.22	0	0	0	248.419	11.5998	9.36889e-14	3.14208e-09	UP	Lus10043264:Linum usitatissimum|YABBY|YABBY family protein	[GO:0016021:integral component of membrane][GO:0005524:ATP binding][GO:0004674:protein serine/threonine kinase activity][GO:0007165:signal transduction]	-	XP_022035315.1:CBLinteracting serine/threonineprotein kinase 23 isoform X2 [Helianthus annuus] >OTG28920.1 putative NAF domain, Mitogenactivated protein (MAP) kinase, ERK3/4, KA1 domain/Ssp2 [Helianthus annuus]	gi|1228802634|ref|XM_022179623.1|:PREDICTED: Helianthus annuus CBL-interacting serine/threonine-protein kinase 23 (LOC110937225), transcript variant X2, mRNA	A0A103XEU8|A0A103XEU8_CYNCS:Non-specific serine/threonine protein kinase;OS=Cynara cardunculus var. scolymus;|GO:0016021,|GO:0005524,GO:0004674,|GO:0007165,
TRINITY_DN99145_c0_g1_i1	281.515	237.275	356.023	0	0.603512	0	76.16	59.32	81.18	0	0.34	0	145.903	9.87289	5.39571e-11	4.52395e-07	UP	Aco013131.1:Ananas comosus|DBB|DBB family protein	[GO:0004252:serine-type endopeptidase activity]	-	XP_022035052.1:subtilisinlike protease SBT5.6 [Helianthus annuus] >OTG28630.1 putative subtilase family protein [Helianthus annuus]	gi|1228801962|ref|XM_022179360.1|:PREDICTED: Helianthus annuus subtilisin-like protease SBT5.6 (LOC110936954), mRNA	A0A118JSM1|A0A118JSM1_CYNCS:Peptidase S8/S53 domain-containing protein;OS=Cynara cardunculus var. scolymus;|GO:0004252,
TRINITY_DN83308_c0_g1_i1	359.214	671.24	479.052	11.0608	15.6913	23.1026	90.9	156.83	101.91	2.7	4.67	5.77	259.893	4.91437	1.69836e-10	1.13917e-06	UP	mrna23819.1-v1.0-hybrid:Fragaria vesca|bHLH|bHLH family protein	[GO:0004516:nicotinate phosphoribosyltransferase activity][GO:0004514:nicotinate-nucleotide diphosphorylase (carboxylating) activity][GO:0009435:NAD biosynthetic process][GO:0019358:nicotinate nucleotide salvage]	[ko00760:Nicotinate and nicotinamide metabolism]	XP_021998900.1:nicotinate phosphoribosyltransferase 2like [Helianthus annuus] >OTG06128.1 putative nicotinate phosphoribosyltransferase 2 [Helianthus annuus]	gi|1228890270|ref|XM_022143208.1|:PREDICTED: Helianthus annuus nicotinate phosphoribosyltransferase 2-like (LOC110895845), mRNA	A0A166AYX8|A0A166AYX8_DAUCA:Uncharacterized protein;OS=Daucus carota subsp. sativus.;|GO:0004516,GO:0004514,|GO:0009435,GO:0019358,
TRINITY_DN103126_c0_g10_i5	111.48	195.648	212.307	0	0	0	13.54	21.99	21.72	0	0	0	86.5726	10.0791	4.14038e-10	2.4697e-06	UP	MDP0000320739:Malus domestica|bHLH|bHLH family protein	[GO:0008270:zinc ion binding]	-	XP_022026288.1:E3 ubiquitinprotein ligase Praja1like [Helianthus annuus] >XP_022026289.1 E3 ubiquitinprotein ligase Praja1like [Helianthus annuus] >XP_022028818.1 E3 ubiquitinprotein ligase Praja1like [Helianthus annuus] >XP_022028819.1 E3 ubiquitinprotein ligase Praja1like [Helianthus annuus] >OTF84255.1 putative zinc finger, RING/FYVE/PHDtype [Helianthus annuus] >OTG31810.1 putative zinc finger…	gi|1389796152|ref|XM_025140596.1|:PREDICTED: Cynara cardunculus var. scolymus E3 ubiquitin-protein ligase MBR2-like (LOC112529350), transcript variant X6, mRNA	B9NA00|B9NA00_POPTR:Zinc finger family protein;OS=Populus trichocarpa;|GO:0008270,
TRINITY_DN92901_c1_g5_i1	93.4631	324.693	606.436	0	0	0	18.29	58.74	99.82	0	0	0	170.765	11.0591	5.72531e-10	3.09697e-06	UP	Gh_A13G1934:Gossypium hirsutum|bZIP|bZIP family protein	[GO:0015934:large ribosomal subunit][GO:0003723:RNA binding][GO:0003735:structural constituent of ribosome][GO:0006412:translation]	[ko03010:Ribosome]	XP_021982901.1:60S ribosomal protein L10a1 [Helianthus annuus] >XP_021973451.1 60S ribosomal protein L10a1 [Helianthus annuus] >XP_021994389.1 60S ribosomal protein L10a1 [Helianthus annuus] >XP_022005700.1 60S ribosomal protein L10a1 [Helianthus annuus] >OTF98982.1 putative ribosomal protein L1, 2layer alpha/betasandwich [Helianthus annuus] >OTG08897.1 putative ribosomal protein L1 [Helianthus a…	gi|1228830747|ref|XM_022117759.1|:PREDICTED: Helianthus annuus 60S ribosomal protein L10a-1 (LOC110868563), mRNA	A0A103YHJ0|A0A103YHJ0_CYNCS:Ribosomal protein;OS=Cynara cardunculus var. scolymus;|GO:0015934,|GO:0003723,GO:0003735,|GO:0006412,
TRINITY_DN94744_c3_g1_i7	100.22	110.312	105.609	0	0	0	19.25	19.76	17.18	0	0	0	52.6902	9.36266	3.4156e-09	1.36369e-05	UP	Achn138351:Actinidia chinensis|Nin-like|Nin-like family protein	[GO:0016021:integral component of membrane][GO:0008270:zinc ion binding]	-	XP_022011773.1:uncharacterized protein LOC110911460 [Helianthus annuus] >OTF94918.1 putative RING/FYVE/PHD zinc finger superfamily protein [Helianthus annuus]	gi|1228922575|ref|XM_022156081.1|:PREDICTED: Helianthus annuus uncharacterized LOC110911460 (LOC110911460), mRNA	A0A103YAB0|A0A103YAB0_CYNCS:Uncharacterized protein;OS=Cynara cardunculus var. scolymus;|GO:0016021,|GO:0008270,
TRINITY_DN80068_c1_g1_i1	81.0765	130.085	114.319	0	0	0	20.44	30.28	24.28	0	0	0	54.2468	9.40474	4.55557e-09	1.73616e-05	UP	Aan016747:Artemisia annua|ERF|ERF family protein	[GO:0046872:metal ion binding][GO:0016702:oxidoreductase activity, acting on single donors with incorporation of molecular oxygen, incorporation of two atoms of oxygen][GO:0006633:fatty acid biosynthetic process][GO:0031408:oxylipin biosynthetic process]	[ko00591:Linoleic acid metabolism][ko00592:alpha-Linolenic acid metabolism]	XP_021984540.1:linoleate 13Slipoxygenase 31, chloroplastic [Helianthus annuus] >OTG16940.1 putative linoleate 13Slipoxygenase 31 protein [Helianthus annuus]	gi|1389815606|ref|XM_025116787.1|:PREDICTED: Cynara cardunculus var. scolymus linoleate 13S-lipoxygenase 3-1, chloroplastic-like (LOC112511247), transcript variant X2, mRNA	R9WTS6|R9WTS6_TANCI:Lipoxygenase;OS=Tanacetum cinerariifolium;|GO:0046872,GO:0016702,|GO:0006633,GO:0031408,
TRINITY_DN99601_c6_g7_i7	78.8243	84.2952	125.207	0	0	0	7.92	7.75	10.47	0	0	0	48.0544	9.22978	1.00601e-08	2.95957e-05	UP	Itr_sc001764.1_g00003.1:Ipomoea trifida|MYB_related|MYB_related family protein	[GO:0016301:kinase activity]	-	XP_021986041.1:uncharacterized protein LOC110882289 [Helianthus annuus]	-	A0A061FIN8|A0A061FIN8_THECC:Cysteine-rich RLK (RECEPTOR-like protein kinase) 8, putative;OS=Theobroma cacao;|GO:0016301,
TRINITY_DN92233_c5_g5_i2	56.3031	183.16	131.739	0	0	0	14.38	42.92	28.02	0	0	0	61.8671	9.59443	1.34575e-08	3.76107e-05	UP	Zmw_sc01355.1.g00120.1:Zoysia matrella|bHLH|bHLH family protein	[GO:0016021:integral component of membrane][GO:0008270:zinc ion binding]	-	KVI02983.1:Maf transcription factor, Nterminal, partial [Cynara cardunculus var. scolymus]	gi|1389820092|ref|XM_025119210.1|:PREDICTED: Cynara cardunculus var. scolymus probable E3 ubiquitin-protein ligase ATL44 (LOC112513085), mRNA	A0A118K1J7|A0A118K1J7_CYNCS:Maf transcription factor, N-terminal;OS=Cynara cardunculus var. scolymus;|GO:0016021,|GO:0008270,
TRINITY_DN106757_c5_g11_i1	79.9504	67.6443	68.5915	0	0	0	11.36	8.89	8.21	0	0	0	36.031	8.81429	3.73064e-08	8.56958e-05	UP	Rsa1.0_01894.1_g00003.1:Raphanus sativus|WRKY|WRKY family protein	[GO:0003676:nucleic acid binding][GO:0015074:DNA integration]	-	OTG33444.1:putative ribonuclease Hlike domaincontaining protein [Helianthus annuus]	-	Q0PY40|Q0PY40_SOLLC:Putative polyprotein;OS=Solanum lycopersicum;|GO:0003676,|GO:0015074,
TRINITY_DN97079_c2_g2_i2	57.4292	108.231	68.5915	0	0	0	15.5	27.01	15.6	0	0	0	39.0419	8.93032	4.69582e-08	0.000100952	UP	PDK_30s1160841g001:Phoenix dactylifera|ARF|ARF family protein	[GO:0003676:nucleic acid binding][GO:0008270:zinc ion binding][GO:0015074:DNA integration]	-	KFK24528.1:hypothetical protein AALP_AAs46225U000100, partial [Arabis alpina]	-	A0A087G3S6|A0A087G3S6_ARAAL:Uncharacterized protein;OS=Arabis alpina;|GO:0003676,GO:0008270,|GO:0015074,
TRINITY_DN91396_c1_g3_i1	64.1855	69.7257	69.6802	0	0	0	15.71	15.91	14.4	0	0	0	33.9319	8.72778	5.105e-08	0.000107005	UP	Gh_A08G1256:Gossypium hirsutum|WRKY|WRKY family protein	[GO:0000079:regulation of cyclin-dependent protein serine/threonine kinase activity]	-	XP_022011930.1:cyclinU11like [Helianthus annuus] >OTF95085.1 putative cyclinlike, Cyclin PHO80like protein [Helianthus annuus]	gi|1228923043|ref|XM_022156238.1|:PREDICTED: Helianthus annuus cyclin-U1-1-like (LOC110911606), mRNA	A0A103XSB6|A0A103XSB6_CYNCS:Uncharacterized protein;OS=Cynara cardunculus var. scolymus;|GO:0000079,
TRINITY_DN107459_c1_g6_i2	61.9334	97.8241	56.6152	0	0	0	17.4	25.41	13.4	0	0	0	36.0621	8.81575	6.49221e-08	0.000131164	UP	KHN26160.1:Glycine soja|M-type_MADS|M-type_MADS family protein	[GO:0003676:nucleic acid binding][GO:0015074:DNA integration]	-	AAF13073.1:putative retroelement pol polyprotein [Arabidopsis thaliana]	-	Q9SQW9|Q9SQW9_ARATH:Putative retroelement pol polyprotein;OS=Arabidopsis thaliana;|GO:0003676,|GO:0015074,
TRINITY_DN91396_c1_g3_i3	328.81	638.979	896.044	4.91593	24.1405	22.2141	55.92	100.52	128.52	0.84	4.7	3.71	319.184	5.16969	7.45437e-08	0.000145349	UP	Gh_A08G1256:Gossypium hirsutum|WRKY|WRKY family protein	[GO:0000079:regulation of cyclin-dependent protein serine/threonine kinase activity]	-	XP_022011930.1:cyclinU11like [Helianthus annuus] >OTF95085.1 putative cyclinlike, Cyclin PHO80like protein [Helianthus annuus]	gi|1228923043|ref|XM_022156238.1|:PREDICTED: Helianthus annuus cyclin-U1-1-like (LOC110911606), mRNA	A0A103XSB6|A0A103XSB6_CYNCS:Uncharacterized protein;OS=Cynara cardunculus var. scolymus;|GO:0000079,
TRINITY_DN119182_c0_g1_i1	115.984	78.0511	44.6389	0	0	0	51.45	31.85	16.61	0	0	0	39.7791	8.95701	8.12077e-08	0.000153005	UP	MDP0000598064:Malus domestica|HD-ZIP|HD-ZIP family protein	[GO:0016021:integral component of membrane]	-	OVA13323.1:Aldo/keto reductase [Macleaya cordata]	-	A0A067L9I8|A0A067L9I8_JATCU:Uncharacterized protein;OS=Jatropha curcas;|GO:0016021,
TRINITY_DN92860_c1_g1_i1	300.659	233.113	22.8638	0	0	0	11.6	8.32	0.74	0	0	0	92.7725	10.1788	1.04084e-07	0.000181808	UP	Rsa1.0_02878.1_g00005.1:Raphanus sativus|LBD|LBD family protein	[GO:0003676:nucleic acid binding][GO:0008270:zinc ion binding][GO:0015074:DNA integration]	-	OTG16582.1:putative zinc finger, CCHCtype [Helianthus annuus]	gi|1228846569|ref|XM_022124704.1|:PREDICTED: Helianthus annuus uncharacterized LOC110876534 (LOC110876534), mRNA	B8BDZ6|B8BDZ6_ORYSI:Putative uncharacterized protein;OS=Oryza sativa subsp. indica;|GO:0003676,GO:0008270,|GO:0015074,
TRINITY_DN87217_c0_g1_i2	70.9419	46.8307	66.414	0	0	0	4.6	2.81	3.63	0	0	0	30.6978	8.58309	1.25925e-07	0.00021547	UP	XP_008245529.1:Prunus mume|E2F/DP|E2F/DP family protein	-	-	OTG21358.1:putative RNAdirected DNA polymerase, eukaryota [Helianthus annuus]	-	A0A151QR03|A0A151QR03_CAJCA:Transposon TX1 uncharacterized;OS=Cajanus cajan;
TRINITY_DN108504_c10_g2_i5	112.606	140.492	200.331	2.45797	0	0	30.38	34.84	45.29	0.82	0	0	75.9812	7.84145	1.6847e-07	0.000271636	UP	CCG018340.1:Populus euphratica|B3|B3 family protein	[GO:0005524:ATP binding][GO:0004674:protein serine/threonine kinase activity]	[ko04064:NF-kappa B signaling pathway]	XP_022017097.1:calmodulinbinding receptorlike cytoplasmic kinase 2 isoform X1 [Helianthus annuus] >OTF92477.1 putative calmodulinbinding receptorlike cytoplasmic kinase 2 [Helianthus annuus]	gi|1228934685|ref|XM_022161406.1|:PREDICTED: Helianthus annuus calmodulin-binding receptor-like cytoplasmic kinase 2 (LOC110916719), transcript variant X2, mRNA	A5AIK5|A5AIK5_VITVI:Putative uncharacterized protein;OS=Vitis vinifera;|GO:0005524,GO:0004674,
TRINITY_DN88001_c1_g3_i1	48.4207	85.3359	43.5502	0	0	0	17.46	28.45	13.24	0	0	0	29.5511	8.52855	2.65663e-07	0.000397751	UP	XP_010556248.1:Tarenaya hassleriana|ERF|ERF family protein	[GO:0003676:nucleic acid binding][GO:0015074:DNA integration]	-	XP_020698105.1:uncharacterized protein LOC110110811 [Dendrobium catenatum]	-	A0A087G0A8|A0A087G0A8_ARAAL:Uncharacterized protein;OS=Arabis alpina;|GO:0003676,|GO:0015074,
TRINITY_DN103809_c1_g13_i4	129.497	24.9764	93.6328	0	0	0	28.26	5.06	17.12	0	0	0	41.3511	9.01278	3.95135e-07	0.000539476	UP	OGLUM05G28390.1:Oryza glumaepatula|HB-other|HB-other family protein	[GO:0005886:plasma membrane][GO:0005773:vacuole][GO:0005524:ATP binding][GO:0004707:MAP kinase activity]	-	XP_021981709.1:mitogenactivated protein kinase 15like [Helianthus annuus] >OTG14340.1 putative mitogenactivated protein kinase 14 [Helianthus annuus]	gi|1389801295|ref|XM_025104939.1|:PREDICTED: Cynara cardunculus var. scolymus mitogen-activated protein kinase 15 (LOC112501231), transcript variant X2, mRNA	Q8W4J2|MPK16_ARATH:Mitogen-activated protein kinase 16;OS=Arabidopsis thaliana;|GO:0005886,GO:0005773,|GO:0005524,GO:0004707,
TRINITY_DN92233_c5_g5_i4	19.1431	145.695	133.917	0	0	0	5.27	36.74	30.78	0	0	0	49.7925	9.2812	5.11032e-07	0.000644311	UP	Zmw_sc01355.1.g00120.1:Zoysia matrella|bHLH|bHLH family protein	[GO:0016021:integral component of membrane][GO:0008270:zinc ion binding]	-	KVI02983.1:Maf transcription factor, Nterminal, partial [Cynara cardunculus var. scolymus]	gi|1389820092|ref|XM_025119210.1|:PREDICTED: Cynara cardunculus var. scolymus probable E3 ubiquitin-protein ligase ATL44 (LOC112513085), mRNA	A0A118K1J7|A0A118K1J7_CYNCS:Maf transcription factor, N-terminal;OS=Cynara cardunculus var. scolymus;|GO:0016021,|GO:0008270,
TRINITY_DN86121_c3_g4_i4	128.371	46.8307	30.4851	0	0	0	68.64	22.94	13.63	0	0	0	34.2811	8.74225	7.88627e-07	0.000890888	UP	678290611:Utricularia gibba|HD-ZIP|HD-ZIP family protein	[GO:0005739:mitochondrion][GO:0003735:structural constituent of ribosome]	-	XP_022034732.1:uncharacterized protein LOC110936633 [Helianthus annuus] >OTG28264.1 putative 28S ribosomal protein S34 [Helianthus annuus]	gi|1228801125|ref|XM_022179040.1|:PREDICTED: Helianthus annuus uncharacterized LOC110936633 (LOC110936633), mRNA	A0A068ULM5|A0A068ULM5_COFCA:Uncharacterized protein;OS=Coffea canephora;|GO:0005739,|GO:0003735,
TRINITY_DN87507_c3_g3_i7	27.0255	50.9934	48.9939	0	0	0	6.66	11.65	10.28	0	0	0	21.1688	8.0473	1.48087e-06	0.00141065	UP	Cotton_A_08195_BGI-A2_v1.0:Gossypium arboreum|HSF|HSF family protein	[GO:0016021:integral component of membrane][GO:0005634:nucleus][GO:0043565:sequence-specific DNA binding][GO:0003700:DNA-binding transcription factor activity]	-	XP_022035037.1:heat stress transcription factor A2b [Helianthus annuus] >OTG28614.1 putative heat shock transcription factor A6B [Helianthus annuus]	gi|1228801928|ref|XM_022179345.1|:PREDICTED: Helianthus annuus heat stress transcription factor A-2b (LOC110936939), transcript variant X2, mRNA	A0A103YM29|A0A103YM29_CYNCS:Heat shock factor (HSF)-type, DNA-binding;OS=Cynara cardunculus var. scolymus;|GO:0016021,GO:0005634,|GO:0043565,GO:0003700,
TRINITY_DN105789_c2_g2_i1	891.841	298.676	1111.62	3.68695	15.6913	0	2379.7	733.82	2509.25	8.58	54.54	0	386.919	6.86583	1.48685e-06	0.00141065	UP	mrna12617.1-v1.0-hybrid:Fragaria vesca|B3|B3 family protein	[GO:0016021:integral component of membrane][GO:0005506:iron ion binding]	-	XP_022034311.1:uncharacterized protein LOC110936276 [Helianthus annuus] >OTG27907.1 putative rubredoxin family protein [Helianthus annuus]	gi|1340450058|ref|XM_023899155.1|:PREDICTED: Lactuca sativa uncharacterized LOC111903380 (LOC111903380), mRNA	A0A165XDY7|A0A165XDY7_DAUCA:Uncharacterized protein;OS=Daucus carota subsp. sativus.;|GO:0016021,|GO:0005506,
TRINITY_DN96739_c0_g4_i1	41.6643	38.5052	32.6626	0	0	0	70.03	58.34	46.36	0	0	0	18.8054	7.87621	1.72097e-06	0.00155992	UP	Achn015191:Actinidia chinensis|C3H|C3H family protein	[GO:0046872:metal ion binding]	-	XP_022025413.1:zinc finger CCCH domaincontaining protein 17like [Helianthus annuus] >OTF87772.1 putative CCCHtype zinc finger family protein [Helianthus annuus]	gi|1228953570|ref|XM_022169721.1|:PREDICTED: Helianthus annuus zinc finger CCCH domain-containing protein 17-like (LOC110925925), mRNA	A0A103XBC2|A0A103XBC2_CYNCS:Zinc finger, CCCH-type;OS=Cynara cardunculus var. scolymus;|GO:0046872,
TRINITY_DN92429_c0_g1_i6	42.7904	44.7493	28.3076	0	0	0	7.69	7.36	4.3	0	0	0	19.3079	7.91434	1.86578e-06	0.00168208	UP	Zpz_sc00083.1.g00290.1.am.mk:Zoysia pacifica|Dof|Dof family protein	[GO:0051213:dioxygenase activity]	-	XP_021994002.1:2oxoglutaratedependent dioxygenase DAOlike isoform X1 [Helianthus annuus] >OTG08487.1 putative 2oxoglutarate (2OG) and Fe(II)dependent oxygenase superfamily protein [Helianthus annuus]	gi|1228878572|ref|XM_022138310.1|:PREDICTED: Helianthus annuus 2-oxoglutarate-dependent dioxygenase DAO-like (LOC110890689), transcript variant X1, mRNA	A0A118K579|A0A118K579_CYNCS:Non-heme dioxygenase N-terminal domain-containing protein;OS=Cynara cardunculus var. scolymus;|GO:0051213,
TRINITY_DN97299_c0_g5_i2	46.1685	46.8307	23.9526	0	0	0	33.75	31.62	14.77	0	0	0	19.492	7.92802	2.49614e-06	0.00215758	UP	Zosma150g00090.1:Zostera marina|FAR1|FAR1 family protein	[GO:0004045:aminoacyl-tRNA hydrolase activity]	-	KVH95153.1:PeptidyltRNA hydrolase II domaincontaining protein, partial [Cynara cardunculus var. scolymus]	gi|1228948236|ref|XM_022167213.1|:PREDICTED: Helianthus annuus putative peptidyl-tRNA hydrolase PTRHD1 (LOC110923019), mRNA	A0A103XQR2|A0A103XQR2_CYNCS:Peptidyl-tRNA hydrolase II domain-containing protein;OS=Cynara cardunculus var. scolymus;|GO:0004045,
TRINITY_DN99601_c6_g7_i10	32.6558	33.3018	30.4851	0	0	0	4.43	4.28	3.59	0	0	0	16.0738	7.64983	3.87795e-06	0.00298295	UP	Itr_sc001764.1_g00003.1:Ipomoea trifida|MYB_related|MYB_related family protein	[GO:0016301:kinase activity]	-	XP_021986041.1:uncharacterized protein LOC110882289 [Helianthus annuus]	-	A0A061FIN8|A0A061FIN8_THECC:Cysteine-rich RLK (RECEPTOR-like protein kinase) 8, putative;OS=Theobroma cacao;|GO:0016301,
TRINITY_DN83552_c3_g1_i9	27.0255	27.0577	66.414	0	0	0	5.25	4.87	10.79	0	0	0	20.0829	7.97103	3.99254e-06	0.00305707	UP	NNU_016725-RA:Nelumbo nucifera|GRAS|GRAS family protein	[GO:0016021:integral component of membrane][GO:0022857:transmembrane transporter activity]	-	XP_022011695.1:WAT1related protein At5g40230like [Helianthus annuus] >OTF94857.1 putative eamA domain, WAT1related protein [Helianthus annuus]	gi|1228922403|ref|XM_022156003.1|:PREDICTED: Helianthus annuus WAT1-related protein At5g40230-like (LOC110911396), mRNA	A0A103XSH9|A0A103XSH9_CYNCS:Drug/metabolite transporter;OS=Cynara cardunculus var. scolymus;|GO:0016021,|GO:0022857,
TRINITY_DN90192_c0_g1_i12	40.5382	28.0984	29.3964	0	0	0	3.35	2.18	2.09	0	0	0	16.3388	7.67319	4.25313e-06	0.00322712	UP	Sme2.5_00886.1_g00016.1:Solanum melongena|MIKC_MADS|MIKC_MADS family protein	[GO:0016021:integral component of membrane][GO:0016757:transferase activity, transferring glycosyl groups]	-	XP_022018777.1:uncharacterized protein At1g04910 [Helianthus annuus] >OTG34290.1 putative Ofucosyltransferase family protein [Helianthus annuus]	gi|1228778866|ref|XM_022163085.1|:PREDICTED: Helianthus annuus uncharacterized protein At1g04910 (LOC110918799), transcript variant X1, mRNA	A0A103XXI4|A0A103XXI4_CYNCS:GDP-fucose protein O-fucosyltransferase;OS=Cynara cardunculus var. scolymus;|GO:0016021,|GO:0016757,
TRINITY_DN108063_c1_g1_i6	91.211	68.685	47.9052	2.45797	0	1.77713	28.83	20.21	12.93	0.89	0	0.61	35.3394	5.76157	4.68825e-06	0.00346325	UP	EMT05641:Aegilops tauschii|FAR1|FAR1 family protein	[GO:0016021:integral component of membrane][GO:0005524:ATP binding][GO:0030246:carbohydrate binding][GO:0004672:protein kinase activity]	-	XP_022025435.1:probable LRR receptorlike serine/threonineprotein kinase At1g67720 [Helianthus annuus] >OTF85453.1 putative leucinerich repeat protein kinase family protein [Helianthus annuus]	gi|1228953629|ref|XM_022169743.1|:PREDICTED: Helianthus annuus probable LRR receptor-like serine/threonine-protein kinase At1g67720 (LOC110925957), mRNA	A0A118JXD4|A0A118JXD4_CYNCS:Concanavalin A-like lectin/glucanase, subgroup;OS=Cynara cardunculus var. scolymus;|GO:0016021,|GO:0005524,GO:0030246,GO:0004672,
TRINITY_DN99432_c1_g1_i1	1909.8	0	1221.58	0	0.603512	0	163.08	0	87.86	0	0.06	0	521.998	11.7174	6.76901e-06	0.00469039	UP	Sme2.5_01085.1_g00003.1:Solanum melongena|GATA|GATA family protein	[GO:0003676:nucleic acid binding][GO:0015074:DNA integration]	-	OTG33444.1:putative ribonuclease Hlike domaincontaining protein [Helianthus annuus]	-	B3TPN8|B3TPN8_SOLHA:Putative polyprotein;OS=Solanum habrochaites;|GO:0003676,|GO:0015074,
TRINITY_DN100644_c1_g10_i6	60.8073	15.6102	35.9289	0	0	0	78.19	18.76	39.17	0	0	0	18.7244	7.86951	8.99317e-06	0.00577792	UP	GSBRNA2T00142012001:Brassica napus|CPP|CPP family protein	-	-	KVI03806.1:WD40 repeatcontaining protein [Cynara cardunculus var. scolymus]	gi|1228761881|ref|XR_002585328.1|:PREDICTED: Helianthus annuus transcriptional corepressor LEUNIG_HOMOLOG (LOC110926651), transcript variant X17, misc_RNA	A0A103Y778|A0A103Y778_CYNCS:WD40 repeat-containing protein;OS=Cynara cardunculus var. scolymus;
TRINITY_DN106240_c1_g1_i2	22.5212	21.8543	68.5915	0	0	0	12.71	11.26	31.64	0	0	0	18.8278	7.87792	9.53728e-06	0.00610411	UP	Do016940.1:Dichanthelium oligosanthes|FAR1|FAR1 family protein	[GO:0016021:integral component of membrane][GO:0008324:cation transmembrane transporter activity][GO:0006813:potassium ion transport]	-	XP_021982193.1:ion channel CASTORlike isoform X1 [Helianthus annuus] >OTG37849.1 putative ion channel CASTOR [Helianthus annuus]	gi|1228770928|ref|XM_022126506.1|:PREDICTED: Helianthus annuus ion channel CASTOR-like (LOC110878230), transcript variant X2, mRNA	A0A118JZU6|A0A118JZU6_CYNCS:Uncharacterized protein;OS=Cynara cardunculus var. scolymus;|GO:0016021,|GO:0008324,|GO:0006813,
TRINITY_DN105029_c0_g14_i1	25.8994	21.8543	37.0176	0	0	0	14.26	11.12	17.18	0	0	0	14.1286	7.4636	1.0638e-05	0.00665615	UP	XP_016478790.1:Nicotiana tabacum|FAR1|FAR1 family protein	[GO:0006355:regulation of transcription, DNA-templated]	-	XP_021982849.1:protein FAR1RELATED SEQUENCE 1like [Helianthus annuus]	gi|1228771091|ref|XM_022127157.1|:PREDICTED: Helianthus annuus protein FAR1-RELATED SEQUENCE 1-like (LOC110878794), mRNA	A0A103Y0W7|A0A103Y0W7_CYNCS:FAR1 DNA binding domain-containing protein;OS=Cynara cardunculus var. scolymus;|GO:0006355,
TRINITY_DN90673_c3_g3_i1	33.7819	15.6102	54.4377	0	0	0	4.85	2.07	6.58	0	0	0	17.305	7.75601	1.07317e-05	0.00666922	UP	Rsa1.0_02878.1_g00005.1:Raphanus sativus|LBD|LBD family protein	[GO:0003676:nucleic acid binding][GO:0008270:zinc ion binding][GO:0015074:DNA integration]	-	GAU22946.1:hypothetical protein TSUD_326740 [Trifolium subterraneum]	-	A0A151T9B6|A0A151T9B6_CAJCA:Retrovirus-related Pol polyprotein from transposon TNT 1-94;OS=Cajanus cajan;|GO:0003676,GO:0008270,|GO:0015074,
TRINITY_DN104091_c2_g1_i1	212.826	351.75	1.08875	0	0	0	12.83	19.61	0.06	0	0	0	94.2775	10.202	1.21519e-05	0.00746419	UP	XP_008245529.1:Prunus mume|E2F/DP|E2F/DP family protein	[GO:0016021:integral component of membrane][GO:0005524:ATP binding][GO:0042626:ATPase activity, coupled to transmembrane movement of substances][GO:0003964:RNA-directed DNA polymerase activity]	-	OTG25527.1:putative RNAdirected DNA polymerase, eukaryota, Reverse transcriptase zincbinding domain protein [Helianthus annuus]	-	A0A0B2R0Q2|A0A0B2R0Q2_GLYSO:LINE-1 reverse transcriptase like;OS=Glycine soja;|GO:0016021,|GO:0005524,GO:0042626,GO:0003964,
TRINITY_DN98889_c0_g1_i5	29.2776	26.017	22.8638	0	0	0	1.94	1.59	1.31	0	0	0	13.0264	7.34647	1.2946e-05	0.00780893	UP	DCAR_011951:Daucus carota|GRF|GRF family protein	-	-	XP_021975875.1:uncharacterized protein LOC110871416 [Helianthus annuus] >XP_021975882.1 uncharacterized protein LOC110871416 [Helianthus annuus] >OTG37079.1 putative DENN domain, uDENN domain protein [Helianthus annuus]	gi|1228769153|ref|XM_022120190.1|:PREDICTED: Helianthus annuus uncharacterized LOC110871416 (LOC110871416), transcript variant X2, mRNA	W9QPC9|W9QPC9_9ROSA:Uncharacterized protein;OS=Morus notabilis.;
TRINITY_DN92356_c1_g3_i2	11.2606	38.5052	76.2128	0	0	0	16.8	52.98	95.99	0	0	0	20.9964	8.03542	1.44832e-05	0.00853653	UP	462913740:Eragrostis tef|C2H2|C2H2 family protein	-	-	XP_021989225.1:shortchain dehydrogenase TIC 32, chloroplasticlike isoform X1 [Helianthus annuus] >OTG11932.1 putative glucose/ribitol dehydrogenase [Helianthus annuus]	gi|1228867527|ref|XM_022133533.1|:PREDICTED: Helianthus annuus short-chain dehydrogenase TIC 32, chloroplastic-like (LOC110885816), transcript variant X1, mRNA	A0A103Y8Z4|A0A103Y8Z4_CYNCS:Glucose/ribitol dehydrogenase;OS=Cynara cardunculus var. scolymus;
TRINITY_DN92845_c0_g1_i5	18.017	24.9764	38.1064	0	0	0	2.32	2.99	4.18	0	0	0	13.5166	7.39998	1.71598e-05	0.00985436	UP	MDP0000245233:Malus domestica|bHLH|bHLH family protein	[GO:0009507:chloroplast][GO:0000287:magnesium ion binding][GO:0010333:terpene synthase activity][GO:0016114:terpenoid biosynthetic process]	[ko00900:Terpenoid backbone biosynthesis]	OTG07289.1:putative isoprenoid synthase domaincontaining protein [Helianthus annuus]	gi|391358396|gb|JQ255378.1|:Matricaria chamomilla var. recutita terpene synthase 4 mRNA, complete cds	I6RE61|TPS4_MATCR:(E)-beta-ocimene synthase, chloroplastic;OS=Matricaria chamomilla var. recutita;|GO:0009507,|GO:0000287,GO:0010333,|GO:0016114,
TRINITY_DN102592_c1_g3_i1	46.1685	83.2545	8.71003	0	0	0	28.3	46.67	4.41	0	0	0	23.0222	8.16837	1.74321e-05	0.00989859	UP	TRIUR3_17264-P1:Triticum urartu|GRAS|GRAS family protein	[GO:0016758:transferase activity, transferring hexosyl groups][GO:0008152:metabolic process]	-	XP_022039830.1:7deoxyloganetin glucosyltransferaselike [Helianthus annuus] >OTG26830.1 putative UDPglucuronosyl/UDPglucosyltransferase [Helianthus annuus]	gi|1585652367|ref|XM_028196441.1|:PREDICTED: Camellia sinensis 7-deoxyloganetin glucosyltransferase-like (LOC114256756), mRNA	A0A118K7F8|A0A118K7F8_CYNCS:Glycosyltransferase;OS=Cynara cardunculus var. scolymus;|GO:0016758,|GO:0008152,
TRINITY_DN65762_c0_g1_i2	394.122	662.914	2022.9	17.2058	21.7264	0	316.32	491.39	1369.7	12.67	20.36	0	519.812	6.30381	1.97484e-05	0.0107518	UP	mrna16933.1-v1.0-hybrid:Fragaria vesca|M-type_MADS|M-type_MADS family protein	[GO:0009507:chloroplast][GO:0004497:monooxygenase activity][GO:0016984:ribulose-bisphosphate carboxylase activity][GO:0009853:photorespiration][GO:0019253:reductive pentose-phosphate cycle]	[ko00630:Glyoxylate and dicarboxylate metabolism][ko00710:Carbon fixation in photosynthetic organisms]	XP_022017913.1:ribulose bisphosphate carboxylase small chain 4, chloroplasticlike [Helianthus annuus]	gi|13241100|gb|AF044395.1|:Flaveria ramosissima ribulose-1,5-bisphosphate carboxylase small subunit R1 (rbcS-R1) mRNA, nuclear gene encoding chloroplast protein, partial cds	Q39745|RBS3_FLAPR:Ribulose bisphosphate carboxylase small chain 3, chloroplastic;OS=Flaveria pringlei.;|GO:0009507,|GO:0004497,GO:0016984,|GO:0009853,GO:0019253,
TRINITY_DN90907_c3_g4_i1	813.017	0	1309.77	0	0	0	979.92	0	1332.35	0	0	0	353.798	12.1099	1.99377e-05	0.0108197	UP	mrna12617.1-v1.0-hybrid:Fragaria vesca|B3|B3 family protein	[GO:0016021:integral component of membrane][GO:0005506:iron ion binding]	-	XP_022034311.1:uncharacterized protein LOC110936276 [Helianthus annuus] >OTG27907.1 putative rubredoxin family protein [Helianthus annuus]	gi|1340450058|ref|XM_023899155.1|:PREDICTED: Lactuca sativa uncharacterized LOC111903380 (LOC111903380), mRNA	A0A165XDY7|A0A165XDY7_DAUCA:Uncharacterized protein;OS=Daucus carota subsp. sativus.;|GO:0016021,|GO:0005506,
TRINITY_DN80598_c2_g1_i2	13.5127	24.9764	63.1477	0	0	0	0.58	0.99	2.28	0	0	0	16.9395	7.72559	2.25893e-05	0.0118744	UP	Rsa1.0_04342.1_g00002.1:Raphanus sativus|LBD|LBD family protein	[GO:0016021:integral component of membrane][GO:0005524:ATP binding][GO:0042626:ATPase activity, coupled to transmembrane movement of substances][GO:0003964:RNA-directed DNA polymerase activity]	-	OTG05656.1:putative RNAdirected DNA polymerase, eukaryota [Helianthus annuus]	-	A0A0B2R0Q2|A0A0B2R0Q2_GLYSO:LINE-1 reverse transcriptase like;OS=Glycine soja;|GO:0016021,|GO:0005524,GO:0042626,GO:0003964,
TRINITY_DN90794_c2_g3_i5	5.63031	66.6036	87.1003	0	0	0	2.35	21.86	25.94	0	0	0	26.5557	8.37434	2.27668e-05	0.0119303	UP	mrna32207.1-v1.0-hybrid:Fragaria vesca|TALE|TALE family protein	[GO:0016021:integral component of membrane][GO:0005524:ATP binding][GO:0004672:protein kinase activity]	[ko04064:NF-kappa B signaling pathway]	OTF98226.1:putative cysteinerich RLK (RECEPTORlike protein kinase) 19 [Helianthus annuus]	gi|1228917581|ref|XM_022154179.1|:PREDICTED: Helianthus annuus cysteine-rich receptor-like protein kinase 2 (LOC110909161), mRNA	A0A124SH74|A0A124SH74_CYNCS:Uncharacterized protein;OS=Cynara cardunculus var. scolymus;|GO:0016021,|GO:0005524,GO:0004672,
TRINITY_DN87565_c1_g5_i7	18.017	36.4239	20.6863	0	0	0	2.44	4.54	2.31	0	0	0	12.5212	7.29	2.56e-05	0.0131035	UP	Rsa1.0_07654.1_g00001.1:Raphanus sativus|WRKY|WRKY family protein	[GO:0003676:nucleic acid binding][GO:0015074:DNA integration]	-	XP_021747926.1:uncharacterized protein LOC110713790 [Chenopodium quinoa]	gi|1228774966|ref|XM_022148164.1|:PREDICTED: Helianthus annuus uncharacterized LOC110901328 (LOC110901328), mRNA	A0A151THK7|A0A151THK7_CAJCA:Retrovirus-related Pol polyprotein from transposon TNT 1-94;OS=Cajanus cajan;|GO:0003676,|GO:0015074,
TRINITY_DN97146_c1_g2_i2	38.2861	38.5052	17.4201	0	0.603512	0	6.75	6.32	2.62	0	0.13	0	15.8025	6.65875	3.85863e-05	0.0174405	UP	Itr_sc000059.1_g00032.1:Ipomoea trifida|MYB_related|MYB_related family protein	[GO:0000786:nucleosome][GO:0005634:nucleus][GO:0003677:DNA binding][GO:0006334:nucleosome assembly]	-	XP_022022630.1:telomere repeatbinding factor 4like [Helianthus annuus]	-	I1NR47|I1NR47_ORYGL:Uncharacterized protein;OS=Oryza glaberrima;|GO:0000786,GO:0005634,|GO:0003677,|GO:0006334,
TRINITY_DN86963_c1_g2_i2	1.12606	279.943	74.0353	0	0	0	0.76	173.54	41.9	0	0	0	59.1841	9.53043	4.16592e-05	0.0183352	UP	Bradi2g44117.7.p:Brachypodium distachyon|bHLH|bHLH family protein	[GO:0016021:integral component of membrane][GO:0020037:heme binding][GO:0005506:iron ion binding][GO:0016705:oxidoreductase activity, acting on paired donors, with incorporation or reduction of molecular oxygen]	-	XP_022025493.1:cytochrome P450 CYP72A219like [Helianthus annuus] >OTF85536.1 putative cytochrome P450 protein [Helianthus annuus]	-	A0A103XGN3|A0A103XGN3_CYNCS:Cytochrome P450;OS=Cynara cardunculus var. scolymus;|GO:0016021,|GO:0020037,GO:0005506,GO:0016705,
TRINITY_DN83846_c0_g1_i1	207.195	0	1572.16	0	0	0	179.72	0	1145.23	0	0	0	296.559	11.8553	4.37557e-05	0.0190578	UP	mrna16933.1-v1.0-hybrid:Fragaria vesca|M-type_MADS|M-type_MADS family protein	[GO:0009536:plastid][GO:0004497:monooxygenase activity][GO:0016984:ribulose-bisphosphate carboxylase activity][GO:0015977:carbon fixation][GO:0009853:photorespiration][GO:0015979:photosynthesis]	[ko00630:Glyoxylate and dicarboxylate metabolism][ko00710:Carbon fixation in photosynthetic organisms]	XP_022022499.1:ribulose bisphosphate carboxylase small chain 4, chloroplasticlike [Helianthus annuus] >OTF87547.1 putative ribulose bisphosphate carboxylase small chain, domaincontaining protein [Helianthus annuus]	gi|1228936956|ref|XM_022162221.1|:PREDICTED: Helianthus annuus ribulose bisphosphate carboxylase small chain 4, chloroplastic-like (LOC110917772), mRNA	A0A0C9S6L9|A0A0C9S6L9_9SPER:Ribulose bisphosphate carboxylase small chain;OS=Wollemia nobilis.;|GO:0009536,|GO:0004497,GO:0016984,|GO:0015977,GO:0009853,GO:0015979,
TRINITY_DN86271_c0_g2_i1	471.82	0	848.139	0	0	0	104.27	0	157.63	0	0	0	219.993	11.4244	4.49276e-05	0.0193044	UP	GSMUA_Achr4P15370_001:Musa acuminata|C3H|C3H family protein	[GO:0016021:integral component of membrane][GO:0005524:ATP binding][GO:0004672:protein kinase activity]	-	OTG14388.1:putative leucinerich repeat protein kinase family protein [Helianthus annuus]	-	A0A161XS80|A0A161XS80_DAUCA:Uncharacterized protein;OS=Daucus carota subsp. sativus.;|GO:0016021,|GO:0005524,GO:0004672,
TRINITY_DN106747_c1_g6_i1	52.9249	34.3425	26.1301	0	1.20702	0	99.85	59.09	41.92	0	2.75	0	19.1008	6.21159	4.5853e-05	0.0196147	UP	Sopen07g030510.1:Solanum pennellii|NAC|NAC family protein	[GO:0016021:integral component of membrane][GO:0019915:lipid storage]	-	XP_022016152.1:seipin2like isoform X2 [Helianthus annuus] >OTF90347.1 putative seipin family [Helianthus annuus]	gi|1228802560|ref|XM_022179585.1|:PREDICTED: Helianthus annuus seipin-2-like (LOC110937196), mRNA	A0A103XEU4|A0A103XEU4_CYNCS:Adipose-regulatory protein, Seipin;OS=Cynara cardunculus var. scolymus;|GO:0016021,|GO:0019915,
TRINITY_DN105783_c3_g4_i5	81.0765	85.3359	69.6802	9.83186	3.62107	9.7742	26.06	25.36	18.88	2.97	1.33	3.06	43.22	3.37356	6.42772e-05	0.0251833	UP	AT4G12020.2:Arabidopsis thaliana|WRKY|WRKY family protein	[GO:0005524:ATP binding][GO:0004672:protein kinase activity]	[ko04016:MAPK signaling pathway - plant][ko04626:Plant-pathogen interaction]	XP_021993590.1:mitogenactivated protein kinase kinase kinase 1like [Helianthus annuus] >OTG08059.1 putative MAPK/ERK kinase kinase 1 [Helianthus annuus]	gi|1228877500|ref|XM_022137898.1|:PREDICTED: Helianthus annuus mitogen-activated protein kinase kinase kinase 1-like (LOC110890305), mRNA	A0A103Y3F0|A0A103Y3F0_CYNCS:Protein kinase, ATP binding site-containing protein;OS=Cynara cardunculus var. scolymus;|GO:0005524,GO:0004672,
TRINITY_DN107228_c8_g3_i2	1.12606	104.068	127.384	0	0	0	0.54	45.89	51.26	0	0	0	38.7631	8.91989	6.92215e-05	0.0266394	UP	Zjn_sc00009.1.g04060.1.am.mk:Zoysia japonica|NAC|NAC family protein	[GO:0016021:integral component of membrane][GO:0006952:defense response][GO:0009607:response to biotic stimulus]	-	XP_021975228.1:MLOlike protein 1 [Helianthus annuus] >OTG36975.1 putative seven transmembrane MLO family protein [Helianthus annuus]	gi|1389833396|ref|XM_025126312.1|:PREDICTED: Cynara cardunculus var. scolymus regulatory-associated protein of TOR 1 (LOC112518569), transcript variant X6, mRNA	A0A164Z5C9|A0A164Z5C9_DAUCA:MLO-like protein;OS=Daucus carota subsp. sativus.;|GO:0016021,|GO:0006952,GO:0009607,
TRINITY_DN105851_c2_g3_i2	290.524	0	594.46	0	0	0	105.23	0	181.48	0	0	0	147.497	10.8476	8.93144e-05	0.0324945	UP	EMT05641:Aegilops tauschii|FAR1|FAR1 family protein	[GO:0016021:integral component of membrane][GO:0005524:ATP binding][GO:0004672:protein kinase activity]	[ko04064:NF-kappa B signaling pathway]	OTG33862.1:putative protein kinaselike domaincontaining protein [Helianthus annuus]	gi|1228775311|ref|XM_022149389.1|:PREDICTED: Helianthus annuus probable LRR receptor-like serine/threonine-protein kinase At1g07560 (LOC110903462), mRNA	V4SSE7|V4SSE7_9ROSI:Uncharacterized protein;OS=Citrus clementina.;|GO:0016021,|GO:0005524,GO:0004672,
TRINITY_DN94744_c3_g1_i3	11.2606	21.8543	23.9526	0	0	0	2.81	4.7	4.7	0	0	0	9.51125	6.89325	0.000100397	0.0354426	UP	Achn138351:Actinidia chinensis|Nin-like|Nin-like family protein	[GO:0016021:integral component of membrane][GO:0008270:zinc ion binding]	-	XP_022011773.1:uncharacterized protein LOC110911460 [Helianthus annuus] >OTF94918.1 putative RING/FYVE/PHD zinc finger superfamily protein [Helianthus annuus]	gi|1228922575|ref|XM_022156081.1|:PREDICTED: Helianthus annuus uncharacterized LOC110911460 (LOC110911460), mRNA	A0A103YAB0|A0A103YAB0_CYNCS:Uncharacterized protein;OS=Cynara cardunculus var. scolymus;|GO:0016021,|GO:0008270,
TRINITY_DN86271_c1_g3_i2	283.768	0	507.359	0	0	0	91.22	0	137.46	0	0	0	131.854	10.6859	0.000104794	0.0364575	UP	EMT05641:Aegilops tauschii|FAR1|FAR1 family protein	[GO:0016021:integral component of membrane][GO:0005524:ATP binding][GO:0004672:protein kinase activity]	-	OTG14388.1:putative leucinerich repeat protein kinase family protein [Helianthus annuus]	gi|1228775311|ref|XM_022149389.1|:PREDICTED: Helianthus annuus probable LRR receptor-like serine/threonine-protein kinase At1g07560 (LOC110903462), mRNA	A0A166C1Q1|A0A166C1Q1_DAUCA:Uncharacterized protein;OS=Daucus carota subsp. sativus.;|GO:0016021,|GO:0005524,GO:0004672,
TRINITY_DN108194_c3_g7_i1	414.391	0	316.827	0	0	0	58.76	0	37.91	0	0	0	121.87	10.5723	0.000114757	0.0390328	UP	676783392:Sisymbrium irio|B3|B3 family protein	[GO:0003676:nucleic acid binding][GO:0015074:DNA integration]	-	OTG33444.1:putative ribonuclease Hlike domaincontaining protein [Helianthus annuus]	gi|1621565945|gb|CP026486.1|:Citrullus lanatus cultivar Charleston Gray chromosome 10	A0A0V0IXE8|A0A0V0IXE8_SOLCH:Putative ovule protein;OS=Solanum chacoense;|GO:0003676,|GO:0015074,
TRINITY_DN91022_c0_g6_i11	65.3116	41.6273	3.26626	0	0	0	14.95	8.79	0.74	0	0	0	18.3675	7.8421	0.000115833	0.0392398	UP	cra_locus_5362_iso_4:Catharanthus roseus|MYB_related|MYB_related family protein	-	-	OIW19851.1:hypothetical protein TanjilG_27217 [Lupinus angustifolius]	gi|1228885065|ref|XM_022141138.1|:PREDICTED: Helianthus annuus protein TSS (LOC110893975), mRNA	V4UML5|V4UML5_9ROSI:Uncharacterized protein;OS=Citrus clementina.;
TRINITY_DN94183_c1_g1_i2	213.952	104.068	264.567	1.22898	13.8808	15.9941	21.08	9.48	21.96	0.12	1.54	1.54	102.282	4.2075	0.000116167	0.0392735	UP	Rsa1.0_02878.1_g00005.1:Raphanus sativus|LBD|LBD family protein	[GO:0003676:nucleic acid binding][GO:0008270:zinc ion binding][GO:0015074:DNA integration]	-	XP_020271888.1:uncharacterized protein LOC109847051 [Asparagus officinalis]	-	B8BDZ6|B8BDZ6_ORYSI:Putative uncharacterized protein;OS=Oryza sativa subsp. indica;|GO:0003676,GO:0008270,|GO:0015074,
TRINITY_DN98991_c0_g1_i1	28.1515	40.5866	29.3964	1.22898	1.20702	3.55425	41.73	55.38	37.2	1.62	2.38	5.81	17.3541	4.03906	0.000130279	0.0427516	UP	mrna21370.1-v1.0-hybrid:Fragaria vesca|WRKY|WRKY family protein	[GO:0016021:integral component of membrane][GO:0043531:ADP binding][GO:0006952:defense response][GO:0007165:signal transduction]	-	XP_022001850.1:TMV resistance protein Nlike isoform X3 [Helianthus annuus] >OTG02317.1 putative NBARC [Helianthus annuus]	-	F8R6K4|F8R6K4_HELAN:TIR_3;OS=Helianthus annuus;|GO:0016021,|GO:0043531,|GO:0006952,GO:0007165,
TRINITY_DN103057_c2_g1_i3	20.2691	11.4475	20.6863	0	0	0	4.46	2.43	3.83	0	0	0	8.73382	6.76931	0.000132136	0.0431282	UP	EMT02183:Aegilops tauschii|CPP|CPP family protein	-	-	XP_022039953.1:uncharacterized protein LOC110942481 isoform X2 [Helianthus annuus]	gi|1228795240|ref|XM_022176813.1|:PREDICTED: Helianthus annuus uncharacterized mitochondrial protein AtMg00810-like (LOC110933599), mRNA	A0A0V0HRA1|A0A0V0HRA1_SOLCH:Putative ovule protein;OS=Solanum chacoense;
TRINITY_DN102253_c2_g1_i2	0	365.279	268.922	0	0	0	0	135.23	90.94	0	0	0	105.7	10.367	0.000138901	0.0449651	UP	Sp_047100_zuho.t1:Spinacia oleracea|B3|B3 family protein	-	-	OTG21688.1:Protein of unknown function (DUF2930) [Helianthus annuus]	gi|1340449724|ref|XM_023899001.1|:PREDICTED: Lactuca sativa protein COFACTOR ASSEMBLY OF COMPLEX C SUBUNIT B CCB2, chloroplastic-like (LOC111903224), mRNA	A0A103YJB7|A0A103YJB7_CYNCS:Uncharacterized protein;OS=Cynara cardunculus var. scolymus;
TRINITY_DN107630_c3_g1_i2	41.6643	2.08136	88.1891	0	0	0	10.35	0.48	18.46	0	0	0	21.9891	8.10167	0.000141649	0.0453295	UP	Rsa1.0_02878.1_g00005.1:Raphanus sativus|LBD|LBD family protein	[GO:0003676:nucleic acid binding][GO:0008270:zinc ion binding][GO:0015074:DNA integration]	-	XP_017225270.1:PREDICTED: uncharacterized mitochondrial protein AtMg00810like [Daucus carota subsp. sativus]	-	B8BDZ6|B8BDZ6_ORYSI:Putative uncharacterized protein;OS=Oryza sativa subsp. indica;|GO:0003676,GO:0008270,|GO:0015074,
TRINITY_DN83846_c0_g1_i4	237.599	0	979.878	0	0.603512	2.66569	241.71	0	839.4	0	0.81	2.98	203.458	8.52132	0.000147351	0.0464452	UP	mrna16933.1-v1.0-hybrid:Fragaria vesca|M-type_MADS|M-type_MADS family protein	[GO:0009507:chloroplast][GO:0004497:monooxygenase activity][GO:0016984:ribulose-bisphosphate carboxylase activity][GO:0015977:carbon fixation][GO:0009853:photorespiration][GO:0015979:photosynthesis]	[ko00630:Glyoxylate and dicarboxylate metabolism][ko00710:Carbon fixation in photosynthetic organisms]	XP_022022499.1:ribulose bisphosphate carboxylase small chain 4, chloroplasticlike [Helianthus annuus] >OTF87547.1 putative ribulose bisphosphate carboxylase small chain, domaincontaining protein [Helianthus annuus]	gi|1228947134|ref|XM_022166807.1|:PREDICTED: Helianthus annuus ribulose bisphosphate carboxylase small chain 4, chloroplastic-like (LOC110922518), mRNA	Q84Y16|Q84Y16_CHRMO:Ribulose bisphosphate carboxylase small chain;OS=Chrysanthemum morifolium;|GO:0009507,|GO:0004497,GO:0016984,|GO:0015977,GO:0009853,GO:0015979,
TRINITY_DN97581_c0_g3_i2	1422.22	3919.21	4147.06	0	0	45.3167	170.05	433.48	417.72	0	0	5.33	1588.97	7.70943	0.000155284	0.0475526	UP	XP_011395797.1:Auxenochlorella protothecoides|G2-like|G2-like family protein	[GO:0009507:chloroplast][GO:0045300:acyl-[acyl-carrier-protein] desaturase activity][GO:0006633:fatty acid biosynthetic process]	[ko00061:Fatty acid biosynthesis][ko01040:Biosynthesis of unsaturated fatty acids]	XP_021982111.1:stearoyl[acylcarrierprotein] 9desaturase, chloroplastic [Helianthus annuus] >AAB65145.1 stearoylACP desaturase [Helianthus annuus] >OTG37844.1 putative stearoyl[acylcarrierprotein] 9desaturase protein [Helianthus annuus]	gi|1228770902|ref|XM_022126419.1|:PREDICTED: Helianthus annuus stearoyl-[acyl-carrier-protein] 9-desaturase, chloroplastic (LOC110878160), mRNA	O24498|O24498_HELAN:Acyl-[acyl-carrier-protein] desaturase;OS=Helianthus annuus;|GO:0009507,|GO:0045300,|GO:0006633,
TRINITY_DN98853_c2_g3_i1	13.5127	24.9764	13.065	0	0	0	10.7	18.26	8.72	0	0	0	8.59236	6.74686	0.000156855	0.0477361	UP	EMT02183:Aegilops tauschii|CPP|CPP family protein	-	-	XP_022041434.1:uncharacterized protein LOC110944015 [Helianthus annuus]	gi|1228817811|ref|XM_022185870.1|:PREDICTED: Helianthus annuus uncharacterized mitochondrial protein AtMg00810-like (LOC110944156), mRNA	A0A0V0HRA1|A0A0V0HRA1_SOLCH:Putative ovule protein;OS=Solanum chacoense;
TRINITY_DN105801_c1_g5_i1	14.6388	15.6102	17.4201	0	0	0	6.45	6.35	6.47	0	0	0	7.94485	6.63325	0.000161273	0.048465	UP	DCAR_007584:Daucus carota|MYB_related|MYB_related family protein	[GO:0004471:malate dehydrogenase (decarboxylating) (NAD+) activity][GO:0046872:metal ion binding][GO:0051287:NAD binding][GO:0006108:malate metabolic process]	[ko00620:Pyruvate metabolism][ko00710:Carbon fixation in photosynthetic organisms]	BAZ95838.1:NADPdependent malic enzyme gene [Flaveria bidentis]	gi|1214149723|dbj|LC228415.1|:Flaveria bidentis NADP-ME3 mRNA for NADP-dependent malic enzyme gene, complete cds	Q94G03|Q94G03_FLAPR:Malic enzyme;OS=Flaveria pringlei.;|GO:0004471,GO:0046872,GO:0051287,|GO:0006108,
TRINITY_DN100397_c0_g2_i6	5058.27	5787.23	5603.82	931.569	882.938	1359.5	410.35	434.25	382.91	72.02	80.62	107.82	3270.55	2.37366	0.000162436	0.0486567	UP	Araha.7890s0002.1.p:Arabidopsis halleri|GeBP|GeBP family protein	[GO:0008184:glycogen phosphorylase activity][GO:0030170:pyridoxal phosphate binding][GO:0005975:carbohydrate metabolic process]	[ko00500:Starch and sucrose metabolism][ko02026:Biofilm formation - Escherichia coli][ko04217:Necroptosis]	XP_022037338.1:alphaglucan phosphorylase, H isozyme [Helianthus annuus] >XP_022037339.1 alphaglucan phosphorylase, H isozyme [Helianthus annuus] >OTG24329.1 putative alphaglucan phosphorylase, H isozyme [Helianthus annuus]	gi|1228808308|ref|XM_022181647.1|:PREDICTED: Helianthus annuus alpha-glucan phosphorylase, H isozyme (LOC110940085), transcript variant X2, mRNA	A0A103YMT4|A0A103YMT4_CYNCS:Alpha-1,4 glucan phosphorylase;OS=Cynara cardunculus var. scolymus;|GO:0008184,GO:0030170,|GO:0005975,

## Sheet: Diff_Sig_G2 vs G5
Supplementary Table S6-D. List of significantly differentially expressed genes (unigenes) between Group-2 and Group-5 that were annotated as Transcription Factor (TF) genes and their corresponding annotations in other databases.
Grp = Group
	Grp2-count	Grp2-count	Grp2-count	Grp5-count	Grp5-count	Grp5-count	Grp2-FPKM	Grp2-FPKM	Grp2-FPKM	Grp5-FPKM	Grp5-FPKM	Grp5-FPKM
Gene_ID	Ga01.06	Ga01.20	Ga01.08	Ga02.02	Ga02.06	Ga04.08	Ga01.06	Ga01.20	Ga01.08	Ga02.02	Ga02.06	Ga04.08	BaseMean	Log2FC	P-value	Adjusted P-value	Trend	TF	GO	Pathway	NR	NT	Uniprot
TRINITY_DN102401_c1_g2_i3	0	0	0	1315.53	1845.25	354.25	0	0	0	377.52	711.92	119.94	585.838	-12.507	7.16601e-13	1.96612e-08	DOWN	mrna26696.1-v1.0-hybrid:Fragaria vesca|bHLH|bHLH family protein	[GO:0005840:ribosome][GO:0000166:nucleotide binding][GO:0019843:rRNA binding][GO:0003735:structural constituent of ribosome][GO:0006412:translation]	[ko03010:Ribosome]	XP_021973739.1:60S ribosomal protein L23Alike [Helianthus annuus] >OTG21124.1 putative 60S ribosomal protein L23a [Helianthus annuus]	gi|1228908836|ref|XM_022150566.1|:PREDICTED: Helianthus annuus 60S ribosomal protein L23A-like (LOC110904718), mRNA	O22644|RL23A_FRIAG:60S ribosomal protein L23A;OS=Fritillaria agrestis;|GO:0005840,|GO:0000166,GO:0019843,GO:0003735,|GO:0006412,
TRINITY_DN103217_c0_g1_i4	0	0	0	371.754	571.684	701.83	0	0	0	63.48	129.67	140	274.211	-11.4119	1.38591e-12	2.36963e-08	DOWN	KN538871.1_FGP005:Oryza longistaminata|FAR1|FAR1 family protein	[GO:0005737:cytoplasm][GO:0003862:3-isopropylmalate dehydrogenase activity][GO:0000287:magnesium ion binding][GO:0051287:NAD binding][GO:0009082:branched-chain amino acid biosynthetic process][GO:0009098:leucine biosynthetic process]	[ko00290:Valine, leucine and isoleucine biosynthesis][ko00660:C5-Branched dibasic acid metabolism]	XP_021970683.1:3isopropylmalate dehydrogenase, chloroplasticlike [Helianthus annuus] >OTG23312.1 putative isopropylmalate dehydrogenase 2 [Helianthus annuus]	gi|1228824353|ref|XM_022114991.1|:PREDICTED: Helianthus annuus 3-isopropylmalate dehydrogenase, chloroplastic-like (LOC110865665), mRNA	A0A103YLA8|A0A103YLA8_CYNCS:3-isopropylmalate dehydrogenase;OS=Cynara cardunculus var. scolymus;|GO:0005737,|GO:0003862,GO:0000287,GO:0051287,|GO:0009082,GO:0009098,
TRINITY_DN103340_c0_g3_i5	19.4075	5.24349	10.9452	446.565	795.419	722.581	3.74	1.01	1.93	67.01	157.71	126.2	333.36	-5.79012	1.10531e-10	9.44928e-07	DOWN	OMERI03G32960.2:Oryza meridionalis|MYB_related|MYB_related family protein	[GO:0005840:ribosome][GO:0003735:structural constituent of ribosome][GO:0006412:translation]	[ko03010:Ribosome]	XP_003610623.1:ribosomal protein S14p/S29e [Medicago truncatula] >XP_013462272.1 ribosomal protein S14p/S29e [Medicago truncatula] >XP_013469992.1 ribosomal protein S14p/S29e [Medicago truncatula] >XP_022017052.1 40S ribosomal protein S29 [Helianthus annuus] >AES93581.1 ribosomal protein S14p/S29e [Medicago truncatula] >AFK37968.1 unknown [Medicago truncatula] >AFK46287.1 unknown [Medicago trunca…	gi|1228785731|ref|XM_022172336.1|:PREDICTED: Helianthus annuus 40S ribosomal protein S29-like (LOC110929207), mRNA	G7K0X3|G7K0X3_MEDTR:Ribosomal protein S14p/S29e;OS=Medicago truncatula;|GO:0005840,|GO:0003735,|GO:0006412,
TRINITY_DN101781_c1_g1_i2	0	2.0974	0	225.585	633.791	923.421	0	0.93	0	82.48	313.32	398.78	297.482	-9.69478	5.48008e-10	3.8583e-06	DOWN	FANhyb_rscf00000065.1.g00001.1:Fragaria x ananassa|MYB_related|MYB_related family protein	[GO:0005840:ribosome][GO:0003735:structural constituent of ribosome][GO:0006412:translation]	[ko03010:Ribosome]	KVH92217.1:60S ribosomal protein L4, Cterminal domaincontaining protein [Cynara cardunculus var. scolymus]	gi|1228811472|ref|XM_022182800.1|:PREDICTED: Helianthus annuus 60S ribosomal protein L4 (LOC110941187), mRNA	A0A118JUT1|A0A118JUT1_CYNCS:60S ribosomal protein L4, C-terminal domain-containing protein;OS=Cynara cardunculus var. scolymus;|GO:0005840,|GO:0003735,|GO:0006412,
TRINITY_DN97095_c2_g1_i4	0	0	0	317.66	107.004	463.934	0	0	0	28.36	12.63	48.09	148.1	-10.5231	9.93746e-10	6.06824e-06	DOWN	Lus10043264:Linum usitatissimum|YABBY|YABBY family protein	[GO:0016021:integral component of membrane][GO:0005524:ATP binding][GO:0004674:protein serine/threonine kinase activity][GO:0007165:signal transduction]	-	XP_022035315.1:CBLinteracting serine/threonineprotein kinase 23 isoform X2 [Helianthus annuus] >OTG28920.1 putative NAF domain, Mitogenactivated protein (MAP) kinase, ERK3/4, KA1 domain/Ssp2 [Helianthus annuus]	gi|1228802634|ref|XM_022179623.1|:PREDICTED: Helianthus annuus CBL-interacting serine/threonine-protein kinase 23 (LOC110937225), transcript variant X2, mRNA	A0A103XEU8|A0A103XEU8_CYNCS:Non-specific serine/threonine protein kinase;OS=Cynara cardunculus var. scolymus;|GO:0016021,|GO:0005524,GO:0004674,|GO:0007165,
TRINITY_DN89466_c2_g2_i9	0	0	0	79.415	529.781	382.412	0	0	0	9.88	86.57	55.11	165.268	-10.6817	2.30386e-09	1.23098e-05	DOWN	Lsa014523:Lactuca sativa|Whirly|Whirly family protein	[GO:0003677:DNA binding][GO:0006355:regulation of transcription, DNA-templated]	-	XP_022011838.1:singlestranded DNAbinding protein WHY1, chloroplasticlike [Helianthus annuus] >OTF94980.1 putative ssDNAbinding transcriptional regulator [Helianthus annuus]	gi|1228922726|ref|XM_022156146.1|:PREDICTED: Helianthus annuus single-stranded DNA-binding protein WHY1, chloroplastic-like (LOC110911519), mRNA	A0A0V0HSY5|A0A0V0HSY5_SOLCH:Putative single-stranded DNA-binding protein WHY1, chloroplastic-like;OS=Solanum chacoense;|GO:0003677,|GO:0006355,
TRINITY_DN95031_c0_g2_i1	0	0	0	82.8678	236.456	183.795	0	0	0	91.5	377.88	251.35	83.8531	-9.70304	6.65868e-09	2.71072e-05	DOWN	Do016341.1:Dichanthelium oligosanthes|ERF|ERF family protein	[GO:0002161:aminoacyl-tRNA editing activity]	-	XP_022016570.1:prolyltRNA synthetase associated domaincontaining protein 1 [Helianthus annuus] >OTG34030.1 putative ybaK/aminoacyltRNA synthetaseassociated domaincontaining protein [Helianthus annuus]	gi|1284946209|gb|KY533630.1|:Tagetes patula AT1G44835 mRNA, partial sequence	A0A067GZ60|A0A067GZ60_CITSI:Uncharacterized protein;OS=Citrus sinensis;|GO:0002161,
TRINITY_DN90375_c0_g1_i2	0	0	0	110.49	186.321	112.648	0	0	0	18.52	41.26	22	68.2433	-9.40558	7.36616e-09	2.92899e-05	DOWN	PEQU_16234:Phalaenopsis equestris|G2-like|G2-like family protein	[GO:0004450:isocitrate dehydrogenase (NADP+) activity][GO:0000287:magnesium ion binding][GO:0051287:NAD binding][GO:0006102:isocitrate metabolic process][GO:0006099:tricarboxylic acid cycle]	[ko00020:Citrate cycle (TCA cycle)][ko00480:Glutathione metabolism][ko00720:Carbon fixation pathways in prokaryotes][ko04146:Peroxisome]	XP_021982286.1:isocitrate dehydrogenase [NADP] [Helianthus annuus] >OTG14938.1 putative isocitrate/isopropylmalate dehydrogenase family protein [Helianthus annuus]	gi|1228850974|ref|XM_022126594.1|:PREDICTED: Helianthus annuus isocitrate dehydrogenase [NADP] (LOC110878314), mRNA	A0A0L9VPE3|A0A0L9VPE3_PHAAN:Isocitrate dehydrogenase [NADP];OS=Phaseolus angularis;|GO:0004450,GO:0000287,GO:0051287,|GO:0006102,GO:0006099,
TRINITY_DN87486_c3_g2_i2	0	0	0	6118.4	350.194	23.7155	0	0	0	3630.96	289.64	17.46	1082.05	-13.3921	1.1493e-08	4.27196e-05	DOWN	Bradi3g42627.3.p:Brachypodium distachyon|ERF|ERF family protein	[GO:0009535:chloroplast thylakoid membrane][GO:0016021:integral component of membrane][GO:0009522:photosystem I][GO:0009523:photosystem II][GO:0016168:chlorophyll binding][GO:0046872:metal ion binding][GO:0009765:photosynthesis, light harvesting][GO:0018298:protein-chromophore linkage]	[ko00196:Photosynthesis - antenna proteins]	XP_021978327.1:chlorophyll ab binding protein 3, chloroplasticlike [Helianthus annuus] >OTG19455.1 putative lightharvesting chlorophyll Bbinding protein 3 [Helianthus annuus]	gi|1228841859|ref|XM_022122635.1|:PREDICTED: Helianthus annuus chlorophyll a-b binding protein 3, chloroplastic-like (LOC110873654), mRNA	A0A103XYH5|A0A103XYH5_CYNCS:Chlorophyll a-b binding protein, chloroplastic;OS=Cynara cardunculus var. scolymus;|GO:0009535,GO:0016021,GO:0009522,GO:0009523,|GO:0016168,GO:0046872,|GO:0009765,GO:0018298,
TRINITY_DN95609_c1_g3_i8	0	0	0	71.3584	169.859	140.069	0	0	0	11.68	36.59	26.54	63.5478	-9.30313	1.98668e-08	6.70523e-05	DOWN	Vradi06g03240.1:Vigna radiata|EIL|EIL family protein	[GO:0030117:membrane coat][GO:0008565:obsolete protein transporter activity][GO:0006886:intracellular protein transport][GO:0016192:vesicle-mediated transport]	[ko04142:Lysosome]	XP_022001839.1:AP1 complex subunit sigma2like isoform X2 [Helianthus annuus] >OTG02306.1 putative AP1 complex subunit sigma1 [Helianthus annuus]	gi|1228898294|ref|XM_022146147.1|:PREDICTED: Helianthus annuus AP-1 complex subunit sigma-2-like (LOC110899265), transcript variant X2, mRNA	A0A022RCH5|A0A022RCH5_ERYGU:Uncharacterized protein;OS=Erythranthe guttata;|GO:0030117,|GO:0008565,|GO:0006886,GO:0016192,
TRINITY_DN105914_c2_g7_i3	0	0	0	89.7734	93.5347	131.176	0	0	0	26.01	36.19	44.57	52.4141	-9.02486	2.49043e-08	7.88544e-05	DOWN	CCG025416.1:Populus euphratica|G2-like|G2-like family protein	[GO:0050660:flavin adenine dinucleotide binding][GO:0016614:oxidoreductase activity, acting on CH-OH group of donors][GO:0010430:fatty acid omega-oxidation]	-	XP_021969094.1:protein HOTHEADlike [Helianthus annuus] >OTG21857.1 putative glucosemethanolcholine (GMC) oxidoreductase family protein [Helianthus annuus]	gi|1366048819|ref|XM_024318057.1|:PREDICTED: Rosa chinensis protein HOTHEAD (LOC112179593), mRNA	A0A103XRB3|A0A103XRB3_CYNCS:Glucose-methanol-choline oxidoreductase;OS=Cynara cardunculus var. scolymus;|GO:0050660,GO:0016614,|GO:0010430,
TRINITY_DN105924_c3_g9_i3	0	0	0	147.32	73.3312	105.237	0	0	0	30.33	20.12	25.37	54.3148	-9.07528	3.20218e-08	9.60543e-05	DOWN	Zpz_sc00083.1.g00290.1.am.mk:Zoysia pacifica|Dof|Dof family protein	[GO:0051213:dioxygenase activity]	-	XP_022002632.1:1aminocyclopropane1carboxylate oxidase homolog 1like [Helianthus annuus] >OTG03266.1 putative oxoglutarate/irondependent dioxygenase [Helianthus annuus]	gi|1228900459|ref|XM_022146940.1|:PREDICTED: Helianthus annuus 1-aminocyclopropane-1-carboxylate oxidase homolog 1-like (LOC110900033), mRNA	A0A124SFC0|A0A124SFC0_CYNCS:Non-heme dioxygenase N-terminal domain-containing protein;OS=Cynara cardunculus var. scolymus;|GO:0051213,
TRINITY_DN87150_c1_g3_i1	0	0	0	105.887	46.3932	325.347	0	0	0	15.87	9.21	56.86	79.6044	-9.62775	1.24571e-07	0.000276613	DOWN	Itr_sc000748.1_g00024.1:Ipomoea trifida|MYB_related|MYB_related family protein	[GO:0005524:ATP binding][GO:0004672:protein kinase activity][GO:0048544:recognition of pollen]	-	XP_021994391.1:Gtype lectin Sreceptorlike serine/threonineprotein kinase RKS1 [Helianthus annuus] >OTG08903.1 putative EGFlike domaincontaining protein [Helianthus annuus]	gi|1228879556|ref|XM_022138699.1|:PREDICTED: Helianthus annuus G-type lectin S-receptor-like serine/threonine-protein kinase RKS1 (LOC110891037), mRNA	A0A103XU24|A0A103XU24_CYNCS:Apple-like protein;OS=Cynara cardunculus var. scolymus;|GO:0005524,GO:0004672,|GO:0048544,
TRINITY_DN90070_c1_g1_i1	0	0	0	47.1886	77.8209	97.0852	0	0	0	6.97	15.36	16.84	37.0158	-8.52372	2.75226e-07	0.000520995	DOWN	Achn360501:Actinidia chinensis|FAR1|FAR1 family protein	-	-	XP_022030143.1:uncharacterized protein LOC110931059 isoform X1 [Helianthus annuus] >OTG33067.1 putative NTF2like domaincontaining protein [Helianthus annuus]	gi|1389796219|ref|XM_025140630.1|:PREDICTED: Cynara cardunculus var. scolymus uncharacterized LOC112529367 (LOC112529367), transcript variant X2, mRNA	B9GQC4|B9GQC4_POPTR:Uncharacterized protein;OS=Populus trichocarpa;
TRINITY_DN99945_c0_g2_i5	0	0	0	43.7358	88.2968	65.2175	0	0	0	9.17	24.61	15.9	32.875	-8.35258	4.98503e-07	0.000781964	DOWN	Pp3c19_2450V3.1.p:Physcomitrella patens|CO-like|CO-like family protein	-	-	KVI01426.1:CCT domaincontaining protein [Cynara cardunculus var. scolymus]	gi|1228848766|ref|XM_022125728.1|:PREDICTED: Helianthus annuus protein CHLOROPLAST IMPORT APPARATUS 2-like (LOC110877571), mRNA	A0A124SEX5|A0A124SEX5_CYNCS:CCT domain-containing protein;OS=Cynara cardunculus var. scolymus;
TRINITY_DN90957_c2_g3_i13	1.14162	0	0	79.415	71.0864	103.755	1.01	0	0	31.25	38.23	48.4	42.5664	-7.75627	5.82814e-07	0.000905905	DOWN	Achn109391:Actinidia chinensis|WRKY|WRKY family protein	[GO:0005524:ATP binding]	[ko04144:Endocytosis][ko04217:Necroptosis]	XP_019246608.1:PREDICTED: protein SUPPRESSOR OF K(+) TRANSPORT GROWTH DEFECT 1like isoform X2 [Nicotiana attenuata]	gi|1389758437|ref|XR_003069918.1|:PREDICTED: Cynara cardunculus var. scolymus protein SUPPRESSOR OF K(+) TRANSPORT GROWTH DEFECT 1 (LOC112519457), transcript variant X2, misc_RNA	A0A0V0IN33|A0A0V0IN33_SOLCH:Putative ovule protein;OS=Solanum chacoense;|GO:0005524,
TRINITY_DN87601_c1_g8_i1	0	0	0	39.132	101.766	62.2531	0	0	0	13.27	46.47	24.85	33.8585	-8.39525	6.73718e-07	0.00100167	DOWN	Aco009603.1:Ananas comosus|bHLH|bHLH family protein	[GO:0005634:nucleus][GO:0006334:nucleosome assembly]	-	XP_021983899.1:NAP1related protein 1like [Helianthus annuus] >OTG16377.1 putative NAP1related protein 1 [Helianthus annuus]	gi|1570396111|ref|XM_028049157.1|:PREDICTED: Vigna unguiculata NAP1-related protein 2-like (LOC114164468), transcript variant X2, mRNA	A0A118JZ34|A0A118JZ34_CYNCS:Nucleosome assembly protein (NAP);OS=Cynara cardunculus var. scolymus;|GO:0005634,|GO:0006334,
TRINITY_DN102289_c0_g2_i1	0	1.0487	0	130.056	83.8071	54.842	0	0.25	0	25.68	22.03	12.7	44.959	-7.8346	8.31591e-07	0.00117509	DOWN	Achn116231:Actinidia chinensis|ARF|ARF family protein	[GO:0005524:ATP binding][GO:0019538:protein metabolic process]	-	XP_021973611.1:chaperone protein ClpB4, mitochondrial [Helianthus annuus] >OTG20990.1 putative casein lytic proteinase B4 [Helianthus annuus]	gi|1228831124|ref|XM_022117919.1|:PREDICTED: Helianthus annuus chaperone protein ClpB4, mitochondrial (LOC110868683), mRNA	A0A103XQM9|A0A103XQM9_CYNCS:AAA+ ATPase domain-containing protein;OS=Cynara cardunculus var. scolymus;|GO:0005524,|GO:0019538,
TRINITY_DN106884_c0_g5_i6	0	0	0	18.4151	137.683	159.338	0	0	0	2.16	20.98	21.39	52.5727	-9.02994	1.12665e-06	0.00154107	DOWN	XP_009122937.1:Brassica rapa|MYB_related|MYB_related family protein	[GO:0005524:ATP binding][GO:0003777:microtubule motor activity][GO:0007018:microtubule-based movement]	-	OTG02529.1:putative Ploop containing nucleoside triphosphate hydrolases superfamily protein [Helianthus annuus]	gi|1228898819|ref|XM_022146310.1|:PREDICTED: Helianthus annuus kinesin-like protein KIN-7O (LOC110899424), mRNA	A0A103XJC6|A0A103XJC6_CYNCS:Kinesin, motor domain-containing protein;OS=Cynara cardunculus var. scolymus;|GO:0005524,GO:0003777,|GO:0007018,
TRINITY_DN92383_c3_g1_i4	0	0	0	138.113	70.3381	14.8222	0	0	0	43.35	29.64	5.67	37.2122	-8.52888	4.84041e-06	0.00504692	DOWN	Lsa016716:Lactuca sativa|GATA|GATA family protein	[GO:0043565:sequence-specific DNA binding][GO:0003700:DNA-binding transcription factor activity][GO:0008270:zinc ion binding]	-	XP_022025620.1:GATA transcription factor 9like [Helianthus annuus] >OTG35187.1 putative zinc finger, NHR/GATAtype [Helianthus annuus]	gi|1228780955|ref|XM_022169928.1|:PREDICTED: Helianthus annuus GATA transcription factor 9-like (LOC110926171), mRNA	A0A124SBG9|A0A124SBG9_CYNCS:Zinc finger, GATA-type;OS=Cynara cardunculus var. scolymus;|GO:0043565,GO:0003700,GO:0008270,
TRINITY_DN89603_c2_g5_i1	0	0	0	18.4151	84.5554	40.761	0	0	0	1.92	11.6	4.94	23.9552	-7.89682	1.00023e-05	0.00881547	DOWN	EMT03129:Aegilops tauschii|bHLH|bHLH family protein	[GO:0009507:chloroplast][GO:0005739:mitochondrion][GO:0003994:aconitate hydratase activity][GO:0005507:copper ion binding][GO:0006101:citrate metabolic process][GO:0006102:isocitrate metabolic process][GO:0006979:response to oxidative stress]	[ko00020:Citrate cycle (TCA cycle)][ko00630:Glyoxylate and dicarboxylate metabolism][ko00720:Carbon fixation pathways in prokaryotes]	KGN48958.1:Aconitase [Cucumis sativus]	-	A0A0E0PWS7|A0A0E0PWS7_ORYRU:Uncharacterized protein;OS=Oryza rufipogon;|GO:0009507,GO:0005739,|GO:0003994,GO:0005507,|GO:0006101,GO:0006102,GO:0006979,
TRINITY_DN102630_c1_g3_i1	0	0	0	20.7169	53.876	27.421	0	0	0	3.36	11.6	5.2	17.0023	-7.40216	2.16087e-05	0.0164207	DOWN	Lsa016018:Lactuca sativa|MYB_related|MYB_related family protein	[GO:0003677:DNA binding]	-	KVI03503.1:Homeodomainlike protein [Cynara cardunculus var. scolymus]	gi|1340424371|ref|XM_023904797.1|:PREDICTED: Lactuca sativa cylicin-1-like (LOC111908996), mRNA	A0A103Y6M7|A0A103Y6M7_CYNCS:Homeodomain-like protein;OS=Cynara cardunculus var. scolymus;|GO:0003677,
TRINITY_DN96642_c0_g1_i4	0	3.1461	7.66161	156.528	101.766	117.095	0	0.32	0.67	12.21	10.45	10.61	64.3661	-5.11328	2.21032e-05	0.0165755	DOWN	RrC264_p4:Raphanus raphanistrum|NF-YC|NF-YC family protein	[GO:0005524:ATP binding][GO:0004672:protein kinase activity]	-	XP_021997311.1:serine/threonineprotein kinase 25 isoform X2 [Helianthus annuus]	gi|1389777674|ref|XM_025133965.1|:PREDICTED: Cynara cardunculus var. scolymus serine/threonine-protein kinase 24 (LOC112524230), transcript variant X1, mRNA	A0A103YAD4|A0A103YAD4_CYNCS:Protein kinase, ATP binding site-containing protein;OS=Cynara cardunculus var. scolymus;|GO:0005524,GO:0004672,
TRINITY_DN102114_c0_g2_i3	2.28324	4.19479	0	359.094	8.23105	417.244	0.2	0.34	0	21.97	0.72	29.55	131.841	-6.91585	2.3927e-05	0.0173228	DOWN	Bv5_101120_supk.t1:Beta vulgaris|ERF|ERF family protein	[GO:0016021:integral component of membrane]	-	XP_022018645.1:monosaccharidesensing protein 2 [Helianthus annuus] >XP_022018646.1 monosaccharidesensing protein 2 [Helianthus annuus] >OTF91819.1 putative tonoplast monosaccharide transporter2 [Helianthus annuus]	gi|1228938857|ref|XM_022162954.1|:PREDICTED: Helianthus annuus monosaccharide-sensing protein 2 (LOC110918677), transcript variant X2, mRNA	A0A103XSG7|A0A103XSG7_CYNCS:General substrate transporter;OS=Cynara cardunculus var. scolymus;|GO:0016021,|GO:0022891,
TRINITY_DN94744_c3_g1_i4	0	0	0	28.7735	29.9311	26.6799	0	0	0	4.69	6.5	5.01	14.2308	-7.14354	2.39363e-05	0.0173228	DOWN	Achn138351:Actinidia chinensis|Nin-like|Nin-like family protein	[GO:0016021:integral component of membrane][GO:0008270:zinc ion binding]	-	XP_022011773.1:uncharacterized protein LOC110911460 [Helianthus annuus] >OTF94918.1 putative RING/FYVE/PHD zinc finger superfamily protein [Helianthus annuus]	gi|1228922575|ref|XM_022156081.1|:PREDICTED: Helianthus annuus uncharacterized LOC110911460 (LOC110911460), mRNA	A0A103YAB0|A0A103YAB0_CYNCS:Uncharacterized protein;OS=Cynara cardunculus var. scolymus;|GO:0016021,|GO:0008270,
TRINITY_DN91891_c0_g2_i5	0	0	0	23.0188	32.9242	27.421	0	0	0	4.47	8.51	6.23	13.894	-7.11015	2.96595e-05	0.0204483	DOWN	Aan014676:Artemisia annua|bHLH|bHLH family protein	-	-	XP_021980814.1:transcription factor bHLH144like [Helianthus annuus]	gi|1228770577|ref|XM_022125122.1|:PREDICTED: Helianthus annuus transcription factor bHLH144-like (LOC110876962), mRNA	F6HMI1|F6HMI1_VITVI:Putative uncharacterized protein;OS=Vitis vinifera;GN=VIT_10s0003g02950 {ECO:0000313|EMBL:CCB55770.1};
TRINITY_DN101657_c0_g1_i3	0	0	0	17.2641	58.3657	25.9388	0	0	0	1.57	7.05	2.76	16.9281	-7.39616	3.21424e-05	0.0217222	DOWN	KN538864.1_FGP012:Oryza longistaminata|bZIP|bZIP family protein	[GO:0016021:integral component of membrane][GO:0008146:sulfotransferase activity]	-	XP_022011380.1:uncharacterized protein LOC110911110 isoform X1 [Helianthus annuus] >OTF94585.1 putative Ploop containing nucleoside triphosphate hydrolase [Helianthus annuus]	gi|1228921709|ref|XM_022155688.1|:PREDICTED: Helianthus annuus uncharacterized LOC110911110 (LOC110911110), transcript variant X1, mRNA	A0A124SFA6|A0A124SFA6_CYNCS:Sulfotransferase;OS=Cynara cardunculus var. scolymus;|GO:0016021,|GO:0008146,
TRINITY_DN107780_c3_g1_i11	0	0	0	8.05659	60.6105	57.8065	0	0	0	0.53	4.7	3.94	21.0789	-7.71279	4.16849e-05	0.0267645	DOWN	SMil_00011498-RA_Salv:Salvia miltiorrhiza|bHLH|bHLH family protein	[GO:0016021:integral component of membrane][GO:0005524:ATP binding][GO:0004674:protein serine/threonine kinase activity][GO:0048544:recognition of pollen]	-	XP_021988138.1:Gtype lectin Sreceptorlike serine/threonineprotein kinase At4g03230 [Helianthus annuus] >OTG10700.1 putative Gtype lectin Sreceptorlike serine/threonineprotein kinase [Helianthus annuus]	gi|1228864526|ref|XM_022132446.1|:PREDICTED: Helianthus annuus G-type lectin S-receptor-like serine/threonine-protein kinase At4g03230 (LOC110884733), mRNA	M5X9Q1|M5X9Q1_PRUPE:Serine/threonine-protein kinase;OS=Prunus persica;|GO:0016021,|GO:0005524,GO:0004674,|GO:0048544,
TRINITY_DN101800_c5_g1_i6	0	0	0	5.75471	43.4001	137.105	0	0	0	0.97	8.34	23.11	31.0433	-8.27036	4.1865e-05	0.0267645	DOWN	TRIUR3_17264-P1:Triticum urartu|GRAS|GRAS family protein	[GO:0016758:transferase activity, transferring hexosyl groups][GO:0008152:metabolic process]	-	XP_021973845.1:UDPglycosyltransferase 76G1like [Helianthus annuus]	gi|1228831726|ref|XM_022118153.1|:PREDICTED: Helianthus annuus UDP-glycosyltransferase 76G1-like (LOC110868888), mRNA	A0A103YIR5|A0A103YIR5_CYNCS:UDP-glucuronosyl/UDP-glucosyltransferase;OS=Cynara cardunculus var. scolymus;|GO:0016758,|GO:0008152,
TRINITY_DN73183_c0_g2_i1	0	0	1.09452	50.6414	12.7207	122.283	0	0	1.68	65.56	24.3	199.28	31.1233	-7.3028	4.19517e-05	0.0267645	DOWN	MDP0000191614:Malus domestica|NAC|NAC family protein	-	-	XP_022021293.1:shortchain dehydrogenase/reductase 2blike [Helianthus annuus] >XP_022021294.1 shortchain dehydrogenase/reductase 2blike [Helianthus annuus] >OTF85183.1 putative glucose/ribitol dehydrogenase [Helianthus annuus]	gi|1026104603|ref|XR_001668829.1|:PREDICTED: Capsicum annuum short-chain dehydrogenase/reductase 2b-like (LOC107850985), transcript variant X6, misc_RNA	A0A103XR74|A0A103XR74_CYNCS:Glucose/ribitol dehydrogenase;OS=Cynara cardunculus var. scolymus;
TRINITY_DN108134_c2_g4_i6	0	0	0	55.2452	8.97933	53.3598	0	0	0	17.81	3.92	20.18	19.5974	-7.60393	4.25214e-05	0.0270272	DOWN	GSMUA_Achr1P26400_001:Musa acuminata|bZIP|bZIP family protein	-	-	XP_021970659.1:larelated protein 1A isoform X1 [Helianthus annuus] >OTG23277.1 putative winged helixturnhelix DNAbinding domaincontaining protein [Helianthus annuus]	gi|1228824304|ref|XM_022114968.1|:PREDICTED: Helianthus annuus la-related protein 1A (LOC110865640), transcript variant X2, mRNA	A0A103YFD2|A0A103YFD2_CYNCS:Uncharacterized protein;OS=Cynara cardunculus var. scolymus;
TRINITY_DN108167_c4_g7_i1	0	0	0	20.7169	28.4345	28.1621	0	0	0	15.41	29.86	25.5	12.8856	-7.00168	4.29149e-05	0.027076	DOWN	mrna16678.1-v1.0-hybrid:Fragaria vesca|WRKY|WRKY family protein	[GO:0043531:ADP binding][GO:0006952:defense response][GO:0007165:signal transduction]	-	OTG27048.1:putative toll/interleukin1 receptor (TIR) domaincontaining protein [Helianthus annuus]	gi|1228798073|ref|XM_022177881.1|:PREDICTED: Helianthus annuus TMV resistance protein N-like (LOC110935505), mRNA	M1BGG4|M1BGG4_SOLTU:Uncharacterized protein;OS=Solanum tuberosum;|GO:0043531,|GO:0006952,GO:0007165,
TRINITY_DN93389_c3_g3_i2	0	0	0	4.60377	139.928	48.172	0	0	0	2.19	82.17	24.95	32.1173	-8.31931	4.76774e-05	0.0288334	DOWN	MDP0000242456:Malus domestica|B3|B3 family protein	[GO:0016021:integral component of membrane][GO:0015297:antiporter activity]	-	XP_021976466.1:protein DETOXIFICATION 12like [Helianthus annuus] >OTG17516.1 putative MATE efflux family protein [Helianthus annuus]	gi|1228837326|ref|XM_022120774.1|:PREDICTED: Helianthus annuus protein DETOXIFICATION 12-like (LOC110872013), mRNA	A0A103YA98|A0A103YA98_CYNCS:Protein DETOXIFICATION;OS=Cynara cardunculus var. scolymus;|GO:0016021,|GO:0015297,GO:0015238,
TRINITY_DN65815_c0_g1_i1	0	0	0	29.9245	11.2242	65.2175	0	0	0	16.8	8.73	44.5	17.7277	-7.46124	5.20944e-05	0.0305038	DOWN	FANhyb_rscf00000373.1.g00002.1:Fragaria x ananassa|C3H|C3H family protein	[GO:0016021:integral component of membrane][GO:0005524:ATP binding][GO:0004674:protein serine/threonine kinase activity][GO:0048544:recognition of pollen]	-	XP_021989443.1:Gtype lectin Sreceptorlike serine/threonineprotein kinase RKS1 [Helianthus annuus] >OTG12133.1 putative EGFlike domaincontaining protein [Helianthus annuus]	gi|1228868029|ref|XM_022133751.1|:PREDICTED: Helianthus annuus G-type lectin S-receptor-like serine/threonine-protein kinase RKS1 (LOC110886000), mRNA	A0A0S3QZQ6|A0A0S3QZQ6_PHAAN:Serine/threonine-protein kinase;OS=Vigna angularis var. angularis.;|GO:0016021,|GO:0005524,GO:0004674,|GO:0048544,
TRINITY_DN92871_c0_g1_i1	12.5578	14.6818	4.37807	126.604	97.2761	167.491	1.42	1.55	0.45	10.99	11.02	16.76	70.498	-3.62916	5.43843e-05	0.0314532	DOWN	Aqcoe2G051500.1.p:Aquilegia coerulea|WRKY|WRKY family protein	-	-	XP_021982473.1:uncharacterized protein LOC110878476 [Helianthus annuus] >OTG15099.1 putative armadillotype fold protein [Helianthus annuus]	gi|1228851446|ref|XM_022126781.1|:PREDICTED: Helianthus annuus uncharacterized LOC110878476 (LOC110878476), mRNA	A0A118JUZ8|A0A118JUZ8_CYNCS:Armadillo;OS=Cynara cardunculus var. scolymus;
TRINITY_DN100333_c2_g3_i1	0	0	1.09452	49.4905	32.9242	22.2333	0	0	1.89	71.4	70.72	40.68	17.6237	-6.47275	6.82261e-05	0.0369976	DOWN	Aan021454:Artemisia annua|ARF|ARF family protein	[GO:0005634:nucleus][GO:0003677:DNA binding][GO:0009734:auxin-activated signaling pathway][GO:0006355:regulation of transcription, DNA-templated][GO:0006351:transcription, DNA-templated]	[ko04075:Plant hormone signal transduction]	KVH95319.1:Aux/IAAARFdimerization [Cynara cardunculus var. scolymus]	gi|1389789313|ref|XM_025137709.1|:PREDICTED: Cynara cardunculus var. scolymus auxin response factor 18-like (LOC112527226), mRNA	A0A118JWB3|A0A118JWB3_CYNCS:Auxin response factor;OS=Cynara cardunculus var. scolymus;|GO:0005634,|GO:0003677,|GO:0009734,GO:0006355,GO:0006351,
TRINITY_DN90367_c4_g1_i1	0	0	0	13.8113	32.1759	31.1266	0	0	0	0.97	2.98	2.55	12.8523	-6.99943	6.97884e-05	0.0374057	DOWN	Itr_sc000159.1_g00052.1:Ipomoea trifida|LBD|LBD family protein	[GO:0003676:nucleic acid binding][GO:0015074:DNA integration]	-	XP_021747926.1:uncharacterized protein LOC110713790 [Chenopodium quinoa]	-	A0A0A9AQB4|A0A0A9AQB4_ARUDO:Uncharacterized protein;OS=Arundo donax;|GO:0003676,|GO:0015074,
TRINITY_DN107613_c0_g1_i2	0	0	0	26.4717	48.638	11.8577	0	0	0	9.49	23.88	5.35	14.4946	-7.17048	7.46124e-05	0.038783	DOWN	Sopen10g030300.1:Solanum pennellii|bHLH|bHLH family protein	[GO:0005739:mitochondrion][GO:0072684:mitochondrial tRNA 3'-trailer cleavage, endonucleolytic]	[ko03013:RNA transport]	XP_021984445.1:tRNase Z TRZ3, mitochondriallike [Helianthus annuus] >OTG16857.1 putative tRNAse Z4 [Helianthus annuus]	gi|1228933026|ref|XM_022160761.1|:PREDICTED: Helianthus annuus tRNAse Z TRZ4, mitochondrial (LOC110916010), mRNA	B9GGK5|B9GGK5_POPTR:Metallo-beta-lactamase family protein;OS=Populus trichocarpa;|GO:0005739,|GO:0072684,
TRINITY_DN107840_c1_g6_i5	0	0	0	51.7924	52.3794	6.66998	0	0	0	7.49	9.95	1.13	18.4736	-7.51872	7.63596e-05	0.0393252	DOWN	MDP0000319656:Malus domestica|MYB|MYB family protein	[GO:0016021:integral component of membrane]	-	OTG10917.1:putative sugar transporter [Helianthus annuus]	gi|1228865142|ref|XM_022132639.1|:PREDICTED: Helianthus annuus GDP-mannose transporter GONST1 (LOC110884943), mRNA	B9HER7|B9HER7_POPTR:Uncharacterized protein;OS=Populus trichocarpa;|GO:0016021,
TRINITY_DN104508_c1_g3_i5	1.14162	0	1.09452	26.4717	25.4414	96.3441	0.35	0	0.28	6.28	8.08	26.85	25.0822	-6.07215	7.78081e-05	0.0398845	DOWN	Aan018999:Artemisia annua|WRKY|WRKY family protein	[GO:0043565:sequence-specific DNA binding][GO:0003700:DNA-binding transcription factor activity]	-	XP_021987784.1:probable WRKY transcription factor 70 [Helianthus annuus] >OTG10297.1 putative WRKY domaincontaining protein [Helianthus annuus]	gi|1228863536|ref|XM_022132092.1|:PREDICTED: Helianthus annuus probable WRKY transcription factor 70 (LOC110884382), mRNA	A0A088BK78|A0A088BK78_CHRMO:WRKY11;OS=Chrysanthemum morifolium;|GO:0043565,GO:0003700,
TRINITY_DN97776_c2_g2_i3	0	0	1.09452	28.7735	18.7069	74.1108	0	0	0.61	14.31	12.81	44.1	20.4476	-6.69316	7.95278e-05	0.0403595	DOWN	Csa09g092790.1:Camelina sativa|BES1|BES1 family protein	-	-	KVI03679.1:PCEsterase [Cynara cardunculus var. scolymus]	gi|1228768344|ref|XM_022117485.1|:PREDICTED: Helianthus annuus protein PMR5-like (LOC110868351), mRNA	A0A103Y706|A0A103Y706_CYNCS:PC-Esterase;OS=Cynara cardunculus var. scolymus;
TRINITY_DN103621_c3_g4_i5	0	0	0	12.6604	58.3657	18.5277	0	0	0	0.88	5.35	1.5	14.9256	-7.21487	9.66555e-05	0.0464214	DOWN	XP_008245529.1:Prunus mume|E2F/DP|E2F/DP family protein	[GO:0016021:integral component of membrane][GO:0005524:ATP binding][GO:0042626:ATPase activity, coupled to transmembrane movement of substances][GO:0003964:RNA-directed DNA polymerase activity]	-	OTG01412.1:putative RNAdirected DNA polymerase, eukaryota [Helianthus annuus]	-	A0A0B2R0Q2|A0A0B2R0Q2_GLYSO:LINE-1 reverse transcriptase like;OS=Glycine soja;|GO:0016021,|GO:0005524,GO:0042626,GO:0003964,
TRINITY_DN97424_c12_g1_i3	0	0	0	0	868.75	120.801	0	0	0	0	137.11	16.81	164.925	-10.6784	9.69262e-05	0.0464214	DOWN	Itr_sc001764.1_g00003.1:Ipomoea trifida|MYB_related|MYB_related family protein	-	-	XP_021986041.1:uncharacterized protein LOC110882289 [Helianthus annuus]	-	A0A151S464|A0A151S464_CAJCA:Retrovirus-related Pol polyprotein from transposon TNT 1-94;OS=Cajanus cajan;
TRINITY_DN83308_c0_g1_i1	364.176	676.41	481.587	13.8113	11.2242	11.1166	90.9	156.83	101.91	2.9	2.92	2.63	259.721	5.40096	2.88231e-12	4.10681e-08	UP	mrna23819.1-v1.0-hybrid:Fragaria vesca|bHLH|bHLH family protein	[GO:0004516:nicotinate phosphoribosyltransferase activity][GO:0004514:nicotinate-nucleotide diphosphorylase (carboxylating) activity][GO:0009435:NAD biosynthetic process][GO:0019358:nicotinate nucleotide salvage]	[ko00760:Nicotinate and nicotinamide metabolism]	XP_021998900.1:nicotinate phosphoribosyltransferase 2like [Helianthus annuus] >OTG06128.1 putative nicotinate phosphoribosyltransferase 2 [Helianthus annuus]	gi|1228890270|ref|XM_022143208.1|:PREDICTED: Helianthus annuus nicotinate phosphoribosyltransferase 2-like (LOC110895845), mRNA	A0A166AYX8|A0A166AYX8_DAUCA:Uncharacterized protein;OS=Daucus carota subsp. sativus.;|GO:0004516,GO:0004514,|GO:0009435,GO:0019358,
TRINITY_DN92448_c1_g2_i1	301.387	220.227	191.54	0	0	0	55.68	37.9	30.04	0	0	0	118.859	10.5517	4.83626e-11	4.59391e-07	UP	Do022005.1:Dichanthelium oligosanthes|bZIP|bZIP family protein	[GO:0016021:integral component of membrane]	-	XP_021982140.1:uncharacterized protein LOC110878178 [Helianthus annuus] >OTG14770.1 hypothetical protein HannXRQ_Chr09g0253111 [Helianthus annuus]	gi|1228850558|ref|XM_022126448.1|:PREDICTED: Helianthus annuus uncharacterized LOC110878178 (LOC110878178), mRNA	A0A118K475|A0A118K475_CYNCS:Uncharacterized protein;OS=Cynara cardunculus var. scolymus;|GO:0016021,
TRINITY_DN90907_c3_g4_i3	431.532	252.736	414.822	0	0	1.48222	305.93	166.52	250.17	0	0	0.96	183.429	9.39339	1.39109e-10	1.13261e-06	UP	mrna12617.1-v1.0-hybrid:Fragaria vesca|B3|B3 family protein	[GO:0016021:integral component of membrane][GO:0005506:iron ion binding]	-	XP_022034311.1:uncharacterized protein LOC110936276 [Helianthus annuus] >OTG27907.1 putative rubredoxin family protein [Helianthus annuus]	-	A0A165XDY7|A0A165XDY7_DAUCA:Uncharacterized protein;OS=Daucus carota subsp. sativus.;|GO:0016021,|GO:0005506,
TRINITY_DN90923_c4_g1_i5	668.988	472.963	121.491	0	0	0.741108	69.93	46	10.79	0	0	0.07	210.697	10.415	5.00386e-10	3.8583e-06	UP	PK03054.1:Cannabis sativa|HD-ZIP|HD-ZIP family protein	-	-	XP_022030364.1:uncharacterized protein LOC110931271 [Helianthus annuus]	-	Q53K02|Q53K02_ORYSJ:Retrotransposon protein, putative, unclassified;OS=Oryza sativa subsp. japonica;GN=LOC_Os11g47010 {ECO:0000313|EMBL:AAX95017.1};
TRINITY_DN80068_c1_g1_i1	82.1965	131.087	114.924	0	0	0	20.44	30.28	24.28	0	0	0	54.7013	9.4322	6.08473e-09	2.60092e-05	UP	Aan016747:Artemisia annua|ERF|ERF family protein	[GO:0046872:metal ion binding][GO:0016702:oxidoreductase activity, acting on single donors with incorporation of molecular oxygen, incorporation of two atoms of oxygen][GO:0006633:fatty acid biosynthetic process][GO:0031408:oxylipin biosynthetic process]	[ko00591:Linoleic acid metabolism][ko00592:alpha-Linolenic acid metabolism]	XP_021984540.1:linoleate 13Slipoxygenase 31, chloroplastic [Helianthus annuus] >OTG16940.1 putative linoleate 13Slipoxygenase 31 protein [Helianthus annuus]	gi|1389815606|ref|XM_025116787.1|:PREDICTED: Cynara cardunculus var. scolymus linoleate 13S-lipoxygenase 3-1, chloroplastic-like (LOC112511247), transcript variant X2, mRNA	R9WTS6|R9WTS6_TANCI:Lipoxygenase;OS=Tanacetum cinerariifolium;|GO:0046872,GO:0016702,|GO:0006633,GO:0031408,
TRINITY_DN108504_c10_g2_i5	114.162	141.574	201.391	1.15094	2.24483	0	30.38	34.84	45.29	0.42	0.62	0	76.7538	7.07686	1.29026e-08	4.68353e-05	UP	CCG018340.1:Populus euphratica|B3|B3 family protein	[GO:0005524:ATP binding][GO:0004674:protein serine/threonine kinase activity]	[ko04064:NF-kappa B signaling pathway]	XP_022017097.1:calmodulinbinding receptorlike cytoplasmic kinase 2 isoform X1 [Helianthus annuus] >OTF92477.1 putative calmodulinbinding receptorlike cytoplasmic kinase 2 [Helianthus annuus]	gi|1228934685|ref|XM_022161406.1|:PREDICTED: Helianthus annuus calmodulin-binding receptor-like cytoplasmic kinase 2 (LOC110916719), transcript variant X2, mRNA	A5AIK5|A5AIK5_VITVI:Putative uncharacterized protein;OS=Vitis vinifera;|GO:0005524,GO:0004674,
TRINITY_DN99601_c6_g7_i7	79.9133	84.9446	125.869	0	0	0	7.92	7.75	10.47	0	0	0	48.4545	9.25717	1.31483e-08	4.68353e-05	UP	Itr_sc001764.1_g00003.1:Ipomoea trifida|MYB_related|MYB_related family protein	[GO:0016301:kinase activity]	-	XP_021986041.1:uncharacterized protein LOC110882289 [Helianthus annuus]	-	A0A061FIN8|A0A061FIN8_THECC:Cysteine-rich RLK (RECEPTOR-like protein kinase) 8, putative;OS=Theobroma cacao;|GO:0016301,
TRINITY_DN93242_c0_g2_i7	172.384	46.1427	195.918	0	0	0	30.63	7.73	29.5	0	0	0	69.0742	9.76854	2.00004e-08	6.70523e-05	UP	Gh_A05G1133:Gossypium hirsutum|MYB_related|MYB_related family protein	[GO:0004379:glycylpeptide N-tetradecanoyltransferase activity][GO:0006499:N-terminal protein myristoylation]	-	KVI05917.1:hypothetical protein Ccrd_015783, partial [Cynara cardunculus var. scolymus]	-	A0A103YB92|A0A103YB92_CYNCS:Glycylpeptide N-tetradecanoyltransferase;OS=Cynara cardunculus var. scolymus;|GO:0004379,|GO:0006499,
TRINITY_DN106757_c5_g11_i1	81.0549	68.1654	68.9545	0	0	0	11.36	8.89	8.21	0	0	0	36.3625	8.84291	5.11238e-08	0.00013658	UP	Rsa1.0_01894.1_g00003.1:Raphanus sativus|WRKY|WRKY family protein	[GO:0003676:nucleic acid binding][GO:0015074:DNA integration]	-	OTG33444.1:putative ribonuclease Hlike domaincontaining protein [Helianthus annuus]	-	Q0PY40|Q0PY40_SOLLC:Putative polyprotein;OS=Solanum lycopersicum;|GO:0003676,|GO:0015074,
TRINITY_DN92860_c1_g1_i1	304.812	234.908	22.9848	0	0	0	11.6	8.32	0.74	0	0	0	93.7842	10.2098	7.74273e-08	0.000189122	UP	Rsa1.0_02878.1_g00005.1:Raphanus sativus|LBD|LBD family protein	[GO:0003676:nucleic acid binding][GO:0008270:zinc ion binding][GO:0015074:DNA integration]	-	OTG16582.1:putative zinc finger, CCHCtype [Helianthus annuus]	gi|1228846569|ref|XM_022124704.1|:PREDICTED: Helianthus annuus uncharacterized LOC110876534 (LOC110876534), mRNA	B8BDZ6|B8BDZ6_ORYSI:Putative uncharacterized protein;OS=Oryza sativa subsp. indica;|GO:0003676,GO:0008270,|GO:0015074,
TRINITY_DN107459_c1_g6_i2	62.789	98.5776	56.9148	0	0	0	17.4	25.41	13.4	0	0	0	36.3802	8.84383	8.11877e-08	0.000194695	UP	KHN26160.1:Glycine soja|M-type_MADS|M-type_MADS family protein	[GO:0003676:nucleic acid binding][GO:0015074:DNA integration]	-	AAF13073.1:putative retroelement pol polyprotein [Arabidopsis thaliana]	-	Q9SQW9|Q9SQW9_ARATH:Putative retroelement pol polyprotein;OS=Arabidopsis thaliana;|GO:0003676,|GO:0015074,
TRINITY_DN96082_c1_g2_i2	252.298	202.399	332.733	0	0	3.70554	68.86	51.38	76.84	0	0	0.95	131.856	7.65279	8.40535e-08	0.00019687	UP	mrna14412.1-v1.0-hybrid:Fragaria vesca|B3|B3 family protein	-	-	XP_021980331.1:uncharacterized protein LOC110876464 [Helianthus annuus] >OTG37636.1 hypothetical protein HannXRQ_Chr01g0020971 [Helianthus annuus]	-	A0A103Y1G3|A0A103Y1G3_CYNCS:Uncharacterized protein;OS=Cynara cardunculus var. scolymus;
TRINITY_DN119182_c0_g1_i1	117.587	78.6524	44.8752	0	0	0	51.45	31.85	16.61	0	0	0	40.1857	8.98707	9.23408e-08	0.000213357	UP	MDP0000598064:Malus domestica|HD-ZIP|HD-ZIP family protein	[GO:0016021:integral component of membrane]	-	OVA13323.1:Aldo/keto reductase [Macleaya cordata]	-	A0A067L9I8|A0A067L9I8_JATCU:Uncharacterized protein;OS=Jatropha curcas;|GO:0016021,
TRINITY_DN93242_c0_g2_i4	27.3988	180.376	135.72	0	0	0	7.94	47.91	32.89	0	0	0	57.2492	9.49796	1.42552e-07	0.000308526	UP	Gh_A05G1133:Gossypium hirsutum|MYB_related|MYB_related family protein	[GO:0004379:glycylpeptide N-tetradecanoyltransferase activity][GO:0006499:N-terminal protein myristoylation]	-	KVI05917.1:hypothetical protein Ccrd_015783, partial [Cynara cardunculus var. scolymus]	-	A0A103YB92|A0A103YB92_CYNCS:Glycylpeptide N-tetradecanoyltransferase;OS=Cynara cardunculus var. scolymus;|GO:0004379,|GO:0006499,
TRINITY_DN88001_c1_g3_i1	49.0896	85.9933	43.7807	0	0	0	17.46	28.45	13.24	0	0	0	29.8106	8.55657	3.13926e-07	0.000553351	UP	XP_010556248.1:Tarenaya hassleriana|ERF|ERF family protein	[GO:0003676:nucleic acid binding][GO:0015074:DNA integration]	-	XP_020698105.1:uncharacterized protein LOC110110811 [Dendrobium catenatum]	-	A0A087G0A8|A0A087G0A8_ARAAL:Uncharacterized protein;OS=Arabis alpina;|GO:0003676,|GO:0015074,
TRINITY_DN108548_c4_g6_i1	54.7977	106.967	63.4819	1.15094	2.24483	0.741108	6.61	12.01	6.5	0.11	0.28	0.08	38.2306	5.7511	3.47259e-07	0.000605297	UP	Itr_sc000560.1_g00013.1:Ipomoea trifida|Nin-like|Nin-like family protein	[GO:0003676:nucleic acid binding][GO:0015074:DNA integration]	-	OTG15986.1:putative ribonuclease Hlike domaincontaining protein [Helianthus annuus]	gi|1228814917|ref|XM_022184215.1|:PREDICTED: Helianthus annuus uncharacterized LOC110942437 (LOC110942437), mRNA	A5BNC6|A5BNC6_VITVI:Putative uncharacterized protein;OS=Vitis vinifera;|GO:0003676,|GO:0015074,
TRINITY_DN103809_c1_g13_i4	131.286	25.1688	94.1284	0	0	0	28.26	5.06	17.12	0	0	0	41.7639	9.04251	3.66695e-07	0.000620768	UP	OGLUM05G28390.1:Oryza glumaepatula|HB-other|HB-other family protein	[GO:0005886:plasma membrane][GO:0005773:vacuole][GO:0005524:ATP binding][GO:0004707:MAP kinase activity]	-	XP_021981709.1:mitogenactivated protein kinase 15like [Helianthus annuus] >OTG14340.1 putative mitogenactivated protein kinase 14 [Helianthus annuus]	gi|1389801295|ref|XM_025104939.1|:PREDICTED: Cynara cardunculus var. scolymus mitogen-activated protein kinase 15 (LOC112501231), transcript variant X2, mRNA	Q8W4J2|MPK16_ARATH:Mitogen-activated protein kinase 16;OS=Arabidopsis thaliana;|GO:0005886,GO:0005773,|GO:0005524,GO:0004707,
TRINITY_DN107172_c2_g1_i1	125.578	116.406	41.5916	1.15094	0	0	30.9	26.54	8.87	0.34	0	0	47.4543	8.2594	3.78385e-07	0.000634277	UP	mrna32536.1-v1.0-hybrid:Fragaria vesca|bHLH|bHLH family protein	[GO:0016787:hydrolase activity]	-	XP_022025948.1:embryogenesisassociated protein EMB8like [Helianthus annuus] >OTF84911.1 putative alpha/Beta hydrolase fold protein [Helianthus annuus]	gi|1228954901|ref|XM_022170256.1|:PREDICTED: Helianthus annuus embryogenesis-associated protein EMB8-like (LOC110926490), mRNA	A0A118JX96|A0A118JX96_CYNCS:Uncharacterized protein family UPF0017, hydrolase-like, conserved site-containing protein;OS=Cynara cardunculus var. scolymus;|GO:0016787,
TRINITY_DN97079_c2_g2_i2	58.2225	109.065	68.9545	0	0	0.741108	15.5	27.01	15.6	0	0	0.18	39.4971	7.99619	3.8742e-07	0.000643117	UP	PDK_30s1160841g001:Phoenix dactylifera|ARF|ARF family protein	[GO:0003676:nucleic acid binding][GO:0008270:zinc ion binding][GO:0015074:DNA integration]	-	KFK24528.1:hypothetical protein AALP_AAs46225U000100, partial [Arabis alpina]	-	A0A087G3S6|A0A087G3S6_ARAAL:Uncharacterized protein;OS=Arabis alpina;|GO:0003676,GO:0008270,|GO:0015074,
TRINITY_DN96147_c3_g1_i1	39.9566	67.1167	53.6313	0	0	0	8.88	13.67	9.98	0	0	0	26.7841	8.40211	4.05201e-07	0.000659821	UP	Lsa002657:Lactuca sativa|Dof|Dof family protein	[GO:0003677:DNA binding][GO:0006355:regulation of transcription, DNA-templated]	-	OTF95469.1:putative doftype zinc finger DNAbinding family protein [Helianthus annuus]	gi|1228923950|ref|XM_022156591.1|:PREDICTED: Helianthus annuus dof zinc finger protein DOF1.4-like (LOC110911931), mRNA	A0A103XF15|A0A103XF15_CYNCS:Zinc finger, Dof-type;OS=Cynara cardunculus var. scolymus;|GO:0003677,|GO:0006355,
TRINITY_DN87479_c4_g3_i4	2161.08	932.293	603.078	42.5848	26.938	73.3697	5847.92	2337.05	1392.11	80.29	77.39	178.89	639.891	4.69237	4.56638e-07	0.000736566	UP	Prupe.3G009400.1.p:Prunus persica|ERF|ERF family protein	[GO:0005887:integral component of plasma membrane][GO:0009506:plasmodesma][GO:0005773:vacuole][GO:0015254:glycerol channel activity][GO:0015250:water channel activity][GO:0009992:cellular water homeostasis][GO:0034220:ion transmembrane transport]	-	AAF71820.1:putative aquaporin PIP22 [Vitis cinerea var. helleri x Vitis rupestris]	gi|1228953653|ref|XM_022169754.1|:PREDICTED: Helianthus annuus aquaporin PIP2-7 (LOC110925968), mRNA	F6I0Z8|F6I0Z8_VITVI:Plasma membrane 22 aquaporin;OS=Vitis vinifera;GN=VIT_03s0038g02520 {ECO:0000313|EMBL:CCB60614.1};|GO:0005887,GO:0009506,GO:0005773,|GO:0015254,GO:0015250,|GO:0009992,GO:0034220,
TRINITY_DN94183_c1_g1_i2	216.907	104.87	265.967	3.45282	0	0	21.08	9.48	21.96	0.27	0	0	98.5329	7.59429	6.0067e-07	0.000916987	UP	Rsa1.0_02878.1_g00005.1:Raphanus sativus|LBD|LBD family protein	[GO:0003676:nucleic acid binding][GO:0008270:zinc ion binding][GO:0015074:DNA integration]	-	XP_020271888.1:uncharacterized protein LOC109847051 [Asparagus officinalis]	-	B8BDZ6|B8BDZ6_ORYSI:Putative uncharacterized protein;OS=Oryza sativa subsp. indica;|GO:0003676,GO:0008270,|GO:0015074,
TRINITY_DN87217_c0_g1_i2	71.9219	47.1914	66.7655	0	0	0.741108	4.6	2.81	3.63	0	0	0.04	31.1033	7.64988	1.06533e-06	0.00146896	UP	XP_008245529.1:Prunus mume|E2F/DP|E2F/DP family protein	-	-	OTG21358.1:putative RNAdirected DNA polymerase, eukaryota [Helianthus annuus]	-	A0A151QR03|A0A151QR03_CAJCA:Transposon TX1 uncharacterized;OS=Cajanus cajan;
TRINITY_DN103724_c1_g2_i4	232.89	455.135	570.243	8.05659	17.9587	30.3854	39.59	71.69	82.01	1.13	3.17	4.76	219.111	4.47032	1.16013e-06	0.00156188	UP	FANhyb_rscf00000415.1.g00010.1:Fragaria x ananassa|M-type_MADS|M-type_MADS family protein	[GO:0005622:intracellular][GO:0003676:nucleic acid binding][GO:0000166:nucleotide binding][GO:0006810:transport]	-	KVH94263.1:Nuclear transport factor 2 [Cynara cardunculus var. scolymus]	gi|1228857068|ref|XM_022129181.1|:PREDICTED: Helianthus annuus ras GTPase-activating protein-binding protein 2-like (LOC110880712), mRNA	A0A103XP31|A0A103XP31_CYNCS:Nuclear transport factor 2;OS=Cynara cardunculus var. scolymus;|GO:0005622,|GO:0003676,GO:0000166,|GO:0006810,
TRINITY_DN99399_c1_g1_i2	45.6647	60.8245	29.5519	0	0	0	6.66	8.29	3.66	0	0	0	22.6735	8.16168	1.32495e-06	0.0016906	UP	Aan002900:Artemisia annua|MYB_related|MYB_related family protein	[GO:0000786:nucleosome][GO:0005634:nucleus][GO:0003677:DNA binding][GO:0006334:nucleosome assembly]	-	KVH93350.1:hypothetical protein Ccrd_004606 [Cynara cardunculus var. scolymus]	gi|1340516854|ref|XM_023883271.1|:PREDICTED: Lactuca sativa telomere repeat-binding factor 1 (LOC111887050), partial mRNA	A0A103XMA7|A0A103XMA7_CYNCS:Uncharacterized protein;OS=Cynara cardunculus var. scolymus;|GO:0000786,GO:0005634,|GO:0003677,|GO:0006334,
TRINITY_DN97834_c0_g2_i1	95.8959	269.515	139.004	0	0	3.70554	15.85	40.97	19.35	0.01	0	0.62	84.6867	7.01527	2.633e-06	0.0030835	UP	mrna28320.1-v1.0-hybrid:Fragaria vesca|bHLH|bHLH family protein	[GO:0003676:nucleic acid binding][GO:0000166:nucleotide binding]	-	OTF85924.1:putative RNAbinding (RRM/RBD/RNP motifs) family protein [Helianthus annuus]	gi|1228942844|ref|XM_022165060.1|:PREDICTED: Helianthus annuus binding partner of ACD11 1 (LOC110920855), mRNA	A0A118K378|A0A118K378_CYNCS:Nucleotide-binding, alpha-beta plait;OS=Cynara cardunculus var. scolymus;|GO:0003676,GO:0000166,
TRINITY_DN93564_c0_g2_i1	20.5491	95.4315	107.263	0	0	0.741108	6.7	28.96	29.74	0	0	0.22	37.3307	7.91459	3.31524e-06	0.00368078	UP	Itr_sc000748.1_g00024.1:Ipomoea trifida|MYB_related|MYB_related family protein	[GO:0016021:integral component of membrane][GO:0004674:protein serine/threonine kinase activity][GO:0048544:recognition of pollen]	-	OTF87411.1:putative serine/threonine/dual specificity protein kinase, catalytic domaincontaining protein [Helianthus annuus]	gi|1228947340|ref|XM_022166881.1|:PREDICTED: Helianthus annuus G-type lectin S-receptor-like serine/threonine-protein kinase At4g03230 (LOC110922614), mRNA	A0A124PXP6|A0A124PXP6_CYNCS:Apple-like protein;OS=Cynara cardunculus var. scolymus;|GO:0016021,|GO:0004674,|GO:0048544,
TRINITY_DN83552_c3_g1_i9	27.3988	27.2662	66.7655	0	0	0	5.25	4.87	10.79	0	0	0	20.2384	7.99762	4.22462e-06	0.00457168	UP	NNU_016725-RA:Nelumbo nucifera|GRAS|GRAS family protein	[GO:0016021:integral component of membrane][GO:0022857:transmembrane transporter activity]	-	XP_022011695.1:WAT1related protein At5g40230like [Helianthus annuus] >OTF94857.1 putative eamA domain, WAT1related protein [Helianthus annuus]	gi|1228922403|ref|XM_022156003.1|:PREDICTED: Helianthus annuus WAT1-related protein At5g40230-like (LOC110911396), mRNA	A0A103XSH9|A0A103XSH9_CYNCS:Drug/metabolite transporter;OS=Cynara cardunculus var. scolymus;|GO:0016021,|GO:0022857,
TRINITY_DN99601_c6_g7_i10	33.1069	33.5583	30.6465	0	0	0	4.43	4.28	3.59	0	0	0	16.2186	7.67818	4.8704e-06	0.00504692	UP	Itr_sc001764.1_g00003.1:Ipomoea trifida|MYB_related|MYB_related family protein	[GO:0016301:kinase activity]	-	XP_021986041.1:uncharacterized protein LOC110882289 [Helianthus annuus]	-	A0A061FIN8|A0A061FIN8_THECC:Cysteine-rich RLK (RECEPTOR-like protein kinase) 8, putative;OS=Theobroma cacao;|GO:0016301,
TRINITY_DN90192_c0_g1_i12	41.0982	28.3149	29.5519	0	0	0	3.35	2.18	2.09	0	0	0	16.4942	7.70224	5.20324e-06	0.00523323	UP	Sme2.5_00886.1_g00016.1:Solanum melongena|MIKC_MADS|MIKC_MADS family protein	[GO:0016021:integral component of membrane][GO:0016757:transferase activity, transferring glycosyl groups]	-	XP_022018777.1:uncharacterized protein At1g04910 [Helianthus annuus] >OTG34290.1 putative Ofucosyltransferase family protein [Helianthus annuus]	gi|1228778866|ref|XM_022163085.1|:PREDICTED: Helianthus annuus uncharacterized protein At1g04910 (LOC110918799), transcript variant X1, mRNA	A0A103XXI4|A0A103XXI4_CYNCS:GDP-fucose protein O-fucosyltransferase;OS=Cynara cardunculus var. scolymus;|GO:0016021,|GO:0016757,
TRINITY_DN83846_c0_g3_i1	1154.18	554.761	8167.28	110.49	47.8898	21.4921	1671.73	746.27	10063.2	117.85	73.34	29.15	1676.01	5.78124	5.99809e-06	0.00592805	UP	mrna16933.1-v1.0-hybrid:Fragaria vesca|M-type_MADS|M-type_MADS family protein	[GO:0009536:plastid][GO:0004497:monooxygenase activity][GO:0016984:ribulose-bisphosphate carboxylase activity][GO:0015977:carbon fixation][GO:0009853:photorespiration][GO:0015979:photosynthesis]	[ko00630:Glyoxylate and dicarboxylate metabolism][ko00710:Carbon fixation in photosynthetic organisms]	XP_022022499.1:ribulose bisphosphate carboxylase small chain 4, chloroplasticlike [Helianthus annuus] >OTF87547.1 putative ribulose bisphosphate carboxylase small chain, domaincontaining protein [Helianthus annuus]	gi|1228947134|ref|XM_022166807.1|:PREDICTED: Helianthus annuus ribulose bisphosphate carboxylase small chain 4, chloroplastic-like (LOC110922518), mRNA	A0A0C9S6L9|A0A0C9S6L9_9SPER:Ribulose bisphosphate carboxylase small chain;OS=Wollemia nobilis.;|GO:0009536,|GO:0004497,GO:0016984,|GO:0015977,GO:0009853,GO:0015979,
TRINITY_DN104091_c2_g1_i1	215.766	354.46	1.09452	0	0	0	12.83	19.61	0.06	0	0	0	95.2201	10.2318	7.70266e-06	0.00720877	UP	XP_008245529.1:Prunus mume|E2F/DP|E2F/DP family protein	[GO:0016021:integral component of membrane][GO:0005524:ATP binding][GO:0042626:ATPase activity, coupled to transmembrane movement of substances][GO:0003964:RNA-directed DNA polymerase activity]	-	OTG25527.1:putative RNAdirected DNA polymerase, eukaryota, Reverse transcriptase zincbinding domain protein [Helianthus annuus]	-	A0A0B2R0Q2|A0A0B2R0Q2_GLYSO:LINE-1 reverse transcriptase like;OS=Glycine soja;|GO:0016021,|GO:0005524,GO:0042626,GO:0003964,
TRINITY_DN108572_c9_g1_i1	75.3468	6.29219	153.232	0	0	0	23.28	1.81	40.24	0	0	0	39.1452	8.94921	7.71555e-06	0.00720877	UP	Sopen05g016700.1:Solanum pennellii|ZF-HD|ZF-HD family protein	[GO:0003676:nucleic acid binding][GO:0015074:DNA integration]	-	XP_022040163.1:uncharacterized protein LOC110942704 [Helianthus annuus]	-	A0A151T7S9|A0A151T7S9_CAJCA:Pol polyprotein;OS=Cajanus cajan;|GO:0003676,|GO:0015074,
TRINITY_DN96913_c3_g2_i1	25.1156	33.5583	29.5519	0	0	0	10.4	12.92	10.4	0	0	0	14.7043	7.53696	8.86244e-06	0.00813618	UP	Rsa1.0_02878.1_g00005.1:Raphanus sativus|LBD|LBD family protein	[GO:0003676:nucleic acid binding][GO:0008270:zinc ion binding][GO:0015074:DNA integration]	-	XP_017225270.1:PREDICTED: uncharacterized mitochondrial protein AtMg00810like [Daucus carota subsp. sativus]	-	Q7XTU6|Q7XTU6_ORYSJ:OSJNBb0034I13.10 protein;OS=Oryza sativa subsp. japonica;|GO:0003676,GO:0008270,|GO:0015074,
TRINITY_DN90172_c0_g1_i6	3.42485	217.081	98.5065	0	0	0	0.88	39.66	16.5	0	0	0	53.1686	9.39127	8.8985e-06	0.00813618	UP	Sme2.5_07423.1_g00002.1:Solanum melongena|TCP|TCP family protein	-	-	OTG09176.1:putative IQ motif, EFhand binding site [Helianthus annuus]	gi|1228880246|ref|XM_022138947.1|:PREDICTED: Helianthus annuus protein IQ-DOMAIN 1-like (LOC110891253), transcript variant X2, mRNA	A0A162A8K1|A0A162A8K1_DAUCA:Uncharacterized protein;OS=Daucus carota subsp. sativus.;
TRINITY_DN100644_c1_g10_i6	61.6474	15.7305	36.119	0	0	0	78.19	18.76	39.17	0	0	0	18.9161	7.89959	9.10284e-06	0.00823494	UP	GSBRNA2T00142012001:Brassica napus|CPP|CPP family protein	-	-	KVI03806.1:WD40 repeatcontaining protein [Cynara cardunculus var. scolymus]	gi|1228761881|ref|XR_002585328.1|:PREDICTED: Helianthus annuus transcriptional corepressor LEUNIG_HOMOLOG (LOC110926651), transcript variant X17, misc_RNA	A0A103Y778|A0A103Y778_CYNCS:WD40 repeat-containing protein;OS=Cynara cardunculus var. scolymus;
TRINITY_DN106240_c1_g1_i2	22.8324	22.0227	68.9545	0	0	0	12.71	11.26	31.64	0	0	0	18.9683	7.9041	9.47536e-06	0.00848218	UP	Do016940.1:Dichanthelium oligosanthes|FAR1|FAR1 family protein	[GO:0016021:integral component of membrane][GO:0008324:cation transmembrane transporter activity][GO:0006813:potassium ion transport]	-	XP_021982193.1:ion channel CASTORlike isoform X1 [Helianthus annuus] >OTG37849.1 putative ion channel CASTOR [Helianthus annuus]	gi|1228770928|ref|XM_022126506.1|:PREDICTED: Helianthus annuus ion channel CASTOR-like (LOC110878230), transcript variant X2, mRNA	A0A118JZU6|A0A118JZU6_CYNCS:Uncharacterized protein;OS=Cynara cardunculus var. scolymus;|GO:0016021,|GO:0008324,|GO:0006813,
TRINITY_DN90673_c3_g3_i1	34.2485	15.7305	54.7258	0	0	0	4.85	2.07	6.58	0	0	0	17.4508	7.78355	1.10513e-05	0.00944776	UP	Rsa1.0_02878.1_g00005.1:Raphanus sativus|LBD|LBD family protein	[GO:0003676:nucleic acid binding][GO:0008270:zinc ion binding][GO:0015074:DNA integration]	-	GAU22946.1:hypothetical protein TSUD_326740 [Trifolium subterraneum]	-	A0A151T9B6|A0A151T9B6_CAJCA:Retrovirus-related Pol polyprotein from transposon TNT 1-94;OS=Cajanus cajan;|GO:0003676,GO:0008270,|GO:0015074,
TRINITY_DN106747_c1_g6_i1	53.656	34.607	26.2684	1.15094	0	0	99.85	59.09	41.92	1.92	0	0	19.2804	6.95112	1.72944e-05	0.0138826	UP	Sopen07g030510.1:Solanum pennellii|NAC|NAC family protein	[GO:0016021:integral component of membrane][GO:0019915:lipid storage]	-	XP_022016152.1:seipin2like isoform X2 [Helianthus annuus] >OTF90347.1 putative seipin family [Helianthus annuus]	gi|1228802560|ref|XM_022179585.1|:PREDICTED: Helianthus annuus seipin-2-like (LOC110937196), mRNA	A0A103XEU4|A0A103XEU4_CYNCS:Adipose-regulatory protein, Seipin;OS=Cynara cardunculus var. scolymus;|GO:0016021,|GO:0019915,
TRINITY_DN104527_c4_g2_i3	18.2659	28.3149	35.0245	0	0	0	11.13	16.04	18.16	0	0	0	13.6009	7.42448	1.76535e-05	0.0139957	UP	Lus10009218:Linum usitatissimum|C2H2|C2H2 family protein	[GO:0008422:beta-glucosidase activity][GO:0102483:scopolin beta-glucosidase activity][GO:0030245:cellulose catabolic process][GO:1901657:glycosyl compound metabolic process]	[ko00460:Cyanoamino acid metabolism][ko00500:Starch and sucrose metabolism][ko00940:Phenylpropanoid biosynthesis]	XP_021969553.1:betaglucosidase 42like isoform X1 [Helianthus annuus] >OTG22246.1 putative beta glucosidase 42 [Helianthus annuus]	gi|1228821565|ref|XM_022113862.1|:PREDICTED: Helianthus annuus beta-glucosidase 42-like (LOC110864736), transcript variant X2, mRNA	F6H7V7|F6H7V7_VITVI:Beta-glucosidase;OS=Vitis vinifera;|GO:0008422,GO:0102483,|GO:0030245,GO:1901657,
TRINITY_DN103125_c2_g1_i1	4.56647	168.84	120.397	1.15094	0	0	2.17	74.7	48.71	0.42	0	0	49.1591	8.31076	1.81061e-05	0.01424	UP	Itr_sc000560.1_g00013.1:Ipomoea trifida|Nin-like|Nin-like family protein	-	-	XP_022007907.1:uncharacterized protein LOC110907199 [Helianthus annuus]	gi|1228867881|ref|XM_022133691.1|:PREDICTED: Helianthus annuus probable solanesyl-diphosphate synthase 3, chloroplastic (LOC110885948), transcript variant X2, mRNA	A0A1D1YY40|A0A1D1YY40_9ARAE:Retrovirus-related Pol polyprotein from transposon TNT 1-94;OS=Anthurium amnicola.;
TRINITY_DN83846_c0_g1_i1	210.058	0	1580.48	0	0	0	179.72	0	1145.23	0	0	0	298.423	11.8797	2.15174e-05	0.0164207	UP	mrna16933.1-v1.0-hybrid:Fragaria vesca|M-type_MADS|M-type_MADS family protein	[GO:0009536:plastid][GO:0004497:monooxygenase activity][GO:0016984:ribulose-bisphosphate carboxylase activity][GO:0015977:carbon fixation][GO:0009853:photorespiration][GO:0015979:photosynthesis]	[ko00630:Glyoxylate and dicarboxylate metabolism][ko00710:Carbon fixation in photosynthetic organisms]	XP_022022499.1:ribulose bisphosphate carboxylase small chain 4, chloroplasticlike [Helianthus annuus] >OTF87547.1 putative ribulose bisphosphate carboxylase small chain, domaincontaining protein [Helianthus annuus]	gi|1228936956|ref|XM_022162221.1|:PREDICTED: Helianthus annuus ribulose bisphosphate carboxylase small chain 4, chloroplastic-like (LOC110917772), mRNA	A0A0C9S6L9|A0A0C9S6L9_9SPER:Ribulose bisphosphate carboxylase small chain;OS=Wollemia nobilis.;|GO:0009536,|GO:0004497,GO:0016984,|GO:0015977,GO:0009853,GO:0015979,
TRINITY_DN105111_c0_g1_i7	74.2052	82.8472	120.397	0	3.74139	0	7.95	8.23	10.92	0	0.44	0	46.8651	6.1411	2.57043e-05	0.0183122	UP	Lsa002830:Lactuca sativa|C3H|C3H family protein	[GO:0046872:metal ion binding]	-	XP_021981178.1:zinc finger CCCH domaincontaining protein 17like [Helianthus annuus] >OTG13806.1 putative zinc finger, CCCHtype [Helianthus annuus]	gi|1228848182|ref|XM_022125486.1|:PREDICTED: Helianthus annuus zinc finger CCCH domain-containing protein 17-like (LOC110877341), mRNA	A0A103Y2G0|A0A103Y2G0_CYNCS:Uncharacterized protein;OS=Cynara cardunculus var. scolymus;|GO:0046872,
TRINITY_DN87565_c1_g5_i7	18.2659	36.7044	20.7958	0	0	0	2.44	4.54	2.31	0	0	0	12.6277	7.31764	2.88034e-05	0.0201013	UP	Rsa1.0_07654.1_g00001.1:Raphanus sativus|WRKY|WRKY family protein	[GO:0003676:nucleic acid binding][GO:0015074:DNA integration]	-	XP_021747926.1:uncharacterized protein LOC110713790 [Chenopodium quinoa]	gi|1228774966|ref|XM_022148164.1|:PREDICTED: Helianthus annuus uncharacterized LOC110901328 (LOC110901328), mRNA	A0A151THK7|A0A151THK7_CAJCA:Retrovirus-related Pol polyprotein from transposon TNT 1-94;OS=Cajanus cajan;|GO:0003676,|GO:0015074,
TRINITY_DN100448_c1_g1_i2	416.691	655.436	0	0	0	0	77.38	113.19	0	0	0	0	178.688	11.1398	3.16177e-05	0.0214523	UP	GSMUA_Achr3P25240_001:Musa acuminata|Nin-like|Nin-like family protein	-	-	KVH92639.1:Pollen Ole e 1 allergen/extensin [Cynara cardunculus var. scolymus]	gi|1228925300|ref|XM_022157102.1|:PREDICTED: Helianthus annuus vegetative cell wall protein gp1-like (LOC110912413), mRNA	A0A103XLA6|A0A103XLA6_CYNCS:Pollen Ole e 1 allergen/extensin;OS=Cynara cardunculus var. scolymus;
TRINITY_DN83846_c0_g1_i4	240.881	0	985.065	0	0	0	241.71	0	839.4	0	0	0	204.324	11.3332	3.2966e-05	0.022191	UP	mrna16933.1-v1.0-hybrid:Fragaria vesca|M-type_MADS|M-type_MADS family protein	[GO:0009507:chloroplast][GO:0004497:monooxygenase activity][GO:0016984:ribulose-bisphosphate carboxylase activity][GO:0015977:carbon fixation][GO:0009853:photorespiration][GO:0015979:photosynthesis]	[ko00630:Glyoxylate and dicarboxylate metabolism][ko00710:Carbon fixation in photosynthetic organisms]	XP_022022499.1:ribulose bisphosphate carboxylase small chain 4, chloroplasticlike [Helianthus annuus] >OTF87547.1 putative ribulose bisphosphate carboxylase small chain, domaincontaining protein [Helianthus annuus]	gi|1228947134|ref|XM_022166807.1|:PREDICTED: Helianthus annuus ribulose bisphosphate carboxylase small chain 4, chloroplastic-like (LOC110922518), mRNA	Q84Y16|Q84Y16_CHRMO:Ribulose bisphosphate carboxylase small chain;OS=Chrysanthemum morifolium;|GO:0009507,|GO:0004497,GO:0016984,|GO:0015977,GO:0009853,GO:0015979,
TRINITY_DN92382_c1_g1_i2	29.6821	62.9219	118.208	1.15094	4.48967	2.96443	4.08	8.04	13.8	0.12	0.64	0.37	36.5695	4.57843	3.39941e-05	0.02266	UP	Sme2.5_00297.1_g00019.1:Solanum melongena|MYB|MYB family protein	[GO:0016021:integral component of membrane][GO:0020037:heme binding][GO:0005506:iron ion binding][GO:0016705:oxidoreductase activity, acting on paired donors, with incorporation or reduction of molecular oxygen]	-	KVH95439.1:hypothetical protein Ccrd_002490 [Cynara cardunculus var. scolymus]	gi|1389794324|ref|XM_025139632.1|:PREDICTED: Cynara cardunculus var. scolymus geraniol 8-hydroxylase-like (LOC112528611), mRNA	A0A118JWD7|A0A118JWD7_CYNCS:Uncharacterized protein;OS=Cynara cardunculus var. scolymus;|GO:0016021,|GO:0020037,GO:0005506,GO:0016705,
TRINITY_DN90673_c3_g4_i3	22.8324	15.7305	31.741	0	0	0	2.81	1.8	3.31	0	0	0	11.7173	7.20893	3.90645e-05	0.0253002	UP	Rsa1.0_02878.1_g00005.1:Raphanus sativus|LBD|LBD family protein	[GO:0003676:nucleic acid binding][GO:0008270:zinc ion binding][GO:0015074:DNA integration]	-	CAB75932.1:putative protein [Arabidopsis thaliana]	-	Q9M1C6|Q9M1C6_ARATH:Putative uncharacterized protein T2O9.150;OS=Arabidopsis thaliana;|GO:0003676,GO:0008270,|GO:0015074,
TRINITY_DN93216_c3_g1_i1	555.968	464.573	0	2.30188	1.49656	0.741108	51.03	39.69	0	0.17	0.15	0.06	170.847	7.83547	4.32134e-05	0.0271641	UP	LPERR12G15710.1:Leersia perrieri|MYB|MYB family protein	-	-	XP_022010980.1:BTB/POZ domaincontaining protein DOT3 [Helianthus annuus] >OTF94233.1 putative phototropicresponsive NPH3 family protein [Helianthus annuus]	gi|1228920621|ref|XM_022155288.1|:PREDICTED: Helianthus annuus BTB/POZ domain-containing protein DOT3 (LOC110910682), mRNA	A0A103X5F1|A0A103X5F1_CYNCS:Uncharacterized protein;OS=Cynara cardunculus var. scolymus;
TRINITY_DN86416_c1_g3_i3	494.321	244.347	4153.69	63.3018	48.638	15.5633	1114.04	510.87	7965.97	101.39	117.11	32.99	836.643	5.26381	4.47151e-05	0.0278014	UP	mrna16933.1-v1.0-hybrid:Fragaria vesca|M-type_MADS|M-type_MADS family protein	[GO:0009536:plastid][GO:0004497:monooxygenase activity][GO:0016984:ribulose-bisphosphate carboxylase activity][GO:0015977:carbon fixation][GO:0009853:photorespiration][GO:0015979:photosynthesis]	[ko00630:Glyoxylate and dicarboxylate metabolism][ko00710:Carbon fixation in photosynthetic organisms]	XP_022022499.1:ribulose bisphosphate carboxylase small chain 4, chloroplasticlike [Helianthus annuus] >OTF87547.1 putative ribulose bisphosphate carboxylase small chain, domaincontaining protein [Helianthus annuus]	gi|967224|gb|U29936.1|FPU29936:Flaveria pringlei ribulose-1,5-bisphosphate carboxylase/oxygenase small subunit protein (rbcS4) mRNA, complete cds	A0A0C9S6L9|A0A0C9S6L9_9SPER:Ribulose bisphosphate carboxylase small chain;OS=Wollemia nobilis.;|GO:0009536,|GO:0004497,GO:0016984,|GO:0015977,GO:0009853,GO:0015979,
TRINITY_DN105851_c2_g3_i2	294.537	0	597.606	0	0	0	105.23	0	181.48	0	0	0	148.691	10.8747	4.74327e-05	0.0288334	UP	EMT05641:Aegilops tauschii|FAR1|FAR1 family protein	[GO:0016021:integral component of membrane][GO:0005524:ATP binding][GO:0004672:protein kinase activity]	[ko04064:NF-kappa B signaling pathway]	OTG33862.1:putative protein kinaselike domaincontaining protein [Helianthus annuus]	gi|1228775311|ref|XM_022149389.1|:PREDICTED: Helianthus annuus probable LRR receptor-like serine/threonine-protein kinase At1g07560 (LOC110903462), mRNA	V4SSE7|V4SSE7_9ROSI:Uncharacterized protein;OS=Citrus clementina.;|GO:0016021,|GO:0005524,GO:0004672,
TRINITY_DN101687_c1_g2_i1	163.251	480.304	234.226	3.45282	23.9449	2.22333	17.38	47.4	21.19	0.36	2.68	0.24	151.234	4.87801	4.9014e-05	0.029405	UP	PH01000133G1180:Phyllostachys heterocycla|C3H|C3H family protein	[GO:0005524:ATP binding][GO:0004674:protein serine/threonine kinase activity]	[ko04012:ErbB signaling pathway][ko04110:Cell cycle][ko04150:mTOR signaling pathway][ko04151:PI3K-Akt signaling pathway][ko04310:Wnt signaling pathway][ko04340:Hedgehog signaling pathway][ko04390:Hippo signaling pathway][ko04510:Focal adhesion][ko04550:Signaling pathways regulating pluripotency of stem cells]	XP_021973573.1:shaggyrelated protein kinase epsilonlike isoform X2 [Helianthus annuus] >XP_021973574.1 shaggyrelated protein kinase epsilonlike isoform X2 [Helianthus annuus] >OTG20959.1 putative shaggylike kinase 13 [Helianthus annuus]	gi|1389744775|ref|XM_025114575.1|:PREDICTED: Cynara cardunculus var. scolymus shaggy-related protein kinase epsilon (LOC112509566), transcript variant X1, mRNA	A0A068U1P7|A0A068U1P7_COFCA:Uncharacterized protein;OS=Coffea canephora;|GO:0005524,GO:0004674,
TRINITY_DN107228_c8_g3_i2	1.14162	104.87	128.058	0	0	0	0.54	45.89	51.26	0	0	0	39.0116	8.94456	4.95404e-05	0.0296169	UP	Zjn_sc00009.1.g04060.1.am.mk:Zoysia japonica|NAC|NAC family protein	[GO:0016021:integral component of membrane][GO:0006952:defense response][GO:0009607:response to biotic stimulus]	-	XP_021975228.1:MLOlike protein 1 [Helianthus annuus] >OTG36975.1 putative seven transmembrane MLO family protein [Helianthus annuus]	gi|1389833396|ref|XM_025126312.1|:PREDICTED: Cynara cardunculus var. scolymus regulatory-associated protein of TOR 1 (LOC112518569), transcript variant X6, mRNA	A0A164Z5C9|A0A164Z5C9_DAUCA:MLO-like protein;OS=Daucus carota subsp. sativus.;|GO:0016021,|GO:0006952,GO:0009607,
TRINITY_DN91396_c1_g3_i1	65.0722	70.2628	70.049	3.45282	0	0	15.71	15.91	14.4	0.79	0	0	34.8061	6.08253	5.05255e-05	0.0298915	UP	Gh_A08G1256:Gossypium hirsutum|WRKY|WRKY family protein	[GO:0000079:regulation of cyclin-dependent protein serine/threonine kinase activity]	-	XP_022011930.1:cyclinU11like [Helianthus annuus] >OTF95085.1 putative cyclinlike, Cyclin PHO80like protein [Helianthus annuus]	gi|1228923043|ref|XM_022156238.1|:PREDICTED: Helianthus annuus cyclin-U1-1-like (LOC110911606), mRNA	A0A103XSB6|A0A103XSB6_CYNCS:Uncharacterized protein;OS=Cynara cardunculus var. scolymus;|GO:0000079,
TRINITY_DN89773_c0_g1_i1	1053.71	0	916.11	4.60377	3.74139	1.48222	3022.37	0	2242.26	9.16	11.39	3.83	329.942	7.65596	5.37904e-05	0.0312826	UP	Achn077281:Actinidia chinensis|MYB_related|MYB_related family protein	[GO:0005737:cytoplasm][GO:0005634:nucleus]	-	XP_006396611.1:hypothetical protein EUTSA_v10028730mg [Eutrema salsugineum] >AAL27563.1 polyubiquitin OUB1 [Olea europaea] >ESQ38064.1 hypothetical protein EUTSA_v10028730mg [Eutrema salsugineum]	gi|778658491|ref|XM_011654514.1|:PREDICTED: Cucumis sativus polyubiquitin (LOC101219285), transcript variant X1, mRNA	P0CG85|UBI1P_NICSY:Polyubiquitin;OS=Nicotiana sylvestris;|GO:0005737,GO:0005634,
TRINITY_DN86271_c1_g3_i2	287.688	0	510.045	0	0	0	91.22	0	137.46	0	0	0	132.955	10.7133	5.64032e-05	0.0322536	UP	EMT05641:Aegilops tauschii|FAR1|FAR1 family protein	[GO:0016021:integral component of membrane][GO:0005524:ATP binding][GO:0004672:protein kinase activity]	-	OTG14388.1:putative leucinerich repeat protein kinase family protein [Helianthus annuus]	gi|1228775311|ref|XM_022149389.1|:PREDICTED: Helianthus annuus probable LRR receptor-like serine/threonine-protein kinase At1g07560 (LOC110903462), mRNA	A0A166C1Q1|A0A166C1Q1_DAUCA:Uncharacterized protein;OS=Daucus carota subsp. sativus.;|GO:0016021,|GO:0005524,GO:0004672,
TRINITY_DN99081_c0_g1_i3	26.2572	22.0227	37.2136	0	0	0.741108	9.03	6.8	10.59	0	0	0.23	14.3724	6.52946	5.74339e-05	0.0326247	UP	Tp57577_TGAC_v2_mRNA36754:Trifolium pratense|ERF|ERF family protein	[GO:0016787:hydrolase activity]	-	XP_022033740.1:uncharacterized protein LOC110935680 [Helianthus annuus] >OTG27186.1 putative epoxide hydrolase [Helianthus annuus]	gi|1340505232|ref|XM_023877757.1|:PREDICTED: Lactuca sativa AB hydrolase superfamily protein YfhM-like (LOC111881364), mRNA	A0A118K0R7|A0A118K0R7_CYNCS:Alpha/beta hydrolase fold-1;OS=Cynara cardunculus var. scolymus;|GO:0016787,
TRINITY_DN108194_c3_g7_i1	420.115	0	318.504	0	0	0	58.76	0	37.91	0	0	0	123.103	10.6022	6.22387e-05	0.0346631	UP	676783392:Sisymbrium irio|B3|B3 family protein	[GO:0003676:nucleic acid binding][GO:0015074:DNA integration]	-	OTG33444.1:putative ribonuclease Hlike domaincontaining protein [Helianthus annuus]	gi|1621565945|gb|CP026486.1|:Citrullus lanatus cultivar Charleston Gray chromosome 10	A0A0V0IXE8|A0A0V0IXE8_SOLCH:Putative ovule protein;OS=Solanum chacoense;|GO:0003676,|GO:0015074,
TRINITY_DN100765_c1_g6_i2	78.7716	4.19479	32.8355	0	0	0	4.65	0.23	1.69	0	0	0	19.3003	7.92855	7.79121e-05	0.0398845	UP	Sopen12g015990.1:Solanum pennellii|TCP|TCP family protein	[GO:0003676:nucleic acid binding][GO:0008270:zinc ion binding][GO:0015074:DNA integration]	-	XP_021995301.1:uncharacterized protein LOC110892449 [Helianthus annuus]	gi|1484816210|ref|XM_026543270.1|:PREDICTED: Papaver somniferum uncharacterized LOC113294898 (LOC113294898), mRNA	E7BQD5|E7BQD5_SILLA:Gag-pol polyprotein;OS=Silene latifolia;|GO:0003676,GO:0008270,|GO:0015074,
TRINITY_DN94815_c0_g3_i1	50.2312	12.5844	48.1587	1.15094	1.49656	0.741108	9.38	2.19	7.64	0.17	0.29	0.13	19.0605	5.03534	8.12632e-05	0.0405638	UP	ONIVA01G08700.1:Oryza nivara|BES1|BES1 family protein	[GO:0016021:integral component of membrane][GO:0005215:transporter activity]	-	XP_021994685.1:probable aquaporin TIPtype [Helianthus annuus] >OTG09225.1 putative major intrinsic protein, Aquaporinlike protein [Helianthus annuus]	gi|1228880353|ref|XM_022138993.1|:PREDICTED: Helianthus annuus probable aquaporin TIP-type (LOC110891299), mRNA	A0A118K060|A0A118K060_CYNCS:Aquaporin-like protein;OS=Cynara cardunculus var. scolymus;|GO:0016021,|GO:0005215,
TRINITY_DN97581_c0_g3_i2	1441.86	3949.4	4169.01	41.4339	0	0	170.05	433.48	417.72	3.88	0	0	1600.28	7.85983	8.6166e-05	0.0424572	UP	XP_011395797.1:Auxenochlorella protothecoides|G2-like|G2-like family protein	[GO:0009507:chloroplast][GO:0045300:acyl-[acyl-carrier-protein] desaturase activity][GO:0006633:fatty acid biosynthetic process]	[ko00061:Fatty acid biosynthesis][ko01040:Biosynthesis of unsaturated fatty acids]	XP_021982111.1:stearoyl[acylcarrierprotein] 9desaturase, chloroplastic [Helianthus annuus] >AAB65145.1 stearoylACP desaturase [Helianthus annuus] >OTG37844.1 putative stearoyl[acylcarrierprotein] 9desaturase protein [Helianthus annuus]	gi|1228770902|ref|XM_022126419.1|:PREDICTED: Helianthus annuus stearoyl-[acyl-carrier-protein] 9-desaturase, chloroplastic (LOC110878160), mRNA	O24498|O24498_HELAN:Acyl-[acyl-carrier-protein] desaturase;OS=Helianthus annuus;|GO:0009507,|GO:0045300,|GO:0006633,
TRINITY_DN91022_c0_g6_i11	66.2138	41.9479	3.28355	0	0	0	14.95	8.79	0.74	0	0	0	18.5742	7.87361	9.62205e-05	0.0464214	UP	cra_locus_5362_iso_4:Catharanthus roseus|MYB_related|MYB_related family protein	-	-	OIW19851.1:hypothetical protein TanjilG_27217 [Lupinus angustifolius]	gi|1228885065|ref|XM_022141138.1|:PREDICTED: Helianthus annuus protein TSS (LOC110893975), mRNA	V4UML5|V4UML5_9ROSI:Uncharacterized protein;OS=Citrus clementina.;
TRINITY_DN106948_c1_g14_i1	6.84971	28.3149	41.5916	0	0	0	9.83	37.71	50.82	0	0	0	12.7927	7.33631	9.67068e-05	0.0464214	UP	Cotton_A_07948_BGI-A2_v1.0:Gossypium arboreum|BBR-BPC|BBR-BPC family protein	[GO:0016021:integral component of membrane]	-	XP_021968986.1:CSC1like protein At4g02900 isoform X2 [Helianthus annuus] >OTG21758.1 putative ERD (earlyresponsive to dehydration stress) family protein [Helianthus annuus]	gi|1228802960|ref|XM_022179757.1|:PREDICTED: Helianthus annuus CSC1-like protein At4g02900 (LOC110937347), transcript variant X2, mRNA	K4CUA8|K4CUA8_SOLLC:Uncharacterized protein;OS=Solanum lycopersicum;|GO:0016021,
TRINITY_DN98334_c1_g2_i1	343.627	0	236.416	0	0	0	41.21	0	24.09	0	0	0	96.6737	10.2535	9.68061e-05	0.0464214	UP	Achn321981:Actinidia chinensis|Dof|Dof family protein	[GO:0016746:transferase activity, transferring acyl groups][GO:0008270:zinc ion binding]	-	XP_022029658.1:increased DNA methylation 1like [Helianthus annuus] >OTG32595.1 putative zinc finger, FYVE/PHDtype [Helianthus annuus]	gi|1228789830|ref|XM_022173966.1|:PREDICTED: Helianthus annuus increased DNA methylation 1-like (LOC110930621), mRNA	A0A103Y2Y4|A0A103Y2Y4_CYNCS:Acyl-CoA N-acyltransferase;OS=Cynara cardunculus var. scolymus;|GO:0016746,GO:0008270,

## Sheet: Diff_Sig_G2 vs G7
Supplementary Table S6-E. List of significantly differentially expressed genes (unigenes) between Group-2 and Group-7 that were annotated as Transcription Factor (TF) genes and their corresponding annotations in other databases.
Grp = Group
	Grp2-count	Grp2-count	Grp2-count	Grp7-count	Grp7-count	Grp7-count	Grp2-FPKM	Grp2-FPKM	Grp2-FPKM	Grp7-FPKM	Grp7-FPKM	Grp7-FPKM
Gene_ID	Ga01.06	Ga01.20	Ga01.08	Ga07.01	Ga09.03	Ga08.01	Ga01.06	Ga01.20	Ga01.08	Ga07.01	Ga09.03	Ga08.01	BaseMean	Log2FC	P-value	Adjusted P-value	Trend	TF	GO	Pathway	NR	NT	Uniprot
TRINITY_DN87486_c3_g2_i2	0	0	0	2568.76	404.012	279.598	0	0	0	1855.22	271	184.95	542.061	-12.3198	2.35788e-10	2.04615e-06	DOWN	Bradi3g42627.3.p:Brachypodium distachyon|ERF|ERF family protein	[GO:0009535:chloroplast thylakoid membrane][GO:0016021:integral component of membrane][GO:0009522:photosystem I][GO:0009523:photosystem II][GO:0016168:chlorophyll binding][GO:0046872:metal ion binding][GO:0009765:photosynthesis, light harvesting][GO:0018298:protein-chromophore linkage]	[ko00196:Photosynthesis - antenna proteins]	XP_021978327.1:chlorophyll ab binding protein 3, chloroplasticlike [Helianthus annuus] >OTG19455.1 putative lightharvesting chlorophyll Bbinding protein 3 [Helianthus annuus]	gi|1228841859|ref|XM_022122635.1|:PREDICTED: Helianthus annuus chlorophyll a-b binding protein 3, chloroplastic-like (LOC110873654), mRNA	A0A103XYH5|A0A103XYH5_CYNCS:Chlorophyll a-b binding protein, chloroplastic;OS=Cynara cardunculus var. scolymus;|GO:0009535,GO:0016021,GO:0009522,GO:0009523,|GO:0016168,GO:0046872,|GO:0009765,GO:0018298,
TRINITY_DN94839_c0_g2_i3	0	0	0	350.157	179.744	189.54	0	0	0	77.96	37.63	39.76	119.907	-10.1432	1.20765e-09	8.3839e-06	DOWN	TRIUR3_23040-P1:Triticum urartu|CAMTA|CAMTA family protein	[GO:0016740:transferase activity]	[ko00480:Glutathione metabolism][ko00980:Metabolism of xenobiotics by cytochrome P450]	ALF39403.1:glutathione Stransferase [Helianthus annuus]	gi|1228923215|ref|XM_022156294.1|:PREDICTED: Helianthus annuus glutathione S-transferase F9-like (LOC110911671), mRNA	A0A0N9E6I0|A0A0N9E6I0_HELAN:Glutathione S-transferase;OS=Helianthus annuus;|GO:0016740,
TRINITY_DN97095_c2_g1_i4	0	0	0	95.0694	443.589	289.023	0	0	0	9.83	43.11	28.17	137.947	-10.3458	5.22936e-09	2.6694e-05	DOWN	Lus10043264:Linum usitatissimum|YABBY|YABBY family protein	[GO:0016021:integral component of membrane][GO:0005524:ATP binding][GO:0004674:protein serine/threonine kinase activity][GO:0007165:signal transduction]	-	XP_022035315.1:CBLinteracting serine/threonineprotein kinase 23 isoform X2 [Helianthus annuus] >OTG28920.1 putative NAF domain, Mitogenactivated protein (MAP) kinase, ERK3/4, KA1 domain/Ssp2 [Helianthus annuus]	gi|1228802634|ref|XM_022179623.1|:PREDICTED: Helianthus annuus CBL-interacting serine/threonine-protein kinase 23 (LOC110937225), transcript variant X2, mRNA	A0A103XEU8|A0A103XEU8_CYNCS:Non-specific serine/threonine protein kinase;OS=Cynara cardunculus var. scolymus;|GO:0016021,|GO:0005524,GO:0004674,|GO:0007165,
TRINITY_DN100372_c1_g1_i1	0	11.0712	6.92535	831.151	650.267	970.739	0	1.13	0.64	82.97	61.19	91.62	411.692	-7.08451	1.04368e-08	4.89566e-05	DOWN	Manes.01G259600.1.p:Manihot esculenta|MYB|MYB family protein	[GO:0005524:ATP binding][GO:0004386:helicase activity][GO:0003676:nucleic acid binding]	-	OTF85228.1:putative DEADbox ATPdependent RNA helicase 5 [Helianthus annuus]	gi|1284947276|gb|KY534697.1|:Tagetes patula AT5G58760 mRNA, partial sequence	A0A103XQT0|A0A103XQT0_CYNCS:DNA/RNA helicase, DEAD/DEAH box type, N-terminal;OS=Cynara cardunculus var. scolymus;|GO:0005524,GO:0004386,GO:0003676,
TRINITY_DN90051_c0_g2_i3	0	0	0	121.425	160.505	107.86	0	0	0	17.85	22.09	14.93	64.9651	-9.25957	1.89799e-08	7.66072e-05	DOWN	mrna09125.1-v1.0-hybrid:Fragaria vesca|bHLH|bHLH family protein	[GO:0005524:ATP binding][GO:0004672:protein kinase activity]	[ko04064:NF-kappa B signaling pathway]	XP_021988993.1:probable receptorlike protein kinase At1g49730 isoform X1 [Helianthus annuus] >OTG11664.1 putative protein kinase superfamily protein [Helianthus annuus]	gi|1228866982|ref|XM_022133301.1|:PREDICTED: Helianthus annuus probable receptor-like protein kinase At1g49730 (LOC110885601), transcript variant X1, mRNA	A0A118JXA9|A0A118JXA9_CYNCS:Protein kinase, catalytic domain-containing protein;OS=Cynara cardunculus var. scolymus;|GO:0005524,GO:0004672,
TRINITY_DN99145_c0_g1_i3	0	0	0	134.603	127.525	107.86	0	0	0	16.03	14.32	12.1	61.6647	-9.18403	2.09018e-08	8.24472e-05	DOWN	Aco013131.1:Ananas comosus|DBB|DBB family protein	[GO:0004252:serine-type endopeptidase activity]	-	XP_022035052.1:subtilisinlike protease SBT5.6 [Helianthus annuus] >OTG28630.1 putative subtilase family protein [Helianthus annuus]	gi|1228801962|ref|XM_022179360.1|:PREDICTED: Helianthus annuus subtilisin-like protease SBT5.6 (LOC110936954), mRNA	A0A118JSM1|A0A118JSM1_CYNCS:Peptidase S8/S53 domain-containing protein;OS=Cynara cardunculus var. scolymus;|GO:0004252,
TRINITY_DN90375_c0_g1_i2	0	0	0	102.6	54.9676	85.869	0	0	0	20.1	10.07	15.75	40.5727	-8.57923	3.23801e-07	0.000769839	DOWN	PEQU_16234:Phalaenopsis equestris|G2-like|G2-like family protein	[GO:0004450:isocitrate dehydrogenase (NADP+) activity][GO:0000287:magnesium ion binding][GO:0051287:NAD binding][GO:0006102:isocitrate metabolic process][GO:0006099:tricarboxylic acid cycle]	[ko00020:Citrate cycle (TCA cycle)][ko00480:Glutathione metabolism][ko00720:Carbon fixation pathways in prokaryotes][ko04146:Peroxisome]	XP_021982286.1:isocitrate dehydrogenase [NADP] [Helianthus annuus] >OTG14938.1 putative isocitrate/isopropylmalate dehydrogenase family protein [Helianthus annuus]	gi|1228850974|ref|XM_022126594.1|:PREDICTED: Helianthus annuus isocitrate dehydrogenase [NADP] (LOC110878314), mRNA	A0A0L9VPE3|A0A0L9VPE3_PHAAN:Isocitrate dehydrogenase [NADP];OS=Phaseolus angularis;|GO:0004450,GO:0000287,GO:0051287,|GO:0006102,GO:0006099,
TRINITY_DN103782_c4_g1_i6	0	0	0	150.605	50.5702	64.9254	0	0	0	32.62	10.32	13.23	44.3501	-8.70778	6.04464e-07	0.00124608	DOWN	MDP0000304904:Malus domestica|TCP|TCP family protein	[GO:0006511:ubiquitin-dependent protein catabolic process]	[ko04110:Cell cycle][ko04114:Oocyte meiosis][ko04120:Ubiquitin mediated proteolysis][ko04141:Protein processing in endoplasmic reticulum][ko04310:Wnt signaling pathway][ko04340:Hedgehog signaling pathway][ko04350:TGF-beta signaling pathway]	KVI12513.1:Cullin homology [Cynara cardunculus var. scolymus]	gi|1389802519|ref|XM_025109807.1|:PREDICTED: Cynara cardunculus var. scolymus cullin-1-like (LOC112505804), transcript variant X3, mRNA	A0A118K7N8|A0A118K7N8_CYNCS:Cullin homology;OS=Cynara cardunculus var. scolymus;|GO:0006511,
TRINITY_DN90070_c1_g1_i1	0	0	0	106.365	48.3715	71.2084	0	0	0	18.35	7.82	11.67	37.6575	-8.47162	6.13744e-07	0.00124608	DOWN	Achn360501:Actinidia chinensis|FAR1|FAR1 family protein	-	-	XP_022030143.1:uncharacterized protein LOC110931059 isoform X1 [Helianthus annuus] >OTG33067.1 putative NTF2like domaincontaining protein [Helianthus annuus]	gi|1389796219|ref|XM_025140630.1|:PREDICTED: Cynara cardunculus var. scolymus uncharacterized LOC112529367 (LOC112529367), transcript variant X2, mRNA	B9GQC4|B9GQC4_POPTR:Uncharacterized protein;OS=Populus trichocarpa;
TRINITY_DN95609_c1_g3_i8	0	0	0	163.783	46.1728	64.9254	0	0	0	30.98	8.27	11.51	45.8135	-8.75456	7.58211e-07	0.00143056	DOWN	Vradi06g03240.1:Vigna radiata|EIL|EIL family protein	[GO:0030117:membrane coat][GO:0008565:obsolete protein transporter activity][GO:0006886:intracellular protein transport][GO:0016192:vesicle-mediated transport]	[ko04142:Lysosome]	XP_022001839.1:AP1 complex subunit sigma2like isoform X2 [Helianthus annuus] >OTG02306.1 putative AP1 complex subunit sigma1 [Helianthus annuus]	gi|1228898294|ref|XM_022146147.1|:PREDICTED: Helianthus annuus AP-1 complex subunit sigma-2-like (LOC110899265), transcript variant X2, mRNA	A0A022RCH5|A0A022RCH5_ERYGU:Uncharacterized protein;OS=Erythranthe guttata;|GO:0030117,|GO:0008565,|GO:0006886,GO:0016192,
TRINITY_DN89620_c1_g6_i4	0	0	0	53.653	36.2786	162.313	0	0	0	141.94	85.39	365.85	42.0408	-8.62993	1.98356e-06	0.00296777	DOWN	RrC3821_p1:Raphanus raphanistrum|NAC|NAC family protein	[GO:0016021:integral component of membrane][GO:0005622:intracellular][GO:0005525:GTP binding][GO:0007264:small GTPase mediated signal transduction]	-	KVH91253.1:hypothetical protein Ccrd_006727, partial [Cynara cardunculus var. scolymus]	gi|1389795455|ref|XM_025140217.1|:PREDICTED: Cynara cardunculus var. scolymus ras-related protein RABD2c-like (LOC112529140), mRNA	A0A103XIH7|A0A103XIH7_CYNCS:Uncharacterized protein;OS=Cynara cardunculus var. scolymus;|GO:0016021,GO:0005622,|GO:0005525,|GO:0007264,
TRINITY_DN90051_c0_g2_i13	0	0	0	188.256	216.572	12.5662	0	0	0	23.94	25.94	1.62	69.5658	-9.35842	2.58768e-06	0.00377406	DOWN	mrna09125.1-v1.0-hybrid:Fragaria vesca|bHLH|bHLH family protein	[GO:0005524:ATP binding][GO:0004672:protein kinase activity]	[ko04064:NF-kappa B signaling pathway]	XP_021988993.1:probable receptorlike protein kinase At1g49730 isoform X1 [Helianthus annuus] >OTG11664.1 putative protein kinase superfamily protein [Helianthus annuus]	gi|1228866982|ref|XM_022133301.1|:PREDICTED: Helianthus annuus probable receptor-like protein kinase At1g49730 (LOC110885601), transcript variant X1, mRNA	A0A118JXA9|A0A118JXA9_CYNCS:Protein kinase, catalytic domain-containing protein;OS=Cynara cardunculus var. scolymus;|GO:0005524,GO:0004672,
TRINITY_DN91211_c0_g1_i7	0	0	0	58.3594	45.6231	38.7458	0	0	0	2.57	1.89	1.61	23.7881	-7.80975	3.75923e-06	0.00505771	DOWN	Aco013131.1:Ananas comosus|DBB|DBB family protein	[GO:0004252:serine-type endopeptidase activity]	-	XP_022012545.1:subtilisinlike protease SBT3.9 [Helianthus annuus] >OTF95740.1 putative subtilase family protein [Helianthus annuus]	gi|1228924712|ref|XM_022156853.1|:PREDICTED: Helianthus annuus subtilisin-like protease SBT3.9 (LOC110912182), mRNA	A0A103XJY9|A0A103XJY9_CYNCS:Peptidase S8/S53 domain-containing protein;OS=Cynara cardunculus var. scolymus;|GO:0004252,
TRINITY_DN100397_c0_g2_i3	25.1753	18.821	13.8507	21.6495	4382.57	2275.53	2.57	1.75	1.22	2.05	386.99	201.67	1122.93	-6.85166	4.59231e-06	0.00590394	DOWN	Araha.7890s0002.1.p:Arabidopsis halleri|GeBP|GeBP family protein	[GO:0008184:glycogen phosphorylase activity][GO:0030170:pyridoxal phosphate binding][GO:0005975:carbohydrate metabolic process]	[ko00500:Starch and sucrose metabolism][ko02026:Biofilm formation - Escherichia coli][ko04217:Necroptosis]	XP_022037338.1:alphaglucan phosphorylase, H isozyme [Helianthus annuus] >XP_022037339.1 alphaglucan phosphorylase, H isozyme [Helianthus annuus] >OTG24329.1 putative alphaglucan phosphorylase, H isozyme [Helianthus annuus]	gi|1228808306|ref|XM_022181646.1|:PREDICTED: Helianthus annuus alpha-glucan phosphorylase, H isozyme (LOC110940085), transcript variant X1, mRNA	A0A103YMT4|A0A103YMT4_CYNCS:Alpha-1,4 glucan phosphorylase;OS=Cynara cardunculus var. scolymus;|GO:0008184,GO:0030170,|GO:0005975,
TRINITY_DN87601_c1_g8_i1	0	0	0	112.012	62.1134	23.038	0	0	0	44.96	23.31	8.67	32.8607	-8.27608	4.87021e-06	0.00608104	DOWN	Aco009603.1:Ananas comosus|bHLH|bHLH family protein	[GO:0005634:nucleus][GO:0006334:nucleosome assembly]	-	XP_021983899.1:NAP1related protein 1like [Helianthus annuus] >OTG16377.1 putative NAP1related protein 1 [Helianthus annuus]	gi|1570396111|ref|XM_028049157.1|:PREDICTED: Vigna unguiculata NAP1-related protein 2-like (LOC114164468), transcript variant X2, mRNA	A0A118JZ34|A0A118JZ34_CYNCS:Nucleosome assembly protein (NAP);OS=Cynara cardunculus var. scolymus;|GO:0005634,|GO:0006334,
TRINITY_DN100756_c2_g4_i7	0	3.32135	4.6169	151.546	100.041	86.9162	0	0.56	0.59	20.5	12.74	11.22	57.7403	-5.40596	6.22162e-06	0.00724706	DOWN	Aan013065:Artemisia annua|bHLH|bHLH family protein	-	[ko04016:MAPK signaling pathway - plant][ko04075:Plant hormone signal transduction]	OTG26049.1:putative basic helixloophelix (bHLH) DNAbinding family protein [Helianthus annuus]	gi|1228812740|ref|XM_022183317.1|:PREDICTED: Helianthus annuus transcription factor MYC4-like (LOC110941652), mRNA	A0A103XFI2|A0A103XFI2_CYNCS:Myc-type, basic helix-loop-helix (BHLH) domain-containing protein;OS=Cynara cardunculus var. scolymus;
TRINITY_DN102289_c0_g2_i1	0	1.10712	0	35.7687	79.1534	77.4915	0	0.25	0	8.24	17.15	16.77	32.2535	-7.27944	7.37706e-06	0.00826031	DOWN	Achn116231:Actinidia chinensis|ARF|ARF family protein	[GO:0005524:ATP binding][GO:0019538:protein metabolic process]	-	XP_021973611.1:chaperone protein ClpB4, mitochondrial [Helianthus annuus] >OTG20990.1 putative casein lytic proteinase B4 [Helianthus annuus]	gi|1228831124|ref|XM_022117919.1|:PREDICTED: Helianthus annuus chaperone protein ClpB4, mitochondrial (LOC110868683), mRNA	A0A103XQM9|A0A103XQM9_CYNCS:AAA+ ATPase domain-containing protein;OS=Cynara cardunculus var. scolymus;|GO:0005524,|GO:0019538,
TRINITY_DN89603_c2_g5_i1	0	0	0	56.4769	26.3845	51.312	0	0	0	6.8	2.99	5.84	22.3622	-7.7189	7.81939e-06	0.00848636	DOWN	EMT03129:Aegilops tauschii|bHLH|bHLH family protein	[GO:0009507:chloroplast][GO:0005739:mitochondrion][GO:0003994:aconitate hydratase activity][GO:0005507:copper ion binding][GO:0006101:citrate metabolic process][GO:0006102:isocitrate metabolic process][GO:0006979:response to oxidative stress]	[ko00020:Citrate cycle (TCA cycle)][ko00630:Glyoxylate and dicarboxylate metabolism][ko00720:Carbon fixation pathways in prokaryotes]	KGN48958.1:Aconitase [Cucumis sativus]	-	A0A0E0PWS7|A0A0E0PWS7_ORYRU:Uncharacterized protein;OS=Oryza rufipogon;|GO:0009507,GO:0005739,|GO:0003994,GO:0005507,|GO:0006101,GO:0006102,GO:0006979,
TRINITY_DN93278_c1_g8_i4	0	0	0	23.532	46.7225	92.1521	0	0	0	6.56	11.89	23.52	27.0678	-7.99519	8.06947e-06	0.00855158	DOWN	Lsa016447:Lactuca sativa|CO-like|CO-like family protein	-	-	OTF94772.1:putative Bbox type zinc finger protein with CCT domaincontaining protein [Helianthus annuus]	gi|1228928001|ref|XM_022158380.1|:PREDICTED: Helianthus annuus zinc finger protein CONSTANS-LIKE 14-like (LOC110913559), mRNA	-
TRINITY_DN90325_c0_g1_i1	0	0	0	472.523	1.64903	349.759	0	0	0	16.1	0.05	11.32	137.322	-10.3387	8.17918e-06	0.00855158	DOWN	Rsa1.0_02878.1_g00005.1:Raphanus sativus|LBD|LBD family protein	[GO:0003676:nucleic acid binding][GO:0008270:zinc ion binding][GO:0015074:DNA integration]	-	XP_013688817.1:PREDICTED: uncharacterized protein LOC106392554, partial [Brassica napus]	gi|147790187|emb|AM458047.2|:Vitis vinifera contig VV78X059364.7, whole genome shotgun sequence	A5C546|A5C546_VITVI:Putative uncharacterized protein;OS=Vitis vinifera;|GO:0003676,GO:0008270,|GO:0015074,
TRINITY_DN92871_c0_g1_i1	13.1871	15.4996	4.6169	140.251	206.129	192.682	1.42	1.55	0.45	13.94	19.3	18.12	95.3941	-4.01623	8.31271e-06	0.00858772	DOWN	Aqcoe2G051500.1.p:Aquilegia coerulea|WRKY|WRKY family protein	-	-	XP_021982473.1:uncharacterized protein LOC110878476 [Helianthus annuus] >OTG15099.1 putative armadillotype fold protein [Helianthus annuus]	gi|1228851446|ref|XM_022126781.1|:PREDICTED: Helianthus annuus uncharacterized LOC110878476 (LOC110878476), mRNA	A0A118JUZ8|A0A118JUZ8_CYNCS:Armadillo;OS=Cynara cardunculus var. scolymus;
TRINITY_DN90745_c0_g5_i4	1.19882	0	0	76.2438	34.0799	65.9725	2.19	0	0	136.9	55.39	103.53	29.5825	-7.15104	1.05125e-05	0.0100802	DOWN	GSMUA_Achr5P03330_001:Musa acuminata|BBR-BPC|BBR-BPC family protein	[GO:0008840:4-hydroxy-tetrahydrodipicolinate synthase][GO:0009089:lysine biosynthetic process via diaminopimelate]	[ko00261:Monobactam biosynthesis][ko00300:Lysine biosynthesis]	XP_022017559.1:4hydroxytetrahydrodipicolinate synthase, chloroplasticlike [Helianthus annuus] >OTF92077.1 putative dihydrodipicolinate synthase 1 [Helianthus annuus]	gi|1228935963|ref|XM_022161867.1|:PREDICTED: Helianthus annuus 4-hydroxy-tetrahydrodipicolinate synthase, chloroplastic-like (LOC110917278), mRNA	D7U7T8|D7U7T8_VITVI:Putative uncharacterized protein;OS=Vitis vinifera;GN=VIT_15s0048g00750 {ECO:0000313|EMBL:CBI38867.3};|GO:0008840,|GO:0009089,
TRINITY_DN98274_c1_g5_i8	0	0	0	17.8843	60.4644	75.3972	0	0	0	5.38	16.53	20.67	25.6243	-7.91713	1.17719e-05	0.0109947	DOWN	LOC_Os11g12360.1:Oryza sativa subsp. japonica|M-type_MADS|M-type_MADS family protein	-	-	XP_018819638.1:PREDICTED: uncharacterized protein LOC108990205 [Juglans regia]	-	Q7XWT6|Q7XWT6_ORYSJ:OSJNBa0028M15.5 protein;OS=Oryza sativa subsp. japonica;
TRINITY_DN92383_c3_g1_i4	0	0	0	93.1869	27.4838	31.4155	0	0	0	34.52	9.49	10.88	25.3477	-7.90035	1.17829e-05	0.0109947	DOWN	Lsa016716:Lactuca sativa|GATA|GATA family protein	[GO:0043565:sequence-specific DNA binding][GO:0003700:DNA-binding transcription factor activity][GO:0008270:zinc ion binding]	-	XP_022025620.1:GATA transcription factor 9like [Helianthus annuus] >OTG35187.1 putative zinc finger, NHR/GATAtype [Helianthus annuus]	gi|1228780955|ref|XM_022169928.1|:PREDICTED: Helianthus annuus GATA transcription factor 9-like (LOC110926171), mRNA	A0A124SBG9|A0A124SBG9_CYNCS:Zinc finger, GATA-type;OS=Cynara cardunculus var. scolymus;|GO:0043565,GO:0003700,GO:0008270,
TRINITY_DN73589_c0_g1_i1	0	0	0	28.2384	35.1793	53.4063	0	0	0	16.22	19.04	28.42	19.4707	-7.51995	1.2632e-05	0.0115388	DOWN	Zjn_sc00028.1.g03130.1.am.mk:Zoysia japonica|NAC|NAC family protein	[GO:0005737:cytoplasm][GO:0005634:nucleus][GO:0005524:ATP binding][GO:0005509:calcium ion binding][GO:0009931:calcium-dependent protein serine/threonine kinase activity][GO:0005516:calmodulin binding][GO:0004683:calmodulin-dependent protein kinase activity][GO:0009738:abscisic acid-activated signaling pathway][GO:0035556:intracellular signal transduction][GO:0018105:peptidyl-serine phosphorylatio…	[ko04626:Plant-pathogen interaction]	XP_021997592.1:calciumdependent protein kinase 29like [Helianthus annuus] >OTG04829.1 putative EFhand domain pair [Helianthus annuus]	gi|1228887029|ref|XM_022141900.1|:PREDICTED: Helianthus annuus calcium-dependent protein kinase 29-like (LOC110894677), mRNA	E0CVT5|E0CVT5_VITVI:Putative uncharacterized protein;OS=Vitis vinifera;GN=VIT_10s0116g01800 {ECO:0000313|EMBL:CBI23246.3};|GO:0005737,GO:0005634,|GO:0005524,GO:0005509,GO:0009931,GO:0005516,GO:0004683,|GO:0009738,GO:0035556,GO:0018105,GO:0046777,
TRINITY_DN92448_c1_g2_i3	0	0	0	32.9448	91.7959	24.0852	0	0	0	4.87	12.61	3.41	24.8043	-7.87279	1.41618e-05	0.0126011	DOWN	Do022005.1:Dichanthelium oligosanthes|bZIP|bZIP family protein	[GO:0016021:integral component of membrane]	-	XP_021982140.1:uncharacterized protein LOC110878178 [Helianthus annuus] >OTG14770.1 hypothetical protein HannXRQ_Chr09g0253111 [Helianthus annuus]	gi|1228850558|ref|XM_022126448.1|:PREDICTED: Helianthus annuus uncharacterized LOC110878178 (LOC110878178), mRNA	A0A118K475|A0A118K475_CYNCS:Uncharacterized protein;OS=Cynara cardunculus var. scolymus;|GO:0016021,
TRINITY_DN98227_c1_g2_i9	0	0	0	39.5338	34.6296	27.2268	0	0	0	4.91	4.05	3.19	16.8984	-7.31674	1.93892e-05	0.015725	DOWN	Kaladp0839s0004.1.p:Kalanchoe laxiflora|ERF|ERF family protein	[GO:0016021:integral component of membrane][GO:0005524:ATP binding][GO:0030246:carbohydrate binding][GO:0004672:protein kinase activity]	-	XP_022021101.1:cysteinerich receptorlike protein kinase 10 [Helianthus annuus] >OTF87164.1 putative cysteinerich RLK (RECEPTORlike protein kinase) 10 [Helianthus annuus]	gi|1228943709|ref|XM_022165409.1|:PREDICTED: Helianthus annuus cysteine-rich receptor-like protein kinase 10 (LOC110921139), mRNA	A0A103Y201|A0A103Y201_CYNCS:Concanavalin A-like lectin/glucanase, subgroup;OS=Cynara cardunculus var. scolymus;|GO:0016021,|GO:0005524,GO:0030246,GO:0004672,
TRINITY_DN95437_c0_g1_i4	2.39765	0	1.15422	44.2402	54.9676	75.3972	0.25	0	0.18	4.11	4.74	6.57	29.6928	-5.6409	1.94845e-05	0.0157288	DOWN	Achn296391:Actinidia chinensis|NF-YC|NF-YC family protein	[GO:0005524:ATP binding][GO:0004672:protein kinase activity]	-	XP_022028686.1:serine/threonineprotein kinase EDR1like [Helianthus annuus] >XP_022028687.1 serine/threonineprotein kinase EDR1like [Helianthus annuus] >XP_022028688.1 serine/threonineprotein kinase EDR1like [Helianthus annuus] >XP_022028689.1 serine/threonineprotein kinase EDR1like [Helianthus annuus] >OTG31661.1 putative protein kinase C, Tyrosineprotein kinase, nonreceptor Jak/Tyk2 [Helianthus …	gi|1228787483|ref|XM_022172997.1|:PREDICTED: Helianthus annuus serine/threonine-protein kinase EDR1-like (LOC110929809), transcript variant X4, mRNA	A0A103Y4J6|A0A103Y4J6_CYNCS:Phox/Bem1p;OS=Cynara cardunculus var. scolymus;|GO:0005524,GO:0004672,
TRINITY_DN89460_c1_g1_i3	0	0	0	27.2972	33.5302	37.6986	0	0	0	3.72	4.32	4.84	16.421	-7.27493	2.15367e-05	0.0169134	DOWN	kfl00029_0340:Klebsormidium flaccidum|C2H2|C2H2 family protein	-	-	XP_022027564.1:uncharacterized protein LOC110928829 [Helianthus annuus]	gi|1389799071|ref|XM_025103746.1|:PREDICTED: Cynara cardunculus var. scolymus uncharacterized LOC112500296 (LOC112500296), mRNA	A0A118K122|A0A118K122_CYNCS:Bromodomain-containing protein;OS=Cynara cardunculus var. scolymus;
TRINITY_DN89546_c0_g1_i5	0	1.10712	0	20.7082	133.022	58.6423	0	0.19	0	3.62	21.91	9.76	35.5799	-7.42327	2.2234e-05	0.0173824	DOWN	mrna26103.1-v1.0-hybrid:Fragaria vesca|C3H|C3H family protein	-	-	XP_021986038.1:uncharacterized protein LOC110882280 [Helianthus annuus]	gi|1228772055|ref|XM_022130346.1|:PREDICTED: Helianthus annuus uncharacterized LOC110882280 (LOC110882280), mRNA	A0A103XZU4|A0A103XZU4_CYNCS:HAD-like domain-containing protein;OS=Cynara cardunculus var. scolymus;
TRINITY_DN100411_c1_g6_i2	0	0	0	53.653	6.59611	264.937	0	0	0	23.28	2.68	107.04	54.1977	-8.99667	2.44427e-05	0.0189385	DOWN	Cc10_g03650:Coffea canephora|G2-like|G2-like family protein	[GO:0020037:heme binding][GO:0005506:iron ion binding][GO:0016705:oxidoreductase activity, acting on paired donors, with incorporation or reduction of molecular oxygen]	-	OTF86251.1:putative cytochrome P450 [Helianthus annuus]	gi|1228949209|ref|XM_022167531.1|:PREDICTED: Helianthus annuus cytochrome P450 CYP82D47-like (LOC110923440), mRNA	A0A118JYP5|A0A118JYP5_CYNCS:Uncharacterized protein;OS=Cynara cardunculus var. scolymus;|GO:0020037,GO:0005506,GO:0016705,
TRINITY_DN95014_c1_g4_i2	2.39765	2.21423	6.92535	71.5374	153.36	52.3592	0.48	0.4	1.14	12.69	25.35	8.8	48.1322	-4.5895	2.69225e-05	0.0202278	DOWN	Zmw_sc00430.1.g00400.1:Zoysia matrella|Trihelix|Trihelix family protein	[GO:0005524:ATP binding][GO:0004713:protein tyrosine kinase activity]	[ko04626:Plant-pathogen interaction]	XP_022013394.1:PTI1like tyrosineprotein kinase 3 [Helianthus annuus] >XP_022013395.1 PTI1like tyrosineprotein kinase 3 [Helianthus annuus] >OTF96494.1 putative tyrosineprotein kinase, neurotrophic receptor, type 2 [Helianthus annuus]	gi|1228926677|ref|XM_022157703.1|:PREDICTED: Helianthus annuus PTI1-like tyrosine-protein kinase 3 (LOC110912874), transcript variant X2, mRNA	W9RFC2|W9RFC2_9ROSA:PTI1-like tyrosine-protein kinase 3;OS=Morus notabilis.;|GO:0005524,GO:0004713,
TRINITY_DN82280_c0_g1_i2	0	0	0	48.9466	24.1857	26.1796	0	0	0	25.85	11.92	13.07	16.552	-7.28548	3.14606e-05	0.0226882	DOWN	Lsa002196:Lactuca sativa|GATA|GATA family protein	[GO:0005634:nucleus][GO:0043565:sequence-specific DNA binding][GO:0003700:DNA-binding transcription factor activity][GO:0008270:zinc ion binding][GO:0045893:positive regulation of transcription, DNA-templated]	-	XP_022015753.1:GATA transcription factor 6like [Helianthus annuus] >OTF93253.1 putative GATA transcription factor 6 [Helianthus annuus]	gi|1228931279|ref|XM_022160061.1|:PREDICTED: Helianthus annuus GATA transcription factor 6-like (LOC110915378), mRNA	A0A103YGR1|A0A103YGR1_CYNCS:GATA transcription factor;OS=Cynara cardunculus var. scolymus;|GO:0005634,|GO:0043565,GO:0003700,GO:0008270,|GO:0045893,
TRINITY_DN107520_c3_g3_i1	0	0	0	112.954	107.737	5.23592	0	0	0	16.09	14.43	0.79	37.6544	-8.47312	3.43852e-05	0.0242466	DOWN	Niben101Scf02581g01014.1:Nicotiana benthamiana|MYB_related|MYB_related family protein	-	[ko00902:Monoterpenoid biosynthesis]	XP_022037154.1:shortchain dehydrogenase/reductase 2blike isoform X1 [Helianthus annuus] >OTG24095.1 putative glucose/ribitol dehydrogenase [Helianthus annuus]	gi|1228807767|ref|XM_022181463.1|:PREDICTED: Helianthus annuus short-chain dehydrogenase/reductase 2b-like (LOC110939881), transcript variant X2, mRNA	A0A103YMV3|A0A103YMV3_CYNCS:Glucose/ribitol dehydrogenase;OS=Cynara cardunculus var. scolymus;
TRINITY_DN100523_c2_g6_i3	0	1.10712	0	36.71	45.6231	37.6986	0	0.3	0	5.81	6.76	5.68	20.1898	-6.59893	3.6864e-05	0.0249924	DOWN	Aradu.3DA1Q:Arachis duranensis|bHLH|bHLH family protein	-	-	XP_021984496.1:uncharacterized protein LOC110880217 [Helianthus annuus] >OTG16900.1 hypothetical protein HannXRQ_Chr09g0276431 [Helianthus annuus]	gi|1228856283|ref|XM_022128804.1|:PREDICTED: Helianthus annuus uncharacterized LOC110880217 (LOC110880217), mRNA	A0A0G4AMG3|A0A0G4AMG3_9ROSI:AT1G17665-like protein;OS=Hypseocharis bilobata.;
TRINITY_DN103217_c0_g1_i4	0	0	0	1271.67	717.877	0	0	0	0	252.81	134.22	0	331.591	-11.6107	3.78925e-05	0.0252944	DOWN	KN538871.1_FGP005:Oryza longistaminata|FAR1|FAR1 family protein	[GO:0005737:cytoplasm][GO:0003862:3-isopropylmalate dehydrogenase activity][GO:0000287:magnesium ion binding][GO:0051287:NAD binding][GO:0009082:branched-chain amino acid biosynthetic process][GO:0009098:leucine biosynthetic process]	[ko00290:Valine, leucine and isoleucine biosynthesis][ko00660:C5-Branched dibasic acid metabolism]	XP_021970683.1:3isopropylmalate dehydrogenase, chloroplasticlike [Helianthus annuus] >OTG23312.1 putative isopropylmalate dehydrogenase 2 [Helianthus annuus]	gi|1228824353|ref|XM_022114991.1|:PREDICTED: Helianthus annuus 3-isopropylmalate dehydrogenase, chloroplastic-like (LOC110865665), mRNA	A0A103YLA8|A0A103YLA8_CYNCS:3-isopropylmalate dehydrogenase;OS=Cynara cardunculus var. scolymus;|GO:0005737,|GO:0003862,GO:0000287,GO:0051287,|GO:0009082,GO:0009098,
TRINITY_DN107426_c8_g8_i2	1.19882	14.3925	11.5422	89.4217	157.757	1349.82	0.93	10.37	7.62	67.39	110.3	928.71	270.689	-5.87654	3.99215e-05	0.0259172	DOWN	PH01000626G0430:Phyllostachys heterocycla|HSF|HSF family protein	[GO:0005524:ATP binding][GO:0016787:hydrolase activity]	[ko04141:Protein processing in endoplasmic reticulum]	XP_021994667.1:cell division control protein 48 homolog Dlike [Helianthus annuus] >OTG09205.1 putative ATPase, AAAtype, core [Helianthus annuus]	gi|1228908180|ref|XM_022150310.1|:PREDICTED: Helianthus annuus cell division cycle protein 48 homolog (LOC110904465), mRNA	A0A118JZR3|A0A118JZR3_CYNCS:AAA+ ATPase domain-containing protein;OS=Cynara cardunculus var. scolymus;|GO:0005524,GO:0016787,
TRINITY_DN98864_c1_g4_i2	0	0	0	3.76513	144.565	107.86	0	0	0	0.89	32.08	23.91	42.6983	-8.65426	4.00201e-05	0.0259172	DOWN	GSMUA_Achr10P17130_001:Musa acuminata|bHLH|bHLH family protein	-	-	XP_021969819.1:chaperone protein dnaJ 20, chloroplasticlike [Helianthus annuus] >OTG22505.1 putative dnaJ domaincontaining protein [Helianthus annuus]	-	A0A103YNC9|A0A103YNC9_CYNCS:DnaJ domain-containing protein;OS=Cynara cardunculus var. scolymus;
TRINITY_DN97051_c2_g14_i1	0	0	0	18.8256	43.9741	27.2268	0	0	0	13.85	30.03	18.3	15.0044	-7.1473	5.2383e-05	0.0315907	DOWN	GSMUA_Achr11P19880_001:Musa acuminata|ERF|ERF family protein	[GO:0016021:integral component of membrane][GO:0005524:ATP binding][GO:0004672:protein kinase activity]	-	KVI10195.1:Leucinerich repeatcontaining protein [Cynara cardunculus var. scolymus]	gi|1389749248|ref|XM_025127880.1|:PREDICTED: Cynara cardunculus var. scolymus probable inactive receptor kinase At4g23740 (LOC112519662), mRNA	A0A103YJH7|A0A103YJH7_CYNCS:Leucine-rich repeat-containing protein;OS=Cynara cardunculus var. scolymus;|GO:0016021,|GO:0005524,GO:0004672,
TRINITY_DN101689_c1_g1_i5	0	0	0	18.8256	23.0864	55.5007	0	0	0	3.92	4.56	10.85	16.2355	-7.25656	5.65691e-05	0.0337389	DOWN	Zjn_sc00028.1.g03130.1.am.mk:Zoysia japonica|NAC|NAC family protein	[GO:0016301:kinase activity]	[ko04626:Plant-pathogen interaction]	XP_021982478.1:calciumdependent protein kinase 28 isoform X1 [Helianthus annuus] >OTG15103.1 putative calciumdependent protein kinase 28 [Helianthus annuus]	gi|1228851456|ref|XM_022126787.1|:PREDICTED: Helianthus annuus calcium-dependent protein kinase 28 (LOC110878478), transcript variant X2, mRNA	A0A1B2YL25|A0A1B2YL25_CAMSI:Calcium-dependent protein kinase 28;OS=Camellia sinensis;|GO:0016301,
TRINITY_DN107673_c1_g5_i4	0	0	0	81.8915	1.09935	374.892	0	0	0	10.9	0.14	46.7	76.3137	-9.49081	5.84717e-05	0.0345965	DOWN	Achn144111:Actinidia chinensis|bHLH|bHLH family protein	[GO:0004721:phosphoprotein phosphatase activity]	-	XP_021978262.1:serine/threonineprotein phosphatase PPX isozyme 2like [Helianthus annuus] >OTG19400.1 putative metallodependent phosphataselike protein [Helianthus annuus]	gi|1228841726|ref|XM_022122570.1|:PREDICTED: Helianthus annuus serine/threonine-protein phosphatase PP-X isozyme 2-like (LOC110873611), mRNA	A0A0V0I5R0|A0A0V0I5R0_SOLCH:Serine/threonine-protein phosphatase;OS=Solanum chacoense;|GO:0004721,
TRINITY_DN105586_c1_g10_i2	0	0	0	51.7705	28.5832	15.7077	0	0	0	90.95	45.5	24.15	16.0102	-7.2386	5.92814e-05	0.0348771	DOWN	RrC2179_p5:Raphanus raphanistrum|bZIP|bZIP family protein	[GO:0003676:nucleic acid binding][GO:0000166:nucleotide binding]	[ko03040:Spliceosome]	KVI09893.1:Nucleotidebinding, alphabeta plait [Cynara cardunculus var. scolymus]	-	A0A103YIV9|A0A103YIV9_CYNCS:Nucleotide-binding, alpha-beta plait;OS=Cynara cardunculus var. scolymus;|GO:0003676,GO:0000166,
TRINITY_DN97590_c0_g2_i3	0	0	0	10.3541	41.7754	62.831	0	0	0	2.14	7.92	11.82	19.1601	-7.49732	6.35058e-05	0.0367398	DOWN	Achn177891:Actinidia chinensis|bHLH|bHLH family protein	-	-	XP_021972586.1:transcription factor bHLH155like [Helianthus annuus] >OTG20100.1 putative myctype, basic helixloophelix (bHLH) domain, Transcription factor MYC/MYB Nterminal [Helianthus annuus]	gi|1228828627|ref|XM_022116894.1|:PREDICTED: Helianthus annuus transcription factor bHLH155-like (LOC110867844), mRNA	A0A103XFU6|A0A103XFU6_CYNCS:Myc-type, basic helix-loop-helix (BHLH) domain-containing protein;OS=Cynara cardunculus var. scolymus;
TRINITY_DN104508_c1_g3_i5	1.19882	0	1.15422	29.1797	52.7689	43.9817	0.35	0	0.28	8.12	13.79	11.46	21.3806	-5.76333	6.48093e-05	0.0371227	DOWN	Aan018999:Artemisia annua|WRKY|WRKY family protein	[GO:0043565:sequence-specific DNA binding][GO:0003700:DNA-binding transcription factor activity]	-	XP_021987784.1:probable WRKY transcription factor 70 [Helianthus annuus] >OTG10297.1 putative WRKY domaincontaining protein [Helianthus annuus]	gi|1228863536|ref|XM_022132092.1|:PREDICTED: Helianthus annuus probable WRKY transcription factor 70 (LOC110884382), mRNA	A0A088BK78|A0A088BK78_CHRMO:WRKY11;OS=Chrysanthemum morifolium;|GO:0043565,GO:0003700,
TRINITY_DN100333_c2_g3_i1	0	0	1.15422	29.1797	30.2322	50.2648	0	0	1.89	55.43	51.87	83.16	18.4718	-6.46637	7.05043e-05	0.0394729	DOWN	Aan021454:Artemisia annua|ARF|ARF family protein	[GO:0005634:nucleus][GO:0003677:DNA binding][GO:0009734:auxin-activated signaling pathway][GO:0006355:regulation of transcription, DNA-templated][GO:0006351:transcription, DNA-templated]	[ko04075:Plant hormone signal transduction]	KVH95319.1:Aux/IAAARFdimerization [Cynara cardunculus var. scolymus]	gi|1389789313|ref|XM_025137709.1|:PREDICTED: Cynara cardunculus var. scolymus auxin response factor 18-like (LOC112527226), mRNA	A0A118JWB3|A0A118JWB3_CYNCS:Auxin response factor;OS=Cynara cardunculus var. scolymus;|GO:0005634,|GO:0003677,|GO:0009734,GO:0006355,GO:0006351,
TRINITY_DN104633_c1_g1_i2	0	0	0	113.895	11.5432	21.9908	0	0	0	162.77	15.06	27.84	24.5715	-7.85518	7.69798e-05	0.0417515	DOWN	Tp57577_TGAC_v2_mRNA36754:Trifolium pratense|ERF|ERF family protein	[GO:0003824:catalytic activity]	-	XP_022035993.1:uncharacterized protein LOC110937849 [Helianthus annuus] >OTG29589.1 putative epoxide hydrolase [Helianthus annuus]	-	A0A103XF78|A0A103XF78_CYNCS:Uncharacterized protein;OS=Cynara cardunculus var. scolymus;|GO:0003824,
TRINITY_DN95593_c6_g4_i3	0	0	0	86.5979	35.1793	8.37746	0	0	0	35	13.26	3.49	21.6924	-7.67673	8.30453e-05	0.0428963	DOWN	Rsa1.0_01836.1_g00008.1:Raphanus sativus|ERF|ERF family protein	[GO:0006464:cellular protein modification process][GO:0015031:protein transport]	[ko04144:Endocytosis]	KVH89332.1:Steadiness box [Cynara cardunculus var. scolymus]	gi|1389786403|ref|XM_025136792.1|:PREDICTED: Cynara cardunculus var. scolymus protein ELC-like (LOC112526497), transcript variant X2, mRNA	A0A118JT26|A0A118JT26_CYNCS:Steadiness box;OS=Cynara cardunculus var. scolymus;|GO:0006464,GO:0015031,
TRINITY_DN101800_c5_g1_i6	0	0	0	57.4182	3.84773	121.473	0	0	0	9.68	0.61	19.31	30.4565	-8.16447	9.08805e-05	0.0455868	DOWN	TRIUR3_17264-P1:Triticum urartu|GRAS|GRAS family protein	[GO:0016758:transferase activity, transferring hexosyl groups][GO:0008152:metabolic process]	-	XP_021973845.1:UDPglycosyltransferase 76G1like [Helianthus annuus]	gi|1228831726|ref|XM_022118153.1|:PREDICTED: Helianthus annuus UDP-glycosyltransferase 76G1-like (LOC110868888), mRNA	A0A103YIR5|A0A103YIR5_CYNCS:UDP-glucuronosyl/UDP-glucosyltransferase;OS=Cynara cardunculus var. scolymus;|GO:0016758,|GO:0008152,
TRINITY_DN56324_c0_g1_i1	2081.16	6110.18	5850.77	5.64769	6.59611	0	5949.36	16091.9	14216	16.16	16.73	0	2342.39	10.1312	6.99835e-16	4.04873e-11	UP	Bradi3g42627.3.p:Brachypodium distachyon|ERF|ERF family protein	[GO:0009535:chloroplast thylakoid membrane][GO:0016021:integral component of membrane][GO:0009522:photosystem I][GO:0009523:photosystem II][GO:0016168:chlorophyll binding][GO:0046872:metal ion binding][GO:0009765:photosynthesis, light harvesting][GO:0018298:protein-chromophore linkage]	[ko00196:Photosynthesis - antenna proteins]	OTF95197.1:putative chlorophyll AB binding protein [Helianthus annuus]	gi|1228802769|ref|XM_022179677.1|:PREDICTED: Helianthus annuus chlorophyll a-b binding protein of LHCII type 1-like (LOC110937282), mRNA	Q40247|Q40247_LACSA:Chlorophyll a-b binding protein, chloroplastic;OS=Lactuca sativa;|GO:0009535,GO:0016021,GO:0009522,GO:0009523,|GO:0016168,GO:0046872,|GO:0009765,GO:0018298,
TRINITY_DN93515_c0_g2_i4	1142.48	1238.86	1158.84	0	0	0	56.69	56.91	48.64	0	0	0	590.031	12.942	9.63095e-16	4.17882e-11	UP	Rsa1.0_02878.1_g00005.1:Raphanus sativus|LBD|LBD family protein	[GO:0003676:nucleic acid binding][GO:0008270:zinc ion binding][GO:0015074:DNA integration]	-	GAU23361.1:hypothetical protein TSUD_334080 [Trifolium subterraneum]	-	A0A0L9TUK8|A0A0L9TUK8_PHAAN:Uncharacterized protein;OS=Phaseolus angularis;|GO:0003676,GO:0008270,|GO:0015074,
TRINITY_DN90907_c3_g4_i3	453.156	266.815	437.451	0	0	0	305.93	166.52	250.17	0	0	0	192.904	11.3291	5.59299e-12	1.07856e-07	UP	mrna12617.1-v1.0-hybrid:Fragaria vesca|B3|B3 family protein	[GO:0016021:integral component of membrane][GO:0005506:iron ion binding]	-	XP_022034311.1:uncharacterized protein LOC110936276 [Helianthus annuus] >OTG27907.1 putative rubredoxin family protein [Helianthus annuus]	-	A0A165XDY7|A0A165XDY7_DAUCA:Uncharacterized protein;OS=Daucus carota subsp. sativus.;|GO:0016021,|GO:0005506,
TRINITY_DN87479_c4_g3_i4	2269.37	984.227	635.978	20.7082	15.9406	7.33028	5847.92	2337.05	1392.11	53.16	36.46	16.07	655.593	6.46262	2.55693e-11	2.9585e-07	UP	Prupe.3G009400.1.p:Prunus persica|ERF|ERF family protein	[GO:0005887:integral component of plasma membrane][GO:0009506:plasmodesma][GO:0005773:vacuole][GO:0015254:glycerol channel activity][GO:0015250:water channel activity][GO:0009992:cellular water homeostasis][GO:0034220:ion transmembrane transport]	-	AAF71820.1:putative aquaporin PIP22 [Vitis cinerea var. helleri x Vitis rupestris]	gi|1228953653|ref|XM_022169754.1|:PREDICTED: Helianthus annuus aquaporin PIP2-7 (LOC110925968), mRNA	F6I0Z8|F6I0Z8_VITVI:Plasma membrane 22 aquaporin;OS=Vitis vinifera;GN=VIT_03s0038g02520 {ECO:0000313|EMBL:CCB60614.1};|GO:0005887,GO:0009506,GO:0005773,|GO:0015254,GO:0015250,|GO:0009992,GO:0034220,
TRINITY_DN90923_c4_g1_i5	702.511	499.31	128.119	0	0	0	69.93	46	10.79	0	0	0	221.657	11.5295	1.3148e-10	1.26774e-06	UP	PK03054.1:Cannabis sativa|HD-ZIP|HD-ZIP family protein	-	-	XP_022030364.1:uncharacterized protein LOC110931271 [Helianthus annuus]	-	Q53K02|Q53K02_ORYSJ:Retrotransposon protein, putative, unclassified;OS=Oryza sativa subsp. japonica;GN=LOC_Os11g47010 {ECO:0000313|EMBL:AAX95017.1};
TRINITY_DN98660_c2_g4_i1	88.713	522.559	455.919	0	0	0	194.84	1057.95	849.94	0	0	0	177.865	11.2121	6.68009e-10	5.26992e-06	UP	Bradi3g42627.3.p:Brachypodium distachyon|ERF|ERF family protein	[GO:0009941:chloroplast envelope][GO:0009535:chloroplast thylakoid membrane][GO:0016021:integral component of membrane][GO:0009522:photosystem I][GO:0009523:photosystem II][GO:0010287:plastoglobule][GO:0016168:chlorophyll binding][GO:0046872:metal ion binding][GO:0031409:pigment binding][GO:0015979:photosynthesis][GO:0009768:photosynthesis, light harvesting in photosystem I][GO:0018298:protein-ch…	[ko00196:Photosynthesis - antenna proteins]	XP_015648289.1:PREDICTED: chlorophyll ab binding protein of LHCII type 1 [Oryza sativa Japonica Group] >BAB84417.1 putative chlorophyll a/bbinding protein 3C precursor [Oryza sativa Japonica Group] >BAF06004.1 Os01g0720500 [Oryza sativa Japonica Group] >EAY75641.1 hypothetical protein OsI_03546 [Oryza sativa Indica Group] >EAZ13361.1 hypothetical protein OsJ_03282 [Oryza sativa Japonica Group] >B…	gi|1228923313|ref|XM_022156339.1|:PREDICTED: Helianthus annuus chlorophyll a-b binding protein of LHCII type 1-like (LOC110911708), mRNA	P12330|CB21_ORYSJ:Chlorophyll a-b binding protein 1, chloroplastic;OS=Oryza sativa subsp. japonica;|GO:0009941,GO:0009535,GO:0016021,GO:0009522,GO:0009523,GO:0010287,|GO:0016168,GO:0046872,GO:0031409,|GO:0015979,GO:0009768,GO:0018298,GO:0009416,
TRINITY_DN99601_c6_g7_i7	83.9177	89.6765	132.736	0	0	0	7.92	7.75	10.47	0	0	0	51.055	9.41137	1.49828e-08	6.40165e-05	UP	Itr_sc001764.1_g00003.1:Ipomoea trifida|MYB_related|MYB_related family protein	[GO:0016301:kinase activity]	-	XP_021986041.1:uncharacterized protein LOC110882289 [Helianthus annuus]	-	A0A061FIN8|A0A061FIN8_THECC:Cysteine-rich RLK (RECEPTOR-like protein kinase) 8, putative;OS=Theobroma cacao;|GO:0016301,
TRINITY_DN92233_c5_g5_i2	59.9412	194.853	139.661	0	0	0	14.38	42.92	28.02	0	0	0	65.7425	9.77627	1.65762e-08	6.84983e-05	UP	Zmw_sc01355.1.g00120.1:Zoysia matrella|bHLH|bHLH family protein	[GO:0016021:integral component of membrane][GO:0008270:zinc ion binding]	-	KVI02983.1:Maf transcription factor, Nterminal, partial [Cynara cardunculus var. scolymus]	gi|1389820092|ref|XM_025119210.1|:PREDICTED: Cynara cardunculus var. scolymus probable E3 ubiquitin-protein ligase ATL44 (LOC112513085), mRNA	A0A118K1J7|A0A118K1J7_CYNCS:Maf transcription factor, N-terminal;OS=Cynara cardunculus var. scolymus;|GO:0016021,|GO:0008270,
TRINITY_DN90051_c0_g2_i6	117.485	48.7132	188.139	0	0	0	17.64	6.74	23.79	0	0	0	59.0561	9.62129	4.4463e-08	0.000160769	UP	mrna09125.1-v1.0-hybrid:Fragaria vesca|bHLH|bHLH family protein	[GO:0005524:ATP binding][GO:0004672:protein kinase activity]	[ko04064:NF-kappa B signaling pathway]	XP_021988993.1:probable receptorlike protein kinase At1g49730 isoform X1 [Helianthus annuus] >OTG11664.1 putative protein kinase superfamily protein [Helianthus annuus]	gi|1228866982|ref|XM_022133301.1|:PREDICTED: Helianthus annuus probable receptor-like protein kinase At1g49730 (LOC110885601), transcript variant X1, mRNA	A0A118JXA9|A0A118JXA9_CYNCS:Protein kinase, catalytic domain-containing protein;OS=Cynara cardunculus var. scolymus;|GO:0005524,GO:0004672,
TRINITY_DN106757_c5_g11_i1	85.1165	71.9626	72.7162	0	0	0	11.36	8.89	8.21	0	0	0	38.2992	8.99657	5.47321e-08	0.000189984	UP	Rsa1.0_01894.1_g00003.1:Raphanus sativus|WRKY|WRKY family protein	[GO:0003676:nucleic acid binding][GO:0015074:DNA integration]	-	OTG33444.1:putative ribonuclease Hlike domaincontaining protein [Helianthus annuus]	-	Q0PY40|Q0PY40_SOLLC:Putative polyprotein;OS=Solanum lycopersicum;|GO:0003676,|GO:0015074,
TRINITY_DN101040_c0_g5_i15	80.3212	60.8915	93.4922	0	0	0	17.98	12.78	17.7	0	0	0	39.1175	9.02705	6.04945e-08	0.000205869	UP	GRMZM2G126957_P01:Zea mays|NF-YA|NF-YA family protein	[GO:0005524:ATP binding][GO:0004817:cysteine-tRNA ligase activity][GO:0006423:cysteinyl-tRNA aminoacylation]	[ko00970:Aminoacyl-tRNA biosynthesis]	XP_022025260.1:cysteinetRNA ligase 2, cytoplasmic [Helianthus annuus] >OTF88125.1 putative cysteinyltRNA synthetase, class Ia family protein [Helianthus annuus]	gi|1228953116|ref|XM_022169568.1|:PREDICTED: Helianthus annuus cysteine--tRNA ligase 2, cytoplasmic (LOC110925686), mRNA	A0A103XVH2|A0A103XVH2_CYNCS:Aminoacyl-tRNA synthetase, class 1a, anticodon-binding;OS=Cynara cardunculus var. scolymus;|GO:0005524,GO:0004817,|GO:0006423,
TRINITY_DN97079_c2_g2_i2	61.14	115.14	72.7162	0	0	0	15.5	27.01	15.6	0	0	0	41.4994	9.11256	6.27339e-08	0.000209384	UP	PDK_30s1160841g001:Phoenix dactylifera|ARF|ARF family protein	[GO:0003676:nucleic acid binding][GO:0008270:zinc ion binding][GO:0015074:DNA integration]	-	KFK24528.1:hypothetical protein AALP_AAs46225U000100, partial [Arabis alpina]	-	A0A087G3S6|A0A087G3S6_ARAAL:Uncharacterized protein;OS=Arabis alpina;|GO:0003676,GO:0008270,|GO:0015074,
TRINITY_DN107459_c1_g6_i2	65.9353	104.069	60.0197	0	0	0	17.4	25.41	13.4	0	0	0	38.3373	8.99819	8.68391e-08	0.000274029	UP	KHN26160.1:Glycine soja|M-type_MADS|M-type_MADS family protein	[GO:0003676:nucleic acid binding][GO:0015074:DNA integration]	-	AAF13073.1:putative retroelement pol polyprotein [Arabidopsis thaliana]	-	Q9SQW9|Q9SQW9_ARATH:Putative retroelement pol polyprotein;OS=Arabidopsis thaliana;|GO:0003676,|GO:0015074,
TRINITY_DN92860_c1_g1_i1	320.086	247.994	24.2387	0	0	0	11.6	8.32	0.74	0	0	0	98.7199	10.3626	9.32202e-08	0.000288913	UP	Rsa1.0_02878.1_g00005.1:Raphanus sativus|LBD|LBD family protein	[GO:0003676:nucleic acid binding][GO:0008270:zinc ion binding][GO:0015074:DNA integration]	-	OTG16582.1:putative zinc finger, CCHCtype [Helianthus annuus]	gi|1228846569|ref|XM_022124704.1|:PREDICTED: Helianthus annuus uncharacterized LOC110876534 (LOC110876534), mRNA	B8BDZ6|B8BDZ6_ORYSI:Putative uncharacterized protein;OS=Oryza sativa subsp. indica;|GO:0003676,GO:0008270,|GO:0015074,
TRINITY_DN119182_c0_g1_i1	123.479	83.0338	47.3232	0	0	0	51.45	31.85	16.61	0	0	0	42.306	9.14006	9.945e-08	0.000297592	UP	MDP0000598064:Malus domestica|HD-ZIP|HD-ZIP family protein	[GO:0016021:integral component of membrane]	-	OVA13323.1:Aldo/keto reductase [Macleaya cordata]	-	A0A067L9I8|A0A067L9I8_JATCU:Uncharacterized protein;OS=Jatropha curcas;|GO:0016021,
TRINITY_DN87217_c0_g1_i2	75.5259	49.8203	70.4077	0	0	0	4.6	2.81	3.63	0	0	0	32.6257	8.76518	1.67395e-07	0.000453949	UP	XP_008245529.1:Prunus mume|E2F/DP|E2F/DP family protein	-	-	OTG21358.1:putative RNAdirected DNA polymerase, eukaryota [Helianthus annuus]	-	A0A151QR03|A0A151QR03_CAJCA:Transposon TX1 uncharacterized;OS=Cajanus cajan;
TRINITY_DN93428_c0_g6_i2	123.479	126.211	155.82	3.76513	0.549676	0	17.67	16.64	18.8	0.57	0.12	0	68.3042	6.59513	2.86606e-07	0.000718003	UP	RrC14701_p1:Raphanus raphanistrum|HSF|HSF family protein	[GO:0016021:integral component of membrane][GO:0008168:methyltransferase activity]	-	OTG25230.1:putative SadenosylLmethioninedependent methyltransferases superfamily protein [Helianthus annuus]	gi|1228925518|ref|XM_022157207.1|:PREDICTED: Helianthus annuus probable pectin methyltransferase QUA2 (LOC110912472), transcript variant X6, mRNA	A0A124SGS7|A0A124SGS7_CYNCS:Putative S-adenosyl-L-methionine-dependent methyltransferase;OS=Cynara cardunculus var. scolymus;|GO:0016021,|GO:0008168,
TRINITY_DN88001_c1_g3_i1	51.5494	90.7836	46.169	0	0	0	17.46	28.45	13.24	0	0	0	31.417	8.71105	3.22519e-07	0.000769839	UP	XP_010556248.1:Tarenaya hassleriana|ERF|ERF family protein	[GO:0003676:nucleic acid binding][GO:0015074:DNA integration]	-	XP_020698105.1:uncharacterized protein LOC110110811 [Dendrobium catenatum]	-	A0A087G0A8|A0A087G0A8_ARAAL:Uncharacterized protein;OS=Arabis alpina;|GO:0003676,|GO:0015074,
TRINITY_DN103809_c1_g13_i4	137.865	26.5708	99.2633	0	0	0	28.26	5.06	17.12	0	0	0	43.9498	9.19492	3.94242e-07	0.000912319	UP	OGLUM05G28390.1:Oryza glumaepatula|HB-other|HB-other family protein	[GO:0005886:plasma membrane][GO:0005773:vacuole][GO:0005524:ATP binding][GO:0004707:MAP kinase activity]	-	XP_021981709.1:mitogenactivated protein kinase 15like [Helianthus annuus] >OTG14340.1 putative mitogenactivated protein kinase 14 [Helianthus annuus]	gi|1389801295|ref|XM_025104939.1|:PREDICTED: Cynara cardunculus var. scolymus mitogen-activated protein kinase 15 (LOC112501231), transcript variant X2, mRNA	Q8W4J2|MPK16_ARATH:Mitogen-activated protein kinase 16;OS=Arabidopsis thaliana;|GO:0005886,GO:0005773,|GO:0005524,GO:0004707,
TRINITY_DN92233_c5_g5_i4	20.38	154.996	141.97	0	0	0	5.27	36.74	30.78	0	0	0	52.891	9.46249	4.71736e-07	0.00103637	UP	Zmw_sc01355.1.g00120.1:Zoysia matrella|bHLH|bHLH family protein	[GO:0016021:integral component of membrane][GO:0008270:zinc ion binding]	-	KVI02983.1:Maf transcription factor, Nterminal, partial [Cynara cardunculus var. scolymus]	gi|1389820092|ref|XM_025119210.1|:PREDICTED: Cynara cardunculus var. scolymus probable E3 ubiquitin-protein ligase ATL44 (LOC112513085), mRNA	A0A118K1J7|A0A118K1J7_CYNCS:Maf transcription factor, N-terminal;OS=Cynara cardunculus var. scolymus;|GO:0016021,|GO:0008270,
TRINITY_DN108063_c1_g1_i6	97.1048	73.0698	50.7859	0	0.549676	1.04718	28.83	20.21	12.93	0	0.21	0.34	37.0929	7.13773	6.59773e-07	0.00127232	UP	EMT05641:Aegilops tauschii|FAR1|FAR1 family protein	[GO:0016021:integral component of membrane][GO:0005524:ATP binding][GO:0030246:carbohydrate binding][GO:0004672:protein kinase activity]	-	XP_022025435.1:probable LRR receptorlike serine/threonineprotein kinase At1g67720 [Helianthus annuus] >OTF85453.1 putative leucinerich repeat protein kinase family protein [Helianthus annuus]	gi|1228953629|ref|XM_022169743.1|:PREDICTED: Helianthus annuus probable LRR receptor-like serine/threonine-protein kinase At1g67720 (LOC110925957), mRNA	A0A118JXD4|A0A118JXD4_CYNCS:Concanavalin A-like lectin/glucanase, subgroup;OS=Cynara cardunculus var. scolymus;|GO:0016021,|GO:0005524,GO:0030246,GO:0004672,
TRINITY_DN94183_c1_g1_i2	227.777	110.712	280.477	0	3.84773	0	21.08	9.48	21.96	0	0.32	0	103.802	7.17497	1.89407e-06	0.00290913	UP	Rsa1.0_02878.1_g00005.1:Raphanus sativus|LBD|LBD family protein	[GO:0003676:nucleic acid binding][GO:0008270:zinc ion binding][GO:0015074:DNA integration]	-	XP_020271888.1:uncharacterized protein LOC109847051 [Asparagus officinalis]	-	B8BDZ6|B8BDZ6_ORYSI:Putative uncharacterized protein;OS=Oryza sativa subsp. indica;|GO:0003676,GO:0008270,|GO:0015074,
TRINITY_DN93242_c0_g2_i4	28.7718	190.424	143.124	0	1.64903	0	7.94	47.91	32.89	0	0.44	0	60.6615	7.52658	3.8736e-06	0.00517149	UP	Gh_A05G1133:Gossypium hirsutum|MYB_related|MYB_related family protein	[GO:0004379:glycylpeptide N-tetradecanoyltransferase activity][GO:0006499:N-terminal protein myristoylation]	-	KVI05917.1:hypothetical protein Ccrd_015783, partial [Cynara cardunculus var. scolymus]	-	A0A103YB92|A0A103YB92_CYNCS:Glycylpeptide N-tetradecanoyltransferase;OS=Cynara cardunculus var. scolymus;|GO:0004379,|GO:0006499,
TRINITY_DN83552_c3_g1_i9	28.7718	28.7851	70.4077	0	0	0	5.25	4.87	10.79	0	0	0	21.3274	8.15201	4.0351e-06	0.00534598	UP	NNU_016725-RA:Nelumbo nucifera|GRAS|GRAS family protein	[GO:0016021:integral component of membrane][GO:0022857:transmembrane transporter activity]	-	XP_022011695.1:WAT1related protein At5g40230like [Helianthus annuus] >OTF94857.1 putative eamA domain, WAT1related protein [Helianthus annuus]	gi|1228922403|ref|XM_022156003.1|:PREDICTED: Helianthus annuus WAT1-related protein At5g40230-like (LOC110911396), mRNA	A0A103XSH9|A0A103XSH9_CYNCS:Drug/metabolite transporter;OS=Cynara cardunculus var. scolymus;|GO:0016021,|GO:0022857,
TRINITY_DN99601_c6_g7_i10	34.7659	35.4278	32.3183	0	0	0	4.43	4.28	3.59	0	0	0	17.0853	7.83208	4.41588e-06	0.00571949	UP	Itr_sc001764.1_g00003.1:Ipomoea trifida|MYB_related|MYB_related family protein	[GO:0016301:kinase activity]	-	XP_021986041.1:uncharacterized protein LOC110882289 [Helianthus annuus]	-	A0A061FIN8|A0A061FIN8_THECC:Cysteine-rich RLK (RECEPTOR-like protein kinase) 8, putative;OS=Theobroma cacao;|GO:0016301,
TRINITY_DN103724_c1_g2_i4	244.56	480.489	601.351	27.2972	34.0799	9.42465	39.59	71.69	82.01	4.33	4.99	1.44	232.867	4.22014	6.14612e-06	0.00724706	UP	FANhyb_rscf00000415.1.g00010.1:Fragaria x ananassa|M-type_MADS|M-type_MADS family protein	[GO:0005622:intracellular][GO:0003676:nucleic acid binding][GO:0000166:nucleotide binding][GO:0006810:transport]	-	KVH94263.1:Nuclear transport factor 2 [Cynara cardunculus var. scolymus]	gi|1228857068|ref|XM_022129181.1|:PREDICTED: Helianthus annuus ras GTPase-activating protein-binding protein 2-like (LOC110880712), mRNA	A0A103XP31|A0A103XP31_CYNCS:Nuclear transport factor 2;OS=Cynara cardunculus var. scolymus;|GO:0005622,|GO:0003676,GO:0000166,|GO:0006810,
TRINITY_DN106448_c0_g5_i2	115.087	197.067	155.82	11.2954	10.9935	16.7549	11.36	17.89	12.96	1.08	0.98	1.52	84.503	3.5904	7.17423e-06	0.00810439	UP	Aan014950:Artemisia annua|EIL|EIL family protein	[GO:0005634:nucleus][GO:0003677:DNA binding][GO:0003700:DNA-binding transcription factor activity][GO:0042762:regulation of sulfur metabolic process]	[ko04016:MAPK signaling pathway - plant][ko04075:Plant hormone signal transduction]	XP_022001138.1:ETHYLENE INSENSITIVE 3like 3 protein [Helianthus annuus] >OTG01612.1 putative ETHYLENEINSENSITIVE3like 3 [Helianthus annuus]	gi|1228896477|ref|XM_022145446.1|:PREDICTED: Helianthus annuus ETHYLENE INSENSITIVE 3-like 3 protein (LOC110898631), mRNA	A0A061GSY6|A0A061GSY6_THECC:Ethylene-insensitive 3f isoform 1;OS=Theobroma cacao;|GO:0005634,|GO:0003677,GO:0003700,|GO:0042762,
TRINITY_DN105111_c0_g1_i7	77.9236	87.4623	126.965	2.82384	0	0	7.95	8.23	10.92	0.32	0	0	49.1957	6.78442	7.70262e-06	0.00848636	UP	Lsa002830:Lactuca sativa|C3H|C3H family protein	[GO:0046872:metal ion binding]	-	XP_021981178.1:zinc finger CCCH domaincontaining protein 17like [Helianthus annuus] >OTG13806.1 putative zinc finger, CCCHtype [Helianthus annuus]	gi|1228848182|ref|XM_022125486.1|:PREDICTED: Helianthus annuus zinc finger CCCH domain-containing protein 17-like (LOC110877341), mRNA	A0A103Y2G0|A0A103Y2G0_CYNCS:Uncharacterized protein;OS=Cynara cardunculus var. scolymus;|GO:0046872,
TRINITY_DN96913_c3_g2_i1	26.3741	35.4278	31.1641	0	0	0	10.4	12.92	10.4	0	0	0	15.4943	7.69123	7.9258e-06	0.00849127	UP	Rsa1.0_02878.1_g00005.1:Raphanus sativus|LBD|LBD family protein	[GO:0003676:nucleic acid binding][GO:0008270:zinc ion binding][GO:0015074:DNA integration]	-	XP_017225270.1:PREDICTED: uncharacterized mitochondrial protein AtMg00810like [Daucus carota subsp. sativus]	-	Q7XTU6|Q7XTU6_ORYSJ:OSJNBb0034I13.10 protein;OS=Oryza sativa subsp. japonica;|GO:0003676,GO:0008270,|GO:0015074,
TRINITY_DN90051_c0_g2_i9	35.9647	101.855	13.8507	0	0	0	4.8	12.26	1.62	0	0	0	25.2784	8.39756	1.00443e-05	0.00979369	UP	mrna09125.1-v1.0-hybrid:Fragaria vesca|bHLH|bHLH family protein	[GO:0005524:ATP binding][GO:0004672:protein kinase activity]	[ko04064:NF-kappa B signaling pathway]	XP_021988993.1:probable receptorlike protein kinase At1g49730 isoform X1 [Helianthus annuus] >OTG11664.1 putative protein kinase superfamily protein [Helianthus annuus]	gi|1228866982|ref|XM_022133301.1|:PREDICTED: Helianthus annuus probable receptor-like protein kinase At1g49730 (LOC110885601), transcript variant X1, mRNA	A0A118JXA9|A0A118JXA9_CYNCS:Protein kinase, catalytic domain-containing protein;OS=Cynara cardunculus var. scolymus;|GO:0005524,GO:0004672,
TRINITY_DN90673_c3_g3_i1	35.9647	16.6068	57.7112	0	0	0	4.85	2.07	6.58	0	0	0	18.3805	7.93723	1.02973e-05	0.00992878	UP	Rsa1.0_02878.1_g00005.1:Raphanus sativus|LBD|LBD family protein	[GO:0003676:nucleic acid binding][GO:0008270:zinc ion binding][GO:0015074:DNA integration]	-	GAU22946.1:hypothetical protein TSUD_326740 [Trifolium subterraneum]	-	A0A151T9B6|A0A151T9B6_CAJCA:Retrovirus-related Pol polyprotein from transposon TNT 1-94;OS=Cajanus cajan;|GO:0003676,GO:0008270,|GO:0015074,
TRINITY_DN108492_c2_g2_i1	694.119	17.7139	1029.57	3.76513	13.1922	2.09437	16.99	0.4	21.31	0.09	0.29	0.05	293.409	6.49159	1.10117e-05	0.0104436	UP	Sopen05g016700.1:Solanum pennellii|ZF-HD|ZF-HD family protein	[GO:0003676:nucleic acid binding][GO:0008270:zinc ion binding][GO:0015074:DNA integration]	-	XP_021994047.1:uncharacterized protein LOC110890728 [Helianthus annuus]	gi|1228878694|ref|XM_022138355.1|:PREDICTED: Helianthus annuus uncharacterized LOC110890728 (LOC110890728), mRNA	E2DN01|E2DN01_BETVU:Putative uncharacterized protein;OS=Beta vulgaris;|GO:0003676,GO:0008270,|GO:0015074,
TRINITY_DN96082_c1_g2_i2	264.94	213.674	350.884	0	0	6.2831	68.86	51.38	76.84	0	0	1.7	139.297	7.11421	1.46841e-05	0.0128067	UP	mrna14412.1-v1.0-hybrid:Fragaria vesca|B3|B3 family protein	-	-	XP_021980331.1:uncharacterized protein LOC110876464 [Helianthus annuus] >OTG37636.1 hypothetical protein HannXRQ_Chr01g0020971 [Helianthus annuus]	-	A0A103Y1G3|A0A103Y1G3_CYNCS:Uncharacterized protein;OS=Cynara cardunculus var. scolymus;
TRINITY_DN108548_c4_g6_i1	57.5436	112.926	66.945	0.941281	2.1987	6.2831	6.61	12.01	6.5	0.1	0.23	0.65	41.1396	4.69087	1.68376e-05	0.0141859	UP	Itr_sc000560.1_g00013.1:Ipomoea trifida|Nin-like|Nin-like family protein	[GO:0003676:nucleic acid binding][GO:0015074:DNA integration]	-	OTG15986.1:putative ribonuclease Hlike domaincontaining protein [Helianthus annuus]	gi|1228814917|ref|XM_022184215.1|:PREDICTED: Helianthus annuus uncharacterized LOC110942437 (LOC110942437), mRNA	A5BNC6|A5BNC6_VITVI:Putative uncharacterized protein;OS=Vitis vinifera;|GO:0003676,|GO:0015074,
TRINITY_DN92845_c0_g1_i5	19.1812	26.5708	40.3979	0	0	0	2.32	2.99	4.18	0	0	0	14.3583	7.58134	1.72183e-05	0.0143672	UP	MDP0000245233:Malus domestica|bHLH|bHLH family protein	[GO:0009507:chloroplast][GO:0000287:magnesium ion binding][GO:0010333:terpene synthase activity][GO:0016114:terpenoid biosynthetic process]	[ko00900:Terpenoid backbone biosynthesis]	OTG07289.1:putative isoprenoid synthase domaincontaining protein [Helianthus annuus]	gi|391358396|gb|JQ255378.1|:Matricaria chamomilla var. recutita terpene synthase 4 mRNA, complete cds	I6RE61|TPS4_MATCR:(E)-beta-ocimene synthase, chloroplastic;OS=Matricaria chamomilla var. recutita;|GO:0009507,|GO:0000287,GO:0010333,|GO:0016114,
TRINITY_DN96736_c4_g1_i1	31.1694	27.6779	20.776	0	0	0	6.49	5.33	3.66	0	0	0	13.2706	7.46745	1.86693e-05	0.015284	UP	Thecc1EG029886t1:Theobroma cacao|HSF|HSF family protein	-	-	XP_022012186.1:pentatricopeptide repeatcontaining protein At2g20710, mitochondriallike [Helianthus annuus] >OTF95380.1 putative tetratricopeptidelike helical domaincontaining protein [Helianthus annuus]	-	A0A103XEZ8|A0A103XEZ8_CYNCS:Pentatricopeptide repeat-containing protein;OS=Cynara cardunculus var. scolymus;
TRINITY_DN87565_c1_g5_i7	19.1812	38.7491	21.9303	0	0	0	2.44	4.54	2.31	0	0	0	13.3101	7.4723	2.53058e-05	0.0195201	UP	Rsa1.0_07654.1_g00001.1:Raphanus sativus|WRKY|WRKY family protein	[GO:0003676:nucleic acid binding][GO:0015074:DNA integration]	-	XP_021747926.1:uncharacterized protein LOC110713790 [Chenopodium quinoa]	gi|1228774966|ref|XM_022148164.1|:PREDICTED: Helianthus annuus uncharacterized LOC110901328 (LOC110901328), mRNA	A0A151THK7|A0A151THK7_CAJCA:Retrovirus-related Pol polyprotein from transposon TNT 1-94;OS=Cajanus cajan;|GO:0003676,|GO:0015074,
TRINITY_DN92773_c5_g9_i4	19.1812	23.2495	34.6267	0	0	0	12.16	13.61	18.6	0	0	0	12.8429	7.42038	2.56939e-05	0.0196449	UP	WALNUT_00024622-RA:Juglans regia|MYB_related|MYB_related family protein	[GO:0004000:adenosine deaminase activity][GO:0003723:RNA binding][GO:0006396:RNA processing]	-	OTG29382.1:putative adenosine deaminase,RNA binding,RNA binding,adenosine deaminase [Helianthus annuus]	-	A0A165A0A6|A0A165A0A6_DAUCA:Uncharacterized protein;OS=Daucus carota subsp. sativus.;|GO:0004000,GO:0003723,|GO:0006396,
TRINITY_DN92382_c1_g1_i2	31.1694	66.427	124.656	1.88256	2.1987	5.23592	4.08	8.04	13.8	0.24	0.26	0.62	38.595	4.60612	2.88586e-05	0.0214963	UP	Sme2.5_00297.1_g00019.1:Solanum melongena|MYB|MYB family protein	[GO:0016021:integral component of membrane][GO:0020037:heme binding][GO:0005506:iron ion binding][GO:0016705:oxidoreductase activity, acting on paired donors, with incorporation or reduction of molecular oxygen]	-	KVH95439.1:hypothetical protein Ccrd_002490 [Cynara cardunculus var. scolymus]	gi|1389794324|ref|XM_025139632.1|:PREDICTED: Cynara cardunculus var. scolymus geraniol 8-hydroxylase-like (LOC112528611), mRNA	A0A118JWD7|A0A118JWD7_CYNCS:Uncharacterized protein;OS=Cynara cardunculus var. scolymus;|GO:0016021,|GO:0020037,GO:0005506,GO:0016705,
TRINITY_DN83846_c0_g1_i1	220.584	0	1666.7	0	0	0	179.72	0	1145.23	0	0	0	314.547	12.0344	2.91869e-05	0.021648	UP	mrna16933.1-v1.0-hybrid:Fragaria vesca|M-type_MADS|M-type_MADS family protein	[GO:0009536:plastid][GO:0004497:monooxygenase activity][GO:0016984:ribulose-bisphosphate carboxylase activity][GO:0015977:carbon fixation][GO:0009853:photorespiration][GO:0015979:photosynthesis]	[ko00630:Glyoxylate and dicarboxylate metabolism][ko00710:Carbon fixation in photosynthetic organisms]	XP_022022499.1:ribulose bisphosphate carboxylase small chain 4, chloroplasticlike [Helianthus annuus] >OTF87547.1 putative ribulose bisphosphate carboxylase small chain, domaincontaining protein [Helianthus annuus]	gi|1228936956|ref|XM_022162221.1|:PREDICTED: Helianthus annuus ribulose bisphosphate carboxylase small chain 4, chloroplastic-like (LOC110917772), mRNA	A0A0C9S6L9|A0A0C9S6L9_9SPER:Ribulose bisphosphate carboxylase small chain;OS=Wollemia nobilis.;|GO:0009536,|GO:0004497,GO:0016984,|GO:0015977,GO:0009853,GO:0015979,
TRINITY_DN101689_c1_g1_i2	27.573	19.9281	24.2387	0	0	0	4.62	3.06	3.52	0	0	0	11.9566	7.31688	2.98628e-05	0.022055	UP	Zjn_sc00028.1.g03130.1.am.mk:Zoysia japonica|NAC|NAC family protein	[GO:0005524:ATP binding][GO:0005509:calcium ion binding][GO:0004672:protein kinase activity]	[ko04626:Plant-pathogen interaction]	XP_021982478.1:calciumdependent protein kinase 28 isoform X1 [Helianthus annuus] >OTG15103.1 putative calciumdependent protein kinase 28 [Helianthus annuus]	gi|1228785422|ref|XM_022172205.1|:PREDICTED: Helianthus annuus calcium-dependent protein kinase 28-like (LOC110929087), mRNA	A0A103XKE1|A0A103XKE1_CYNCS:Calcium-binding EF-hand;OS=Cynara cardunculus var. scolymus;|GO:0005524,GO:0005509,GO:0004672,
TRINITY_DN86271_c0_g2_i1	502.307	0	899.141	0	0	0	104.27	0	157.63	0	0	0	233.575	11.605	3.05543e-05	0.0222813	UP	GSMUA_Achr4P15370_001:Musa acuminata|C3H|C3H family protein	[GO:0016021:integral component of membrane][GO:0005524:ATP binding][GO:0004672:protein kinase activity]	-	OTG14388.1:putative leucinerich repeat protein kinase family protein [Helianthus annuus]	-	A0A161XS80|A0A161XS80_DAUCA:Uncharacterized protein;OS=Daucus carota subsp. sativus.;|GO:0016021,|GO:0005524,GO:0004672,
TRINITY_DN100644_c1_g10_i6	64.7365	16.6068	38.0894	0.941281	0	0	78.19	18.76	39.17	1.14	0	0	20.0623	7.07861	3.14644e-05	0.0226882	UP	GSBRNA2T00142012001:Brassica napus|CPP|CPP family protein	-	-	KVI03806.1:WD40 repeatcontaining protein [Cynara cardunculus var. scolymus]	gi|1228761881|ref|XR_002585328.1|:PREDICTED: Helianthus annuus transcriptional corepressor LEUNIG_HOMOLOG (LOC110926651), transcript variant X17, misc_RNA	A0A103Y778|A0A103Y778_CYNCS:WD40 repeat-containing protein;OS=Cynara cardunculus var. scolymus;
TRINITY_DN90673_c3_g4_i3	23.9765	16.6068	33.4725	0	0	0	2.81	1.8	3.31	0	0	0	12.3426	7.36274	3.37922e-05	0.0240365	UP	Rsa1.0_02878.1_g00005.1:Raphanus sativus|LBD|LBD family protein	[GO:0003676:nucleic acid binding][GO:0008270:zinc ion binding][GO:0015074:DNA integration]	-	CAB75932.1:putative protein [Arabidopsis thaliana]	-	Q9M1C6|Q9M1C6_ARATH:Putative uncharacterized protein T2O9.150;OS=Arabidopsis thaliana;|GO:0003676,GO:0008270,|GO:0015074,
TRINITY_DN107915_c1_g2_i4	160.642	340.992	57.7112	0	4.94708	6.2831	128.92	252.89	39.24	0	3.83	4.45	95.096	5.63287	3.67911e-05	0.0249924	UP	MDP0000320566:Malus domestica|NAC|NAC family protein	[GO:0071944:cell periphery][GO:0005618:cell wall][GO:0005576:extracellular region][GO:0016021:integral component of membrane][GO:0045330:aspartyl esterase activity][GO:0030599:pectinesterase activity][GO:0046910:pectinesterase inhibitor activity][GO:0042545:cell wall modification][GO:0045490:pectin catabolic process]	-	XP_021989901.1:pectinesterase 1 [Helianthus annuus] >OTG12634.1 putative pectin methylesterase 1 [Helianthus annuus]	-	B9GXZ7|B9GXZ7_POPTR:Pectinesterase;OS=Populus trichocarpa;|GO:0071944,GO:0005618,GO:0005576,GO:0016021,|GO:0045330,GO:0030599,GO:0046910,|GO:0042545,GO:0045490,
TRINITY_DN83846_c0_g1_i4	252.952	0	1038.8	0	0.549676	0	241.71	0	839.4	0	0.62	0	215.384	10.5411	3.74104e-05	0.0252641	UP	mrna16933.1-v1.0-hybrid:Fragaria vesca|M-type_MADS|M-type_MADS family protein	[GO:0009507:chloroplast][GO:0004497:monooxygenase activity][GO:0016984:ribulose-bisphosphate carboxylase activity][GO:0015977:carbon fixation][GO:0009853:photorespiration][GO:0015979:photosynthesis]	[ko00630:Glyoxylate and dicarboxylate metabolism][ko00710:Carbon fixation in photosynthetic organisms]	XP_022022499.1:ribulose bisphosphate carboxylase small chain 4, chloroplasticlike [Helianthus annuus] >OTF87547.1 putative ribulose bisphosphate carboxylase small chain, domaincontaining protein [Helianthus annuus]	gi|1228947134|ref|XM_022166807.1|:PREDICTED: Helianthus annuus ribulose bisphosphate carboxylase small chain 4, chloroplastic-like (LOC110922518), mRNA	Q84Y16|Q84Y16_CHRMO:Ribulose bisphosphate carboxylase small chain;OS=Chrysanthemum morifolium;|GO:0009507,|GO:0004497,GO:0016984,|GO:0015977,GO:0009853,GO:0015979,
TRINITY_DN97146_c1_g2_i2	40.76	40.9633	18.4676	0	0	1.04718	6.75	6.32	2.62	0	0	0.23	16.873	6.82661	3.9523e-05	0.0257877	UP	Itr_sc000059.1_g00032.1:Ipomoea trifida|MYB_related|MYB_related family protein	[GO:0000786:nucleosome][GO:0005634:nucleus][GO:0003677:DNA binding][GO:0006334:nucleosome assembly]	-	XP_022022630.1:telomere repeatbinding factor 4like [Helianthus annuus]	-	I1NR47|I1NR47_ORYGL:Uncharacterized protein;OS=Oryza glaberrima;|GO:0000786,GO:0005634,|GO:0003677,|GO:0006334,
TRINITY_DN103125_c2_g1_i1	4.7953	178.246	126.965	0	1.09935	0	2.17	74.7	48.71	0	0.45	0	51.8509	7.84109	4.94046e-05	0.0306234	UP	Itr_sc000560.1_g00013.1:Ipomoea trifida|Nin-like|Nin-like family protein	-	-	XP_022007907.1:uncharacterized protein LOC110907199 [Helianthus annuus]	gi|1228867881|ref|XM_022133691.1|:PREDICTED: Helianthus annuus probable solanesyl-diphosphate synthase 3, chloroplastic (LOC110885948), transcript variant X2, mRNA	A0A1D1YY40|A0A1D1YY40_9ARAE:Retrovirus-related Pol polyprotein from transposon TNT 1-94;OS=Anthurium amnicola.;
TRINITY_DN107228_c8_g3_i2	1.19882	110.712	135.044	0	0	0	0.54	45.89	51.26	0	0	0	41.1591	9.10063	5.26032e-05	0.0315907	UP	Zjn_sc00009.1.g04060.1.am.mk:Zoysia japonica|NAC|NAC family protein	[GO:0016021:integral component of membrane][GO:0006952:defense response][GO:0009607:response to biotic stimulus]	-	XP_021975228.1:MLOlike protein 1 [Helianthus annuus] >OTG36975.1 putative seven transmembrane MLO family protein [Helianthus annuus]	gi|1389833396|ref|XM_025126312.1|:PREDICTED: Cynara cardunculus var. scolymus regulatory-associated protein of TOR 1 (LOC112518569), transcript variant X6, mRNA	A0A164Z5C9|A0A164Z5C9_DAUCA:MLO-like protein;OS=Daucus carota subsp. sativus.;|GO:0016021,|GO:0006952,GO:0009607,
TRINITY_DN75635_c0_g1_i4	254.151	0	776.793	0	0	0	19.84	0	51.22	0	0	0	171.824	11.1621	5.86051e-05	0.0345965	UP	Achn095921:Actinidia chinensis|ARF|ARF family protein	-	-	XP_022033991.1:uncharacterized protein LOC110935954 [Helianthus annuus] >OTG27538.1 putative TLDdomain containing nucleolar protein [Helianthus annuus]	gi|1228799216|ref|XM_022178299.1|:PREDICTED: Helianthus annuus uncharacterized LOC110935954 (LOC110935954), mRNA	A0A103YEU6|A0A103YEU6_CYNCS:TLDc;OS=Cynara cardunculus var. scolymus;
TRINITY_DN105851_c2_g3_i2	309.297	0	630.207	0	0	0	105.23	0	181.48	0	0	0	156.584	11.0281	6.19434e-05	0.0360764	UP	EMT05641:Aegilops tauschii|FAR1|FAR1 family protein	[GO:0016021:integral component of membrane][GO:0005524:ATP binding][GO:0004672:protein kinase activity]	[ko04064:NF-kappa B signaling pathway]	OTG33862.1:putative protein kinaselike domaincontaining protein [Helianthus annuus]	gi|1228775311|ref|XM_022149389.1|:PREDICTED: Helianthus annuus probable LRR receptor-like serine/threonine-protein kinase At1g07560 (LOC110903462), mRNA	V4SSE7|V4SSE7_9ROSI:Uncharacterized protein;OS=Citrus clementina.;|GO:0016021,|GO:0005524,GO:0004672,
TRINITY_DN107274_c1_g4_i5	11.9882	26.5708	30.0098	0	0	0	1.12	2.24	2.29	0	0	0	11.4282	7.25233	6.28906e-05	0.0365056	UP	PH01001215G0380:Phyllostachys heterocycla|FAR1|FAR1 family protein	[GO:0005524:ATP binding][GO:0004672:protein kinase activity]	-	XP_022011523.1:serine/threonineprotein kinase BLUS1like isoform X2 [Helianthus annuus] >OTF94706.1 putative protein kinaselike domaincontaining protein [Helianthus annuus]	gi|1228922060|ref|XM_022155831.1|:PREDICTED: Helianthus annuus serine/threonine-protein kinase BLUS1-like (LOC110911229), transcript variant X2, mRNA	A0A103XLF4|A0A103XLF4_CYNCS:Protein kinase, ATP binding site-containing protein;OS=Cynara cardunculus var. scolymus;|GO:0005524,GO:0004672,
TRINITY_DN102662_c1_g9_i1	13.1871	21.0352	32.3183	0	0	0	19.29	28.39	40.08	0	0	0	11.0901	7.20882	6.78934e-05	0.038508	UP	CCG001083.1:Populus euphratica|NAC|NAC family protein	[GO:0043531:ADP binding][GO:0006952:defense response][GO:0007165:signal transduction]	-	XP_021988349.1:TMV resistance protein Nlike [Helianthus annuus] >OTG10949.1 putative NBARC [Helianthus annuus]	gi|1228866339|ref|XM_022133057.1|:PREDICTED: Helianthus annuus TMV resistance protein N-like (LOC110885372), transcript variant X2, mRNA	M5XMN8|M5XMN8_PRUPE:Uncharacterized protein;OS=Prunus persica;|GO:0043531,|GO:0006952,GO:0007165,
TRINITY_DN87507_c3_g3_i7	28.7718	54.2488	51.9401	1.88256	0	0	6.66	11.65	10.28	0.42	0	0	22.8072	6.28868	6.8508e-05	0.0386133	UP	Cotton_A_08195_BGI-A2_v1.0:Gossypium arboreum|HSF|HSF family protein	[GO:0016021:integral component of membrane][GO:0005634:nucleus][GO:0043565:sequence-specific DNA binding][GO:0003700:DNA-binding transcription factor activity]	-	XP_022035037.1:heat stress transcription factor A2b [Helianthus annuus] >OTG28614.1 putative heat shock transcription factor A6B [Helianthus annuus]	gi|1228801928|ref|XM_022179345.1|:PREDICTED: Helianthus annuus heat stress transcription factor A-2b (LOC110936939), transcript variant X2, mRNA	A0A103YM29|A0A103YM29_CYNCS:Heat shock factor (HSF)-type, DNA-binding;OS=Cynara cardunculus var. scolymus;|GO:0016021,GO:0005634,|GO:0043565,GO:0003700,
TRINITY_DN80598_c2_g1_i2	14.3859	26.5708	66.945	0	0	1.04718	0.58	0.99	2.28	0	0	0.04	18.1582	6.93199	7.15028e-05	0.0397974	UP	Rsa1.0_04342.1_g00002.1:Raphanus sativus|LBD|LBD family protein	[GO:0016021:integral component of membrane][GO:0005524:ATP binding][GO:0042626:ATPase activity, coupled to transmembrane movement of substances][GO:0003964:RNA-directed DNA polymerase activity]	-	OTG05656.1:putative RNAdirected DNA polymerase, eukaryota [Helianthus annuus]	-	A0A0B2R0Q2|A0A0B2R0Q2_GLYSO:LINE-1 reverse transcriptase like;OS=Glycine soja;|GO:0016021,|GO:0005524,GO:0042626,GO:0003964,
TRINITY_DN86271_c1_g3_i2	302.104	0	537.869	0	0	0	91.22	0	137.46	0	0	0	139.995	10.8665	7.29988e-05	0.0403006	UP	EMT05641:Aegilops tauschii|FAR1|FAR1 family protein	[GO:0016021:integral component of membrane][GO:0005524:ATP binding][GO:0004672:protein kinase activity]	-	OTG14388.1:putative leucinerich repeat protein kinase family protein [Helianthus annuus]	gi|1228775311|ref|XM_022149389.1|:PREDICTED: Helianthus annuus probable LRR receptor-like serine/threonine-protein kinase At1g07560 (LOC110903462), mRNA	A0A166C1Q1|A0A166C1Q1_DAUCA:Uncharacterized protein;OS=Daucus carota subsp. sativus.;|GO:0016021,|GO:0005524,GO:0004672,
TRINITY_DN104141_c0_g5_i2	21.5788	28.7851	26.5472	0	0.549676	0	11.27	13.9	11.74	0	0.26	0	12.9101	6.46462	7.39269e-05	0.0406032	UP	MDP0000560255:Malus domestica|bHLH|bHLH family protein	[GO:0016021:integral component of membrane][GO:0005524:ATP binding][GO:0004672:protein kinase activity]	-	OTG04838.1:putative leucinerich repeat protein, planttype [Helianthus annuus]	gi|1228887072|ref|XM_022141913.1|:PREDICTED: Helianthus annuus receptor protein kinase CLAVATA1-like (LOC110894687), mRNA	A0A164V0S6|A0A164V0S6_DAUCA:Uncharacterized protein;OS=Daucus carota subsp. sativus.;|GO:0016021,|GO:0005524,GO:0004672,
TRINITY_DN90051_c0_g2_i12	67.1342	79.7125	50.7859	3.76513	0	2.09437	7.79	8.52	4.97	0.51	0	0.3	33.9153	5.15499	7.75138e-05	0.0418085	UP	mrna09125.1-v1.0-hybrid:Fragaria vesca|bHLH|bHLH family protein	[GO:0005524:ATP binding][GO:0004672:protein kinase activity]	[ko04064:NF-kappa B signaling pathway]	XP_021988993.1:probable receptorlike protein kinase At1g49730 isoform X1 [Helianthus annuus] >OTG11664.1 putative protein kinase superfamily protein [Helianthus annuus]	gi|1228866982|ref|XM_022133301.1|:PREDICTED: Helianthus annuus probable receptor-like protein kinase At1g49730 (LOC110885601), transcript variant X1, mRNA	A0A118JXA9|A0A118JXA9_CYNCS:Protein kinase, catalytic domain-containing protein;OS=Cynara cardunculus var. scolymus;|GO:0005524,GO:0004672,
TRINITY_DN108194_c3_g7_i1	441.167	0	335.879	0	0	0	58.76	0	37.91	0	0	0	129.508	10.7542	8.02361e-05	0.0422226	UP	676783392:Sisymbrium irio|B3|B3 family protein	[GO:0003676:nucleic acid binding][GO:0015074:DNA integration]	-	OTG33444.1:putative ribonuclease Hlike domaincontaining protein [Helianthus annuus]	gi|1621565945|gb|CP026486.1|:Citrullus lanatus cultivar Charleston Gray chromosome 10	A0A0V0IXE8|A0A0V0IXE8_SOLCH:Putative ovule protein;OS=Solanum chacoense;|GO:0003676,|GO:0015074,
TRINITY_DN95364_c0_g1_i3	44.3565	15.4996	25.3929	0.941281	0	0	19.93	6.44	9.66	0.41	0.16	0	14.3651	6.59235	9.39095e-05	0.0467013	UP	Pbr002083.1:Pyrus bretschneideri|ERF|ERF family protein	[GO:0004553:hydrolase activity, hydrolyzing O-glycosyl compounds][GO:0005975:carbohydrate metabolic process]	-	XP_021989458.1:glucan endo1,3betaglucosidase 12like [Helianthus annuus] >OTG12148.1 putative OGlycosyl hydrolases family 17 protein [Helianthus annuus]	gi|1389829686|ref|XM_025124374.1|:PREDICTED: Cynara cardunculus var. scolymus glucan endo-1,3-beta-glucosidase 12-like (LOC112517062), mRNA	A0A103XLQ7|A0A103XLQ7_CYNCS:Glycoside hydrolase, catalytic domain-containing protein;OS=Cynara cardunculus var. scolymus;|GO:0004553,|GO:0005975,
TRINITY_DN105173_c0_g3_i3	0	456.132	237.77	0	0	0	0	26.56	12.66	0	0	0	115.65	10.591	9.76325e-05	0.0480026	UP	Gh_A04G1274:Gossypium hirsutum|MYB_related|MYB_related family protein	[GO:0006355:regulation of transcription, DNA-templated]	-	OTF85502.1:putative cell cycle and apoptosis regulator protein [Helianthus annuus]	gi|1228943516|ref|XM_022165334.1|:PREDICTED: Helianthus annuus cell division cycle and apoptosis regulator protein 1 (LOC110921066), transcript variant X3, mRNA	A0A103XBA9|A0A103XBA9_CYNCS:DBC1/CARP1-like protein;OS=Cynara cardunculus var. scolymus;|GO:0006355,

## Sheet: Diff_Sig_G7 vs G6
Supplementary Table S6-F. List of significantly differentially expressed genes (unigenes) between Group-7 and Group-6 that were annotated as Transcription Factor (TF) genes and their corresponding annotations in other databases.
Grp = Group
	Grp7-count	Grp7-count	Grp7-count	Grp6-count	Grp6-count	Grp6-count	Grp7-FPKM	Grp7-FPKM	Grp7-FPKM	Grp6-FPKM	Grp6-FPKM	Grp6-FPKM
Gene_ID	Ga07.01	Ga09.03	Ga08.01	Ga09.04	Ga06.01	Ga06.02	Ga07.01	Ga09.03	Ga08.01	Ga09.04	Ga06.01	Ga06.02	BaseMean	Log2FC	P-value	Adjusted P-value	Trend	TF	GO	Pathway	NR	NT	Uniprot
TRINITY_DN95031_c0_g2_i1	0	0	0	130.782	90.5893	83.6233	0	0	0	152.77	113.84	95.26	50.8324	-9.29763	1.05048e-08	0.000182756	DOWN	Do016341.1:Dichanthelium oligosanthes|ERF|ERF family protein	[GO:0002161:aminoacyl-tRNA editing activity]	-	XP_022016570.1:prolyltRNA synthetase associated domaincontaining protein 1 [Helianthus annuus] >OTG34030.1 putative ybaK/aminoacyltRNA synthetaseassociated domaincontaining protein [Helianthus annuus]	gi|1284946209|gb|KY533630.1|:Tagetes patula AT1G44835 mRNA, partial sequence	A0A067GZ60|A0A067GZ60_CITSI:Uncharacterized protein;OS=Citrus sinensis;|GO:0002161,
TRINITY_DN105976_c1_g3_i5	0	0	0	46.7079	28.9886	37.3088	0	0	0	2.12	1.35	1.65	18.8342	-7.86474	2.90298e-06	0.0140569	DOWN	GSMUA_Achr4P07150_001:Musa acuminata|NAC|NAC family protein	[GO:0016021:integral component of membrane][GO:0016459:myosin complex][GO:0005524:ATP binding][GO:0003774:motor activity]	-	OTG19789.1:putative IQ motif, EFhand binding site [Helianthus annuus]	gi|1228827724|ref|XM_022116532.1|:PREDICTED: Helianthus annuus myosin-8 (LOC110867560), mRNA	A0A103XI40|A0A103XI40_CYNCS:Dil domain-containing protein;OS=Cynara cardunculus var. scolymus;|GO:0016021,GO:0016459,|GO:0005524,GO:0003774,
TRINITY_DN87479_c4_g3_i4	22.1818	17.4001	7.84098	83.0362	1003.73	553.2	53.16	36.46	16.07	168.97	2211.61	1088.23	281.231	-5.10896	6.87237e-06	0.0239124	DOWN	Prupe.3G009400.1.p:Prunus persica|ERF|ERF family protein	[GO:0005887:integral component of plasma membrane][GO:0009506:plasmodesma][GO:0005773:vacuole][GO:0015254:glycerol channel activity][GO:0015250:water channel activity][GO:0009992:cellular water homeostasis][GO:0034220:ion transmembrane transport]	-	AAF71820.1:putative aquaporin PIP22 [Vitis cinerea var. helleri x Vitis rupestris]	gi|1228953653|ref|XM_022169754.1|:PREDICTED: Helianthus annuus aquaporin PIP2-7 (LOC110925968), mRNA	F6I0Z8|F6I0Z8_VITVI:Plasma membrane 22 aquaporin;OS=Vitis vinifera;GN=VIT_03s0038g02520 {ECO:0000313|EMBL:CCB60614.1};|GO:0005887,GO:0009506,GO:0005773,|GO:0015254,GO:0015250,|GO:0009992,GO:0034220,
TRINITY_DN90907_c3_g4_i3	0	0	0	4.15181	116.86	90.0558	0	0	0	2.35	69.28	49.51	35.178	-8.76644	1.79251e-05	0.0465452	DOWN	mrna12617.1-v1.0-hybrid:Fragaria vesca|B3|B3 family protein	[GO:0016021:integral component of membrane][GO:0005506:iron ion binding]	-	XP_022034311.1:uncharacterized protein LOC110936276 [Helianthus annuus] >OTG27907.1 putative rubredoxin family protein [Helianthus annuus]	-	A0A165XDY7|A0A165XDY7_DAUCA:Uncharacterized protein;OS=Daucus carota subsp. sativus.;|GO:0016021,|GO:0005506,
TRINITY_DN99986_c8_g1_i9	7974.36	5013.64	4336.06	0	0	0	748.26	435.36	385.46	0	0	0	2887.34	14.8466	2.36774e-20	4.11928e-15	UP	TRIUR3_22095-P1:Triticum urartu|C2H2|C2H2 family protein	[GO:0016630:protochlorophyllide reductase activity]	-	XP_021982815.1:protochlorophyllide reductaselike [Helianthus annuus] >OTG15405.1 putative protochlorophyllide oxidoreductase [Helianthus annuus]	gi|1228852254|ref|XM_022127123.1|:PREDICTED: Helianthus annuus protochlorophyllide reductase-like (LOC110878761), mRNA	A0A124SD57|A0A124SD57_CYNCS:Glucose/ribitol dehydrogenase;OS=Cynara cardunculus var. scolymus;|GO:0016630,
TRINITY_DN101996_c5_g1_i1	1613.22	31.8003	1977.05	4.15181	2.71768	1.28651	2564.15	44.97	2758.07	5.8	4.07	1.74	605.038	8.78221	3.25647e-09	7.08181e-05	UP	CCG030364.1:Populus euphratica|NF-YA|NF-YA family protein	[GO:0003676:nucleic acid binding][GO:0000166:nucleotide binding]	-	OTG01257.1:putative RNAbinding protein [Helianthus annuus]	gi|1228780588|ref|XM_022168753.1|:PREDICTED: Helianthus annuus 29 kDa ribonucleoprotein A, chloroplastic-like (LOC110924760), mRNA	A0A103XGR0|A0A103XGR0_CYNCS:Nucleotide-binding, alpha-beta plait;OS=Cynara cardunculus var. scolymus;|GO:0003676,GO:0000166,
TRINITY_DN90375_c0_g1_i2	109.901	60.0005	91.8515	0	0	0	20.1	10.07	15.75	0	0	0	43.6255	8.79744	8.14663e-08	0.000885819	UP	PEQU_16234:Phalaenopsis equestris|G2-like|G2-like family protein	[GO:0004450:isocitrate dehydrogenase (NADP+) activity][GO:0000287:magnesium ion binding][GO:0051287:NAD binding][GO:0006102:isocitrate metabolic process][GO:0006099:tricarboxylic acid cycle]	[ko00020:Citrate cycle (TCA cycle)][ko00480:Glutathione metabolism][ko00720:Carbon fixation pathways in prokaryotes][ko04146:Peroxisome]	XP_021982286.1:isocitrate dehydrogenase [NADP] [Helianthus annuus] >OTG14938.1 putative isocitrate/isopropylmalate dehydrogenase family protein [Helianthus annuus]	gi|1228850974|ref|XM_022126594.1|:PREDICTED: Helianthus annuus isocitrate dehydrogenase [NADP] (LOC110878314), mRNA	A0A0L9VPE3|A0A0L9VPE3_PHAAN:Isocitrate dehydrogenase [NADP];OS=Phaseolus angularis;|GO:0004450,GO:0000287,GO:0051287,|GO:0006102,GO:0006099,
TRINITY_DN99986_c8_g1_i8	225.851	108.601	45.9258	0	0	0	18.69	8.32	3.69	0	0	0	63.3963	9.33749	1.15677e-07	0.00105921	UP	TRIUR3_22095-P1:Triticum urartu|C2H2|C2H2 family protein	[GO:0016630:protochlorophyllide reductase activity]	[ko00860:Porphyrin and chlorophyll metabolism]	XP_021982815.1:protochlorophyllide reductaselike [Helianthus annuus] >OTG15405.1 putative protochlorophyllide oxidoreductase [Helianthus annuus]	gi|1228852254|ref|XM_022127123.1|:PREDICTED: Helianthus annuus protochlorophyllide reductase-like (LOC110878761), mRNA	A0A124SD57|A0A124SD57_CYNCS:Glucose/ribitol dehydrogenase;OS=Cynara cardunculus var. scolymus;|GO:0016630,
TRINITY_DN89546_c0_g1_i5	22.1818	145.201	62.7279	0	0	0	3.62	21.91	9.76	0	0	0	38.3518	8.61406	2.32039e-06	0.012233	UP	mrna26103.1-v1.0-hybrid:Fragaria vesca|C3H|C3H family protein	-	-	XP_021986038.1:uncharacterized protein LOC110882280 [Helianthus annuus]	gi|1228772055|ref|XM_022130346.1|:PREDICTED: Helianthus annuus uncharacterized LOC110882280 (LOC110882280), mRNA	A0A103XZU4|A0A103XZU4_CYNCS:HAD-like domain-containing protein;OS=Cynara cardunculus var. scolymus;
TRINITY_DN89620_c1_g6_i4	57.471	39.6003	173.622	0	0.905893	0	141.94	85.39	365.85	0	2.05	0	45.2665	7.88321	2.98953e-06	0.0140569	UP	RrC3821_p1:Raphanus raphanistrum|NAC|NAC family protein	[GO:0016021:integral component of membrane][GO:0005622:intracellular][GO:0005525:GTP binding][GO:0007264:small GTPase mediated signal transduction]	-	KVH91253.1:hypothetical protein Ccrd_006727, partial [Cynara cardunculus var. scolymus]	gi|1389795455|ref|XM_025140217.1|:PREDICTED: Cynara cardunculus var. scolymus ras-related protein RABD2c-like (LOC112529140), mRNA	A0A103XIH7|A0A103XIH7_CYNCS:Uncharacterized protein;OS=Cynara cardunculus var. scolymus;|GO:0016021,GO:0005622,|GO:0005525,|GO:0007264,
TRINITY_DN83714_c2_g1_i8	10.0826	182.402	68.3286	0	0	0	3.95	65.62	24.92	0	0	0	43.4688	8.79447	8.17579e-06	0.0277141	UP	FANhyb_rscf00000233.1.g00002.1:Fragaria x ananassa|GATA|GATA family protein	[GO:0005524:ATP binding]	[ko03040:Spliceosome][ko04010:MAPK signaling pathway][ko04141:Protein processing in endoplasmic reticulum][ko04144:Endocytosis]	OTG18646.1:putative heat shock protein 70 family, peptidebinding domain protein [Helianthus annuus]	gi|1228924014|ref|XM_022156609.1|:PREDICTED: Helianthus annuus heat shock cognate 70 kDa protein-like (LOC110911952), mRNA	A0A124SGY0|A0A124SGY0_CYNCS:Heat shock protein 70, conserved site-containing protein;OS=Cynara cardunculus var. scolymus;|GO:0005524,
TRINITY_DN104341_c3_g4_i3	17.1405	30.6003	268.834	0	0	0	47.32	73.34	628.26	0	0	0	52.7624	9.07149	8.28589e-06	0.0277141	UP	Peaxi162Scf01390g00031.1:Petunia axillaris|MYB_related|MYB_related family protein	[GO:0052692:raffinose alpha-galactosidase activity][GO:0005975:carbohydrate metabolic process]	[ko00052:Galactose metabolism][ko00561:Glycerolipid metabolism][ko00600:Sphingolipid metabolism][ko00603:Glycosphingolipid biosynthesis - globo and isoglobo series]	OMO89993.1:Glycoside hydrolase, clan GHD [Corchorus olitorius]	gi|1228926402|ref|XM_022157585.1|:PREDICTED: Helianthus annuus alpha-galactosidase 3 (LOC110912778), transcript variant X2, mRNA	V4SMZ1|V4SMZ1_9ROSI:Alpha-galactosidase;OS=Citrus clementina.;|GO:0052692,|GO:0005975,
TRINITY_DN103757_c1_g1_i1	67.5537	22.2002	33.6042	0	0	0	5.73	1.77	2.74	0	0	0	20.5597	7.71124	1.01468e-05	0.0299201	UP	Zpz_sc00130.1.g00590.1.am.mk:Zoysia pacifica|NAC|NAC family protein	-	-	OTF86499.1:putative development/cell death domaincontaining protein [Helianthus annuus]	gi|1228947866|ref|XM_022167057.1|:PREDICTED: Helianthus annuus trigger factor-like (LOC110922856), transcript variant X4, mRNA	A0A103YMR7|A0A103YMR7_CYNCS:Development/cell death domain-containing protein;OS=Cynara cardunculus var. scolymus;

## Sheet: Diff_Sig_G7 vs G8
Supplementary Table S6-G. List of significantly differentially expressed genes (unigenes) between Group-7 and Group-8 that were annotated as Transcription Factor (TF) genes and their corresponding annotations in other databases.
Grp = Group
	Grp7-count	Grp7-count	Grp7-count	Grp8-count	Grp8-count	Grp8-count	Grp7-FPKM	Grp7-FPKM	Grp7-FPKM	Grp8-FPKM	Grp8-FPKM	Grp8-FPKM
Gene_ID	Ga07.01	Ga09.03	Ga08.01	Ga10.02	Ga08.03	Ga10.06	Ga07.01	Ga09.03	Ga08.01	Ga10.02	Ga08.03	Ga10.06	BaseMean	Log2FC	P-value	Adjusted P-value	Trend	TF	GO	Pathway	NR	NT	Uniprot
TRINITY_DN98686_c0_g1_i2	0	0	0	96.3	0	0	0	0	0	18.64	0	0	16.05	-21.7964	5.64431e-10	1.11399e-05	DOWN	Sp_000340_siic.t1:Spinacia oleracea|bHLH|bHLH family protein	[GO:0003677:DNA binding]	-	XP_022029156.1:zinc finger BED domaincontaining protein RICESLEEPER 1like [Helianthus annuus] >XP_022029157.1 zinc finger BED domaincontaining protein RICESLEEPER 1like [Helianthus annuus]	gi|1228788654|ref|XM_022173465.1|:PREDICTED: Helianthus annuus zinc finger BED domain-containing protein RICESLEEPER 1-like (LOC110930216), transcript variant X2, mRNA	A0A0D2LZL3|A0A0D2LZL3_GOSRA:Uncharacterized protein;OS=Gossypium raimondii;|GO:0003677,
TRINITY_DN107301_c6_g1_i1	0	0	0	93.6973	0	0	0	0	0	54.7	0	0	15.6162	-21.7532	6.136e-10	1.11399e-05	DOWN	Itr_sc001764.1_g00003.1:Ipomoea trifida|MYB_related|MYB_related family protein	[GO:0016787:hydrolase activity][GO:0016301:kinase activity][GO:0003676:nucleic acid binding][GO:0015074:DNA integration][GO:0006541:glutamine metabolic process]	-	OTG33444.1:putative ribonuclease Hlike domaincontaining protein [Helianthus annuus]	-	A0A061ECQ0|A0A061ECQ0_THECC:Cysteine-rich RLK (RECEPTOR-like protein kinase) 8;OS=Theobroma cacao;|GO:0016787,GO:0016301,GO:0003676,|GO:0015074,GO:0006541,
TRINITY_DN100052_c0_g1_i1	0	0	0	89.7932	0	0	0	0	0	12.34	0	0	14.9655	-21.7042	6.7688e-10	1.11399e-05	DOWN	Lsa016595:Lactuca sativa|ARF|ARF family protein	[GO:0005634:nucleus][GO:0003677:DNA binding][GO:0009734:auxin-activated signaling pathway][GO:0006355:regulation of transcription, DNA-templated][GO:0006351:transcription, DNA-templated]	[ko04075:Plant hormone signal transduction]	XP_022027149.1:auxin response factor 19like isoform X2 [Helianthus annuus] >OTG30043.1 putative auxin response factor 19 [Helianthus annuus]	gi|1228783540|ref|XM_022171457.1|:PREDICTED: Helianthus annuus auxin response factor 19-like (LOC110928437), transcript variant X2, mRNA	A0A103Y265|A0A103Y265_CYNCS:Auxin response factor;OS=Cynara cardunculus var. scolymus;|GO:0005634,|GO:0003677,|GO:0009734,GO:0006355,GO:0006351,
TRINITY_DN101040_c0_g5_i15	0	0	0	85.8892	0	0	0	0	0	17.67	0	0	14.3149	-21.6386	7.63438e-10	1.11399e-05	DOWN	GRMZM2G126957_P01:Zea mays|NF-YA|NF-YA family protein	[GO:0005524:ATP binding][GO:0004817:cysteine-tRNA ligase activity][GO:0006423:cysteinyl-tRNA aminoacylation]	[ko00970:Aminoacyl-tRNA biosynthesis]	XP_022025260.1:cysteinetRNA ligase 2, cytoplasmic [Helianthus annuus] >OTF88125.1 putative cysteinyltRNA synthetase, class Ia family protein [Helianthus annuus]	gi|1228953116|ref|XM_022169568.1|:PREDICTED: Helianthus annuus cysteine--tRNA ligase 2, cytoplasmic (LOC110925686), mRNA	A0A103XVH2|A0A103XVH2_CYNCS:Aminoacyl-tRNA synthetase, class 1a, anticodon-binding;OS=Cynara cardunculus var. scolymus;|GO:0005524,GO:0004817,|GO:0006423,
TRINITY_DN75635_c0_g1_i4	0	0	0	178.285	88.3267	333.818	0	0	0	12.69	6.37	24.89	100.072	-10.2869	1.34649e-09	1.68409e-05	DOWN	Achn095921:Actinidia chinensis|ARF|ARF family protein	-	-	XP_022033991.1:uncharacterized protein LOC110935954 [Helianthus annuus] >OTG27538.1 putative TLDdomain containing nucleolar protein [Helianthus annuus]	gi|1228799216|ref|XM_022178299.1|:PREDICTED: Helianthus annuus uncharacterized LOC110935954 (LOC110935954), mRNA	A0A103YEU6|A0A103YEU6_CYNCS:TLDc;OS=Cynara cardunculus var. scolymus;
TRINITY_DN83696_c0_g2_i3	0	0	0	271.982	13.1982	353.565	0	0	0	14.39	0.72	19.68	106.458	-10.3759	2.08201e-07	0.00158505	DOWN	Pbr019774.1:Pyrus bretschneideri|MYB_related|MYB_related family protein	[GO:0005524:ATP binding][GO:0003777:microtubule motor activity][GO:0007018:microtubule-based movement]	-	XP_022002052.1:kinesinlike protein KIN7C [Helianthus annuus] >OTG02581.1 putative kinesin motor domaincontaining protein [Helianthus annuus]	gi|1228898937|ref|XM_022146360.1|:PREDICTED: Helianthus annuus kinesin-like protein KIN-7C (LOC110899465), mRNA	A0A124SH94|A0A124SH94_CYNCS:Kinesin, motor domain-containing protein;OS=Cynara cardunculus var. scolymus;|GO:0005524,GO:0003777,|GO:0007018,
TRINITY_DN107230_c3_g3_i1	0	0	0	42.9446	48.7319	66.7637	0	0	0	7.52	8.53	12.07	26.4067	-8.3654	3.26031e-07	0.00219571	DOWN	Zpz_sc01718.1.g00030.1.am.mk:Zoysia pacifica|WRKY|WRKY family protein	-	-	KVH97208.1:Plant organelle RNA recognition domaincontaining protein [Cynara cardunculus var. scolymus]	gi|1228908338|ref|XM_022150367.1|:PREDICTED: Helianthus annuus protein ROOT PRIMORDIUM DEFECTIVE 1-like (LOC110904525), transcript variant X9, mRNA	A0A103XUN2|A0A103XUN2_CYNCS:Plant organelle RNA recognition domain-containing protein;OS=Cynara cardunculus var. scolymus;
TRINITY_DN98594_c0_g7_i9	0	0	0	46.8486	26.3965	45.136	0	0	0	7.92	4.56	8.08	19.7302	-7.94369	2.07806e-06	0.00933003	DOWN	mrna26103.1-v1.0-hybrid:Fragaria vesca|C3H|C3H family protein	-	-	OTG38314.1:putative FCP1like domain, HADlike domain protein [Helianthus annuus]	gi|1228772055|ref|XM_022130346.1|:PREDICTED: Helianthus annuus uncharacterized LOC110882280 (LOC110882280), mRNA	A0A103XZU4|A0A103XZU4_CYNCS:HAD-like domain-containing protein;OS=Cynara cardunculus var. scolymus;
TRINITY_DN103381_c1_g4_i1	0	0	0	70.273	37.5642	24.4487	0	0	0	18.23	9.66	6.58	22.0476	-8.10247	2.44961e-06	0.0102457	DOWN	678360908:Utricularia gibba|B3|B3 family protein	[GO:0005737:cytoplasm][GO:0005524:ATP binding][GO:0003777:microtubule motor activity][GO:0003942:N-acetyl-gamma-glutamyl-phosphate reductase activity][GO:0051287:NAD binding][GO:0006526:arginine biosynthetic process][GO:0007018:microtubule-based movement]	-	OTG31133.1:putative kinesin motor domaincontaining protein [Helianthus annuus]	gi|1228786253|ref|XM_022172528.1|:PREDICTED: Helianthus annuus kinesin-like protein KIN-12D (LOC110929375), mRNA	A0A164VMB9|A0A164VMB9_DAUCA:Uncharacterized protein;OS=Daucus carota subsp. sativus.;|GO:0005737,|GO:0005524,GO:0003777,GO:0003942,GO:0051287,|GO:0006526,GO:0007018,
TRINITY_DN93876_c0_g1_i5	0	0	0	13.0135	41.6252	79.9284	0	0	0	2.26	7.18	14.34	22.4278	-8.13104	8.58861e-06	0.0273432	DOWN	676772230:Sisymbrium irio|GRF|GRF family protein	[GO:0003676:nucleic acid binding][GO:0000967:rRNA 5'-end processing]	-	OTG21897.1:putative polynucleotidyl transferase, ribonuclease Hlike superfamily protein [Helianthus annuus]	gi|1228820562|ref|XM_022113428.1|:PREDICTED: Helianthus annuus putative pre-16S rRNA nuclease (LOC110864379), transcript variant X1, mRNA	D7TW01|D7TW01_VITVI:Putative uncharacterized protein;OS=Vitis vinifera;GN=VIT_02s0025g03570 {ECO:0000313|EMBL:CBI34676.3};|GO:0003676,|GO:0000967,
TRINITY_DN95364_c0_g1_i3	0.998861	0	0	44.2459	21.3202	67.704	0.41	0.16	0	18.81	8.82	29.82	22.3782	-7.14608	1.23479e-05	0.0354447	DOWN	Pbr002083.1:Pyrus bretschneideri|ERF|ERF family protein	[GO:0004553:hydrolase activity, hydrolyzing O-glycosyl compounds][GO:0005975:carbohydrate metabolic process]	-	XP_021989458.1:glucan endo1,3betaglucosidase 12like [Helianthus annuus] >OTG12148.1 putative OGlycosyl hydrolases family 17 protein [Helianthus annuus]	gi|1389829686|ref|XM_025124374.1|:PREDICTED: Cynara cardunculus var. scolymus glucan endo-1,3-beta-glucosidase 12-like (LOC112517062), mRNA	A0A103XLQ7|A0A103XLQ7_CYNCS:Glycoside hydrolase, catalytic domain-containing protein;OS=Cynara cardunculus var. scolymus;|GO:0004553,|GO:0005975,
TRINITY_DN97714_c0_g8_i6	1416.38	1785.16	243.094	0	0	0	366.39	424.1	59.06	0	0	0	574.106	12.5036	3.05001e-12	2.6703e-07	UP	XP_011401860.1:Auxenochlorella protothecoides|CPP|CPP family protein	[GO:0006633:fatty acid biosynthetic process]	-	XP_022010061.1:acyl carrier protein 1, chloroplasticlike [Helianthus annuus] >ADV16366.1 acyl carrier protein 2 [Helianthus annuus] >OTF98425.1 putative acyl carrier protein 2 protein [Helianthus annuus]	gi|1590565332|ref|XM_028327245.1|:PREDICTED: Glycine soja acyl carrier protein 2, chloroplastic-like (LOC114369967), mRNA	E7CGB3|E7CGB3_HELAN:Acyl carrier protein;OS=Helianthus annuus;|GO:0006633,
TRINITY_DN87601_c1_g8_i1	118.864	67.3532	24.4204	0	0	0	44.96	23.31	8.67	0	0	0	35.1063	8.47227	1.54885e-06	0.00732987	UP	Aco009603.1:Ananas comosus|bHLH|bHLH family protein	[GO:0005634:nucleus][GO:0006334:nucleosome assembly]	-	XP_021983899.1:NAP1related protein 1like [Helianthus annuus] >OTG16377.1 putative NAP1related protein 1 [Helianthus annuus]	gi|1570396111|ref|XM_028049157.1|:PREDICTED: Vigna unguiculata NAP1-related protein 2-like (LOC114164468), transcript variant X2, mRNA	A0A118JZ34|A0A118JZ34_CYNCS:Nucleosome assembly protein (NAP);OS=Cynara cardunculus var. scolymus;|GO:0005634,|GO:0006334,
TRINITY_DN89603_c2_g5_i1	59.9316	28.6102	54.3908	0	0	0	6.8	2.99	5.84	0	0	0	23.8221	7.91079	2.25804e-06	0.00988464	UP	EMT03129:Aegilops tauschii|bHLH|bHLH family protein	[GO:0009507:chloroplast][GO:0005739:mitochondrion][GO:0003994:aconitate hydratase activity][GO:0005507:copper ion binding][GO:0006101:citrate metabolic process][GO:0006102:isocitrate metabolic process][GO:0006979:response to oxidative stress]	[ko00020:Citrate cycle (TCA cycle)][ko00630:Glyoxylate and dicarboxylate metabolism][ko00720:Carbon fixation pathways in prokaryotes]	KGN48958.1:Aconitase [Cucumis sativus]	-	A0A0E0PWS7|A0A0E0PWS7_ORYRU:Uncharacterized protein;OS=Oryza rufipogon;|GO:0009507,GO:0005739,|GO:0003994,GO:0005507,|GO:0006101,GO:0006102,GO:0006979,
TRINITY_DN95946_c3_g7_i6	72.9168	76.8899	29.9704	0	0	0.940334	22.59	21.89	8.66	0	0	0.31	30.1196	7.28319	5.68642e-06	0.019914	UP	GSVIVT01014100001:Vitis vinifera|NF-X1|NF-X1 family protein	[GO:0016021:integral component of membrane]	-	XP_021999954.1:protein VTE6, chloroplasticlike [Helianthus annuus] >OTG00323.1 putative uncharacterized membrane protein [Helianthus annuus]	gi|1228916734|ref|XM_022153841.1|:PREDICTED: Helianthus annuus protein VTE6, chloroplastic-like (LOC110908844), mRNA	A0A124SF52|A0A124SF52_CYNCS:Uncharacterized protein;OS=Cynara cardunculus var. scolymus;|GO:0016021,
TRINITY_DN103782_c4_g1_i6	159.818	54.8362	68.821	2.6027	0	0	32.62	10.32	13.23	0.73	0	0	47.6796	6.93153	8.15769e-06	0.0269513	UP	MDP0000304904:Malus domestica|TCP|TCP family protein	[GO:0006511:ubiquitin-dependent protein catabolic process]	[ko04110:Cell cycle][ko04114:Oocyte meiosis][ko04120:Ubiquitin mediated proteolysis][ko04141:Protein processing in endoplasmic reticulum][ko04310:Wnt signaling pathway][ko04340:Hedgehog signaling pathway][ko04350:TGF-beta signaling pathway]	KVI12513.1:Cullin homology [Cynara cardunculus var. scolymus]	gi|1389802519|ref|XM_025109807.1|:PREDICTED: Cynara cardunculus var. scolymus cullin-1-like (LOC112505804), transcript variant X3, mRNA	A0A118K7N8|A0A118K7N8_CYNCS:Cullin homology;OS=Cynara cardunculus var. scolymus;|GO:0006511,

## Sheet: Diff_Sig_G7 vs G9
Supplementary Table S6-H. List of significantly differentially expressed genes (unigenes) between Group-7 and Group-9 that were annotated as Transcription Factor (TF) genes and their corresponding annotations in other databases.
Grp = Group
	Grp7-count	Grp7-count	Grp7-count	Grp9-count	Grp9-count	Grp9-count	Grp7-FPKM	Grp7-FPKM	Grp7-FPKM	Grp9-FPKM	Grp9-FPKM	Grp9-FPKM
Gene_ID	Ga07.01	Ga09.03	Ga08.01	Ga10.08	Ga09.02	Ga08.05	Ga07.01	Ga09.03	Ga08.01	Ga10.08	Ga09.02	Ga08.05	BaseMean	Log2FC	P-value	Adjusted P-value	Trend	TF	GO	Pathway	NR	NT	Uniprot
TRINITY_DN90051_c0_g2_i6	0	0	0	111.03	181.433	161.774	0	0	0	13.88	24.52	21.19	75.7062	-9.96784	2.00602e-10	3.1283e-06	DOWN	mrna09125.1-v1.0-hybrid:Fragaria vesca|bHLH|bHLH family protein	[GO:0005524:ATP binding][GO:0004672:protein kinase activity]	[ko04064:NF-kappa B signaling pathway]	XP_021988993.1:probable receptorlike protein kinase At1g49730 isoform X1 [Helianthus annuus] >OTG11664.1 putative protein kinase superfamily protein [Helianthus annuus]	gi|1228866982|ref|XM_022133301.1|:PREDICTED: Helianthus annuus probable receptor-like protein kinase At1g49730 (LOC110885601), transcript variant X1, mRNA	A0A118JXA9|A0A118JXA9_CYNCS:Protein kinase, catalytic domain-containing protein;OS=Cynara cardunculus var. scolymus;|GO:0005524,GO:0004672,
TRINITY_DN99903_c2_g6_i2	1.91207	0	0	208.52	797.905	459.838	0.84	0	0.06	79.04	326.72	182.7	244.696	-9.71965	2.4241e-10	3.1987e-06	DOWN	676727980:Sisymbrium irio|B3|B3 family protein	[GO:0005623:cell][GO:0008199:ferric iron binding][GO:0004322:ferroxidase activity][GO:0006879:cellular iron ion homeostasis][GO:0006826:iron ion transport]	[ko04216:Ferroptosis][ko04217:Necroptosis]	XP_022021385.1:ferritin4, chloroplasticlike [Helianthus annuus] >OTF87360.1 putative ferritin3 protein [Helianthus annuus]	gi|1228944369|ref|XM_022165693.1|:PREDICTED: Helianthus annuus ferritin-4, chloroplastic-like (LOC110921373), mRNA	A0A0L9UAR0|A0A0L9UAR0_PHAAN:Ferritin;OS=Phaseolus angularis;|GO:0005623,|GO:0008199,GO:0004322,|GO:0006879,GO:0006826,
TRINITY_DN95940_c2_g1_i2	0	0	0	97.4898	0	0	0	0	0	27.09	0	0	16.2483	-21.8905	1.07863e-09	9.84595e-06	DOWN	LOC_Os08g09810.1:Oryza sativa subsp. japonica|WRKY|WRKY family protein	[GO:0003677:DNA binding]	-	XP_012570906.1:PREDICTED: zinc finger BED domaincontaining protein RICESLEEPER 2like [Cicer arietinum]	-	A0A0D2LZL3|A0A0D2LZL3_GOSRA:Uncharacterized protein;OS=Gossypium raimondii;|GO:0003677,
TRINITY_DN99432_c1_g2_i1	0	0	0	85.3036	0	0	0	0	0	24.1	0	0	14.2173	-21.7069	1.49233e-09	9.84595e-06	DOWN	Rsa1.0_01894.1_g00003.1:Raphanus sativus|WRKY|WRKY family protein	-	-	OTG33444.1:putative ribonuclease Hlike domaincontaining protein [Helianthus annuus]	-	A0A1D6A7E7|A0A1D6A7E7_WHEAT:Uncharacterized protein;OS=Triticum aestivum;
TRINITY_DN97834_c0_g2_i3	0	0	0	150.297	55.1316	224.933	0	0	0	19.22	7.63	30.19	71.7269	-9.88934	5.32683e-09	3.26344e-05	DOWN	mrna28320.1-v1.0-hybrid:Fragaria vesca|bHLH|bHLH family protein	[GO:0003676:nucleic acid binding][GO:0000166:nucleotide binding]	-	OTF85924.1:putative RNAbinding (RRM/RBD/RNP motifs) family protein [Helianthus annuus]	gi|1228942844|ref|XM_022165060.1|:PREDICTED: Helianthus annuus binding partner of ACD11 1 (LOC110920855), mRNA	A0A118K378|A0A118K378_CYNCS:Nucleotide-binding, alpha-beta plait;OS=Cynara cardunculus var. scolymus;|GO:0003676,GO:0000166,
TRINITY_DN100802_c2_g4_i1	0	0	0	85.3036	405.969	72.0228	0	0	0	3.78	19.39	3.34	93.8826	-10.2784	1.40153e-08	7.28538e-05	DOWN	XP_008245529.1:Prunus mume|E2F/DP|E2F/DP family protein	-	-	OTG38268.1:putative RNAdirected DNA polymerase, eukaryota, Reverse transcriptase zincbinding domain protein [Helianthus annuus]	gi|1228944842|ref|XM_022165912.1|:PREDICTED: Helianthus annuus tryptophan--tRNA ligase, chloroplastic/mitochondrial-like (LOC110921564), transcript variant X3, mRNA	A0A151RYW3|A0A151RYW3_CAJCA:Transposon TX1 uncharacterized;OS=Cajanus cajan;
TRINITY_DN105969_c4_g2_i1	21.9889	15.6767	17.6513	714.925	10248.5	132.965	3.24	2.17	2.51	93.17	1440.48	18.14	1858.61	-7.64911	1.45447e-07	0.000623749	DOWN	OPUNC05G25400.1:Oryza punctata|MYB_related|MYB_related family protein	[GO:0005524:ATP binding][GO:0004672:protein kinase activity]	-	XP_021990532.1:inactive protein kinase SELMODRAFT_444075like [Helianthus annuus] >OTG13323.1 putative tyrosineprotein kinase, active site protein [Helianthus annuus]	gi|1228870596|ref|XM_022134840.1|:PREDICTED: Helianthus annuus inactive protein kinase SELMODRAFT_444075-like (LOC110886952), mRNA	A0A068U3U8|A0A068U3U8_COFCA:Uncharacterized protein;OS=Coffea canephora;|GO:0005524,GO:0004672,
TRINITY_DN87321_c1_g1_i1	0	1.11976	2.07662	83.9496	95.2273	47.6458	0	0.14	0.31	8.07	9.81	4.75	38.3365	-6.16202	2.09154e-07	0.000875081	DOWN	Manes.01G259600.1.p:Manihot esculenta|MYB|MYB family protein	[GO:0005524:ATP binding][GO:0003676:nucleic acid binding]	[ko03013:RNA transport][ko03015:mRNA surveillance pathway][ko03040:Spliceosome]	BAJ53224.1:JHL06P13.3 [Jatropha curcas]	gi|1228935316|ref|XM_022161627.1|:PREDICTED: Helianthus annuus DEAD-box ATP-dependent RNA helicase 56-like (LOC110917001), transcript variant X2, mRNA	E6NUB4|E6NUB4_JATCU:JHL06P13.3 protein;OS=Jatropha curcas;|GO:0005524,GO:0003676,
TRINITY_DN16511_c0_g1_i1	51.626	79.503	29.0727	29842.7	38.0909	17518.2	45.1	64.04	23.59	22979.5	31.97	14271.5	7926.53	-8.20766	2.97313e-07	0.00121431	DOWN	mrna16933.1-v1.0-hybrid:Fragaria vesca|M-type_MADS|M-type_MADS family protein	[GO:0009507:chloroplast][GO:0004497:monooxygenase activity][GO:0016984:ribulose-bisphosphate carboxylase activity][GO:0015977:carbon fixation][GO:0009853:photorespiration][GO:0015979:photosynthesis]	[ko00630:Glyoxylate and dicarboxylate metabolism][ko00710:Carbon fixation in photosynthetic organisms]	AAO25119.1:ribulose1,5bisphosphate carboxylase small subunit [Chrysanthemum x morifolium]	gi|967220|gb|U29934.1|FPU29934:Flaveria pringlei ribulose-1,5-bisphosphate carboxylase/oxygenase small subunit protein (rbcS2) mRNA, complete cds	Q84Y16|Q84Y16_CHRMO:Ribulose bisphosphate carboxylase small chain;OS=Chrysanthemum morifolium;|GO:0009507,|GO:0004497,GO:0016984,|GO:0015977,GO:0009853,GO:0015979,
TRINITY_DN90998_c1_g1_i1	0	0	0	41.9748	54.1292	37.6735	0	0	0	5.51	7.67	5.18	22.2962	-8.20433	3.50838e-07	0.00136779	DOWN	Rsa1.0_01019.1_g00002.1:Raphanus sativus|B3|B3 family protein	[GO:0003676:nucleic acid binding]	-	XP_022023472.1:uncharacterized protein LOC110923719 [Helianthus annuus]	gi|297747437|gb|AC241321.1|:Pinus taeda clone PT_7Ba3222N19, complete sequence	A0A0A9BDA3|A0A0A9BDA3_ARUDO:Uncharacterized protein;OS=Arundo donax;|GO:0003676,
TRINITY_DN107915_c1_g2_i4	0	5.03892	6.22987	143.527	142.34	166.206	0	3.83	4.45	96.74	104.43	119.1	77.2236	-5.31452	1.74038e-06	0.00533117	DOWN	MDP0000320566:Malus domestica|NAC|NAC family protein	[GO:0071944:cell periphery][GO:0005618:cell wall][GO:0005576:extracellular region][GO:0016021:integral component of membrane][GO:0045330:aspartyl esterase activity][GO:0030599:pectinesterase activity][GO:0046910:pectinesterase inhibitor activity][GO:0042545:cell wall modification][GO:0045490:pectin catabolic process]	-	XP_021989901.1:pectinesterase 1 [Helianthus annuus] >OTG12634.1 putative pectin methylesterase 1 [Helianthus annuus]	-	B9GXZ7|B9GXZ7_POPTR:Pectinesterase;OS=Populus trichocarpa;|GO:0071944,GO:0005618,GO:0005576,GO:0016021,|GO:0045330,GO:0030599,GO:0046910,|GO:0042545,GO:0045490,
TRINITY_DN87622_c0_g9_i1	9.56037	19.0359	10.3831	102.906	185.443	204.988	29.29	51.31	27.44	277.33	545.89	583.57	88.7193	-3.64676	3.55421e-06	0.00983371	DOWN	Bradi3g42627.3.p:Brachypodium distachyon|ERF|ERF family protein	[GO:0009535:chloroplast thylakoid membrane][GO:0016021:integral component of membrane][GO:0009522:photosystem I][GO:0009523:photosystem II][GO:0016168:chlorophyll binding][GO:0046872:metal ion binding][GO:0009765:photosynthesis, light harvesting][GO:0018298:protein-chromophore linkage]	[ko00196:Photosynthesis - antenna proteins]	EYU25420.1:hypothetical protein MIMGU_mgv1a011943mg [Erythranthe guttata]	gi|1228854104|ref|XM_022127898.1|:PREDICTED: Helianthus annuus photosystem I chlorophyll a/b-binding protein 5, chloroplastic (LOC110879436), mRNA	A0A022QFW9|A0A022QFW9_ERYGU:Chlorophyll a-b binding protein, chloroplastic;OS=Erythranthe guttata;|GO:0009535,GO:0016021,GO:0009522,GO:0009523,|GO:0016168,GO:0046872,|GO:0009765,GO:0018298,
TRINITY_DN86107_c0_g3_i5	0	0	0	27.0805	25.0598	33.2413	0	0	0	2.16	2.16	2.78	14.2303	-7.55602	4.52825e-06	0.0117693	DOWN	mrna31843.1-v1.0-hybrid:Fragaria vesca|WRKY|WRKY family protein	[GO:0008810:cellulase activity][GO:0030245:cellulose catabolic process]	-	XP_021969744.1:endoglucanase 5like isoform X1 [Helianthus annuus] >OTG22437.1 putative glycosyl hydrolase 9C1 [Helianthus annuus]	gi|1228821995|ref|XM_022114053.1|:PREDICTED: Helianthus annuus endoglucanase 5-like (LOC110864894), transcript variant X2, mRNA	A0A0D2SL15|A0A0D2SL15_GOSRA:Endoglucanase;OS=Gossypium raimondii;|GO:0008810,|GO:0030245,
TRINITY_DN96863_c0_g2_i6	0	0	0	39.2667	41.0981	16.6206	0	0	0	3.51	3.91	1.6	16.1642	-7.73956	5.50124e-06	0.0134812	DOWN	Lsa018309:Lactuca sativa|SBP|SBP family protein	[GO:0005634:nucleus][GO:0003677:DNA binding]	-	KVI05713.1:Transcription factor, SBPbox [Cynara cardunculus var. scolymus]	gi|1228836345|ref|XM_022120332.1|:PREDICTED: Helianthus annuus squamosa promoter-binding-like protein 12 (LOC110871622), transcript variant X2, mRNA	A0A118K3C7|A0A118K3C7_CYNCS:Transcription factor, SBP-box;OS=Cynara cardunculus var. scolymus;|GO:0005634,|GO:0003677,
TRINITY_DN97136_c0_g2_i3	0	0	0	155.713	129.309	2.21609	0	0	0	18.01	16.04	0.27	47.8729	-9.30601	1.53808e-05	0.0329802	DOWN	XP_008245529.1:Prunus mume|E2F/DP|E2F/DP family protein	-	-	OTG38268.1:putative RNAdirected DNA polymerase, eukaryota, Reverse transcriptase zincbinding domain protein [Helianthus annuus]	-	A0A151RRI3|A0A151RRI3_CAJCA:Putative ribonuclease H protein At1g65750 family;OS=Cajanus cajan;
TRINITY_DN56324_c0_g1_i1	5.73622	6.71856	0	2.70805	2025.84	1315.25	16.16	16.73	0	6.71	5488.74	3447.45	559.374	-8.05452	1.90889e-05	0.0372102	DOWN	Bradi3g42627.3.p:Brachypodium distachyon|ERF|ERF family protein	[GO:0009535:chloroplast thylakoid membrane][GO:0016021:integral component of membrane][GO:0009522:photosystem I][GO:0009523:photosystem II][GO:0016168:chlorophyll binding][GO:0046872:metal ion binding][GO:0009765:photosynthesis, light harvesting][GO:0018298:protein-chromophore linkage]	[ko00196:Photosynthesis - antenna proteins]	OTF95197.1:putative chlorophyll AB binding protein [Helianthus annuus]	gi|1228802769|ref|XM_022179677.1|:PREDICTED: Helianthus annuus chlorophyll a-b binding protein of LHCII type 1-like (LOC110937282), mRNA	Q40247|Q40247_LACSA:Chlorophyll a-b binding protein, chloroplastic;OS=Lactuca sativa;|GO:0009535,GO:0016021,GO:0009522,GO:0009523,|GO:0016168,GO:0046872,|GO:0009765,GO:0018298,
TRINITY_DN100938_c5_g1_i1	648.193	4630.21	1719.45	10.8322	15.0359	6.64826	903.92	5878.59	2176.68	13.29	20.19	8.66	1171.73	7.74747	7.52824e-14	2.15232e-09	UP	MDP0000275412:Malus domestica|Trihelix|Trihelix family protein	[GO:0051287:NAD binding][GO:0050661:NADP binding][GO:0016620:oxidoreductase activity, acting on the aldehyde or oxo group of donors, NAD or NADP as acceptor][GO:0006006:glucose metabolic process]	[ko00710:Carbon fixation in photosynthetic organisms]	XP_022038126.1:glyceraldehyde3phosphate dehydrogenase B, chloroplastic [Helianthus annuus] >OTG25174.1 putative glyceraldehyde3phosphate dehydrogenase B protein [Helianthus annuus]	gi|1228926101|ref|XM_022157443.1|:PREDICTED: Helianthus annuus glyceraldehyde-3-phosphate dehydrogenase B, chloroplastic-like (LOC110912668), mRNA	M1CVH1|M1CVH1_SOLTU:Glyceraldehyde-3-phosphate dehydrogenase;OS=Solanum tuberosum;|GO:0051287,GO:0050661,GO:0016620,|GO:0006006,
TRINITY_DN94839_c0_g2_i3	355.646	183.081	187.935	0	0	0	77.96	37.63	39.76	0	0	0	121.11	10.1664	1.61189e-10	3.07227e-06	UP	TRIUR3_23040-P1:Triticum urartu|CAMTA|CAMTA family protein	[GO:0016740:transferase activity]	[ko00480:Glutathione metabolism][ko00980:Metabolism of xenobiotics by cytochrome P450]	ALF39403.1:glutathione Stransferase [Helianthus annuus]	gi|1228923215|ref|XM_022156294.1|:PREDICTED: Helianthus annuus glutathione S-transferase F9-like (LOC110911671), mRNA	A0A0N9E6I0|A0A0N9E6I0_HELAN:Glutathione S-transferase;OS=Helianthus annuus;|GO:0016740,
TRINITY_DN86057_c0_g1_i4	18.1647	53.7485	244.003	0	0	0	2.96	7.88	36.7	0	0	0	52.6528	8.96405	3.79141e-06	0.0103235	UP	GSMUA_Achr10P03980_001:Musa acuminata|C2H2|C2H2 family protein	[GO:0005634:nucleus][GO:0004402:histone acetyltransferase activity][GO:0003712:transcription coregulator activity][GO:0008270:zinc ion binding][GO:0006355:regulation of transcription, DNA-templated]	-	XP_022033969.1:BTB/POZ and TAZ domaincontaining protein 1like [Helianthus annuus] >OTG27502.1 putative zinc finger, TAZtype, SKP1/BTB/POZ domain protein [Helianthus annuus]	gi|134303389|gb|EF469874.1|:Helianthus annuus RFLP probe ZVG15 mRNA sequence	A0A118JY61|A0A118JY61_CYNCS:BTB/POZ-like protein;OS=Cynara cardunculus var. scolymus;|GO:0005634,|GO:0004402,GO:0003712,GO:0008270,|GO:0006355,
TRINITY_DN91396_c1_g3_i7	17.2087	136.611	59.1838	0	0	0	4.03	28.81	12.86	0	0	0	35.5005	8.398	4.46659e-06	0.0117693	UP	Gh_A08G1256:Gossypium hirsutum|WRKY|WRKY family protein	[GO:0000079:regulation of cyclin-dependent protein serine/threonine kinase activity]	-	XP_022011930.1:cyclinU11like [Helianthus annuus] >OTF95085.1 putative cyclinlike, Cyclin PHO80like protein [Helianthus annuus]	gi|1340457107|ref|XM_023900119.1|:PREDICTED: Lactuca sativa cyclin-U1-1 (LOC111904353), mRNA	A0A103XSB6|A0A103XSB6_CYNCS:Uncharacterized protein;OS=Cynara cardunculus var. scolymus;|GO:0000079,
TRINITY_DN95946_c3_g7_i6	69.7907	72.2246	28.0344	1.35403	1.00239	2.21609	22.59	21.89	8.66	0.39	0.31	0.68	29.1037	5.22232	6.62418e-06	0.0160044	UP	GSVIVT01014100001:Vitis vinifera|NF-X1|NF-X1 family protein	[GO:0016021:integral component of membrane]	-	XP_021999954.1:protein VTE6, chloroplasticlike [Helianthus annuus] >OTG00323.1 putative uncharacterized membrane protein [Helianthus annuus]	gi|1228916734|ref|XM_022153841.1|:PREDICTED: Helianthus annuus protein VTE6, chloroplastic-like (LOC110908844), mRNA	A0A124SF52|A0A124SF52_CYNCS:Uncharacterized protein;OS=Cynara cardunculus var. scolymus;|GO:0016021,
TRINITY_DN93510_c1_g3_i1	198.856	449.584	672.826	32.4966	40.0957	49.8619	619.9	1231.84	1807.29	89.12	120.08	144.41	240.62	3.43035	2.04696e-05	0.0394535	UP	Bradi3g42627.3.p:Brachypodium distachyon|ERF|ERF family protein	[GO:0009535:chloroplast thylakoid membrane][GO:0016021:integral component of membrane][GO:0009522:photosystem I][GO:0009523:photosystem II][GO:0016168:chlorophyll binding][GO:0046872:metal ion binding][GO:0009765:photosynthesis, light harvesting][GO:0018298:protein-chromophore linkage]	[ko00196:Photosynthesis - antenna proteins]	AEY78525.1:chlorophyll a/bbinding protein [Tagetes erecta]	gi|1228786859|ref|XM_022172744.1|:PREDICTED: Helianthus annuus chlorophyll a-b binding protein 36, chloroplastic (LOC110929588), mRNA	H2EUL2|H2EUL2_TARER:Chlorophyll a-b binding protein, chloroplastic;OS=Tagetes erecta;|GO:0009535,GO:0016021,GO:0009522,GO:0009523,|GO:0016168,GO:0046872,|GO:0009765,GO:0018298,
TRINITY_DN92383_c3_g1_i4	94.6477	27.994	31.1494	0	0	1.10804	34.52	9.49	10.88	0	0	0.53	25.8165	6.96306	2.37234e-05	0.0434966	UP	Lsa016716:Lactuca sativa|GATA|GATA family protein	[GO:0043565:sequence-specific DNA binding][GO:0003700:DNA-binding transcription factor activity][GO:0008270:zinc ion binding]	-	XP_022025620.1:GATA transcription factor 9like [Helianthus annuus] >OTG35187.1 putative zinc finger, NHR/GATAtype [Helianthus annuus]	gi|1228780955|ref|XM_022169928.1|:PREDICTED: Helianthus annuus GATA transcription factor 9-like (LOC110926171), mRNA	A0A124SBG9|A0A124SBG9_CYNCS:Zinc finger, GATA-type;OS=Cynara cardunculus var. scolymus;|GO:0043565,GO:0003700,GO:0008270,

## Sheet: Diff_Sig_G7 vs G10
Supplementary Table S6-I. List of significantly differentially expressed genes (unigenes) between Group-7 and Group-10 that were annotated as Transcription Factor (TF) genes and their corresponding annotations in other databases.
Grp = Group
	Grp7-count	Grp7-count	Grp7-count	Grp10-count	Grp10-count	Grp10-count	Grp7-FPKM	Grp7-FPKM	Grp7-FPKM	Grp10-FPKM	Grp10-FPKM	Grp10-FPKM
Gene_ID	Ga07.01	Ga09.03	Ga08.01	Ga101B.5	Ga101B.m	Ga101B.3	Ga07.01	Ga09.03	Ga08.01	Ga101B.5	Ga101B.m	Ga101B.3	BaseMean	Log2FC	P-value	Adjusted P-value	Trend	TF	GO	Pathway	NR	NT	Uniprot
TRINITY_DN103196_c1_g2_i3	0	0	0	111.468	284.691	248.368	0	0	0	13.41	32.77	36.75	107.421	-10.4579	1.87651e-10	1.98014e-06	DOWN	Lsa003827:Lactuca sativa|bZIP|bZIP family protein	[GO:0043565:sequence-specific DNA binding][GO:0003700:DNA-binding transcription factor activity]	-	XP_022028109.1:basic leucine zipper 34like [Helianthus annuus]>OTG31033.1 putative basicleucine zipper domaincontaining protein [Helianthus annuus]	gi|1340483294|ref|XM_023912543.1|:PREDICTED: Lactuca sativa basic leucine zipper 34-like (LOC111916888), mRNA	A0A103YJU7|A0A103YJU7_CYNCS:Basic-leucine zipper domain-containing protein;OS=Cynara cardunculus var. scolymus;|GO:0043565,GO:0003700,
TRINITY_DN97865_c0_g1_i6	0	0	0	122.396	206.837	160.642	0	0	0	30.27	48.98	49.11	81.6459	-10.0621	3.10032e-10	2.68069e-06	DOWN	FANhyb_rscf00000233.1.g00002.1:Fragaria x ananassa|GATA|GATA family protein	[GO:0005524:ATP binding]	[ko03060:Protein export][ko04141:Protein processing in endoplasmic reticulum]	KVH95297.1:Heat shock protein 70, conserved sitecontaining protein [Cynara cardunculus var. scolymus]	gi|1228954569|ref|XM_022170128.1|:PREDICTED: Helianthus annuus luminal-binding protein (LOC110926376), mRNA	A0A103XR21|A0A103XR21_CYNCS:Heat shock protein 70, conserved site-containing protein;OS=Cynara cardunculus var. scolymus;|GO:0005524,
TRINITY_DN107250_c4_g2_i1	28.6607	12.4707	19.0317	592.312	526.388	461.418	10.64	4.27	6.62	193.45	164.67	187.08	273.38	-4.72302	5.64231e-10	4.33012e-06	DOWN	Ote100209250011:Ocimum tenuiflorum|MYB_related|MYB_related family protein	-	[ko04141:Protein processing in endoplasmic reticulum]	XP_021975936.1:small heat shock protein, chloroplasticlike [Helianthus annuus] >OTG17004.1 putative HSP20like chaperone [Helianthus annuus]	gi|1228836170|ref|XM_022120244.1|:PREDICTED: Helianthus annuus small heat shock protein, chloroplastic-like (LOC110871562), mRNA	A0A103YAW3|A0A103YAW3_CYNCS:Alpha crystallin/Hsp20 domain-containing protein;OS=Cynara cardunculus var. scolymus;
TRINITY_DN93428_c0_g6_i2	3.82143	0.56685	0	288.506	321.875	197.1	0.57	0.12	0	34.25	36.67	28.96	135.312	-7.56616	1.00937e-09	7.10076e-06	DOWN	RrC14701_p1:Raphanus raphanistrum|HSF|HSF family protein	[GO:0016021:integral component of membrane][GO:0008168:methyltransferase activity]	-	OTG25230.1:putative SadenosylLmethioninedependent methyltransferases superfamily protein [Helianthus annuus]	gi|1228925518|ref|XM_022157207.1|:PREDICTED: Helianthus annuus probable pectin methyltransferase QUA2 (LOC110912472), transcript variant X6, mRNA	A0A124SGS7|A0A124SGS7_CYNCS:Putative S-adenosyl-L-methionine-dependent methyltransferase;OS=Cynara cardunculus var. scolymus;|GO:0016021,|GO:0008168,
TRINITY_DN101040_c0_g5_i15	0	0	0	90.7045	81.3404	100.259	0	0	0	17.06	14.64	23.3	45.384	-9.21494	8.20134e-09	4.19601e-05	DOWN	GRMZM2G126957_P01:Zea mays|NF-YA|NF-YA family protein	[GO:0005524:ATP binding][GO:0004817:cysteine-tRNA ligase activity][GO:0006423:cysteinyl-tRNA aminoacylation]	[ko00970:Aminoacyl-tRNA biosynthesis]	XP_022025260.1:cysteinetRNA ligase 2, cytoplasmic [Helianthus annuus] >OTF88125.1 putative cysteinyltRNA synthetase, class Ia family protein [Helianthus annuus]	gi|1228953116|ref|XM_022169568.1|:PREDICTED: Helianthus annuus cysteine--tRNA ligase 2, cytoplasmic (LOC110925686), mRNA	A0A103XVH2|A0A103XVH2_CYNCS:Aminoacyl-tRNA synthetase, class 1a, anticodon-binding;OS=Cynara cardunculus var. scolymus;|GO:0005524,GO:0004817,|GO:0006423,
TRINITY_DN107230_c3_g5_i3	0	0	0	87.4261	73.2063	93.423	0	0	0	15.48	12.4	20.53	42.3426	-9.11488	1.30484e-08	6.41309e-05	DOWN	MDP0000322550:Malus domestica|HD-ZIP|HD-ZIP family protein	-	-	OTG23249.1:putative plant organelle RNA recognition domaincontaining protein [Helianthus annuus]	gi|1228908338|ref|XM_022150367.1|:PREDICTED: Helianthus annuus protein ROOT PRIMORDIUM DEFECTIVE 1-like (LOC110904525), transcript variant X9, mRNA	A0A103XUN2|A0A103XUN2_CYNCS:Plant organelle RNA recognition domain-containing protein;OS=Cynara cardunculus var. scolymus;
TRINITY_DN75635_c0_g1_i4	0	0	0	185.78	841.292	38.7364	0	0	0	12.1	52.4	3.12	177.635	-11.1835	1.36743e-08	6.41309e-05	DOWN	Achn095921:Actinidia chinensis|ARF|ARF family protein	-	-	XP_022033991.1:uncharacterized protein LOC110935954 [Helianthus annuus] >OTG27538.1 putative TLDdomain containing nucleolar protein [Helianthus annuus]	gi|1228799216|ref|XM_022178299.1|:PREDICTED: Helianthus annuus uncharacterized LOC110935954 (LOC110935954), mRNA	A0A103YEU6|A0A103YEU6_CYNCS:TLDc;OS=Cynara cardunculus var. scolymus;
TRINITY_DN97409_c3_g2_i1	0	0	0	66.6624	111.552	74.0548	0	0	0	10.82	17.36	14.83	42.0449	-9.10457	2.03081e-08	8.63156e-05	DOWN	Sme2.5_01085.1_g00003.1:Solanum melongena|GATA|GATA family protein	-	-	OTG33444.1:putative ribonuclease Hlike domaincontaining protein [Helianthus annuus]	-	K4B8L7|K4B8L7_SOLLC:Uncharacterized protein;OS=Solanum lycopersicum;
TRINITY_DN90907_c3_g4_i3	0	0	0	583.569	19.7541	221.025	0	0	0	329.17	10.66	156.02	137.391	-10.813	5.18812e-08	0.000171753	DOWN	mrna12617.1-v1.0-hybrid:Fragaria vesca|B3|B3 family protein	[GO:0016021:integral component of membrane][GO:0005506:iron ion binding]	-	XP_022034311.1:uncharacterized protein LOC110936276 [Helianthus annuus] >OTG27907.1 putative rubredoxin family protein [Helianthus annuus]	-	A0A165XDY7|A0A165XDY7_DAUCA:Uncharacterized protein;OS=Daucus carota subsp. sativus.;|GO:0016021,|GO:0005506,
TRINITY_DN90158_c2_g2_i3	0	0	0	221.844	39.5082	92.2837	0	0	0	7.01	1.22	3.61	58.9392	-9.59214	5.84447e-08	0.00017941	DOWN	XP_008245529.1:Prunus mume|E2F/DP|E2F/DP family protein	-	-	OTG01412.1:putative RNAdirected DNA polymerase, eukaryota [Helianthus annuus]	-	A0A151RYW3|A0A151RYW3_CAJCA:Transposon TX1 uncharacterized;OS=Cajanus cajan;
TRINITY_DN87321_c1_g1_i1	0	1.1337	2.11464	55.7341	138.279	138.995	0	0.14	0.31	5.29	12.64	16.3	56.0427	-6.69718	8.12352e-08	0.00022859	DOWN	Manes.01G259600.1.p:Manihot esculenta|MYB|MYB family protein	[GO:0005524:ATP binding][GO:0003676:nucleic acid binding]	[ko03013:RNA transport][ko03015:mRNA surveillance pathway][ko03040:Spliceosome]	BAJ53224.1:JHL06P13.3 [Jatropha curcas]	gi|1228935316|ref|XM_022161627.1|:PREDICTED: Helianthus annuus DEAD-box ATP-dependent RNA helicase 56-like (LOC110917001), transcript variant X2, mRNA	E6NUB4|E6NUB4_JATCU:JHL06P13.3 protein;OS=Jatropha curcas;|GO:0005524,GO:0003676,
TRINITY_DN73397_c0_g1_i1	0	0	0	60.1054	80.1784	51.2687	0	0	0	10.68	13.66	11.26	31.9254	-8.70738	9.1184e-08	0.00025238	DOWN	676783392:Sisymbrium irio|B3|B3 family protein	[GO:0003676:nucleic acid binding][GO:0015074:DNA integration]	-	OTG33444.1:putative ribonuclease Hlike domaincontaining protein [Helianthus annuus]	-	A0A151UCM8|A0A151UCM8_CAJCA:Retrovirus-related Pol polyprotein from transposon TNT 1-94;OS=Cajanus cajan;|GO:0003676,|GO:0015074,
TRINITY_DN92781_c0_g2_i3	0	0	0	53.5485	66.2343	53.5473	0	0	0	37.04	43.78	46.54	28.8883	-8.56317	1.34427e-07	0.000354628	DOWN	Cc07_g12410:Coffea canephora|ARF|ARF family protein	[GO:0005634:nucleus][GO:0003677:DNA binding][GO:0009734:auxin-activated signaling pathway][GO:0006355:regulation of transcription, DNA-templated][GO:0006351:transcription, DNA-templated]	-	KVI04713.1:Aux/IAAARFdimerization [Cynara cardunculus var. scolymus]	-	A0A118K2Q7|A0A118K2Q7_CYNCS:Auxin-responsive protein;OS=Cynara cardunculus var. scolymus;|GO:0005634,|GO:0003677,|GO:0009734,GO:0006355,GO:0006351,
TRINITY_DN105373_c4_g3_i1	0	0	0	77.5906	73.2063	39.8757	0	0	0.31	60.23	54.4	39.56	31.7788	-8.70086	1.38612e-07	0.00036004	DOWN	FANhyb_rscf00000373.1.g00002.1:Fragaria x ananassa|C3H|C3H family protein	[GO:0005886:plasma membrane][GO:0009506:plasmodesma][GO:0005524:ATP binding][GO:0004674:protein serine/threonine kinase activity][GO:0006952:defense response][GO:0006468:protein phosphorylation][GO:0048544:recognition of pollen]	-	OTG07578.1:putative Slocus glycoprotein domaincontaining protein [Helianthus annuus]	gi|1228942808|ref|XM_022165040.1|:PREDICTED: Helianthus annuus G-type lectin S-receptor-like serine/threonine-protein kinase SD1-1 (LOC110920837), transcript variant X2, mRNA	F6H2A9|F6H2A9_VITVI:Putative uncharacterized protein;OS=Vitis vinifera;GN=VIT_19s0014g04310 {ECO:0000313|EMBL:CCB46429.1};|GO:0005886,GO:0009506,|GO:0005524,GO:0004674,|GO:0006952,GO:0006468,GO:0048544,
TRINITY_DN107836_c2_g5_i1	0	0	0	90.7045	46.4802	44.4329	0	0	0	33.18	16.54	20.56	30.2696	-8.63083	2.26967e-07	0.000514392	DOWN	Tp57577_TGAC_v2_mRNA22346:Trifolium pratense|M-type_MADS|M-type_MADS family protein	[GO:0016021:integral component of membrane][GO:0005524:ATP binding][GO:0042626:ATPase activity, coupled to transmembrane movement of substances]	[ko02010:ABC transporters]	XP_015946102.1:ABC transporter B family member 19 [Arachis duranensis]	gi|1228907062|ref|XM_022149824.1|:PREDICTED: Helianthus annuus ABC transporter B family member 19-like (LOC110904019), mRNA	W9S943|W9S943_9ROSA:ABC transporter B family member 19;OS=Morus notabilis.;|GO:0016021,|GO:0005524,GO:0042626,
TRINITY_DN105742_c4_g5_i4	0	0	0	37.1561	76.6923	56.9652	0	0	0	12.38	24.75	24.02	28.4689	-8.54193	2.64152e-07	0.000579201	DOWN	Lsa015083:Lactuca sativa|ARF|ARF family protein	[GO:0005634:nucleus][GO:0003677:DNA binding][GO:0009734:auxin-activated signaling pathway][GO:0006355:regulation of transcription, DNA-templated][GO:0006351:transcription, DNA-templated]	-	KVI04713.1:Aux/IAAARFdimerization [Cynara cardunculus var. scolymus]	gi|1340481344|ref|XM_023911663.1|:PREDICTED: Lactuca sativa auxin response factor 8-like (LOC111916018), mRNA	A0A118K2Q7|A0A118K2Q7_CYNCS:Auxin-responsive protein;OS=Cynara cardunculus var. scolymus;|GO:0005634,|GO:0003677,|GO:0009734,GO:0006355,GO:0006351,
TRINITY_DN93593_c0_g2_i6	0	0	0	48.0843	80.1784	36.4577	0	0	0	11.36	18.21	10.71	27.4534	-8.48959	3.81559e-07	0.000768033	DOWN	Do001279.1:Dichanthelium oligosanthes|bZIP|bZIP family protein	[GO:0005524:ATP binding][GO:0006457:protein folding][GO:0006950:response to stress]	[ko04141:Protein processing in endoplasmic reticulum][ko04151:PI3K-Akt signaling pathway][ko04217:Necroptosis][ko04626:Plant-pathogen interaction]	OTF99984.1:putative heat shock protein Hsp90 family [Helianthus annuus]	gi|1228909842|ref|XM_022151014.1|:PREDICTED: Helianthus annuus heat shock protein 83-like (LOC110905130), mRNA	R0GL41|R0GL41_9BRAS:Uncharacterized protein;OS=Capsella rubella.;|GO:0005524,|GO:0006457,GO:0006950,
TRINITY_DN108512_c2_g1_i1	0	0	0	51.3628	32.5361	116.209	0	0	0	22.76	13.8	64.17	33.3513	-8.77049	3.86398e-07	0.000768033	DOWN	Dca56676.1:Dianthus caryophyllus|B3|B3 family protein	-	-	XP_022039392.1:uncharacterized protein LOC110942001 [Helianthus annuus] >OTG26424.1 hypothetical protein HannXRQ_Chr05g0158511 [Helianthus annuus]	-	Q2QP74|Q2QP74_ORYSJ:AT hook motif-containing protein, putative, expressed;OS=Oryza sativa subsp. japonica;GN=LOC_Os12g35460 {ECO:0000313|EMBL:ABA99349.2};
TRINITY_DN99917_c0_g2_i2	0	0	0	53.5485	39.5082	53.5473	0	0	0	3.31	2.35	4.08	24.434	-8.32172	3.91492e-07	0.00076858	DOWN	Sopen12g015990.1:Solanum pennellii|TCP|TCP family protein	[GO:0003676:nucleic acid binding][GO:0015074:DNA integration]	-	XP_010541181.1:PREDICTED: uncharacterized protein LOC104814705 [Tarenaya hassleriana]	gi|965668308|dbj|AP015037.1|:Vigna angularis var. angularis DNA, chromosome 4, almost complete sequence, cultivar: Shumari	A0A087GEK8|A0A087GEK8_ARAAL:Uncharacterized protein;OS=Arabis alpina;|GO:0003676,|GO:0015074,
TRINITY_DN97815_c0_g1_i3	0	0	0	34.9704	42.9942	128.741	0	0	0	9	10.55	40.49	34.451	-8.8172	4.684e-07	0.000888571	DOWN	OMERI02G32400.1:Oryza meridionalis|WRKY|WRKY family protein	-	-	OTG31947.1:putative zinc finger, RING/FYVE/PHDtype [Helianthus annuus]	gi|1228788201|ref|XM_022173275.1|:PREDICTED: Helianthus annuus uncharacterized LOC110930054 (LOC110930054), transcript variant X3, mRNA	A0A103XIR5|A0A103XIR5_CYNCS:Uncharacterized protein;OS=Cynara cardunculus var. scolymus;
TRINITY_DN108512_c2_g2_i1	0	0	0	56.8269	26.7261	137.856	0	0	0	11.5	5.19	34.5	36.9015	-8.91643	5.03811e-07	0.000924582	DOWN	Dca56676.1:Dianthus caryophyllus|B3|B3 family protein	[GO:0005524:ATP binding][GO:0003678:DNA helicase activity][GO:0006281:DNA repair][GO:0000723:telomere maintenance]	-	XP_021974947.1:uncharacterized protein LOC110870055 [Helianthus annuus]	gi|1228818355|ref|XM_022186188.1|:PREDICTED: Helianthus annuus uncharacterized LOC110944528 (LOC110944528), mRNA	U5GDR0|U5GDR0_POPTR:Uncharacterized protein;OS=Populus trichocarpa;|GO:0005524,GO:0003678,|GO:0006281,GO:0000723,
TRINITY_DN108166_c0_g1_i4	0	0	1.05732	60.1054	49.9662	109.373	0	0	0.29	15.43	12.36	34.17	36.7504	-7.93449	5.47942e-07	0.000984173	DOWN	Pbr029461.1:Pyrus bretschneideri|C3H|C3H family protein	[GO:0005524:ATP binding][GO:0003676:nucleic acid binding]	[ko03018:RNA degradation]	XP_021996947.1:DExHbox ATPdependent RNA helicase DExH10like [Helianthus annuus] >XP_021996948.1 DExHbox ATPdependent RNA helicase DExH10like [Helianthus annuus] >OTG04153.1 putative helicase superfamily 1/2, ATPbinding domaincontaining protein [Helianthus annuus]	gi|1389734085|ref|XM_025106792.1|:PREDICTED: Cynara cardunculus var. scolymus DExH-box ATP-dependent RNA helicase DExH10 (LOC112502783), transcript variant X3, mRNA	A0A0L9THA6|A0A0L9THA6_PHAAN:Uncharacterized protein;OS=Phaseolus angularis;|GO:0005524,GO:0003676,
TRINITY_DN90063_c1_g1_i2	0	0	0	33.8776	44.1562	77.4727	0	0	0	3.8	4.76	10.72	25.9178	-8.40657	5.74367e-07	0.00102078	DOWN	FANhyb_rscf00000253.1.g00010.1:Fragaria x ananassa|BBR-BPC|BBR-BPC family protein	[GO:0008234:cysteine-type peptidase activity]	-	XP_022037393.1:senescencespecific cysteine protease SAG39like [Helianthus annuus] >OTG24394.1 putative peptidase C1A [Helianthus annuus]	gi|1228806386|ref|XM_022180974.1|:PREDICTED: Helianthus annuus senescence-specific cysteine protease SAG39-like (LOC110939184), mRNA	A0A059D1S1|A0A059D1S1_EUCGR:Uncharacterized protein;OS=Eucalyptus grandis;|GO:0008234,
TRINITY_DN101618_c1_g4_i6	0	0	0	50.27	18.5921	158.363	0	0	0	7.31	2.65	27.91	37.8709	-8.95383	1.41814e-06	0.00215915	DOWN	Sme2.5_00580.1_g00006.1:Solanum melongena|CO-like|CO-like family protein	-	-	AQK53179.1:somatic embryogenesis receptorlike kinase3 [Zea mays]	gi|1228785108|ref|XM_022172070.1|:PREDICTED: Helianthus annuus BRASSINOSTEROID INSENSITIVE 1-associated receptor kinase 1-like (LOC110928984), transcript variant X5, mRNA	A0A1D6Q3P0|A0A1D6Q3P0_MAIZE:Uncharacterized protein;OS=Zea mays;
TRINITY_DN89654_c0_g1_i6	0	0	0	27.3206	283.529	27.3433	0	0	0	9.5	94.43	11.81	56.3655	-9.52737	1.4492e-06	0.00218461	DOWN	MDP0000320566:Malus domestica|NAC|NAC family protein	[GO:0005618:cell wall][GO:0016021:integral component of membrane][GO:0045330:aspartyl esterase activity][GO:0004857:enzyme inhibitor activity][GO:0030599:pectinesterase activity][GO:0030170:pyridoxal phosphate binding][GO:0008483:transaminase activity][GO:0009058:biosynthetic process][GO:0042545:cell wall modification][GO:0045490:pectin catabolic process]	-	XP_021989901.1:pectinesterase 1 [Helianthus annuus] >OTG12634.1 putative pectin methylesterase 1 [Helianthus annuus]	gi|1340469884|ref|XM_023906214.1|:PREDICTED: Lactuca sativa pectinesterase 1 (LOC111910371), mRNA	A0A103XLE1|A0A103XLE1_CYNCS:Aminotransferase, class I/classII;OS=Cynara cardunculus var. scolymus;|GO:0005618,GO:0016021,|GO:0045330,GO:0004857,GO:0030599,GO:0030170,GO:0008483,|GO:0009058,GO:0042545,GO:0045490,
TRINITY_DN94628_c3_g1_i2	3.82143	2.83425	0	60.1054	122.011	134.438	0.91	0.6	0	12.09	23.35	33.15	53.8683	-5.53386	1.58029e-06	0.00233709	DOWN	GRMZM5G899865_P01:Zea mays|bHLH|bHLH family protein	[GO:0009733:response to auxin]	[ko04075:Plant hormone signal transduction]	XP_022021817.1:auxinresponsive protein SAUR50like [Helianthus annuus] >OTF86635.1 putative SAURlike auxinresponsive protein family [Helianthus annuus]	gi|1228945354|ref|XM_022166125.1|:PREDICTED: Helianthus annuus auxin-responsive protein SAUR50-like (LOC110921774), mRNA	A0A103Y7V5|A0A103Y7V5_CYNCS:Auxin responsive SAUR protein;OS=Cynara cardunculus var. scolymus;|GO:0009733,
TRINITY_DN108165_c3_g7_i2	0	0	0	43.713	26.7261	51.2687	0	0	0	19.56	11.45	28.6	20.2846	-8.05326	1.62138e-06	0.00235989	DOWN	Lsa000376:Lactuca sativa|Dof|Dof family protein	[GO:0005524:ATP binding][GO:0030246:carbohydrate binding][GO:0004672:protein kinase activity]	-	OTF87670.1:putative jacalinlike lectin domaincontaining protein [Helianthus annuus]	-	A0A103YLK5|A0A103YLK5_CYNCS:Mannose-binding lectin;OS=Cynara cardunculus var. scolymus;|GO:0005524,GO:0030246,GO:0004672,
TRINITY_DN108543_c2_g1_i2	4.77679	0	3.17195	154.088	122.011	170.896	0.75	0	0.58	20.58	15.69	28.19	75.8239	-5.87982	1.83426e-06	0.00260243	DOWN	Vradi02g06060.1:Vigna radiata|TCP|TCP family protein	[GO:0016021:integral component of membrane][GO:0005524:ATP binding][GO:0016887:ATPase activity]	-	XP_022006186.1:ABC transporter G family member 24 [Helianthus annuus] >OTF99446.1 putative Ploop containing nucleoside triphosphate hydrolases superfamily protein [Helianthus annuus]	gi|1228908657|ref|XM_022150494.1|:PREDICTED: Helianthus annuus ABC transporter G family member 24 (LOC110904649), mRNA	A0A103YIJ6|A0A103YIJ6_CYNCS:ABC transporter, conserved site-containing protein;OS=Cynara cardunculus var. scolymus;|GO:0016021,|GO:0005524,GO:0016887,
TRINITY_DN95259_c1_g1_i3	0	0	0	128.953	140.603	5.69652	0	0	0	14.15	14.81	0.87	45.8754	-9.23046	3.84276e-06	0.00439184	DOWN	Achn076461:Actinidia chinensis|GRAS|GRAS family protein	-	-	XP_022002192.1:plant UBX domaincontaining protein 8like [Helianthus annuus] >OTG02772.1 putative ubiquitinlike superfamily protein [Helianthus annuus]	gi|1228899285|ref|XM_022146500.1|:PREDICTED: Helianthus annuus plant UBX domain-containing protein 8-like (LOC110899615), mRNA	A0A103XJD9|A0A103XJD9_CYNCS:UBA-like protein;OS=Cynara cardunculus var. scolymus;
TRINITY_DN93428_c0_g6_i6	0	0	0	63.3839	83.6644	11.393	0	0	0	22.85	28.87	5.24	26.4069	-8.43362	4.58847e-06	0.00503052	DOWN	RrC14701_p1:Raphanus raphanistrum|HSF|HSF family protein	[GO:0005789:endoplasmic reticulum membrane][GO:0016021:integral component of membrane][GO:0004420:hydroxymethylglutaryl-CoA reductase (NADPH) activity][GO:0050661:NADP binding][GO:0015936:coenzyme A metabolic process][GO:0008299:isoprenoid biosynthetic process]	[ko00900:Terpenoid backbone biosynthesis][ko04152:AMPK signaling pathway]	AMN10096.1:3hydroxy3methyl glutaryl coenzyme A reductase [Chamaemelum nobile]	gi|1228931933|ref|XM_022160319.1|:PREDICTED: Helianthus annuus 3-hydroxy-3-methylglutaryl-coenzyme A reductase 3-like (LOC110915593), mRNA	A0A140GL78|A0A140GL78_CHANO:3-hydroxy-3-methylglutaryl coenzyme A reductase;OS=Chamaemelum nobile;|GO:0005789,GO:0016021,|GO:0004420,GO:0050661,|GO:0015936,GO:0008299,
TRINITY_DN99450_c1_g6_i1	0	1.70055	0	138.789	61.5863	37.5971	0	0.63	0	36.86	15.61	12.61	39.9455	-6.85938	5.83726e-06	0.00612136	DOWN	XP_016459247.1:Nicotiana tabacum|C2H2|C2H2 family protein	[GO:0016021:integral component of membrane][GO:0008270:zinc ion binding]	-	OTG36986.1:putative zinc finger, RINGCHtype, Zinc finger, RING/FYVE/PHDtype [Helianthus annuus]	gi|1228768932|ref|XM_022119640.1|:PREDICTED: Helianthus annuus uncharacterized LOC110870458 (LOC110870458), mRNA	F6HAX3|F6HAX3_VITVI:Putative uncharacterized protein;OS=Vitis vinifera;GN=VIT_05s0094g00470 {ECO:0000313|EMBL:CCB49377.1};|GO:0016021,|GO:0008270,
TRINITY_DN107915_c2_g5_i5	0	0	0	28.4135	29.0501	26.204	0	0	0	22.81	22.27	26.52	13.9446	-7.51245	8.59247e-06	0.0081501	DOWN	MDP0000320566:Malus domestica|NAC|NAC family protein	[GO:0005618:cell wall][GO:0016021:integral component of membrane][GO:0045330:aspartyl esterase activity][GO:0004857:enzyme inhibitor activity][GO:0030599:pectinesterase activity][GO:0030170:pyridoxal phosphate binding][GO:0008483:transaminase activity][GO:0009058:biosynthetic process][GO:0042545:cell wall modification][GO:0045490:pectin catabolic process]	-	XP_021989901.1:pectinesterase 1 [Helianthus annuus] >OTG12634.1 putative pectin methylesterase 1 [Helianthus annuus]	gi|1228869154|ref|XM_022134209.1|:PREDICTED: Helianthus annuus pectinesterase 1 (LOC110886423), mRNA	A0A103XLE1|A0A103XLE1_CYNCS:Aminotransferase, class I/classII;OS=Cynara cardunculus var. scolymus;|GO:0005618,GO:0016021,|GO:0045330,GO:0004857,GO:0030599,GO:0030170,GO:0008483,|GO:0009058,GO:0042545,GO:0045490,
TRINITY_DN56324_c0_g1_i1	5.73215	6.8022	0	4640.14	1324.69	1.1393	16.16	16.73	0	11244	3044.1	3.59	996.416	-8.88145	8.94047e-06	0.00836917	DOWN	Bradi3g42627.3.p:Brachypodium distachyon|ERF|ERF family protein	[GO:0009535:chloroplast thylakoid membrane][GO:0016021:integral component of membrane][GO:0009522:photosystem I][GO:0009523:photosystem II][GO:0016168:chlorophyll binding][GO:0046872:metal ion binding][GO:0009765:photosynthesis, light harvesting][GO:0018298:protein-chromophore linkage]	[ko00196:Photosynthesis - antenna proteins]	OTF95197.1:putative chlorophyll AB binding protein [Helianthus annuus]	gi|1228802769|ref|XM_022179677.1|:PREDICTED: Helianthus annuus chlorophyll a-b binding protein of LHCII type 1-like (LOC110937282), mRNA	Q40247|Q40247_LACSA:Chlorophyll a-b binding protein, chloroplastic;OS=Lactuca sativa;|GO:0009535,GO:0016021,GO:0009522,GO:0009523,|GO:0016168,GO:0046872,|GO:0009765,GO:0018298,
TRINITY_DN83188_c2_g4_i2	0	0	0	28.4135	20.9161	37.5971	0	0	0	17.66	12.43	29.29	14.4878	-7.56766	9.34021e-06	0.00866464	DOWN	Potri.T074200.1:Populus trichocarpa|NAC|NAC family protein	[GO:0043531:ADP binding]	-	XP_021981086.1:TMV resistance protein Nlike [Helianthus annuus] >OTG13681.1 putative toll/interleukin1 receptor (TIR) domaincontaining protein [Helianthus annuus]	gi|1228847706|ref|XM_022125303.1|:PREDICTED: Helianthus annuus probable WRKY transcription factor 19 (LOC110877144), mRNA	A5JQL0|A5JQL0_HELTU:NBS-LRR resistance-like protein RGC109;OS=Helianthus tuberosus;|GO:0043531,
TRINITY_DN95364_c0_g1_i3	0.955358	0	0	28.4135	53.4522	37.5971	0.41	0.16	0	10.65	19.44	17.99	20.0697	-7.05681	9.40432e-06	0.00867643	DOWN	Pbr002083.1:Pyrus bretschneideri|ERF|ERF family protein	[GO:0004553:hydrolase activity, hydrolyzing O-glycosyl compounds][GO:0005975:carbohydrate metabolic process]	-	XP_021989458.1:glucan endo1,3betaglucosidase 12like [Helianthus annuus] >OTG12148.1 putative OGlycosyl hydrolases family 17 protein [Helianthus annuus]	gi|1389829686|ref|XM_025124374.1|:PREDICTED: Cynara cardunculus var. scolymus glucan endo-1,3-beta-glucosidase 12-like (LOC112517062), mRNA	A0A103XLQ7|A0A103XLQ7_CYNCS:Glycoside hydrolase, catalytic domain-containing protein;OS=Cynara cardunculus var. scolymus;|GO:0004553,|GO:0005975,
TRINITY_DN104003_c1_g1_i2	0	0	0	97.2615	11.6201	25.0647	0	0	0	11.26	1.39	3.6	22.3244	-8.19183	1.61179e-05	0.0133396	DOWN	XP_011399412.1:Auxenochlorella protothecoides|MYB_related|MYB_related family protein	[GO:0008236:serine-type peptidase activity]	-	KVH97440.1:Interphotoreceptor retinolbinding [Cynara cardunculus var. scolymus]	gi|1389773652|ref|XM_025132630.1|:PREDICTED: Cynara cardunculus var. scolymus carboxyl-terminal-processing peptidase 1, chloroplastic (LOC112523152), transcript variant X1, mRNA	A0A103XV70|A0A103XV70_CYNCS:Interphotoreceptor retinol-binding;OS=Cynara cardunculus var. scolymus;|GO:0008236,
TRINITY_DN84144_c0_g2_i3	0	0	0	52.4556	13.9441	27.3433	0	0	0	3.6	0.96	2.37	15.6238	-7.677	1.70587e-05	0.0139136	DOWN	678392851:Utricularia gibba|WRKY|WRKY family protein	[GO:0005623:cell][GO:0050660:flavin adenine dinucleotide binding][GO:0016491:oxidoreductase activity][GO:0045454:cell redox homeostasis]	[ko00053:Ascorbate and aldarate metabolism]	XP_021998524.1:monodehydroascorbate reductase [Helianthus annuus] >OTG05769.1 putative monodehydroascorbate reductase [Helianthus annuus]	gi|1228889365|ref|XM_022142832.1|:PREDICTED: Helianthus annuus monodehydroascorbate reductase (LOC110895508), mRNA	A0A0V0I8H7|A0A0V0I8H7_SOLCH:Putative monodehydroascorbate reductase-like;OS=Solanum chacoense;|GO:0005623,|GO:0050660,GO:0016491,|GO:0045454,
TRINITY_DN95916_c0_g5_i1	0	0	0	91.7974	101.094	3.41791	0	0	0	27.83	29.33	1.45	32.7183	-8.74284	1.75757e-05	0.0141981	DOWN	NNU_006122-RA:Nelumbo nucifera|C3H|C3H family protein	-	-	XP_022006363.1:uncharacterized protein LOC110904814 [Helianthus annuus] >OTF99635.1 putative biotin/lipoyl attachment domaincontaining protein [Helianthus annuus]	gi|1228909072|ref|XM_022150671.1|:PREDICTED: Helianthus annuus biotin carboxyl carrier protein of acetyl-CoA carboxylase (LOC110904814), mRNA	A0A118K462|A0A118K462_CYNCS:Biotin/lipoyl attachment;OS=Cynara cardunculus var. scolymus;
TRINITY_DN83723_c0_g2_i2	0	0	0	32.7848	13.9441	38.7364	0	0	0	22.91	9.31	34.02	14.2442	-7.54337	1.77545e-05	0.0142743	DOWN	XP_013629268.1:Brassica oleracea|C3H|C3H family protein	[GO:0003855:3-dehydroquinate dehydratase activity][GO:0004764:shikimate 3-dehydrogenase (NADP+) activity]	[ko00400:Phenylalanine, tyrosine and tryptophan biosynthesis]	OTG02244.1:putative 3dehydroquinate dehydratase type I [Helianthus annuus]	-	A0A103XIL2|A0A103XIL2_CYNCS:Uncharacterized protein;OS=Cynara cardunculus var. scolymus;|GO:0003855,GO:0004764,
TRINITY_DN97885_c0_g1_i3	0	0	0	30.5991	2.32401	373.692	0	0	0	7.84	0.55	114.57	67.7692	-9.79332	1.84636e-05	0.0146353	DOWN	Csa09g009740.1:Camelina sativa|HSF|HSF family protein	[GO:0016021:integral component of membrane][GO:0020037:heme binding][GO:0005506:iron ion binding][GO:0004497:monooxygenase activity][GO:0016705:oxidoreductase activity, acting on paired donors, with incorporation or reduction of molecular oxygen]	-	XP_022038982.1:cytochrome P450 71A2like [Helianthus annuus] >OTG26018.1 putative cytochrome P450 [Helianthus annuus]	gi|1228811363|ref|XM_022182765.1|:PREDICTED: Helianthus annuus cytochrome P450 71A2-like (LOC110941144), mRNA	F8S1H9|F8S1H9_HELAN:Cytochrome P450;OS=Helianthus annuus;|GO:0016021,|GO:0020037,GO:0005506,GO:0004497,GO:0016705,
TRINITY_DN59124_c0_g2_i2	0	0	0	0	613.539	537.752	0	0	0	0	794.37	934.94	191.882	-11.2948	2.06608e-05	0.0161411	DOWN	Achn077281:Actinidia chinensis|MYB_related|MYB_related family protein	[GO:0005737:cytoplasm][GO:0005634:nucleus]	-	XP_006396611.1:hypothetical protein EUTSA_v10028730mg [Eutrema salsugineum] >AAL27563.1 polyubiquitin OUB1 [Olea europaea] >ESQ38064.1 hypothetical protein EUTSA_v10028730mg [Eutrema salsugineum]	gi|1073032521|ref|XM_018611768.1|:PREDICTED: Raphanus sativus polyubiquitin (LOC108838904), partial mRNA	P0CG85|UBI1P_NICSY:Polyubiquitin;OS=Nicotiana sylvestris;|GO:0005737,GO:0005634,
TRINITY_DN106233_c0_g1_i1	0	0	0	16.3924	25.5641	33.0398	0	0	0	3.72	5.55	9.27	12.4994	-7.35433	2.28235e-05	0.0174363	DOWN	Pbr038274.1:Pyrus bretschneideri|bHLH|bHLH family protein	[GO:0016021:integral component of membrane][GO:0005524:ATP binding][GO:0030246:carbohydrate binding][GO:0004672:protein kinase activity]	-	XP_022010040.1:Ltype lectindomain containing receptor kinase IX.1like [Helianthus annuus] >OTF98401.1 putative concanavalin Alike lectin protein kinase family protein [Helianthus annuus]	gi|1228918008|ref|XM_022154348.1|:PREDICTED: Helianthus annuus L-type lectin-domain containing receptor kinase IX.1-like (LOC110909317), mRNA	A0A103Y3K0|A0A103Y3K0_CYNCS:Concanavalin A-like lectin/glucanase superfamily;OS=Cynara cardunculus var. scolymus;|GO:0016021,|GO:0005524,GO:0030246,GO:0004672,
TRINITY_DN100150_c0_g1_i1	0	0	0	691.759	0	366.856	0	0	0	137.15	0	90	176.436	-11.1738	2.46669e-05	0.0183465	DOWN	Potri.012G137500.1:Populus trichocarpa|FAR1|FAR1 family protein	[GO:0016788:hydrolase activity, acting on ester bonds]	-	XP_022017080.1:GDSL esterase/lipase At5g45670like [Helianthus annuus] >OTF90875.1 putative SGNH hydrolasetype esterase domaincontaining protein [Helianthus annuus]	gi|1228934643|ref|XM_022161388.1|:PREDICTED: Helianthus annuus GDSL esterase/lipase At5g45670-like (LOC110916699), mRNA	A0A124S9Z4|A0A124S9Z4_CYNCS:Lipase, GDSL;OS=Cynara cardunculus var. scolymus;|GO:0016788,
TRINITY_DN93979_c0_g1_i1	0	0	0	19.6709	48.8042	15.9503	0	0	0	2.39	5.68	2.5	14.0709	-7.52506	2.51468e-05	0.0186215	DOWN	Peinf101Scf00301g02015.1:Petunia inflata|FAR1|FAR1 family protein	[GO:0005737:cytoplasm][GO:0016021:integral component of membrane][GO:0003865:3-oxo-5-alpha-steroid 4-dehydrogenase activity][GO:0008202:steroid metabolic process]	[ko00905:Brassinosteroid biosynthesis]	AIH07329.1:steroid 5alphareductase [Echinacea purpurea]	gi|1137301300|gb|KX258230.1|:Coreopsis rosea steroid 5-alpha-reductase (DET2) mRNA, complete cds	A0A075X8C5|A0A075X8C5_ECHPU:Steroid 5-alpha-reductase;OS=Echinacea purpurea;|GO:0005737,GO:0016021,|GO:0003865,|GO:0008202,
TRINITY_DN100051_c1_g5_i2	0	0	0	33.8776	8.13404	69.4976	0	0	0	39.4	9.48	102.59	18.5849	-7.92698	2.59504e-05	0.0188852	DOWN	MDP0000247737:Malus domestica|FAR1|FAR1 family protein	[GO:0016021:integral component of membrane][GO:0048040:UDP-glucuronate decarboxylase activity]	[ko00520:Amino sugar and nucleotide sugar metabolism]	OIV95205.1:hypothetical protein TanjilG_21595 [Lupinus angustifolius]	gi|1585774848|ref|XM_028226381.1|:PREDICTED: Camellia sinensis UDP-glucuronic acid decarboxylase 2-like (LOC114283525), mRNA	B9SAR7|B9SAR7_RICCO:Dtdp-glucose 4-6-dehydratase, putative;OS=Ricinus communis;|GO:0016021,|GO:0048040,
TRINITY_DN107630_c3_g1_i2	0	0	0	13.1139	32.5361	29.6219	0	0	0	2.55	6.07	7.12	12.5453	-7.35945	2.9767e-05	0.0209406	DOWN	Rsa1.0_02878.1_g00005.1:Raphanus sativus|LBD|LBD family protein	[GO:0003676:nucleic acid binding][GO:0008270:zinc ion binding][GO:0015074:DNA integration]	-	XP_017225270.1:PREDICTED: uncharacterized mitochondrial protein AtMg00810like [Daucus carota subsp. sativus]	-	B8BDZ6|B8BDZ6_ORYSI:Putative uncharacterized protein;OS=Oryza sativa subsp. indica;|GO:0003676,GO:0008270,|GO:0015074,
TRINITY_DN86732_c1_g1_i1	0	0	0	366.097	0	571.931	0	0	0	15.7	0	30.16	156.338	-10.9993	2.99001e-05	0.0209469	DOWN	Itr_sc001764.1_g00003.1:Ipomoea trifida|MYB_related|MYB_related family protein	[GO:0003676:nucleic acid binding][GO:0015074:DNA integration]	-	OTG33444.1:putative ribonuclease Hlike domaincontaining protein [Helianthus annuus]	-	Q0PY40|Q0PY40_SOLLC:Putative polyprotein;OS=Solanum lycopersicum;|GO:0003676,|GO:0015074,
TRINITY_DN100051_c1_g5_i1	0	0	0	20.7637	13.9441	46.7115	0	0	0	23.67	14.63	66.16	13.5699	-7.47315	3.10358e-05	0.0215636	DOWN	MDP0000247737:Malus domestica|FAR1|FAR1 family protein	-	[ko00520:Amino sugar and nucleotide sugar metabolism]	XP_012082771.1:UDPglucuronic acid decarboxylase 2 [Jatropha curcas] >KDP28164.1 hypothetical protein JCGZ_13935 [Jatropha curcas]	gi|1228820187|ref|XM_022113261.1|:PREDICTED: Helianthus annuus UDP-glucuronic acid decarboxylase 2-like (LOC110864235), mRNA	A0A068V8M6|A0A068V8M6_COFCA:Uncharacterized protein;OS=Coffea canephora;
TRINITY_DN97656_c2_g4_i2	0	0	0	16.3924	19.7541	33.0398	0	0	0	11.09	12.71	27.15	11.5311	-7.23809	3.61826e-05	0.0240509	DOWN	Lsa010140:Lactuca sativa|bHLH|bHLH family protein	-	-	XP_021983963.1:transcription factor bHLH79 isoform X1 [Helianthus annuus] >OTG16443.1 putative basic helixloophelix (bHLH) DNAbinding superfamily protein [Helianthus annuus]	-	-
TRINITY_DN99903_c2_g6_i2	1.91072	0	0	360.632	399.73	1.1393	0.84	0	0.06	135.83	144.27	0.58	127.235	-8.70711	3.69055e-05	0.0243398	DOWN	676727980:Sisymbrium irio|B3|B3 family protein	[GO:0005623:cell][GO:0008199:ferric iron binding][GO:0004322:ferroxidase activity][GO:0006879:cellular iron ion homeostasis][GO:0006826:iron ion transport]	[ko04216:Ferroptosis][ko04217:Necroptosis]	XP_022021385.1:ferritin4, chloroplasticlike [Helianthus annuus] >OTF87360.1 putative ferritin3 protein [Helianthus annuus]	gi|1228944369|ref|XM_022165693.1|:PREDICTED: Helianthus annuus ferritin-4, chloroplastic-like (LOC110921373), mRNA	A0A0L9UAR0|A0A0L9UAR0_PHAAN:Ferritin;OS=Phaseolus angularis;|GO:0005623,|GO:0008199,GO:0004322,|GO:0006879,GO:0006826,
TRINITY_DN84415_c11_g1_i2	0	0	0	135.51	0	852.2	0	0	0	9.4	0	72.61	164.618	-11.0737	4.22e-05	0.0268863	DOWN	Niben101Scf02581g01014.1:Nicotiana benthamiana|MYB_related|MYB_related family protein	-	[ko00902:Monoterpenoid biosynthesis]	XP_022017182.1:(+)neomenthol dehydrogenaselike [Helianthus annuus] >OTF92543.1 putative (+)neomenthol dehydrogenase [Helianthus annuus]	gi|1228934950|ref|XM_022161490.1|:PREDICTED: Helianthus annuus (+)-neomenthol dehydrogenase-like (LOC110916832), mRNA	A0A103XC31|A0A103XC31_CYNCS:Glucose/ribitol dehydrogenase;OS=Cynara cardunculus var. scolymus;
TRINITY_DN98664_c1_g4_i2	0	3.4011	3.17195	51.3628	47.6422	88.8658	0	0.32	0.3	4.53	4.03	9.65	32.4073	-4.80273	4.23689e-05	0.0268924	DOWN	Rsa1.0_02878.1_g00005.1:Raphanus sativus|LBD|LBD family protein	[GO:0003676:nucleic acid binding][GO:0008270:zinc ion binding][GO:0015074:DNA integration]	-	ABF94034.1:retrotransposon protein, putative, unclassified [Oryza sativa Japonica Group]	gi|1516595182|emb|LR031879.1|:Brassica oleracea HDEM genome, scaffold: C8	Q10RM4|Q10RM4_ORYSJ:Retrotransposon protein, putative, unclassified;OS=Oryza sativa subsp. japonica;GN=LOC_Os03g05850 {ECO:0000313|EMBL:ABF94034.1};|GO:0003676,GO:0008270,|GO:0015074,
TRINITY_DN89174_c0_g3_i4	0	0	0	26.2278	12.7821	27.3433	0	0	0	0.73	0.35	0.94	11.0589	-7.17826	4.81656e-05	0.0297879	DOWN	Itr_sc000159.1_g00052.1:Ipomoea trifida|LBD|LBD family protein	[GO:0003676:nucleic acid binding][GO:0015074:DNA integration]	-	pir||T02087:gag/pol polyprotein maize retrotransposon Hopscotch >AAA57005.1 copialike retrotransposon Hopscotch polyprotein [Zea mays]	gi|1228764128|ref|XM_022174039.1|:PREDICTED: Helianthus annuus uncharacterized mitochondrial protein AtMg00810-like (LOC110930686), mRNA	V9GZT4|V9GZT4_MAIZE:Copia-like retrotransposon Hopscotch polyprotein;OS=Zea mays;|GO:0003676,|GO:0015074,
TRINITY_DN99866_c3_g1_i6	0	2.83425	0	73.2193	38.3462	69.4976	0	0.76	0	18.23	9.24	21.55	30.6496	-5.79019	5.10425e-05	0.0304751	DOWN	405683:Selaginella moellendorffii|G2-like|G2-like family protein	[GO:0004055:argininosuccinate synthase activity][GO:0005524:ATP binding][GO:0006526:arginine biosynthetic process]	[ko00220:Arginine biosynthesis][ko00250:Alanine, aspartate and glutamate metabolism]	XP_021977898.1:argininosuccinate synthase, chloroplasticlike isoform X1 [Helianthus annuus] >OTG19011.1 putative arginosuccinate synthase family [Helianthus annuus]	gi|1228812987|ref|XM_022183377.1|:PREDICTED: Helianthus annuus argininosuccinate synthase, chloroplastic-like (LOC110941716), mRNA	A0A0V0I0C3|A0A0V0I0C3_SOLCH:Putative ovule protein;OS=Solanum chacoense;|GO:0004055,GO:0005524,|GO:0006526,
TRINITY_DN87125_c1_g2_i5	0	0	0	19.6709	26.7261	15.9503	0	0	0	2.12	2.76	2.12	10.3912	-7.08794	5.10818e-05	0.0304751	DOWN	FANhyb_rscf00000379.1.g00008.1:Fragaria x ananassa|bZIP|bZIP family protein	[GO:0043531:ADP binding][GO:0006952:defense response]	-	OTG22292.1:putative NBARC [Helianthus annuus]	gi|1228772421|ref|XM_022131414.1|:PREDICTED: Helianthus annuus putative disease resistance protein RGA3 (LOC110883768), mRNA	E3SU12|E3SU12_HELAN:CC-NBS-LRR resistance-like protein RGC203;OS=Helianthus annuus;|GO:0043531,|GO:0006952,
TRINITY_DN100247_c1_g1_i3	0	0	0	15.2996	12.7821	47.8508	0	0	0	7.69	6.15	30.05	12.6554	-7.3724	6.07543e-05	0.0339653	DOWN	MDP0000285251:Malus domestica|C3H|C3H family protein	[GO:0003676:nucleic acid binding]	-	XP_022005120.1:protein argonaute 4Alike isoform X1 [Helianthus annuus]	-	A0A103YG69|A0A103YG69_CYNCS:Argonaute/Dicer protein, PAZ;OS=Cynara cardunculus var. scolymus;|GO:0003676,
TRINITY_DN104895_c1_g3_i2	0	0	0	17.4852	39.5082	12.5324	0	0	0	5.12	10.52	4.69	11.5876	-7.24491	6.15382e-05	0.03429	DOWN	Araip.Q7H3V:Arachis ipaensis|bHLH|bHLH family protein	[GO:0016459:myosin complex][GO:0005524:ATP binding][GO:0003774:motor activity]	-	AAT39222.1:putative myosin heavy chain [Oryza sativa Japonica Group]	gi|1228832227|ref|XM_022118396.1|:PREDICTED: Helianthus annuus myosin-11-like (LOC110869101), transcript variant X2, mRNA	Q6L5H7|Q6L5H7_ORYSJ:Putative myosin heavy chain;OS=Oryza sativa subsp. japonica;|GO:0016459,|GO:0005524,GO:0003774,
TRINITY_DN83324_c2_g1_i2	2.86607	3.4011	16.9171	155.181	254.479	75.1941	0.71	0.78	3.93	33.89	52.97	20.2	84.6731	-4.40959	6.35175e-05	0.0350459	DOWN	Achn012091:Actinidia chinensis|MYB|MYB family protein	[GO:0009055:electron transfer activity]	-	XP_021993855.1:basic blue proteinlike [Helianthus annuus] >OTG08334.1 putative cupredoxin, Blue (type 1) copper protein, binding site [Helianthus annuus]	gi|1389806767|ref|XM_025112088.1|:PREDICTED: Cynara cardunculus var. scolymus basic blue protein-like (LOC112507480), mRNA	A0A118K6P2|A0A118K6P2_CYNCS:Cupredoxin;OS=Cynara cardunculus var. scolymus;|GO:0009055,
TRINITY_DN102641_c0_g5_i1	0	0	0	60.1054	0	872.707	0	0	0	14.42	0	258.48	155.469	-10.9912	6.82042e-05	0.0368758	DOWN	Thecc1EG000515t1:Theobroma cacao|B3|B3 family protein	[GO:0016021:integral component of membrane][GO:0020037:heme binding][GO:0005506:iron ion binding][GO:0004497:monooxygenase activity][GO:0016705:oxidoreductase activity, acting on paired donors, with incorporation or reduction of molecular oxygen]	-	OTF91197.1:putative cytochrome P450 [Helianthus annuus]	gi|1228932477|ref|XM_022160543.1|:PREDICTED: Helianthus annuus cytochrome P450 CYP82D47-like (LOC110915787), mRNA	A0A118K3W0|A0A118K3W0_CYNCS:Cytochrome P450;OS=Cynara cardunculus var. scolymus;|GO:0016021,|GO:0020037,GO:0005506,GO:0004497,GO:0016705,
TRINITY_DN102641_c0_g10_i1	0.955358	0	0	44.8059	0	1090.31	0.21	0	0	8.73	0	262.46	189.346	-10.2929	6.8363e-05	0.0368758	DOWN	Cc10_g03650:Coffea canephora|G2-like|G2-like family protein	[GO:0020037:heme binding][GO:0005506:iron ion binding][GO:0004497:monooxygenase activity][GO:0016705:oxidoreductase activity, acting on paired donors, with incorporation or reduction of molecular oxygen]	-	OTF91192.1:putative cytochrome P450 [Helianthus annuus]	gi|1228789324|ref|XM_022173754.1|:PREDICTED: Helianthus annuus cytochrome P450 82A3-like (LOC110930452), mRNA	Q309D0|Q309D0_STERE:P450 mono-oxygenase;OS=Stevia rebaudiana;|GO:0020037,GO:0005506,GO:0004497,GO:0016705,
TRINITY_DN108132_c1_g3_i1	0	0	0	14.2067	15.1061	31.9005	0	0	0	12.28	12.46	34.82	10.2022	-7.06148	8.11235e-05	0.0417578	DOWN	Lsa000376:Lactuca sativa|Dof|Dof family protein	[GO:0005524:ATP binding][GO:0004672:protein kinase activity]	-	XP_022028724.1:dual specificity protein kinase zak2like isoform X1 [Helianthus annuus]	gi|1228787585|ref|XM_022173033.1|:PREDICTED: Helianthus annuus probable L-type lectin-domain containing receptor kinase V.3 (LOC110929843), transcript variant X2, mRNA	A0A103XJ71|A0A103XJ71_CYNCS:Uncharacterized protein;OS=Cynara cardunculus var. scolymus;|GO:0005524,GO:0004672,
TRINITY_DN84075_c2_g7_i2	0	0	0	76.4978	0	663.075	0	0	0	34.01	0	367.87	123.262	-10.6563	8.1764e-05	0.0419596	DOWN	OB06G28840.1:Oryza brachyantha|bHLH|bHLH family protein	[GO:0016021:integral component of membrane][GO:0020037:heme binding][GO:0005506:iron ion binding][GO:0004497:monooxygenase activity][GO:0016705:oxidoreductase activity, acting on paired donors, with incorporation or reduction of molecular oxygen]	-	XP_021988291.1:cytochrome P450 93A3like [Helianthus annuus] >AEI59768.1 cytochrome P450 [Helianthus annuus] >OTG10871.1 putative cytochrome P450, family 93, subfamily D, polypeptide 1 [Helianthus annuus]	gi|1228865005|ref|XM_022132599.1|:PREDICTED: Helianthus annuus cytochrome P450 93A3-like (LOC110884896), mRNA	G4WIH8|G4WIH8_HELAN:Cytochrome P450;OS=Helianthus annuus;|GO:0016021,|GO:0020037,GO:0005506,GO:0004497,GO:0016705,
TRINITY_DN90808_c0_g1_i9	0	0	0	449.151	0	140.134	0	0	0	58.28	0	22.47	98.2143	-10.3287	8.35146e-05	0.0423432	DOWN	CCG013483.1:Populus euphratica|B3|B3 family protein	[GO:0016021:integral component of membrane]	-	XP_022012587.1:uncharacterized membrane protein At3g27390like [Helianthus annuus] >OTF95784.1 hypothetical protein HannXRQ_Chr15g0486861 [Helianthus annuus]	gi|1228924794|ref|XM_022156895.1|:PREDICTED: Helianthus annuus uncharacterized membrane protein At3g27390-like (LOC110912214), mRNA	M5WSG9|M5WSG9_PRUPE:Uncharacterized protein;OS=Prunus persica;|GO:0016021,
TRINITY_DN92641_c0_g3_i7	0	0	0	0	334.657	197.1	0	0	0	0	20.98	15.88	88.6262	-10.1804	8.93339e-05	0.0445587	DOWN	Tp1g05870:Thellungiella parvula|MYB_related|MYB_related family protein	-	-	XP_021997473.1:protein CHUP1, chloroplastic [Helianthus annuus] >OTG04703.1 hypothetical protein HannXRQ_Chr12g0365341 [Helianthus annuus]	gi|1228886691|ref|XM_022141781.1|:PREDICTED: Helianthus annuus protein CHUP1, chloroplastic (LOC110894563), mRNA	A0A161WQD9|A0A161WQD9_DAUCA:Uncharacterized protein;OS=Daucus carota subsp. sativus.;
TRINITY_DN94180_c0_g2_i1	0	0	0	169.388	0	322.423	0	0	0	42.49	0	100.16	81.9685	-10.0678	0.000101239	0.0491172	DOWN	Itr_sc001764.1_g00003.1:Ipomoea trifida|MYB_related|MYB_related family protein	-	-	XP_021992181.1:uncharacterized protein LOC110888997 [Helianthus annuus]	-	A0A151SIC5|A0A151SIC5_CAJCA:Copia protein;OS=Cajanus cajan;
TRINITY_DN86942_c0_g2_i2	0	0	0	172.666	0	315.587	0	0	0	57.09	0	129.55	81.3756	-10.0573	0.000101797	0.0492464	DOWN	Jcr4S00018.10:Jatropha curcas|MIKC_MADS|MIKC_MADS family protein	[GO:0003676:nucleic acid binding][GO:0015074:DNA integration]	-	XP_021991533.1:uncharacterized protein LOC110888310 [Helianthus annuus]	-	A0A151QVI1|A0A151QVI1_CAJCA:Retrovirus-related Pol polyprotein from transposon TNT 1-94;OS=Cajanus cajan;|GO:0003676,|GO:0015074,
TRINITY_DN108504_c10_g2_i4	0	0	0	68.848	84.8264	1.1393	0	0	0	23.8	28.28	0.52	25.8023	-8.40022	0.000102569	0.0494782	DOWN	CCG018340.1:Populus euphratica|B3|B3 family protein	[GO:0005524:ATP binding][GO:0004674:protein serine/threonine kinase activity]	[ko04064:NF-kappa B signaling pathway]	XP_022017097.1:calmodulinbinding receptorlike cytoplasmic kinase 2 isoform X1 [Helianthus annuus] >OTF92477.1 putative calmodulinbinding receptorlike cytoplasmic kinase 2 [Helianthus annuus]	gi|1228934685|ref|XM_022161406.1|:PREDICTED: Helianthus annuus calmodulin-binding receptor-like cytoplasmic kinase 2 (LOC110916719), transcript variant X2, mRNA	A0A067HE95|A0A067HE95_CITSI:Uncharacterized protein;OS=Citrus sinensis;|GO:0005524,GO:0004674,
TRINITY_DN102962_c2_g1_i3	944.849	3516.74	1203.23	4.3713	17.4301	14.811	129.8	447.72	156.79	0.57	2.03	2.27	950.238	7.27565	9.28478e-13	2.61267e-08	UP	DCAR_013815:Daucus carota|ERF|ERF family protein	[GO:0016021:integral component of membrane][GO:0015369:calcium:proton antiporter activity]	-	XP_021970725.1:vacuolar cation/proton exchanger 3like [Helianthus annuus] >OTG23352.1 putative cation exchanger 3 [Helianthus annuus]	gi|1228824443|ref|XM_022115032.1|:PREDICTED: Helianthus annuus vacuolar cation/proton exchanger 3-like (LOC110865706), mRNA	A0A124SI21|A0A124SI21_CYNCS:Calcium/proton exchanger;OS=Cynara cardunculus var. scolymus;|GO:0016021,|GO:0015369,
TRINITY_DN60496_c0_g1_i1	287.563	289.661	97.2733	0	0	0	740.47	652.42	215.52	0	0	0	112.416	10.0781	1.56805e-09	9.45511e-06	UP	Achn116231:Actinidia chinensis|ARF|ARF family protein	[GO:0009507:chloroplast][GO:0005524:ATP binding][GO:0019538:protein metabolic process]	-	XP_003630582.1:ATPdependent Clp protease ATPbinding subunit [Medicago truncatula] >AET05058.1 ATPdependent Clp protease ATPbinding subunit [Medicago truncatula]	gi|1228812815|ref|XM_022183337.1|:PREDICTED: Helianthus annuus ATP-dependent Clp protease ATP-binding subunit ClpA homolog CD4B, chloroplastic (LOC110941671), transcript variant X2, mRNA	P31542|CLPAB_SOLLC:ATP-dependent Clp protease ATP-binding subunit ClpA homolog CD4B, chloroplastic;OS=Solanum lycopersicum;|GO:0009507,|GO:0005524,|GO:0019538,
TRINITY_DN97471_c0_g9_i1	86.9376	95.2309	152.254	0	0	0	173.27	167.79	263.79	0	0	0	55.737	9.06516	2.04496e-08	8.63156e-05	UP	Achn116231:Actinidia chinensis|ARF|ARF family protein	[GO:0005524:ATP binding][GO:0019538:protein metabolic process]	-	OTG19525.1:putative ATPdependent protease [Helianthus annuus]	gi|1389822150|ref|XM_025120291.1|:PREDICTED: Cynara cardunculus var. scolymus ATP-dependent Clp protease ATP-binding subunit ClpA homolog CD4B, chloroplastic (LOC112514015), mRNA	F6GT40|F6GT40_VITVI:Putative uncharacterized protein;OS=Vitis vinifera;GN=VIT_17s0000g00340 {ECO:0000313|EMBL:CCB43361.1};|GO:0005524,|GO:0019538,
TRINITY_DN98334_c1_g2_i2	202.536	315.169	31.7195	0	0	0	21.54	31.05	3.25	0	0	0	91.5707	9.78253	9.96181e-08	0.000271276	UP	Achn321981:Actinidia chinensis|Dof|Dof family protein	[GO:0016746:transferase activity, transferring acyl groups][GO:0008270:zinc ion binding]	-	XP_022029658.1:increased DNA methylation 1like [Helianthus annuus] >OTG32595.1 putative zinc finger, FYVE/PHDtype [Helianthus annuus]	gi|1228789830|ref|XM_022173966.1|:PREDICTED: Helianthus annuus increased DNA methylation 1-like (LOC110930621), mRNA	A0A103Y2Y4|A0A103Y2Y4_CYNCS:Acyl-CoA N-acyltransferase;OS=Cynara cardunculus var. scolymus;|GO:0016746,GO:0008270,
TRINITY_DN90375_c0_g1_i2	104.134	56.685	86.7001	0	0	0	20.1	10.07	15.75	0	0	0	41.2532	8.63068	1.13489e-07	0.000304142	UP	PEQU_16234:Phalaenopsis equestris|G2-like|G2-like family protein	[GO:0004450:isocitrate dehydrogenase (NADP+) activity][GO:0000287:magnesium ion binding][GO:0051287:NAD binding][GO:0006102:isocitrate metabolic process][GO:0006099:tricarboxylic acid cycle]	[ko00020:Citrate cycle (TCA cycle)][ko00480:Glutathione metabolism][ko00720:Carbon fixation pathways in prokaryotes][ko04146:Peroxisome]	XP_021982286.1:isocitrate dehydrogenase [NADP] [Helianthus annuus] >OTG14938.1 putative isocitrate/isopropylmalate dehydrogenase family protein [Helianthus annuus]	gi|1228850974|ref|XM_022126594.1|:PREDICTED: Helianthus annuus isocitrate dehydrogenase [NADP] (LOC110878314), mRNA	A0A0L9VPE3|A0A0L9VPE3_PHAAN:Isocitrate dehydrogenase [NADP];OS=Phaseolus angularis;|GO:0004450,GO:0000287,GO:0051287,|GO:0006102,GO:0006099,
TRINITY_DN108192_c1_g4_i6	87.8929	54.4176	74.0123	0	0	0	78.81	44.49	60.28	0	0	0	36.0538	8.43641	1.99474e-07	0.000481121	UP	Aco013131.1:Ananas comosus|DBB|DBB family protein	[GO:0004252:serine-type endopeptidase activity]	-	OTG12705.1:putative subtilase family protein [Helianthus annuus]	gi|1228869327|ref|XM_022134293.1|:PREDICTED: Helianthus annuus subtilisin-like protease SBT1.4 (LOC110886486), mRNA	A0A103XLF9|A0A103XLF9_CYNCS:Peptidase S8/S53 domain-containing protein;OS=Cynara cardunculus var. scolymus;|GO:0004252,
TRINITY_DN91305_c1_g2_i3	118.464	92.3966	42.2927	0	0	0	38.13	27.47	12.93	0	0	0	42.1923	8.66445	2.28502e-07	0.000514392	UP	KN538855.1_FGP011:Oryza longistaminata|HB-other|HB-other family protein	[GO:0005665:RNA polymerase II, core complex][GO:0003677:DNA binding][GO:0003899:DNA-directed 5'-3' RNA polymerase activity][GO:0006351:transcription, DNA-templated]	[ko00230:Purine metabolism][ko00240:Pyrimidine metabolism][ko03020:RNA polymerase]	XP_022034672.1:DNAdirected RNA polymerases II and V subunit 6Blike [Helianthus annuus] >OTG28204.1 putative RNA polymerase Rpb6 [Helianthus annuus]	gi|1228932163|ref|XM_022160416.1|:PREDICTED: Helianthus annuus DNA-directed RNA polymerases II, IV and V subunit 6A-like (LOC110915688), mRNA	A0A103XXM0|A0A103XXM0_CYNCS:DNA-directed RNA polymerase, 14-18kDa subunit, conserved site-containing protein;OS=Cynara cardunculus var. scolymus;|GO:0005665,|GO:0003677,GO:0003899,|GO:0006351,
TRINITY_DN102401_c1_g2_i6	1963.26	2.2674	225.209	0	0	0	745.51	0.85	80.36	0	0	0	365.123	11.7772	8.63754e-07	0.00142973	UP	mrna26696.1-v1.0-hybrid:Fragaria vesca|bHLH|bHLH family protein	[GO:0005840:ribosome][GO:0000166:nucleotide binding][GO:0019843:rRNA binding][GO:0003735:structural constituent of ribosome][GO:0006412:translation]	[ko03010:Ribosome]	XP_021973739.1:60S ribosomal protein L23Alike [Helianthus annuus] >OTG21124.1 putative 60S ribosomal protein L23a [Helianthus annuus]	gi|1228908836|ref|XM_022150566.1|:PREDICTED: Helianthus annuus 60S ribosomal protein L23A-like (LOC110904718), mRNA	O22644|RL23A_FRIAG:60S ribosomal protein L23A;OS=Fritillaria agrestis;|GO:0005840,|GO:0000166,GO:0019843,GO:0003735,|GO:0006412,
TRINITY_DN97132_c0_g2_i1	215.911	209.735	59.2098	6.55695	1.16201	1.1393	45.1	40.51	11.69	1.38	0.35	0.33	82.2856	5.76563	1.40806e-06	0.00215915	UP	Niben101Scf05552g08002.1:Nicotiana benthamiana|TCP|TCP family protein	[GO:0016151:nickel cation binding][GO:0006807:nitrogen compound metabolic process]	-	XP_022035782.1:urease accessory protein F [Helianthus annuus] >XP_022035783.1 urease accessory protein F [Helianthus annuus]	gi|1228803768|ref|XM_022180091.1|:PREDICTED: Helianthus annuus urease accessory protein F (LOC110937639), transcript variant X2, mRNA	A0A103Y1R4|A0A103Y1R4_CYNCS:Urease accessory protein UreF;OS=Cynara cardunculus var. scolymus;|GO:0016151,|GO:0006807,
TRINITY_DN88269_c1_g1_i1	42.0357	36.2784	98.3306	0	0	0	10.44	8.28	22.76	0	0	0	29.4408	8.14318	1.76772e-06	0.00254915	UP	Lj3g3v1132330.1:Lotus japonicus|C3H|C3H family protein	[GO:0089701:U2AF][GO:0046872:metal ion binding][GO:0000166:nucleotide binding][GO:0003723:RNA binding][GO:0000398:mRNA splicing, via spliceosome]	[ko03040:Spliceosome]	XP_022026217.1:splicing factor U2af small subunit Blike [Helianthus annuus] >XP_022026218.1 splicing factor U2af small subunit Blike [Helianthus annuus] >XP_022026219.1 splicing factor U2af small subunit Blike [Helianthus annuus] >OTG35274.1 putative splicing factor U2af small subunit A [Helianthus annuus]	gi|1389767655|ref|XR_003070105.1|:PREDICTED: Cynara cardunculus var. scolymus splicing factor U2af small subunit B-like (LOC112521680), transcript variant X3, misc_RNA	A0A103XHB3|A0A103XHB3_CYNCS:Uncharacterized protein;OS=Cynara cardunculus var. scolymus;|GO:0089701,|GO:0046872,GO:0000166,GO:0003723,|GO:0000398,
TRINITY_DN96375_c2_g3_i10	22.9286	1677.88	1486.59	2.18565	2.32401	15.9503	3.74	253.28	229.42	0.35	0.47	3.01	534.643	7.28414	1.78161e-06	0.00254915	UP	Jcr4S00223.20:Jatropha curcas|bHLH|bHLH family protein	[GO:0004089:carbonate dehydratase activity][GO:0008270:zinc ion binding][GO:0015976:carbon utilization]	[ko00910:Nitrogen metabolism]	ABC41659.1:carbonic anhydrase 3 [Flaveria linearis]	gi|326582929|gb|JF313387.1|:Flaveria cronquistii carbonic anhydrase 3 mRNA, complete cds	A0A0C9QLY9|A0A0C9QLY9_9SPER:Carbonic anhydrase;OS=Wollemia nobilis.;|GO:0004089,GO:0008270,|GO:0015976,
TRINITY_DN90688_c4_g1_i6	39.1697	110.536	34.8915	0	0	0	9.3	24.32	8.01	0	0	0	30.7662	8.21068	2.18074e-06	0.002936	UP	GSBRNA2T00144257001:Brassica napus|GeBP|GeBP family protein	[GO:0005829:cytosol][GO:0047974:guanosine deaminase activity][GO:0008270:zinc ion binding][GO:0006152:purine nucleoside catabolic process][GO:0009451:RNA modification]	-	XP_022010254.1:uncharacterized protein LOC110909807 [Helianthus annuus] >OTF93598.1 putative cytidine deaminaselike protein [Helianthus annuus]	gi|1228906348|ref|XM_022149515.1|:PREDICTED: Helianthus annuus uncharacterized LOC110903731 (LOC110903731), mRNA	C5X214|C5X214_SORBI:Uncharacterized protein;OS=Sorghum bicolor;|GO:0005829,|GO:0047974,GO:0008270,|GO:0006152,GO:0009451,
TRINITY_DN97581_c0_g3_i2	1861.04	2836.52	2947.8	0	24.4021	0	197.62	279.39	297.48	0	2.22	0	1278.29	8.29376	2.67844e-06	0.00328305	UP	XP_011395797.1:Auxenochlorella protothecoides|G2-like|G2-like family protein	[GO:0009507:chloroplast][GO:0045300:acyl-[acyl-carrier-protein] desaturase activity][GO:0006633:fatty acid biosynthetic process]	[ko00061:Fatty acid biosynthesis][ko01040:Biosynthesis of unsaturated fatty acids]	XP_021982111.1:stearoyl[acylcarrierprotein] 9desaturase, chloroplastic [Helianthus annuus] >AAB65145.1 stearoylACP desaturase [Helianthus annuus] >OTG37844.1 putative stearoyl[acylcarrierprotein] 9desaturase protein [Helianthus annuus]	gi|1228770902|ref|XM_022126419.1|:PREDICTED: Helianthus annuus stearoyl-[acyl-carrier-protein] 9-desaturase, chloroplastic (LOC110878160), mRNA	O24498|O24498_HELAN:Acyl-[acyl-carrier-protein] desaturase;OS=Helianthus annuus;|GO:0009507,|GO:0045300,|GO:0006633,
TRINITY_DN91938_c0_g1_i5	47.7679	24.3746	136.394	0	0	0	10.31	4.97	27.81	0	0	0	34.7561	8.38242	3.05717e-06	0.00366071	UP	Han001316:Helianthus annuus|ERF|ERF family protein	[GO:0005634:nucleus][GO:0003677:DNA binding][GO:0003700:DNA-binding transcription factor activity][GO:0006351:transcription, DNA-templated]	-	XP_021977297.1:dehydrationresponsive elementbinding protein 2Alike [Helianthus annuus] >AAS82861.1 DREB2 transcription factor [Helianthus annuus] >OTG18380.1 putative integrasetype DNAbinding superfamily protein [Helianthus annuus]	gi|292660902|gb|GU809211.1|:Salicornia brachiata DREB2A gene, complete cds	Q5J4U2|Q5J4U2_HELAN:DREB2 transcription factor;OS=Helianthus annuus;|GO:0005634,|GO:0003677,GO:0003700,|GO:0006351,
TRINITY_DN96451_c0_g2_i1	16.2411	98.0651	102.56	0	0	0	0.81	4.46	4.78	0	0	0	36.1443	8.44122	3.19163e-06	0.00374397	UP	Achn109391:Actinidia chinensis|WRKY|WRKY family protein	[GO:0009941:chloroplast envelope][GO:0005739:mitochondrion][GO:0005524:ATP binding][GO:0004176:ATP-dependent peptidase activity][GO:0008237:metallopeptidase activity][GO:0009793:embryo development ending in seed dormancy][GO:0006508:proteolysis]	-	XP_022013243.1:probable inactive ATPdependent zinc metalloprotease FTSHI 4, chloroplastic [Helianthus annuus] >OTF96376.1 putative AAAtype ATPase family protein [Helianthus annuus]	gi|1228926340|ref|XM_022157551.1|:PREDICTED: Helianthus annuus probable inactive ATP-dependent zinc metalloprotease FTSHI 4, chloroplastic (LOC110912753), mRNA	F6I0F3|F6I0F3_VITVI:Putative uncharacterized protein;OS=Vitis vinifera;GN=VIT_04s0044g01180 {ECO:0000313|EMBL:CCB60419.1};|GO:0009941,GO:0005739,|GO:0005524,GO:0004176,GO:0008237,|GO:0009793,GO:0006508,
TRINITY_DN89620_c1_g6_i4	54.4554	37.4121	163.884	0	0	1.1393	141.94	85.39	365.85	0	0	3.32	42.8152	7.71519	4.17973e-06	0.0047046	UP	RrC3821_p1:Raphanus raphanistrum|NAC|NAC family protein	[GO:0016021:integral component of membrane][GO:0005622:intracellular][GO:0005525:GTP binding][GO:0007264:small GTPase mediated signal transduction]	-	KVH91253.1:hypothetical protein Ccrd_006727, partial [Cynara cardunculus var. scolymus]	gi|1389795455|ref|XM_025140217.1|:PREDICTED: Cynara cardunculus var. scolymus ras-related protein RABD2c-like (LOC112529140), mRNA	A0A103XIH7|A0A103XIH7_CYNCS:Uncharacterized protein;OS=Cynara cardunculus var. scolymus;|GO:0016021,GO:0005622,|GO:0005525,|GO:0007264,
TRINITY_DN102617_c1_g5_i3	36.3036	35.7116	44.4074	0	0	0	11.86	10.6	13.39	0	0	0	19.4038	7.54274	4.9484e-06	0.00534853	UP	EMT28879:Aegilops tauschii|ERF|ERF family protein	[GO:0016021:integral component of membrane][GO:0005524:ATP binding][GO:0004672:protein kinase activity]	-	XP_022015350.1:probable LRR receptorlike serine/threonineprotein kinase At1g07650 [Helianthus annuus]	gi|1228930397|ref|XM_022159658.1|:PREDICTED: Helianthus annuus probable LRR receptor-like serine/threonine-protein kinase At1g07650 (LOC110915035), mRNA	A0A0D2R8V4|A0A0D2R8V4_GOSRA:Uncharacterized protein;OS=Gossypium raimondii;|GO:0016021,|GO:0005524,GO:0004672,
TRINITY_DN90325_c0_g1_i1	479.59	1.70055	353.144	0	0	1.1393	16.1	0.05	11.32	0	0	0.04	139.262	9.42261	8.71834e-06	0.00822329	UP	Rsa1.0_02878.1_g00005.1:Raphanus sativus|LBD|LBD family protein	[GO:0003676:nucleic acid binding][GO:0008270:zinc ion binding][GO:0015074:DNA integration]	-	XP_013688817.1:PREDICTED: uncharacterized protein LOC106392554, partial [Brassica napus]	gi|147790187|emb|AM458047.2|:Vitis vinifera contig VV78X059364.7, whole genome shotgun sequence	A5C546|A5C546_VITVI:Putative uncharacterized protein;OS=Vitis vinifera;|GO:0003676,GO:0008270,|GO:0015074,
TRINITY_DN89460_c1_g1_i3	27.7054	34.5779	38.0635	0	0	0	3.72	4.32	4.84	0	0	0	16.7245	7.32894	1.13583e-05	0.00995907	UP	kfl00029_0340:Klebsormidium flaccidum|C2H2|C2H2 family protein	-	-	XP_022027564.1:uncharacterized protein LOC110928829 [Helianthus annuus]	gi|1389799071|ref|XM_025103746.1|:PREDICTED: Cynara cardunculus var. scolymus uncharacterized LOC112500296 (LOC112500296), mRNA	A0A118K122|A0A118K122_CYNCS:Bromodomain-containing protein;OS=Cynara cardunculus var. scolymus;
TRINITY_DN89130_c2_g1_i1	30.5715	45.348	19.0317	0	0	0	3.32	4.56	2.04	0	0	0	15.8252	7.25197	2.52759e-05	0.0186297	UP	PH01001215G0380:Phyllostachys heterocycla|FAR1|FAR1 family protein	[GO:0005524:ATP binding][GO:0004672:protein kinase activity]	-	XP_021983406.1:serine/threonineprotein kinase BLUS1like [Helianthus annuus] >OTG15953.1 putative deathassociated protein kinase 1 [Helianthus annuus]	gi|1228853707|ref|XM_022127714.1|:PREDICTED: Helianthus annuus serine/threonine-protein kinase BLUS1-like (LOC110879291), mRNA	A0A103XLF4|A0A103XLF4_CYNCS:Protein kinase, ATP binding site-containing protein;OS=Cynara cardunculus var. scolymus;|GO:0005524,GO:0004672,
TRINITY_DN104099_c1_g1_i1	198.714	153.05	105.732	4.3713	1.16201	13.6717	95.73	67.76	47.4	1.85	0.47	7.21	79.4501	4.57405	2.6962e-05	0.0195371	UP	KN539732.1_FGP002:Oryza longistaminata|E2F/DP|E2F/DP family protein	[GO:0005874:microtubule]	-	KVI06383.1:Armadillolike helical [Cynara cardunculus var. scolymus]	gi|1340498038|ref|XM_023874431.1|:PREDICTED: Lactuca sativa TORTIFOLIA1-like protein 4 (LOC111877927), mRNA	A0A103YC48|A0A103YC48_CYNCS:Armadillo-like helical;OS=Cynara cardunculus var. scolymus;|GO:0005874,
TRINITY_DN94116_c0_g1_i7	3.82143	71.99	394.38	1.09283	0	0	2.14	31.92	176.51	0.73	0	0	78.5473	8.59484	2.86301e-05	0.0205266	UP	Achn004841:Actinidia chinensis|NAC|NAC family protein	[GO:0016021:integral component of membrane][GO:0051213:dioxygenase activity][GO:0008270:zinc ion binding]	-	XP_021988091.1:protein DMR6LIKE OXYGENASE 2like [Helianthus annuus] >OTG10645.1 putative oxoglutarate/irondependent dioxygenase [Helianthus annuus]	gi|1228864377|ref|XM_022132399.1|:PREDICTED: Helianthus annuus protein DMR6-LIKE OXYGENASE 2-like (LOC110884676), mRNA	A0A124SCD1|A0A124SCD1_CYNCS:Non-heme dioxygenase N-terminal domain-containing protein;OS=Cynara cardunculus var. scolymus;|GO:0016021,|GO:0051213,GO:0008270,
TRINITY_DN96665_c4_g2_i1	64.9643	31.1768	13.7451	0	0	0	15.99	7.1	3.19	0	0	0	18.3144	7.46001	3.38895e-05	0.0229734	UP	Lsa019637:Lactuca sativa|GeBP|GeBP family protein	[GO:0006355:regulation of transcription, DNA-templated]	-	OTF85740.1:putative protein of unknown function DUF573 [Helianthus annuus]	-	A0A161XIQ2|A0A161XIQ2_DAUCA:Uncharacterized protein;OS=Daucus carota subsp. sativus.;|GO:0006355,
TRINITY_DN106212_c0_g4_i2	24.8393	39.1127	21.1464	0	0	0	8.46	12.28	6.8	0	0	0	14.1831	7.09376	3.43181e-05	0.0229926	UP	PSME_00043819-RA:Pseudotsuga menziesii|M-type_MADS|M-type_MADS family protein	[GO:0016021:integral component of membrane][GO:0055085:transmembrane transport]	-	XP_022015864.1:oligopeptide transporter 5like isoform X1 [Helianthus annuus] >XP_022015865.1 oligopeptide transporter 5like isoform X1 [Helianthus annuus] >OTF91838.1 putative oligopeptide transporter 5 [Helianthus annuus]	gi|1228931579|ref|XM_022160174.1|:PREDICTED: Helianthus annuus oligopeptide transporter 5-like (LOC110915468), transcript variant X3, mRNA	A0A103XTM1|A0A103XTM1_CYNCS:Oligopeptide transporter OPT superfamily;OS=Cynara cardunculus var. scolymus;|GO:0016021,|GO:0055085,
TRINITY_DN104660_c0_g2_i16	36.3036	142.846	43.35	0	2.32401	0	4.24	15.45	4.84	0	0.25	0	37.4707	6.60565	4.18118e-05	0.0267399	UP	Sme2.5_00187.1_g00004.1:Solanum melongena|MYB_related|MYB_related family protein	[GO:0004185:serine-type carboxypeptidase activity]	-	XP_022013412.1:serine carboxypeptidaselike 13 isoform X1 [Helianthus annuus] >OTF96520.1 putative serine carboxypeptidaselike 9 [Helianthus annuus]	gi|1228926720|ref|XM_022157720.1|:PREDICTED: Helianthus annuus serine carboxypeptidase-like 13 (LOC110912890), transcript variant X1, mRNA	A0A068VJP6|A0A068VJP6_COFCA:Uncharacterized protein;OS=Coffea canephora;|GO:0004185,
TRINITY_DN99450_c1_g6_i7	9.55358	40.2464	58.1525	0	0	0	1.71	6.67	9.89	0	0	0	17.9921	7.43419	5.12829e-05	0.0304873	UP	XP_016459247.1:Nicotiana tabacum|C2H2|C2H2 family protein	[GO:0016021:integral component of membrane][GO:0008270:zinc ion binding]	-	OTG36986.1:putative zinc finger, RINGCHtype, Zinc finger, RING/FYVE/PHDtype [Helianthus annuus]	gi|1228768932|ref|XM_022119640.1|:PREDICTED: Helianthus annuus uncharacterized LOC110870458 (LOC110870458), mRNA	F6HAX3|F6HAX3_VITVI:Putative uncharacterized protein;OS=Vitis vinifera;GN=VIT_05s0094g00470 {ECO:0000313|EMBL:CCB49377.1};|GO:0016021,|GO:0008270,
TRINITY_DN103379_c1_g2_i5	148.08	4.5348	158.598	0	1.16201	1.1393	51.45	1.45	51.85	0	0.34	0.43	52.2524	7.09053	5.30224e-05	0.0310716	UP	Achn002531:Actinidia chinensis|FAR1|FAR1 family protein	-	-	KVI06733.1:Copper amine oxidase, N2/N3terminal [Cynara cardunculus var. scolymus]	gi|1228853957|ref|XM_022127830.1|:PREDICTED: Helianthus annuus protein DCL, chloroplastic (LOC110879383), mRNA	A0A124SGL1|A0A124SGL1_CYNCS:Copper amine oxidase, N2/N3-terminal;OS=Cynara cardunculus var. scolymus;
TRINITY_DN75938_c0_g1_i1	110.822	134.344	16.9171	4.3713	3.48602	3.41791	35.72	39.89	5.39	1.24	1.02	1.28	45.5596	4.53969	8.06701e-05	0.0416514	UP	Lus10038846:Linum usitatissimum|MYB_related|MYB_related family protein	-	[ko03010:Ribosome]	XP_021983334.1:40S ribosomal protein S101like [Helianthus annuus] >OTG15890.1 putative RNA binding Plectin/S10 domaincontaining protein [Helianthus annuus]	gi|1228890237|ref|XM_022143193.1|:PREDICTED: Helianthus annuus 40S ribosomal protein S10-1-like (LOC110895826), mRNA	A0A0J8CVQ7|A0A0J8CVQ7_BETVU:Uncharacterized protein;OS=Beta vulgaris subsp. vulgaris.;
TRINITY_DN81790_c0_g1_i1	18.1518	19.2729	34.8915	0	0	0	7.67	7.5	14.07	0	0	0	12.0527	6.85429	8.2167e-05	0.0420386	UP	PGSC0003DMP400056643:Solanum tuberosum|bHLH|bHLH family protein	[GO:0003712:transcription coregulator activity][GO:0006355:regulation of transcription, DNA-templated]	-	XP_022028805.1:mediator of RNA polymerase II transcription subunit 15alike isoform X1 [Helianthus annuus]	gi|1228788004|ref|XR_002587578.1|:PREDICTED: Helianthus annuus mediator of RNA polymerase II transcription subunit 15a-like (LOC110929990), transcript variant X6, misc_RNA	A0A103XIH9|A0A103XIH9_CYNCS:Coactivator CBP, KIX domain-containing protein;OS=Cynara cardunculus var. scolymus;|GO:0003712,|GO:0006355,
TRINITY_DN96486_c3_g1_i5	361.125	374.121	0	0	0	0	53.63	51.54	0	0	0	0	122.541	10.2023	9.83797e-05	0.047976	UP	Cotton_A_03388_BGI-A2_v1.0:Gossypium arboreum|ARR-B|ARR-B family protein	[GO:0016021:integral component of membrane][GO:0008270:zinc ion binding]	-	XP_022006161.1:RINGH2 finger protein ATL8like [Helianthus annuus] >OTF99419.1 putative zinc finger, RING/FYVE/PHDtype [Helianthus annuus]	gi|1228908595|ref|XM_022150469.1|:PREDICTED: Helianthus annuus RING-H2 finger protein ATL8-like (LOC110904625), mRNA	A0A103YIA3|A0A103YIA3_CYNCS:Zinc finger, RING/FYVE/PHD-type;OS=Cynara cardunculus var. scolymus;|GO:0016021,|GO:0008270,

## Sheet: Diff_Sig_G8 vs G10
Supplementary Table S6-J. List of significantly differentially expressed genes (unigenes) between Group-8 and Group-10 that were annotated as Transcription Factor (TF) genes and their corresponding annotations in other databases.
Grp = Group
	Grp8-count	Grp8-count	Grp8-count	Grp10-count	Grp10-count	Grp10-count	Grp8-FPKM	Grp8-FPKM	Grp8-FPKM	Grp10-FPKM	Grp10-FPKM	Grp10-FPKM
Gene_ID	Ga10.02	Ga08.03	Ga10.06	Ga101B.5	Ga101B.m	Ga101B.3	Ga10.02	Ga08.03	Ga10.06	Ga101B.5	Ga101B.m	Ga101B.3	BaseMean	Log2FC	P-value	Adjusted P-value	Trend	TF	GO	Pathway	NR	NT	Uniprot
TRINITY_DN97714_c0_g8_i6	0	0	0	434.492	2567.6	2024.35	0	0	0	114.4	653.84	666.1	837.741	-13.2669	1.22553e-15	3.83582e-11	DOWN	XP_011401860.1:Auxenochlorella protothecoides|CPP|CPP family protein	[GO:0006633:fatty acid biosynthetic process]	-	XP_022010061.1:acyl carrier protein 1, chloroplasticlike [Helianthus annuus] >ADV16366.1 acyl carrier protein 2 [Helianthus annuus] >OTF98425.1 putative acyl carrier protein 2 protein [Helianthus annuus]	gi|1590565332|ref|XM_028327245.1|:PREDICTED: Glycine soja acyl carrier protein 2, chloroplastic-like (LOC114369967), mRNA	E7CGB3|E7CGB3_HELAN:Acyl carrier protein;OS=Helianthus annuus;|GO:0006633,
TRINITY_DN98334_c1_g2_i1	0	0	0	262.278	198.789	235.579	0	0	0	27.56	20.3	30.85	116.108	-10.4159	7.29297e-13	8.15235e-09	DOWN	Achn321981:Actinidia chinensis|Dof|Dof family protein	[GO:0016746:transferase activity, transferring acyl groups][GO:0008270:zinc ion binding]	-	XP_022029658.1:increased DNA methylation 1like [Helianthus annuus] >OTG32595.1 putative zinc finger, FYVE/PHDtype [Helianthus annuus]	gi|1228789830|ref|XM_022173966.1|:PREDICTED: Helianthus annuus increased DNA methylation 1-like (LOC110930621), mRNA	A0A103Y2Y4|A0A103Y2Y4_CYNCS:Acyl-CoA N-acyltransferase;OS=Cynara cardunculus var. scolymus;|GO:0016746,GO:0008270,
TRINITY_DN91872_c1_g2_i1	0	0	0	283.063	171.729	137.676	0	0	0	34.38	20.26	20.98	98.7446	-10.1822	1.30058e-11	1.01769e-07	DOWN	RrC7910_p1:Raphanus raphanistrum|MYB_related|MYB_related family protein	[GO:0005524:ATP binding]	-	KVH92357.1:AAA+ ATPase domaincontaining protein [Cynara cardunculus var. scolymus]	gi|1228852660|ref|XM_022127285.1|:PREDICTED: Helianthus annuus ATPase family AAA domain-containing protein 3 (LOC110878895), mRNA	A0A103XKE2|A0A103XKE2_CYNCS:AAA+ ATPase domain-containing protein;OS=Cynara cardunculus var. scolymus;|GO:0005524,
TRINITY_DN103196_c1_g2_i3	0	0	0	100.952	254.991	222.322	0	0	0	13.41	32.77	36.75	96.3775	-10.1471	3.73526e-11	2.43566e-07	DOWN	Lsa003827:Lactuca sativa|bZIP|bZIP family protein	[GO:0043565:sequence-specific DNA binding][GO:0003700:DNA-binding transcription factor activity]	-	XP_022028109.1:basic leucine zipper 34like [Helianthus annuus]>OTG31033.1 putative basicleucine zipper domaincontaining protein [Helianthus annuus]	gi|1340483294|ref|XM_023912543.1|:PREDICTED: Lactuca sativa basic leucine zipper 34-like (LOC111916888), mRNA	A0A103YJU7|A0A103YJU7_CYNCS:Basic-leucine zipper domain-containing protein;OS=Cynara cardunculus var. scolymus;|GO:0043565,GO:0003700,
TRINITY_DN95854_c0_g13_i3	0	0	0	184.09	109.282	135.637	0	0	0	171.28	98.16	161.34	71.5014	-9.71653	5.8574e-11	3.66666e-07	DOWN	EMT28005:Aegilops tauschii|MYB_related|MYB_related family protein	[GO:0005524:ATP binding]	-	XP_004142676.1:PREDICTED: ubiquitinconjugating enzyme E2 28 [Cucumis sativus] >XP_008463276.1 PREDICTED: ubiquitinconjugating enzyme E2 28 [Cucumis melo] >XP_022144084.1 ubiquitinconjugating enzyme E2 28like [Momordica charantia] >KGN54461.1 hypothetical protein Csa_4G334720 [Cucumis sativus]	gi|1228841006|ref|XM_022122277.1|:PREDICTED: Helianthus annuus ubiquitin-conjugating enzyme E2 28-like (LOC110873363), mRNA	A0A0A0L2X5|A0A0A0L2X5_CUCSA:Uncharacterized protein;OS=Cucumis sativus;|GO:0005524,
TRINITY_DN107230_c3_g5_i3	0	0	0	79.1784	65.5691	83.6256	0	0	0	15.48	12.4	20.53	38.0622	-8.80688	3.08975e-09	1.21983e-05	DOWN	MDP0000322550:Malus domestica|HD-ZIP|HD-ZIP family protein	-	-	OTG23249.1:putative plant organelle RNA recognition domaincontaining protein [Helianthus annuus]	gi|1228908338|ref|XM_022150367.1|:PREDICTED: Helianthus annuus protein ROOT PRIMORDIUM DEFECTIVE 1-like (LOC110904525), transcript variant X9, mRNA	A0A103XUN2|A0A103XUN2_CYNCS:Plant organelle RNA recognition domain-containing protein;OS=Cynara cardunculus var. scolymus;
TRINITY_DN97865_c0_g1_i6	0	1.75431	0	110.85	185.259	143.795	0	0.69	0	30.27	48.98	49.11	73.6097	-7.91998	3.82118e-09	1.45854e-05	DOWN	FANhyb_rscf00000233.1.g00002.1:Fragaria x ananassa|GATA|GATA family protein	[GO:0005524:ATP binding]	[ko03060:Protein export][ko04141:Protein processing in endoplasmic reticulum]	KVH95297.1:Heat shock protein 70, conserved sitecontaining protein [Cynara cardunculus var. scolymus]	gi|1228954569|ref|XM_022170128.1|:PREDICTED: Helianthus annuus luminal-binding protein (LOC110926376), mRNA	A0A103XR21|A0A103XR21_CYNCS:Heat shock protein 70, conserved site-containing protein;OS=Cynara cardunculus var. scolymus;|GO:0005524,
TRINITY_DN94297_c0_g1_i2	0	0	0	52.4557	82.2215	116.26	0	0	0	9.04	13.69	25.06	41.8229	-8.94268	5.74974e-09	1.96579e-05	DOWN	KZV23864.1:Dorcoceras hygrometricum|LBD|LBD family protein	[GO:0000910:cytokinesis][GO:0000226:microtubule cytoskeleton organization]	-	XP_021993319.1:65kDa microtubuleassociated protein 1like [Helianthus annuus] >XP_021993320.1 65kDa microtubuleassociated protein 1like [Helianthus annuus] >OTG07778.1 putative microtubuleassociated protein, MAP65/Ase1/PRC1 [Helianthus annuus]	gi|1228876783|ref|XM_022137628.1|:PREDICTED: Helianthus annuus 65-kDa microtubule-associated protein 1-like (LOC110890063), transcript variant X2, mRNA	A0A103YJP6|A0A103YJP6_CYNCS:Microtubule-associated protein, MAP65/Ase1/PRC1;OS=Cynara cardunculus var. scolymus;|GO:0000910,GO:0000226,
TRINITY_DN97409_c3_g2_i1	0	0	0	60.3735	99.9148	66.2886	0	0	0	10.82	17.36	14.83	37.7628	-8.79532	5.77814e-09	1.96579e-05	DOWN	Sme2.5_01085.1_g00003.1:Solanum melongena|GATA|GATA family protein	-	-	OTG33444.1:putative ribonuclease Hlike domaincontaining protein [Helianthus annuus]	-	K4B8L7|K4B8L7_SOLLC:Uncharacterized protein;OS=Solanum lycopersicum;
TRINITY_DN98624_c0_g4_i1	0	0	0	270.196	40.5904	151.954	0	0	0	49.55	7.36	35.01	77.1234	-9.82575	6.38015e-09	2.12441e-05	DOWN	Sme2.5_00096.1_g00018.1:Solanum melongena|NAC|NAC family protein	[GO:0048046:apoplast][GO:0005618:cell wall][GO:0030246:carbohydrate binding][GO:0004553:hydrolase activity, hydrolyzing O-glycosyl compounds][GO:0016762:xyloglucan:xyloglucosyl transferase activity][GO:0042546:cell wall biogenesis][GO:0071555:cell wall organization][GO:0010411:xyloglucan metabolic process]	-	XP_022025160.1:probable xyloglucan endotransglucosylase/hydrolase protein 28 [Helianthus annuus] >OTF87814.1 putative xyloglucan endotransglucosylase/hydrolase 28 [Helianthus annuus]	gi|1228952825|ref|XM_022169468.1|:PREDICTED: Helianthus annuus probable xyloglucan endotransglucosylase/hydrolase protein 28 (LOC110925527), mRNA	A0A118JYH9|A0A118JYH9_CYNCS:Xyloglucan endotransglucosylase/hydrolase;OS=Cynara cardunculus var. scolymus;|GO:0048046,GO:0005618,|GO:0030246,GO:0004553,GO:0016762,|GO:0042546,GO:0071555,GO:0010411,
TRINITY_DN79106_c0_g1_i1	0	0	0	88.086	103.037	35.6939	0	0	0	24.8	28.02	12.82	37.8028	-8.79695	2.82016e-08	7.23518e-05	DOWN	KZV34808.1:Dorcoceras hygrometricum|GRAS|GRAS family protein	[GO:0016021:integral component of membrane]	-	XP_021998194.1:probable plastidic glucose transporter 1 isoform X2 [Helianthus annuus] >OTG05445.1 putative major facilitator superfamily protein [Helianthus annuus]	gi|1228888538|ref|XM_022142502.1|:PREDICTED: Helianthus annuus probable plastidic glucose transporter 1 (LOC110895223), transcript variant X2, mRNA	M5WZJ9|M5WZJ9_PRUPE:Uncharacterized protein;OS=Prunus persica;|GO:0016021,|GO:0022891,
TRINITY_DN65475_c0_g1_i1	0	0	0	121.737	40.5904	66.2886	0	0	0	21.3	6.88	14.48	38.1026	-8.80858	2.92237e-08	7.29093e-05	DOWN	Jcr4S04772.20:Jatropha curcas|M-type_MADS|M-type_MADS family protein	[GO:0003676:nucleic acid binding][GO:0015074:DNA integration]	[ko00040:Pentose and glucuronate interconversions][ko00052:Galactose metabolism][ko00053:Ascorbate and aldarate metabolism][ko00520:Amino sugar and nucleotide sugar metabolism]	OTG17851.1:putative ribonuclease Hlike domaincontaining protein [Helianthus annuus]	-	A0A0V0I1Y7|A0A0V0I1Y7_SOLCH:Putative ovule protein;OS=Solanum chacoense;|GO:0003676,|GO:0015074,
TRINITY_DN73397_c0_g1_i1	0	0	0	54.4352	71.8137	45.8921	0	0	0	10.68	13.66	11.26	28.6902	-8.39895	3.12319e-08	7.63703e-05	DOWN	676783392:Sisymbrium irio|B3|B3 family protein	[GO:0003676:nucleic acid binding][GO:0015074:DNA integration]	-	OTG33444.1:putative ribonuclease Hlike domaincontaining protein [Helianthus annuus]	-	A0A151UCM8|A0A151UCM8_CAJCA:Retrovirus-related Pol polyprotein from transposon TNT 1-94;OS=Cajanus cajan;|GO:0003676,|GO:0015074,
TRINITY_DN92847_c2_g9_i2	1.12153	0	1.60434	103.922	70.773	59.1498	0.48	0	0.75	38.81	25.4	27.96	39.4284	-6.41813	5.21127e-08	0.000121724	DOWN	Itr_sc000159.1_g00052.1:Ipomoea trifida|LBD|LBD family protein	[GO:0003676:nucleic acid binding][GO:0015074:DNA integration]	-	OTG15986.1:putative ribonuclease Hlike domaincontaining protein [Helianthus annuus]	-	A5BMC8|A5BMC8_VITVI:Putative uncharacterized protein;OS=Vitis vinifera;|GO:0003676,|GO:0015074,
TRINITY_DN105373_c4_g3_i1	0	0	0	70.2708	65.5691	35.6939	0	0	0	60.23	54.4	39.56	28.589	-8.39398	5.71946e-08	0.000131118	DOWN	FANhyb_rscf00000373.1.g00002.1:Fragaria x ananassa|C3H|C3H family protein	[GO:0005886:plasma membrane][GO:0009506:plasmodesma][GO:0005524:ATP binding][GO:0004674:protein serine/threonine kinase activity][GO:0006952:defense response][GO:0006468:protein phosphorylation][GO:0048544:recognition of pollen]	-	OTG07578.1:putative Slocus glycoprotein domaincontaining protein [Helianthus annuus]	gi|1228942808|ref|XM_022165040.1|:PREDICTED: Helianthus annuus G-type lectin S-receptor-like serine/threonine-protein kinase SD1-1 (LOC110920837), transcript variant X2, mRNA	F6H2A9|F6H2A9_VITVI:Putative uncharacterized protein;OS=Vitis vinifera;GN=VIT_19s0014g04310 {ECO:0000313|EMBL:CCB46429.1};|GO:0005886,GO:0009506,|GO:0005524,GO:0004674,|GO:0006952,GO:0006468,GO:0048544,
TRINITY_DN101109_c3_g4_i5	0	0	0	32.6611	92.6293	67.3084	0	0	0	8.31	22.44	21.13	32.0998	-8.56082	6.59604e-08	0.000143369	DOWN	MDP0000247249:Malus domestica|TCP|TCP family protein	[GO:0005737:cytoplasm][GO:0005730:nucleolus][GO:0043023:ribosomal large subunit binding][GO:0043022:ribosome binding][GO:0003743:translation initiation factor activity][GO:0042256:mature ribosome assembly][GO:0042273:ribosomal large subunit biogenesis]	[ko03008:Ribosome biogenesis in eukaryotes]	XP_021691485.1:eukaryotic translation initiation factor 62 isoform X1 [Hevea brasiliensis] >XP_021691486.1 eukaryotic translation initiation factor 62 isoform X1 [Hevea brasiliensis]	gi|1228889448|ref|XM_022142860.1|:PREDICTED: Helianthus annuus eukaryotic translation initiation factor 6-2 (LOC110895539), mRNA	A0A103Y5N6|A0A103Y5N6_CYNCS:Eukaryotic translation initiation factor 6;OS=Cynara cardunculus var. scolymus;|GO:0005737,GO:0005730,|GO:0043023,GO:0043022,GO:0003743,|GO:0042256,GO:0042273,
TRINITY_DN103782_c4_g1_i6	2.24306	0	0	153.408	73.8953	118.3	0.73	0	0	31.86	15.01	30.77	57.9744	-7.46678	6.84991e-08	0.000146848	DOWN	MDP0000304904:Malus domestica|TCP|TCP family protein	[GO:0006511:ubiquitin-dependent protein catabolic process]	[ko04110:Cell cycle][ko04114:Oocyte meiosis][ko04120:Ubiquitin mediated proteolysis][ko04141:Protein processing in endoplasmic reticulum][ko04310:Wnt signaling pathway][ko04340:Hedgehog signaling pathway][ko04350:TGF-beta signaling pathway]	KVI12513.1:Cullin homology [Cynara cardunculus var. scolymus]	gi|1389802519|ref|XM_025109807.1|:PREDICTED: Cynara cardunculus var. scolymus cullin-1-like (LOC112505804), transcript variant X3, mRNA	A0A118K7N8|A0A118K7N8_CYNCS:Cullin homology;OS=Cynara cardunculus var. scolymus;|GO:0006511,
TRINITY_DN56324_c0_g1_i1	1.12153	0	0	4202.39	1186.49	1.01982	3.64	0	0	11244	3044.1	3.59	898.504	-12.4058	7.55151e-08	0.000157572	DOWN	Bradi3g42627.3.p:Brachypodium distachyon|ERF|ERF family protein	[GO:0009535:chloroplast thylakoid membrane][GO:0016021:integral component of membrane][GO:0009522:photosystem I][GO:0009523:photosystem II][GO:0016168:chlorophyll binding][GO:0046872:metal ion binding][GO:0009765:photosynthesis, light harvesting][GO:0018298:protein-chromophore linkage]	[ko00196:Photosynthesis - antenna proteins]	OTF95197.1:putative chlorophyll AB binding protein [Helianthus annuus]	gi|1228802769|ref|XM_022179677.1|:PREDICTED: Helianthus annuus chlorophyll a-b binding protein of LHCII type 1-like (LOC110937282), mRNA	Q40247|Q40247_LACSA:Chlorophyll a-b binding protein, chloroplastic;OS=Lactuca sativa;|GO:0009535,GO:0016021,GO:0009522,GO:0009523,|GO:0016168,GO:0046872,|GO:0009765,GO:0018298,
TRINITY_DN99450_c1_g6_i1	0	0	0	125.696	55.1613	33.6542	0	0	0	36.86	15.61	12.61	35.7519	-8.7167	9.67473e-08	0.000191654	DOWN	XP_016459247.1:Nicotiana tabacum|C2H2|C2H2 family protein	[GO:0016021:integral component of membrane][GO:0008270:zinc ion binding]	-	OTG36986.1:putative zinc finger, RINGCHtype, Zinc finger, RING/FYVE/PHDtype [Helianthus annuus]	gi|1228768932|ref|XM_022119640.1|:PREDICTED: Helianthus annuus uncharacterized LOC110870458 (LOC110870458), mRNA	F6HAX3|F6HAX3_VITVI:Putative uncharacterized protein;OS=Vitis vinifera;GN=VIT_05s0094g00470 {ECO:0000313|EMBL:CCB49377.1};|GO:0016021,|GO:0008270,
TRINITY_DN107250_c4_g2_i1	17.9445	7.01724	40.9107	536.434	471.473	413.029	7.49	2.92	18.12	193.45	164.67	187.08	247.801	-4.42653	1.57603e-07	0.000271037	DOWN	Ote100209250011:Ocimum tenuiflorum|MYB_related|MYB_related family protein	-	[ko04141:Protein processing in endoplasmic reticulum]	XP_021975936.1:small heat shock protein, chloroplasticlike [Helianthus annuus] >OTG17004.1 putative HSP20like chaperone [Helianthus annuus]	gi|1228836170|ref|XM_022120244.1|:PREDICTED: Helianthus annuus small heat shock protein, chloroplastic-like (LOC110871562), mRNA	A0A103YAW3|A0A103YAW3_CYNCS:Alpha crystallin/Hsp20 domain-containing protein;OS=Cynara cardunculus var. scolymus;
TRINITY_DN90063_c1_g1_i2	0	0	0	30.6816	39.5496	69.3481	0	0	0	3.8	4.76	10.72	23.2632	-8.09644	2.98034e-07	0.000448475	DOWN	FANhyb_rscf00000253.1.g00010.1:Fragaria x ananassa|BBR-BPC|BBR-BPC family protein	[GO:0008234:cysteine-type peptidase activity]	-	XP_022037393.1:senescencespecific cysteine protease SAG39like [Helianthus annuus] >OTG24394.1 putative peptidase C1A [Helianthus annuus]	gi|1228806386|ref|XM_022180974.1|:PREDICTED: Helianthus annuus senescence-specific cysteine protease SAG39-like (LOC110939184), mRNA	A0A059D1S1|A0A059D1S1_EUCGR:Uncharacterized protein;OS=Eucalyptus grandis;|GO:0008234,
[truncated: 92 more rows]
